# Supplementary material for: Hydrogen Bond Dynamic Propensity Studies for Protein Binding and Drug Design
Source: PLoS One. 2016 Oct 28;11(10):e0165767. doi: 10.1371/journal.pone.0165767 (PMC5085089; doi:10.1371/journal.pone.0165767)
Supplement: S1 Table — We depict the N-O distance in Å for the different C-HBs (indicated by the pair of residues engaged in the HB) for all consecutive configurations of the MD run. Configurations are equally spaced and cover a time span of 40 ns. (XLSX) [file pone.0165767.s001.xlsx]

## Sheet: Hoja1
	MDM2-APO (PDB: 1Z1M)				MDM2-p53 (PDB:1YCR)
	100-96	99-95	62-58	57-54	100-96	99-95	62-58	57-54
	2.9457	6.552	4.2512	2.8952	2.8114	3.0387	3.2246	3.0256
	2.9051	6.1496	4.2055	2.8372	2.9418	3.1477	2.7743	2.9346
	2.8842	6.2736	4.3232	3.114	2.9177	3.1277	2.9705	3.1236
	3.2719	6.3733	4.091	2.8536	2.847	2.8889	2.7882	3.0653
	3.0062	6.1172	4.0389	3.0981	3.2196	2.9993	2.9241	3.2721
	3.1127	6.0162	3.6778	3.0148	2.8986	3.5127	3.2182	2.9853
	2.9435	6.4362	3.3359	2.8912	2.8891	3.2939	2.8792	2.9671
	2.7391	5.8353	3.6126	3.0786	3.1034	3.0959	3.0099	3.1063
	3.1652	5.8276	4.3782	2.7385	3.1247	3.6788	2.8415	2.9621
	3.3353	6.1964	3.6829	2.9254	2.8225	3.1226	3.0002	3.003
	3.1497	6.2801	4.0942	3.1128	3.1591	3.2251	3.2958	2.8655
	3.2807	6.5846	3.3846	3.1917	2.9103	2.9921	2.945	3.0731
	2.843	6.5717	4.0574	2.9219	2.9255	3.2817	2.9277	3.2132
	2.9213	5.3356	3.8411	2.8441	2.8769	3.2826	2.8771	3.2093
	3.1516	6.2852	3.2374	2.9122	3.0644	3.2981	2.862	3.385
	3.4892	6.5928	3.9388	2.8207	2.8495	3.0018	3.3927	3.2657
	3.8318	6.4229	4.5672	3.0241	2.9741	3.6892	3.0837	3.0079
	3.922	7.0328	4.456	2.9046	3.2488	3.2011	2.9802	2.9473
	3.8429	6.8214	3.5268	3.1402	3.0128	3.0989	2.9259	3.2711
	4.3685	6.744	4.5549	3.1468	3.0157	3.1735	2.9269	2.9558
	3.2808	5.6805	4.1023	2.9255	2.9124	3.0978	2.8829	2.9561
	3.0002	5.6217	4.6926	3.0756	2.9407	3.314	3.2635	3.0514
	3.5738	5.9881	4.7649	2.8952	3.045	3.0991	2.8884	3.0912
	4.0014	6.132	4.2454	3.0006	3.0989	3.1578	3.1066	3.0736
	3.6791	6.2243	4.4482	2.8801	2.7993	3.3157	3.0326	2.8841
	3.403	5.583	4.613	2.907	2.8719	3.3518	2.9556	3.0141
	2.7267	6.0385	4.3899	3.2776	2.8404	3.3745	2.9005	3.1792
	3.684	6.268	4.2033	2.975	3.0551	3.5109	3.1467	2.8664
	2.8221	6.2404	3.8759	2.7585	2.9553	3.9401	3.0273	2.8779
	3.7202	5.9228	4.0858	3.5467	3.1142	3.238	3.2067	3.145
	3.9789	5.9407	3.2084	3.0306	2.8896	3.3885	2.8134	2.9337
	3.1215	5.5925	3.202	2.8717	3.226	2.8678	2.9709	2.9854
	2.9248	5.8464	3.2621	2.9015	3.4636	2.993	3.0032	3.0075
	3.2389	6.6722	3.7414	2.9856	3.0458	2.8803	2.9668	3.0457
	3.9695	6.4635	3.4114	3.0742	2.8667	2.6733	3.0233	3.1947
	3.942	6.3019	3.0468	2.8929	3.1451	3.1396	3.0942	2.8775
	3.4644	5.923	3.0158	3.448	3.0188	3.0126	2.9752	3.0171
	3.2312	5.3336	3.0765	2.9485	3.0208	2.9448	2.819	3.1802
	3.4474	5.2998	3.8318	2.8712	2.9196	3.1349	2.7846	3.2018
	3.5385	5.4893	3.3282	2.7292	2.8426	3.1755	3.2134	3.3172
	3.1596	5.2313	4.0808	3.1789	2.7993	3.2409	3.0518	3.1629
	3.9002	5.2541	4.0295	2.8616	2.762	3.0199	2.7798	3.2916
	3.6891	5.7333	4.4015	3.014	3.015	3.2455	2.878	3.1364
	3.1102	5.1322	3.1404	2.9021	3.0254	3.2877	2.895	3.7908
	3.0593	5.1741	3.8842	2.8969	2.838	2.7837	2.9537	3.4224
	3.0731	4.6715	4.2869	3.1925	3.0849	3.1698	2.9074	3.1742
	3.8201	5.6171	3.1551	3.1607	2.8938	3.0618	2.7425	3.0755
	3.2535	4.8322	4.6727	3.0118	2.9975	3.1132	3.0947	3.3547
	3.6396	5.0417	5.0186	2.841	3.6351	2.9721	2.9372	3.1219
	3.2687	4.6877	4.1715	2.8838	3.5623	3.0906	2.9239	3.604
	3.4977	5.1133	4.6918	2.8451	2.8944	3.1748	3.0966	2.9259
	3.218	4.6947	3.0647	3.1031	2.847	2.9915	2.7572	3.0122
	3.0275	5.3403	4.0377	2.7993	2.8579	2.9404	2.9141	3.002
	3.4949	5.6258	3.2503	2.9254	2.9577	3.0095	3.0986	2.9347
	3.523	5.4923	3.6558	2.8312	2.9481	3.0319	2.9299	2.9941
	3.4396	5.3616	3.7816	3.2243	2.9619	2.9989	3.1674	2.8968
	3.6354	5.4534	2.91	2.9475	3.0241	3.0624	2.9623	3.2239
	3.4498	5.3188	3.0323	2.9891	2.828	2.8798	2.9008	3.2753
	3.2741	5.4407	3.008	2.8654	3.0209	2.9164	3.0536	2.9515
	3.0264	4.9845	3.6064	2.717	3.1182	3.1647	3.1612	3.1348
	3.1951	4.9364	3.4892	2.7215	3.1319	2.7856	2.9552	3.7853
	3.0598	5.3468	3.6439	2.8454	3.1463	3.0587	3.1644	3.08
	3.1501	5.1101	3.8384	2.8915	2.7723	2.9762	2.93	2.955
	3.4087	5.1487	4.3164	2.8945	2.9019	2.9333	2.9553	3.2751
	3.7805	5.8751	4.4588	3.3386	2.8762	3.1888	2.9532	2.9047
	3.6764	5.71	3.5242	3.0011	3.0722	3.1371	2.8835	3.1038
	3.8033	5.7602	4.7451	2.8304	2.8905	2.9587	2.9373	3.1045
	3.5898	5.7057	4.4068	2.9635	3.1183	2.9215	2.8388	3.2066
	3.723	5.5327	4.5057	3.1526	2.982	3.5141	3.1306	3.3107
	3.6967	5.4861	3.4507	2.777	3.1151	3.0126	2.8428	3.4366
	3.0826	5.0572	4.3668	2.895	3.12	3.3505	3.0381	3.1944
	3.3366	5.3002	4.6702	3.133	2.9987	2.8177	2.8265	3.2762
	3.3747	4.8635	4.9235	2.7444	2.9437	3.0732	2.9541	3.0879
	4.3345	5.6675	4.6147	2.9186	2.947	3.01	2.9443	2.902
	3.7345	5.4192	5.0562	2.8464	2.9883	3.0064	3.4467	2.9293
	3.2561	5.2295	4.4369	2.8885	2.8553	3.2331	3.1087	3.1709
	2.8982	5.1783	3.9077	3.0867	2.9729	3.4068	2.9336	2.8625
	3.1318	5.1513	3.9231	3.1281	2.9117	3.0841	3.0038	3.4292
	2.6989	5.5617	4.1466	2.7708	3.4229	2.9437	2.6083	3.0939
	3.025	5.0325	3.8025	2.9191	2.9259	2.9668	2.9191	2.7464
	2.961	5.2087	4.6295	3.13	2.9537	3.0874	3.0121	2.9747
	3.1185	5.556	4.2067	2.8612	3.0388	3.3226	3.0596	2.8123
	2.9165	5.2505	3.5523	2.839	2.9234	3.1457	3.0442	3.1425
	2.8976	5.2378	3.995	2.9193	2.7996	3.1084	2.7915	3.0916
	3.043	5.1915	4.2248	2.916	2.8887	3.1835	3.1117	3.1021
	2.9713	4.8813	3.9751	3.0685	3.0722	2.873	2.9843	2.956
	3.3477	5.4628	3.9026	3.1283	2.852	2.9402	2.8742	2.9306
	3.4198	5.4832	5.7405	3.0845	2.769	2.7991	3.1561	3.2784
	3.0008	5.0771	4.1409	2.9243	2.9664	3.4091	3.0754	3.1486
	2.9233	5.0559	4.3992	3.2052	3.3147	3.0508	3.1307	2.8829
	3.7732	5.5838	4.2233	2.8474	3.2924	2.9743	3.2698	3.14
	3.0933	5.118	4.7579	2.7219	3.3458	2.9827	2.9453	3.156
	3.0182	5.0646	3.9474	2.9234	2.8573	3.0273	2.8786	2.9466
	2.875	5.2258	3.5526	2.8573	3.0362	2.7933	2.8326	3.0457
	2.9258	5.1395	4.0603	3.2742	2.919	3.0674	2.7723	2.8806
	3.092	5.3185	4.2881	3.8554	3.2731	3.1314	2.9272	2.9524
	3.4131	4.991	4.7371	3.2796	2.8385	3.0918	2.9067	2.9498
	3.2825	5.1364	4.4162	3.1261	2.9229	3.08	2.7626	2.9587
	3.5644	5.3853	4.5853	3.0641	3.1614	2.9733	2.9301	3.0969
	2.9708	5.3835	5.2034	2.9951	2.9485	2.8029	3.1616	3.0485
	3.2682	6.0037	5.2625	2.9124	3.0744	2.974	2.9469	3.0297
	2.848	5.022	4.5348	2.8761	3.0583	3.0664	2.7528	3.1405
	3.12	5.2167	6.3616	3.0091	3.0825	3.0248	3.0213	2.8592
	3.3431	5.9846	5.9965	3.3169	3.2055	3.06	2.9639	2.9402
	3.4351	5.9166	5.0198	2.9545	2.9672	2.8353	3.1711	3.0602
	2.9977	5.7664	4.3476	3.0093	2.9061	3.1594	3.0005	3.025
	3.5124	5.87	5.6324	3.2066	3.0066	2.865	3.1524	3.1573
	3.0984	5.3179	4.8285	2.9073	2.9795	2.7501	2.859	3.3575
	3.2206	5.6955	3.7243	3.005	3.7499	3.0404	2.8814	3.064
	3.5167	6.0969	4.8816	2.7162	3.14	2.8854	3.0379	2.9114
	3.1378	6.2594	4.2957	2.9583	2.9937	2.9266	2.9638	2.9706
	3.3158	4.946	4.76	2.9393	2.8575	2.787	2.8262	3.3063
	3.2159	5.8451	4.7919	3.047	3.4792	2.9502	3.1606	3.2661
	2.9087	5.097	5.2049	3.1589	3.096	2.9301	2.8182	3.0283
	3.229	5.8147	4.8451	2.914	3.0232	2.8079	3.0269	3.1033
	3.6886	6.5181	4.3204	3.0698	3.4033	3.3873	2.8033	3.1089
	3.9948	5.9571	3.5754	2.8889	3.157	2.8795	3.3644	2.9402
	4.1956	6.0855	3.8151	2.8989	3.1031	3.0753	2.8513	3.0027
	3.4193	6.532	4.5474	2.9646	3.2656	3.4352	2.8076	3.1188
	3.086	5.9288	3.2069	2.7824	3.1494	2.9046	2.9252	3.1042
	3.0474	5.7859	4.3315	3.0648	2.7964	2.9627	2.8727	3.445
	2.9806	5.8705	4.4055	2.7809	3.3124	2.9381	3.0394	3.0013
	2.8872	5.6712	4.0405	2.719	3.0291	3.2656	2.9749	2.8881
	3.614	6.2321	3.3162	2.8771	3.7237	2.9422	2.7194	3.2798
	3.4441	5.8528	4.1678	3.0782	2.8883	3.0511	2.8277	3.1444
	3.5655	5.8103	4.3822	3.007	2.8155	2.8012	2.7325	3.3475
	3.1913	5.6697	4.1969	2.7928	2.8217	2.9725	2.891	3.1508
	2.9841	5.4961	3.7162	3.0108	3.4187	3.0726	3.2072	3.013
	3.611	5.9787	4.3683	2.916	3.3104	2.7496	2.8964	3.0015
	4.157	5.8285	4.4092	2.8363	3.0965	3.074	2.8578	2.9108
	3.1207	6.1966	4.0465	3.0987	3.1062	2.7841	3.0351	3.1637
	3.1649	6.1527	5.0325	2.9455	3.0633	2.743	3.1909	3.0275
	2.9257	6.2026	4.501	2.813	3.0295	2.986	2.9648	2.9195
	3.4048	5.7438	4.2661	3.0951	3.1151	2.8653	2.9993	2.9505
	3.4732	5.8782	4.297	2.8643	3.4974	2.9221	2.9759	2.9509
	3.3754	6.175	3.7181	3.152	2.8548	3.0412	2.8839	3.2583
	2.8406	5.7562	3.738	2.9737	2.9717	2.9969	2.8589	3.2912
	3.0761	6.1743	4.5462	3.1349	3.0143	3.1682	2.983	3.0146
	3.5042	6.341	4.5477	2.7986	2.938	2.8359	3.081	2.8706
	3.4513	6.6134	4.6013	3.2367	3.3504	3.2632	2.9953	3.1912
	3.3878	6.8528	5.0741	3.1137	3.3563	2.9893	2.8898	3.2691
	3.4957	6.6429	4.4755	2.9474	3.3952	3.2476	3.0597	3.1592
	3.7132	6.4944	5.0406	2.968	3.1962	2.8479	2.8515	3.0588
	3.2256	5.8655	4.752	2.7556	3.2804	3.3042	3.0129	3.2107
	3.4517	5.5326	3.9465	2.9015	3.2851	3.1642	2.8431	2.9642
	3.6523	5.7236	4.9235	2.9017	3.5809	2.8913	3.2502	3.0778
	2.9664	5.9313	3.9802	3.1128	3.0284	2.8454	2.88	3.2558
	3.2832	5.268	4.1937	3.0018	3.0806	3.2258	2.9737	2.8893
	3.2952	5.3917	4.2572	3.008	3.0311	2.8924	2.9426	2.86
	3.2645	5.9174	4.5307	2.9501	3.3676	3.3246	2.8059	3.0854
	3.45	5.3248	4.4075	3.0071	2.9994	3.6454	3.0464	2.8989
	3.7183	5.4416	4.2977	3.2506	2.8915	3.0309	2.9537	3.1024
	2.9678	5.3487	4.7967	3.0181	3.4729	3.4234	2.9309	3.0988
	3.706	5.809	5.0971	2.8374	3.162	3.3144	2.9456	3.0239
	3.4405	5.2575	3.4086	2.9944	2.926	3.4415	3.0557	2.9886
	3.1306	5.2557	4.3828	2.7635	3.7863	3.0379	3.0982	3.4244
	3.1153	5.6188	4.7292	2.96	3.3205	3.0248	2.8848	3.0028
	3.1528	5.1104	3.42	2.9554	2.8939	3.1338	2.8427	2.9622
	3.2458	5.0508	3.2926	2.9939	3.167	3.0602	2.7439	3.1657
	2.9481	5.0867	2.9854	2.9876	3.094	3.1554	3.0228	2.9889
	3.5594	5.6443	3.1341	3.0332	2.854	2.8683	2.9696	2.8473
	3.1741	5.0605	2.8382	2.9338	3.0512	2.8217	2.8507	3.1634
	3.4992	5.2213	3.3128	2.9207	3.5804	3.1862	3.0058	3.0557
	3.8493	6.1617	3.3808	2.9088	3.1056	3.1705	2.908	3.0998
	3.5585	5.5011	4.2521	2.8561	3.2629	2.9589	2.9444	2.895
	3.6925	5.8992	3.7596	3.0927	3.1313	3.035	2.981	3.475
	3.6306	5.8367	3.7947	2.9181	3.3086	3.0886	3.0434	2.8894
	3.1015	5.4103	3.7985	2.877	3.2448	3.1614	2.9239	2.9944
	2.9885	5.5702	3.6054	3.0234	3.5186	2.9363	3.3673	2.9279
	3.3256	5.4191	4.5045	2.7917	3.0386	2.9551	2.9478	2.8885
	3.4319	5.5809	3.424	2.8932	3.3421	2.825	2.9839	2.8384
	3.8573	5.395	4.1312	2.8254	3.1082	2.9551	2.9471	2.9132
	3.1786	4.8272	3.448	2.7494	2.9494	2.9151	2.7234	2.8515
	3.8477	5.5436	3.9566	2.8632	3.0573	3.0055	2.8386	2.6732
	3.8862	6.0351	3.7012	2.9417	3.0334	2.8929	2.9225	2.8845
	3.214	5.9677	3.4639	2.9152	2.8331	3.0295	3.1248	3.121
	3.1258	6.2211	3.8981	2.7978	3.268	3.6352	3.0821	2.9861
	3.4214	5.72	4.2143	2.8908	2.9822	3.4376	3.0475	3.1914
	2.9374	5.8132	3.6058	2.9387	2.9813	3.2378	3.3397	2.9201
	3.0992	5.7901	5.0749	2.9849	2.7893	3.1433	2.864	3.2951
	3.142	5.8523	4.191	3.3594	3.1505	3.3767	3.3129	3.2055
	3.1178	5.8531	4.0897	2.9081	3.1624	3.3843	3.0021	3.1822
	3.2399	6.1842	4.255	3.2039	3.4037	2.9503	2.878	2.8736
	3.3987	6.3718	4.3255	3.1871	3.0624	3.0929	3.2641	3.2258
	3.4888	6.0924	4.6365	3.0066	3.2599	3.1884	3.0882	3.1417
	3.3823	5.8931	4.4966	3.2455	3.0378	3.0713	2.8609	2.8902
	3.2321	6.2569	4.3668	3.207	2.864	3.2884	3.0747	3.2262
	3.3994	6.2593	4.7167	2.9382	3.085	3.334	3.1148	3.0463
	3.1302	6.0054	3.629	2.9579	3.1458	3.1541	3.108	3.1673
	3.0555	6.2622	3.6325	3.2284	3.4416	3.479	2.8662	2.8916
	2.8081	6.0423	3.8142	3.0928	3.1383	3.2865	2.8377	3.03
	3.1072	6.1892	3.619	2.8069	3.0748	3.7126	3.1898	3.0054
	3.1149	6.0944	4.6083	2.9987	3.2953	3.5538	2.9066	2.9209
	3.2279	6.867	3.5906	2.8338	2.7517	2.8419	3	3.3271
	2.8243	5.9441	3.8318	2.7664	3.1259	2.9856	2.8835	2.9859
	3.3455	6.2772	4.6835	3.1623	2.7232	3.003	3.0445	3.0345
	2.8365	6.0789	4.0738	3.14	3.0944	3.1957	2.9271	3.0108
	3.0267	6.8214	3.987	2.6441	3.0227	3.8842	2.7308	3.0269
	3.3484	6.4156	3.0375	2.7963	3.1348	3.4253	2.922	2.8869
	3.3062	6.6792	3.707	3.1633	2.9152	3.3083	2.7922	3.0972
	2.9451	6.4369	3.4445	2.9852	2.8122	3.2275	2.8917	3.0495
	2.9246	5.832	4.0835	2.9662	2.8091	3.4775	2.9625	2.936
	2.949	6.1404	3.2577	2.7699	3.185	3.4058	2.9698	2.967
	2.8388	5.851	4.2895	2.9666	3.0769	3.1426	2.7916	3.058
	2.8285	6.0958	3.9604	3.0297	3.1045	3.4273	2.887	2.9422
	2.8337	5.4645	3.8119	3.1001	2.868	3.4034	2.9229	2.9082
	3.0822	5.787	3.1741	2.805	3.324	3.3371	3.0047	3.0691
	2.7995	5.5467	4.1091	3.0226	3.1602	3.5401	2.8929	3.1282
	2.8641	5.3892	3.901	3.1373	2.8239	3.1908	2.8246	2.9287
	3.1962	5.2172	3.4549	2.8697	2.8481	3.3487	3.329	3.1731
	3.0859	5.1583	3.8075	2.9104	2.9852	3.4881	2.8801	3.0823
	3.2223	6.1435	4.5906	3.1315	2.8883	3.9025	3.0697	2.9944
	3.6021	6.0158	3.8282	3.3878	2.8496	3.6528	3.1576	3.1498
	3.3667	6.3796	3.8317	3.0202	2.9613	3.8886	2.843	2.8523
	3.8309	6.2748	3.9913	3.1482	2.848	3.7832	2.8562	3.0309
	3.8356	5.8578	4.73	3.0337	3.1379	3.2772	3.0199	2.9951
	3.3301	5.6721	5.0389	2.8591	2.8963	3.4826	2.9914	3.0133
	2.9278	5.2045	4.0241	2.9936	3.2574	3.3987	3.3444	2.8137
	3.3302	6.0313	4.5626	3.0054	2.9833	3.1009	3.0008	2.9256
	2.9591	4.9683	3.9436	3.0679	3.0398	3.3135	2.8547	3.2382
	2.9194	5.0213	3.8684	3.2184	3.0695	3.5472	3.058	3.1541
	2.9999	5.2999	4.0413	2.8494	3.2273	3.4604	3.3355	3.1948
	2.752	5.0953	4.9092	2.7747	3.3815	3.1267	2.8363	2.9413
	2.808	5.8137	4.628	2.9474	2.9507	3.2999	2.8277	3.3778
	3.138	5.4384	3.7235	2.8551	2.9899	3.6573	2.8162	2.9785
	2.9565	5.4774	4.2582	3.0344	3.1692	3.6175	2.9482	3.2646
	3.3222	6.4976	3.62	2.9659	2.9171	3.3748	2.9691	2.9254
	3.1072	6.287	3.7208	3.0261	3.0559	3.2598	3.0448	2.8395
	2.8545	5.8008	5.6557	2.9381	3.1873	3.0465	2.7981	3.0478
	3.0689	5.2868	4.6981	3.0394	3.5548	3.362	3.0834	2.8396
	3.0884	5.2301	4.3883	2.7384	3.0373	3.6818	3.0141	3.1033
	2.7476	4.8702	4.2671	3.0098	3.3554	3.6299	2.9108	2.8356
	3.1529	5.6297	4.7375	3.0335	3.3213	3.4199	2.9316	3.0924
	3.1918	5.876	3.9266	2.9713	2.9486	3.1239	2.8496	2.7871
	3.4296	5.6539	3.8534	2.9426	3.0307	3.4837	3.2346	2.9588
	3.3318	5.2435	3.8946	3.0079	3.1225	3.4645	2.7842	2.6994
	3.0013	5.4315	3.5331	3.02	3.0355	4.0373	2.8508	2.8412
	3.5451	5.5617	3.8817	2.9391	3.1192	3.3712	2.7184	2.8999
	3.2847	5.6678	3.83	3.2592	3.9454	3.965	2.9146	2.7433
	2.9836	5.3052	4.028	3.2329	2.8988	3.8362	2.9949	2.9565
	2.9827	5.2427	4.7913	3.1683	3.4488	3.5477	2.9441	2.9983
	2.8038	5.3394	4.0216	3.0028	3.0448	3.2115	2.8145	2.9944
	3.1777	4.8425	4.0428	2.8007	2.9364	3.347	3.0151	2.8424
	2.8771	4.5079	4.29	3.0787	3.1235	3.4145	3.002	3.1914
	2.9745	4.7731	3.7014	2.7873	2.8607	3.063	2.9346	2.8008
	2.9708	4.4764	4.6814	2.9224	3.0867	3.4751	3.1849	3.1312
	2.9883	4.8271	4.1153	2.8994	3.1408	3.5508	3.0577	2.904
	3.0579	4.6543	3.2135	3.0244	2.9646	2.8911	3.0918	2.6841
	3.5685	4.8357	3.605	2.8433	3.0654	3.243	2.9838	3.2013
	4.3181	5.2569	3.7381	2.9757	3.0212	3.2786	3.0383	3.0108
	5.1786	6.0511	3.8826	2.8786	3.1612	3.583	2.9781	2.8792
	5.2128	5.9932	3.7368	2.8498	3.4247	3.453	2.9962	2.949
	4.3813	5.8203	3.1837	2.8609	2.8874	3.6163	2.8859	2.6725
	4.9852	6.636	5.3937	3.2753	3.1593	3.158	3.3024	3.1728
	4.1988	6.1475	4.738	3.017	3.3925	3.4287	3.0598	3.129
	4.511	5.698	3.8572	2.9049	2.9701	3.4096	3.3191	2.8004
	4.4858	5.8123	3.7852	2.8184	3.258	2.9442	2.9325	2.8872
	4.2466	5.5317	5.4187	2.9437	2.9944	3.3471	3.2924	2.8867
	4.6445	6.4251	3.6584	2.6947	2.9204	3.1127	2.8133	2.994
	5.2351	6.214	4.0546	2.9585	2.9707	3.4372	2.8539	2.8874
	5.3002	5.884	4.4916	2.934	3.1741	3.6245	2.9235	3.0091
	4.944	5.5579	3.9475	2.8755	3.0789	3.7289	3.0466	3.0277
	5.2187	5.8761	3.6102	2.8483	3.1934	3.7934	3.0494	3.2069
	5.2709	5.7341	4.6255	3.1855	2.9957	3.2384	2.7658	2.9454
	4.7805	4.8885	3.93	2.9134	3.0514	3.6389	2.8728	3.0548
	4.8737	5.4236	4.0273	2.9303	3.0637	3.2852	2.801	3.2517
	4.1702	6.479	3.6033	2.744	3.0098	3.1031	2.9763	2.866
	4.4356	5.7771	4.2442	2.7786	2.9187	3.395	2.8752	2.9712
	4.8418	5.6316	5.2619	2.9483	2.9291	3.4144	3.0344	3.1629
	4.7253	5.8114	4.8176	3.1187	3.2039	3.2765	2.9323	3.0936
	4.6914	5.5377	4.5083	3.1223	3.0952	3.4306	2.8657	2.8975
	4.6838	5.9895	4.3128	2.928	2.784	3.2936	2.8829	2.9581
	5.292	5.8326	4.2038	2.9101	2.9604	3.2692	2.7658	2.8363
	4.9699	5.873	3.5496	3.0011	2.8934	3.3244	2.8121	3.0653
	4.8519	5.9255	3.3213	3.127	2.9364	3.3204	2.799	2.8842
	4.8971	5.5086	3.7792	2.9128	3.0891	3.284	2.9888	3.0601
	4.9963	6.3362	3.4435	2.9446	3.0881	3.2242	3.094	2.8416
	4.8021	5.7401	3.9945	2.9381	2.8089	3.1623	2.9515	2.8525
	4.7496	5.9142	4.2958	3.1344	3.3209	3.313	3.0173	3.0538
	4.7441	5.694	4.6544	2.9654	3.2509	3.2781	2.9436	2.9249
	5.3237	5.6038	4.1934	3.0792	2.7197	3.4196	2.9561	2.8924
	4.8567	5.6325	3.8392	2.8526	3.0142	3.5989	3.01	3.0478
	4.7053	6.2266	4.1579	2.7789	3.0975	3.8452	3.1204	2.7396
	5.0178	5.5996	4.2827	2.9109	2.8432	3.2879	3.234	2.9776
	5.4672	5.704	4.0889	2.8809	3.2936	3.2822	3.1225	2.842
	6.1845	6.6556	5.0126	3.2657	3.0747	3.0396	3.0588	2.8971
	5.1695	6.5566	5.3606	2.7673	2.9674	3.2245	3.1219	2.9232
	4.7511	7.2149	3.9979	3.2908	2.9623	3.5403	2.9246	2.8163
	5.6593	6.5832	4.4176	2.8623	3.3539	3.5747	3.1403	2.9157
	4.9947	6.422	4.7692	2.8707	2.9369	3.6996	3.1517	2.9461
	5.2773	6.8712	4.3639	2.9858	2.7328	3.3621	2.957	2.9311
	5.3691	6.4715	4.1301	2.835	3.4317	3.7137	2.9565	3.4484
	6.0258	6.6126	3.918	3.2999	3.082	3.1351	3.0545	3.2249
	5.3653	6.7629	3.532	3.1107	2.9625	3.4463	3.4094	3.0702
	5.856	6.4215	3.8975	2.9284	2.9087	3.5337	3.066	2.9989
	5.4849	6.308	3.9042	2.8212	3.0839	3.0603	2.9557	3.287
	5.4318	6.5077	4.3588	2.9805	2.9815	3.4517	2.8798	2.9262
	5.8826	6.8291	3.9648	2.9913	3.165	3.4772	2.6892	2.9719
	6.0073	6.9107	3.3086	2.8902	2.8497	3.1844	3.0346	2.9294
	5.3168	6.5758	3.3417	3.0642	2.9896	3.6693	2.8061	2.8608
	4.8188	6.584	3.3579	2.7799	2.841	3.1465	3.0988	2.8804
	4.7362	6.6041	4.202	2.8775	2.9812	2.9065	3.0084	3.111
	6.2073	6.7852	3.7133	2.9796	3.365	3.1417	3.0348	3.1937
	4.8662	6.328	3.9111	3.1048	2.9775	3.119	3.2763	3.1135
	5.0778	6.2105	3.7302	2.8772	2.9563	3.3269	2.9069	2.84
	5.3708	6.2592	3.4372	2.8414	3.2762	3.6135	3.3574	2.966
	5.4865	6.9334	4.0754	2.9569	2.855	3.6323	3.088	3.0047
	5.3871	6.5279	3.3109	2.756	2.7853	3.1117	2.9301	2.8166
	5.1416	6.329	4.432	3.2636	3.2712	3.7606	2.8287	2.9499
	4.9174	5.6813	3.8613	2.9561	3.3016	3.519	2.8712	3.0009
	4.7617	6.4076	4.3439	2.7886	3.4779	3.5932	3.1139	3.0735
	5.9161	6.2031	4.0277	2.9366	2.8538	3.0155	3.1866	2.8972
	4.9267	6.3304	3.4949	3.0986	3.2793	3.6198	2.8605	2.9254
	4.9108	6.1531	3.5119	2.9027	2.8969	3.3395	3.3628	2.8692
	5.1199	6.544	3.7475	2.9989	3.3608	3.1247	2.9861	3.0498
	5.0581	6.4004	4.1441	3.2355	3.0314	3.0207	3.0667	2.9965
	4.9764	6.2857	3.6482	2.876	3.1485	2.9966	3.0997	2.8846
	4.3735	6.157	4.0102	2.8087	3.2673	3.3764	2.925	2.8696
	5.0561	6.3773	3.7327	2.9564	3.161	3.1987	2.8911	3.0774
	4.3533	6.0561	4.1235	2.8611	3.2583	3.6577	3.0927	2.9207
	4.7246	5.8433	4.1769	3.0614	3.131	3.5356	3.2455	2.9197
	5.1758	6.1296	3.5952	3.0007	3.0047	3.3737	2.9588	3.0694
	4.8349	6.2518	4.0336	2.7185	2.8657	3.4068	2.7584	3.064
	4.7155	6.5906	4.2128	2.7861	3.5495	3.1065	2.9934	3.077
	5.7023	6.3399	4.1832	2.9215	3.1148	3.3114	3.1944	2.9473
	5.5106	6.4421	4.4838	2.9603	3.1574	3.1225	2.913	3.0871
	4.1195	5.6997	3.5665	2.8688	3.4388	3.1078	2.8273	2.9927
	4.9704	6.0806	4.1543	2.7565	2.9905	3.2108	2.8828	2.902
	4.9941	6.6416	3.5007	2.7708	2.9142	3.4385	2.9133	2.9799
	6.0923	7.1725	4.253	2.9106	3.0002	3.3514	2.8605	3.295
	4.6976	5.4709	4.4079	2.7867	3.3274	3.1836	2.9701	2.7553
	5.4068	6.5835	4.4708	2.7993	3.0089	3.2883	3.0354	3.0719
	4.72	6.2368	3.7893	2.9371	3.1774	2.9128	2.7116	2.9597
	4.8657	6.3148	3.8422	2.816	2.8887	3.0968	2.8868	2.9785
	4.7826	6.2673	3.6275	3.024	3.3058	2.9662	2.7564	3.0555
	4.8202	6.0347	4.9303	2.8778	3.1636	3.0945	3.1721	3.0349
	4.8451	6.1536	4.0416	2.8575	3.2711	3.2384	3.3214	3.4089
	4.9377	6.0801	4.3313	3.1515	3.5104	3.1596	2.9643	3.033
	4.6746	5.7701	3.374	2.8517	3.1058	3.454	2.8892	2.9484
	5.1725	6.2101	3.7557	2.8098	2.7929	3.5554	2.8882	3.0276
	4.8536	6.3692	3.7185	2.8811	3.1515	3.2483	2.8875	3.131
	5.3247	6.5165	3.8252	2.8152	3.0375	2.9594	3.3549	3.1353
	4.7643	6.3973	3.6098	2.8217	2.8588	3.2613	2.7603	3.1275
	4.4806	6.7269	4.8544	2.8221	3.1337	3.3026	3.0576	2.9001
	4.9559	6.5475	4.5947	2.7808	2.9628	3.1786	2.901	3.2072
	5.3995	6.5186	4.4062	2.9738	3.0221	2.8225	2.751	2.9214
	4.7821	6.2616	4.6881	2.9075	3.0811	3.0489	2.9679	3.0157
	4.8519	6.3085	4.7236	2.7954	2.9864	3.2965	3.1557	2.989
	5.0483	5.9598	4.4783	2.9806	3.185	3.1476	2.8188	2.9623
	5.3175	6.3377	4.611	2.8256	3.0341	3.5386	2.9066	3.3077
	5.1609	6.2565	4.0326	2.9208	3.3874	3.1088	3.0042	2.7852
	5.7525	6.7113	6.0468	3.0318	2.893	2.9763	3.0911	2.9094
	4.634	6.0736	4.5765	3.0557	2.9794	2.9463	2.8887	3.1155
	4.8244	6.5748	3.7862	2.8968	3.0782	2.8656	2.8872	2.8791
	5.0461	6.2623	4.1367	2.8262	2.8329	3.1051	3.0562	2.9303
	5.0382	6.2942	4.2498	3.0217	3.2171	2.9517	2.9472	3.07
	5.7421	6.985	4.0637	2.9317	2.9998	3.1329	2.844	2.9728
	4.2855	6.3811	4.9593	2.7419	3.051	3.3479	3.094	2.8893
	5.1243	7.0399	3.8084	2.9891	2.864	3.3535	2.9835	2.9938
	5.4735	6.8433	3.9483	2.8483	3.0465	2.9177	2.7752	2.8238
	4.592	6.4716	4.0225	3.0012	3.2474	2.9021	2.8876	2.808
	5.4751	6.9914	4.545	2.7948	2.8779	2.9618	2.7845	2.8905
	4.9739	6.5484	4.2593	2.8313	2.9396	2.9153	3.2131	3.0158
	4.4981	5.9792	4.4031	3.0428	2.8242	2.9732	3.0858	2.9855
	4.7632	7.0067	3.7537	3.0652	2.838	2.806	3.1123	2.8814
	4.8267	6.7959	3.8521	3.0902	2.8836	3.3095	2.9536	2.8804
	4.7575	6.7916	4.2307	2.826	3.2013	3.2256	3.0291	2.7793
	5.0739	6.0632	4.335	2.9372	3.0007	2.8941	3.1105	2.936
	4.4644	6.5307	3.6489	3.3705	2.981	3.1808	2.9272	2.8389
	4.932	6.8989	4.3455	3.5028	3.0473	2.8013	2.9058	3.046
	5.0415	6.6169	4.0727	3.0519	3.2088	2.9897	2.7587	2.9396
	4.9624	6.6553	4.9107	3.215	3.021	2.8252	3.2089	3.2008
	4.5084	6.4166	4.9374	2.7534	2.8075	2.8912	3.1846	2.949
	4.9319	6.9856	4.3659	2.8134	2.9086	3.4792	2.8483	3.0005
	5.0131	6.6714	4.9055	2.9587	2.909	3.2041	2.8544	2.8865
	5.0641	6.682	4.6769	2.9658	2.8273	2.9506	2.7439	2.971
	4.5425	6.5296	4.4678	3.0053	2.9491	3.2063	2.9042	2.9012
	5.2459	6.6414	4.7907	2.8858	3.0975	3.1844	2.9493	2.9014
	5.4858	6.2458	4.5196	2.8249	3.0616	3.0992	3.01	2.9405
	4.774	6.4757	5.231	2.9556	2.7994	2.8811	2.8456	2.8385
	4.7087	6.5261	4.927	2.9416	2.8371	2.9806	2.7832	3.2296
	4.8	6.1917	4.6652	2.709	3.1251	3.2375	2.9321	2.8412
	4.7275	7.006	4.3345	3.1023	2.9737	2.8676	2.9531	3.0152
	7.7553	7.3338	4.8779	2.9477	2.8197	3.3062	2.9373	3.0027
	4.8882	6.6929	4.3267	2.8455	2.8066	2.8425	2.8361	2.9116
	4.9389	6.3624	4.6556	2.9727	3.1911	3.3903	2.8154	2.9664
	5.1036	6.6443	4.233	2.9507	3.1745	2.9625	2.9764	2.7572
	5.0979	6.3129	4.3537	3.2286	3.1644	3.1021	2.9579	2.9928
	4.9527	6.2312	4.5767	2.8797	3.0219	3.4472	2.8965	2.7762
	6.2754	6.9299	4.3152	3.0409	3.0807	2.9831	2.8814	2.9877
	5.0398	6.7503	4.0824	3.1191	2.8867	2.9116	3.4346	2.8062
	4.9258	6.8367	4.4852	3.2812	3.0621	2.8798	2.9931	2.9944
	5.7092	6.9117	4.5559	3.2601	3.2103	3.0623	2.8528	3.0769
	5.3471	7.2987	4.6425	3.0701	3.1516	2.8313	2.9679	2.8829
	5.7882	6.6469	4.7676	3.5236	3.3292	3.1944	2.9722	3.1339
	6.1999	6.1103	3.5058	3.052	2.9608	3.1188	2.9897	3.0983
	5.3065	6.4443	4.9958	2.896	2.7827	3.416	3.0067	2.8747
	4.8125	6.333	4.3148	2.8851	3.0286	3.4464	3.0929	2.9947
	4.6803	6.5833	3.8815	3.1136	3.0679	3.091	3.2352	3.1182
	4.9293	6.6059	4.2636	3.0008	2.8892	2.7065	2.9736	2.9935
	5.0839	6.7942	4.5289	2.921	2.7919	2.7526	2.9665	2.8945
	5.2917	6.6305	4.8103	2.9042	3.1756	3.1836	2.9416	2.8596
	5.435	6.6607	4.0537	2.9461	3.4104	3.0205	3.0137	3.2067
	4.8858	6.6649	4.1164	3.0636	3.2425	2.9437	3.0018	3.0008
	5.1033	6.3026	4.7467	2.885	3.1372	2.8453	3.3113	3.4563
	6.4928	6.3679	4.0356	2.9092	3.0268	2.8984	3.0808	3.1274
	5.2716	6.7986	4.8436	2.8948	2.8688	3.2085	3.3592	3.3335
	5.6586	6.4089	5.2762	2.7812	3.0065	2.8222	3.2208	2.8379
	4.3056	6.6303	4.9457	2.8444	2.8926	3.0326	2.9037	2.9813
	5.273	7.0106	4.7188	2.7347	3.0503	2.9027	3.1175	3.0518
	5.0034	7.0172	5.6416	2.9783	2.8463	2.9022	2.9809	2.9332
	5.0426	6.7268	4.456	3.1301	3.1111	3.4032	2.955	3.0711
	5.1296	7.1955	5.1777	2.8348	3.4848	3.1814	2.9798	3.0695
	5.9505	6.8153	4.3345	3.1456	3.0151	3.135	2.9531	3.0747
	5.7718	7.2016	4.2201	3.0682	3.2152	3.1193	3.1503	2.9782
	6.0272	6.8519	5.1873	2.8186	3.101	3.0429	3.0113	2.9508
	5.1219	6.5705	4.8797	2.9367	3.244	3.0071	2.906	2.8265
	5.2326	6.7246	3.673	2.9352	3.2821	3.2871	2.8199	3.0946
	5.0792	6.8993	4.6948	3.1725	2.9668	2.9291	3.1459	2.9883
	5.0583	6.6847	3.7394	3.0153	2.9645	2.8793	3.1013	2.8969
	6.0315	7.3544	4.1061	2.8718	3.0395	2.9666	2.9401	2.9428
	5.4875	6.795	4.1119	3.1349	3.1167	3.037	3.0067	2.8071
	6.3246	6.5694	3.7119	2.7433	2.9992	3.129	3.1025	3.1604
	8.325	6.9308	4.7352	3.2877	3.0673	2.8571	2.9808	2.98
	8.2411	7.7613	4.5007	2.9841	2.8407	2.9135	3.3812	3.1877
	5.4703	6.5003	4.2	2.8177	3.3446	3.1048	3.2975	3.2431
	5.7064	6.4213	5.2157	3.1062	2.9536	2.856	2.9031	2.8443
	5.8172	6.9766	4.9471	2.9301	3.2652	2.9586	2.8201	3.2184
	5.5019	6.7792	4.6987	2.7901	2.8943	2.9591	3.0805	2.928
	5.3629	6.5436	4.6272	2.9028	2.8309	2.9876	2.9278	2.9775
	5.1945	6.4462	4.2121	2.9434	2.9345	2.8951	2.8298	2.8789
	4.8017	6.8964	4.9883	3.3019	3.0673	2.9801	3.4098	3.2822
	5.1135	6.6204	5.0007	2.8529	3.2131	2.9592	3.1279	3.1699
	4.9156	6.4755	4.023	2.8871	3.1964	2.8354	3.4638	2.9628
	5.3854	6.7909	4.5085	2.7567	3.3459	2.8108	3.3315	3.0522
	4.7102	6.5609	4.3207	3.0225	2.8773	2.86	3.0391	3.1357
	5.1212	6.4708	4.7692	2.9169	2.9546	2.9486	2.8458	2.9862
	5.0444	6.7864	5.1016	2.9604	3.2592	3.1259	3.0304	3.2883
	4.665	5.9258	4.9457	2.8049	3.6389	3.011	2.8738	2.7928
	4.5259	6.4659	4.7789	2.979	2.8541	2.7751	2.7734	2.9833
	4.6812	6.5888	4.0917	3.1376	3.2869	2.7967	3.4469	2.8916
	5.4461	6.3913	4.7277	2.8457	3.2301	3.2445	3.2248	3.0562
	5.7566	5.7342	3.7949	3.4022	3.1067	2.9875	3.0894	2.9223
	4.7885	5.9614	3.8009	3.1446	2.8385	2.9293	3.0001	2.7832
	5.4275	6.187	4.7481	2.8453	2.9669	2.9542	3.2671	3.2204
	5.4161	5.9117	3.0481	2.9394	3.1895	3.0199	2.954	3.0068
	5.9099	6.3812	4.7402	3.1738	2.9541	3.0011	3.0975	2.9154
	5.2386	6.7683	3.7629	2.9212	2.9919	2.8609	2.8905	2.8305
	4.6174	6.7002	3.8817	2.9407	3.1408	3.096	3.0401	3.0245
	5.1873	6.6223	4.5149	2.845	3.0523	3.0512	3.1776	3.1362
	5.6248	6.7944	3.786	3.1239	2.9942	3.1299	3.3332	2.9051
	5.6541	6.7873	3.833	2.8318	2.8921	3.4097	3.0344	2.9502
	6.7346	7.0099	3.7941	3.0355	3.3781	3.4173	3.2175	2.9
	5.6973	6.7771	4.0144	3.0532	2.9879	3.2615	3.1035	2.8625
	5.1262	6.2952	3.9632	2.9645	2.8406	3.0459	2.968	2.9553
	4.9288	5.9259	4.2794	3.0015	2.9338	2.8376	2.8873	2.6828
	5.1914	6.4943	3.7327	2.8236	2.9066	3.2432	2.8623	2.967
	5.8501	6.1634	4.9838	2.916	3.1249	2.9368	3.0563	3.0662
	6.3982	6.6368	4.4789	3.1396	3.1566	2.9006	2.9983	2.9867
	5.5763	6.5798	4.1917	3.2903	2.8122	3.0703	3.1921	3.0193
	5.2361	6.4181	4.6335	3.0905	2.775	2.9857	2.9159	2.6746
	5.7031	5.8721	4.3047	2.8389	3.0784	3.0754	3.0272	3.2098
	5.2671	5.8841	4.4537	2.862	2.752	2.9782	2.7753	2.8519
	4.8042	5.6157	3.802	2.8555	2.8278	2.8182	3.1478	2.9674
	7.1061	6.2942	4.0195	2.9382	3.0244	3.128	3.0305	3.2436
	5.1507	5.7648	4.2447	3.0008	2.7954	3.0441	3.0022	2.9049
	4.8429	5.3055	3.4826	2.9075	2.8108	2.9348	2.8633	3.2967
	5.9215	6.6478	4.5855	3.0466	3.0108	2.9512	3.1187	2.8185
	5.6401	6.9175	4.8733	3.0895	2.8887	3.0191	2.8889	2.7431
	5.0334	6.6808	3.8885	2.9363	2.714	2.8246	3.0504	2.8722
	4.9333	6.6759	3.8348	2.9619	3.3385	2.9616	2.9247	3.0723
	5.0892	6.7878	4.152	2.9005	3.3963	2.9548	3.2107	2.8735
	5.306	6.5517	4.5778	3.1765	3.039	2.6917	2.8844	2.8819
	5.0296	6.6678	4.1991	3.0529	2.7793	3.0626	2.9603	3.0096
	5.0166	6.7552	4.4902	3.0368	2.8599	2.8517	3.009	2.9405
	5.044	6.2079	4.8698	2.8538	2.8451	3.005	2.9587	3.0436
	5.1122	6.3767	3.6603	2.8843	2.8924	2.8201	2.7778	3.1148
	6.4982	6.4878	4.748	3.0947	3.0401	2.9807	3.3153	3.0733
	5.9329	7.477	4.963	2.7724	2.9502	2.9506	3.1231	2.9507
	5.3414	6.511	4.167	2.8778	2.7974	2.8199	3.2051	3.0044
	6.1813	6.6813	3.7745	3.0522	3.0754	2.8168	2.7947	3.5127
	5.3824	7.2342	4.4047	3.0431	2.87	3.1231	2.9979	3.223
	5.4788	7.022	3.8013	2.7981	2.8352	2.7544	2.8816	2.9248
	5.1098	6.2147	4.168	3.0387	3.1278	3.3586	3.1926	3.1237
	4.8467	6.5484	4.2379	2.7749	3.3112	3.0794	2.9179	3.2059
	5.776	6.4049	3.6719	3.0056	3.2633	2.9305	3.1593	2.8348
	5.0158	6.8867	4.6937	2.8762	2.7113	2.7709	3.1465	3.2341
	5.088	6.5858	4.3218	3.0519	2.8175	2.7741	2.9521	2.8206
	4.9656	6.4776	4.1313	2.7125	2.7244	3.0511	3.1538	2.8467
	6.2138	6.5894	3.806	2.887	3.155	3.1492	3.121	2.912
	6.9595	7.0069	3.2785	2.8503	2.7752	3.064	3.1875	2.7875
	7.0683	6.623	3.3356	2.8156	3.5039	3.2017	2.7565	3.1519
	8.0165	6.8667	4.0807	3.0251	3.2052	3.0479	2.9221	2.9429
	7.1468	6.6718	3.8885	2.8495	2.8564	2.8693	2.9295	3.1632
	7.2035	6.6791	4.4163	3.1589	3.0967	3.1612	2.9108	2.9824
	5.6946	6.6278	4.2959	3.0763	2.7588	2.8285	2.9561	2.931
	4.7494	6.7809	4.2686	2.9762	3.1937	2.8978	3.0737	3.3741
	4.8844	6.6221	4.3665	2.9322	3.2144	3.0765	2.9345	2.9183
	4.9357	6.5184	4.3745	3.0272	3.1552	3.1855	3.1393	3.0432
	4.7821	6.8896	4.0998	3.0964	3.2613	3.0623	2.9185	3.4019
	5.5604	6.7991	4.4346	2.9625	2.7278	3.1113	2.9285	2.9174
	5.2002	6.8931	4.0024	3.3529	3.1716	3.0295	3.2307	3.0743
	5.5774	6.6229	4.0958	3.2043	3.1689	2.9385	3.269	3.1946
	5.1877	6.7266	3.6209	3.1558	3.0229	3.265	3.1757	3.1246
	5.0013	6.7531	4.2515	3.3399	3.0804	2.9267	2.7985	2.9143
	5.3649	7.0125	3.9826	2.8934	3.0569	2.8341	3.1238	2.9177
	4.845	6.9185	4.1764	2.9097	3.1923	3.2896	2.9139	2.9887
	4.8528	6.7449	3.6539	3.0692	3.1992	2.8677	3.044	3.1602
	4.949	6.5121	3.3412	3.0416	2.9558	3.1882	2.9741	2.905
	5.3366	6.5219	3.5295	3.1731	3.6021	2.8247	2.978	3.1537
	4.9078	7.0139	3.6003	3.037	2.9153	2.9411	2.8338	2.7598
	5.7623	5.9752	2.9218	3.1783	2.721	3.0593	2.9129	3.0564
	4.9919	7.091	2.9054	3.0438	2.8415	2.9829	2.9885	2.9258
	5.4908	6.7104	4.1778	2.8132	3.0627	3.0158	2.7858	3.2134
	5.1768	7.1128	3.7284	2.9453	3.0907	3.0155	3.032	3.0446
	4.8733	6.7949	3.2229	2.7925	3.0405	2.7572	3.1793	3.4016
	5.697	6.6453	3.4283	2.8782	2.9143	2.8284	2.9608	3.3484
	5.0741	6.6795	3.0375	2.9041	3.0579	2.9754	2.9194	3.3329
	5.631	6.6402	3.8478	3.0092	3.2713	3.1938	3.1223	3.0883
	5.3	6.7037	3.4073	2.9924	2.9753	2.9902	2.8241	3.1673
	4.7035	6.8659	3.7617	2.818	2.957	2.8283	2.8123	3.144
	5.2431	6.7805	3.7356	3.2495	2.7915	2.9734	3.1296	2.9484
	5.7316	6.4147	3.8566	3.1365	3.0269	3.2707	3.0694	2.9274
	5.0085	6.5712	3.685	3.1488	3.7807	3.067	3.1012	3.0424
	4.6535	6.692	3.7898	2.9175	2.8348	2.8666	2.962	2.9442
	5.2308	6.9016	4.4968	2.8396	2.996	2.995	3.1163	2.8977
	5.3279	7.2183	3.8004	2.8802	3.0695	2.9555	2.8447	2.994
	4.8285	6.9856	3.689	3.1719	2.8556	3.271	3.084	2.9439
	5.3567	6.8	3.4734	3.1155	2.9086	3.0973	2.9132	3.1665
	5.1577	6.6476	3.919	3.0024	2.9108	2.8585	2.9825	3.2137
	5.1878	6.7643	4.3786	3.1703	3.0249	2.8309	3.0387	3.0425
	4.7265	6.396	3.5911	3.269	2.9486	3.0112	2.9047	2.9804
	5.5351	6.0752	3.3913	3.1211	3.0594	3.083	2.9426	3.3125
	5.917	5.665	3.8485	3.0745	2.9963	2.8168	2.9953	2.9051
	6.5271	5.0809	4.3861	3.1791	2.7997	2.9105	2.7763	2.7978
	7.08	6.3021	4.5703	2.8053	2.9325	2.978	2.9394	2.929
	5.9151	5.9704	4.4652	3.0713	2.8873	3.124	2.9556	2.9829
	5.2184	5.8652	3.9811	3.1322	3.064	2.8862	3.028	2.81
	4.5778	6.8643	3.9985	3.0107	3.0613	2.9908	2.6878	2.8842
	5.1315	6.8599	4.3359	3.1963	3.1721	3.0968	3.0437	3.3449
	5.4057	6.7019	4.3594	3.0988	2.8328	2.7646	3.0243	2.9345
	5.2314	7.4183	3.3925	3.012	2.8446	2.7453	2.7244	3.2691
	5.757	6.8731	3.2465	2.8873	3.0803	2.8161	2.901	3.1994
	4.6218	6.4659	2.9381	3.0317	3.0067	2.9601	2.9029	2.856
	5.1243	6.0909	3.0424	3.0963	3.0006	2.9692	3.215	2.9736
	4.0252	6.9155	3.0839	3.2312	3.0185	3.0288	3.0444	2.7973
	5.4772	6.7746	3.1589	2.9662	3.0329	3.1185	2.9542	3.0207
	5.2954	6.6707	3.4089	2.7915	3.1562	3.0599	3.0615	2.9072
	5.4218	6.6326	3.2519	2.9421	3.1262	2.7878	2.8789	3.3524
	4.6602	6.5675	3.1664	3.1274	3.1452	2.9628	3.1907	3.0422
	4.8153	6.8985	3.0549	2.8491	3.5332	2.8734	3.047	3.2419
	4.89	6.455	4.0612	2.9381	3.022	2.884	2.8534	2.7776
	4.6219	6.9436	3.5802	2.9607	3.1525	3.1447	3.0855	3.5107
	5.1892	6.8894	2.9046	3.0912	3.1238	2.9214	3.047	3.1167
	5.0113	7.0553	2.9954	2.762	3.092	2.7736	3.1869	2.9264
	4.5	6.8204	4.048	2.7927	3.0589	3.0281	3.2429	3.0365
	5.0629	6.5619	3.3363	3.1801	2.9916	3.0635	3.1411	3.3302
	4.6728	6.6077	3.9294	2.8984	2.7421	2.9714	3.0336	3.2751
	4.7194	6.6635	3.5189	2.8141	3.1753	2.9756	3.1272	3.543
	5.1218	6.526	3.5494	3.0325	3.0686	2.9645	3.0336	3.6841
	4.8861	6.3632	2.8978	2.8005	3.3107	3.0703	2.8059	3.2817
	4.6018	7.0171	4.0884	3.6394	3.0252	2.946	2.9665	3.2835
	5.2097	6.253	3.6455	2.8129	3.2042	3.2073	2.81	2.9734
	4.6861	6.6219	3.6247	3.2552	3.0386	2.9614	2.9282	3.0496
	5.1154	6.3784	3.2486	2.7956	3.2124	2.9956	2.972	3.3099
	4.5499	6.6311	3.8543	2.8507	2.8784	3.0683	2.7684	3.1021
	4.3608	6.2422	3.7713	3.1317	3.1642	2.7686	2.9059	3.0821
	4.6218	5.7612	4.5367	2.8296	2.9941	3.0414	2.8667	2.8932
	4.7666	6.3534	5.0263	3.1348	3.2508	2.7535	3.0031	3.4223
	4.2438	6.5989	2.9806	3.1891	2.9178	2.9582	3.3357	3.4459
	4.335	7.4461	4.2183	3.6652	3.0493	2.9092	2.8942	2.9825
	4.1314	6.456	3.8174	3.257	3.0237	2.8927	2.9438	2.9557
	4.9227	6.6832	3.0817	3.1589	3.164	2.9589	2.8251	3.0034
	4.5702	6.8101	3.3516	3.1627	2.9141	2.8097	3.3762	2.847
	4.4489	6.7846	4.2752	3.1653	2.9724	2.8268	3.2765	3.1162
	4.6998	5.8084	3.4456	3.0961	3.044	2.8595	3.4124	3.1286
	5.4392	6.6326	3.1116	2.9365	3.0861	2.887	3.0555	3.1452
	5.498	6.5851	2.97	2.8613	3.6021	3.1752	3.4031	3.3461
	4.9038	6.6119	3.1383	3.1729	3.0077	2.8982	3.5411	3.3269
	4.7038	6.4799	2.9491	3.0707	2.9222	2.7868	2.9597	2.8594
	4.8681	6.757	3.1009	2.8503	2.8943	2.7494	3.1072	3.0009
	4.9716	7.1618	3.0568	2.7374	3.1371	2.8956	2.9134	2.9384
	4.9715	6.7764	2.971	2.9551	3.0318	3.2713	2.974	2.9823
	4.9179	6.9481	3.4765	2.8282	3.1807	3.1991	2.8227	2.9577
	5.2357	6.2382	3.0031	3.0165	2.9293	2.7721	3.035	2.7477
	5.0701	6.4248	3.4402	3.4994	2.887	2.8236	2.9487	3.0551
	4.5713	6.5398	3.9196	3.1086	2.9487	2.8705	2.8521	3.1151
	4.7654	6.7041	4.1564	2.9827	3.0196	2.9884	2.9209	2.963
	5.7041	6.4538	3.9676	3.0551	3.1396	2.8888	3.1902	3.0825
	6.519	6.1906	3.5695	3.1063	3.3705	2.9384	2.6684	2.9087
	4.8524	6.6836	3.5292	3.7069	3.067	3.0972	2.9212	3.0921
	4.7765	6.5819	3.9233	3.2805	2.9644	2.9713	2.9717	3.0276
	5.3274	6.4955	4.6486	3.4356	3.7364	2.84	2.9478	3.0296
	5.6109	6.6294	3.2458	2.908	2.8488	2.8923	2.9524	2.8941
	5.1731	6.7534	3.2689	3.4597	2.8435	3.0053	2.8988	2.8907
	5.1768	6.2615	3.1275	3.363	2.9318	3.3024	2.9528	2.9274
	4.7877	6.4095	3.0549	3.099	3.1535	3.2704	2.8314	3.3173
	5.2744	6.6889	3.3953	4.1012	3.0509	3.161	3.2035	2.9054
	5.1255	6.4308	3.7423	3.09	3.174	2.9772	2.8738	3.0721
	5.1967	6.8186	3.7796	3.383	3.0778	3.2522	2.8913	3.0067
	5.0825	6.2363	3.0774	2.8951	3.1298	3.0229	3.0899	2.8062
	4.6337	6.1695	3.0376	3.2718	3.1755	3.0709	3.0723	3.0619
	4.6068	6.7386	3.129	3.1413	2.8228	2.9998	3.1176	2.8527
	5.4844	6.9394	3.6296	3.0133	3.0455	2.7259	3.2088	2.997
	5.2409	6.5936	3.1766	3.2494	3.076	2.7163	3.082	2.9092
	6.0932	6.6202	2.9225	3.0502	2.8873	3.1378	2.9172	3.231
	4.8611	5.7623	3.6212	3.0393	2.9561	3.2231	2.7184	3.2034
	5.4064	6.6908	3.1512	2.851	2.9073	3.0419	3.0589	3.3848
	4.8738	5.8606	2.8133	3.0607	2.8781	2.9922	2.9489	3.0263
	5.3539	6.4524	3.1806	2.9881	2.9843	2.918	2.7778	3.0067
	4.8586	6.4256	3.7703	2.9995	2.8032	3.0102	3.0537	3.107
	4.937	6.8366	3.5636	3.2237	3.0187	2.8598	2.9219	3.1501
	6.1587	6.8691	3.4094	3.2632	2.8376	3.0617	2.8072	2.8611
	5.904	6.1433	3.4161	3.111	2.8823	3.0228	2.8362	2.955
	4.8793	5.5833	3.3697	3.0426	3.1813	3.118	2.9835	3.1308
	4.8853	5.5122	3.6656	2.9446	3.2267	3.0179	2.8746	3.1778
	5.106	6.4144	3.3894	2.9989	3.1338	2.8206	2.8959	3.2852
	5.4284	6.7339	3.2509	2.8638	2.8937	3.065	2.8268	2.8605
	5.1014	6.7161	3.5086	2.9721	3.0669	3.1181	2.8786	2.9765
	5.7365	6.9114	3.0818	3.1328	2.7445	3.1519	2.8215	2.9921
	5.2837	6.1062	2.9868	2.9641	3.1097	3.0415	3.1301	2.9165
	5.8191	6.51	3.25	3.214	3.0156	2.9699	3.1467	3.2479
	7.6722	7.1244	3.5899	3.0543	2.771	2.8392	2.9539	2.8728
	5.6004	6.5913	3.5501	2.7721	3.167	2.8853	3.1065	3.3459
	4.9916	7.0388	3.808	2.9112	3.0937	2.9086	2.9274	2.9015
	5.5276	6.3558	3.2921	2.9205	3.1439	3.0601	3.0804	3.1216
	5.4342	6.5707	4.2022	3.1777	2.8354	2.8678	2.8244	2.8683
	5.0457	6.6481	3.5687	2.9934	2.975	3.031	2.9022	3.2788
	5.3898	7.072	3.671	2.9705	2.9042	2.9358	2.9607	2.9609
	5.8381	6.771	3.9108	3.2154	3.1368	2.8752	3.0162	2.9051
	5.8978	6.694	3.5188	3.0428	2.9269	2.8989	2.973	2.7826
	5.3764	6.7559	3.572	3.0973	2.9578	2.7904	2.8647	2.8872
	5.5458	6.7134	3.8075	3.5816	3.0037	2.8501	2.8246	3.1196
	5.2287	6.3747	4.2059	3.3673	3.1155	2.8713	2.8476	2.9035
	5.1662	6.3951	3.6831	3.3061	2.8379	2.7636	3.0022	3.1807
	4.6114	6.0925	4.0284	2.9914	3.026	2.9264	2.9667	3.1755
	4.8605	6.7328	3.9729	3.1749	2.8983	2.7876	2.9875	3.04
	5.6582	7.1452	4.7393	3.3257	3.2407	2.8937	3.1711	2.9343
	7.6018	7.1713	3.6556	3.0417	2.9982	3.0023	3.1076	3.0291
	8.1665	6.8584	3.5795	2.9472	3.1106	2.9602	2.8287	2.8066
	8.8145	7.1364	3.0986	3.0993	3.1981	3.0768	3.0455	2.9907
	7.8414	7.0669	2.9956	2.8316	2.9973	2.9289	2.9846	3.0429
	7.7246	6.6973	3.2115	3.5023	2.8752	2.7709	2.8207	3.0883
	8.1906	6.7526	3.4238	3.599	3.133	2.8566	3.019	3.0444
	6.4824	6.6999	3.2949	3.3072	2.8304	3.2985	2.9708	3.0605
	7.0606	6.7866	3.9421	2.9747	2.9156	2.6695	2.9081	2.9157
	7.1671	6.7009	3.4295	3.1605	2.9199	2.8332	3.2125	3.3008
	7.8075	7.305	3.2137	3.1316	3.1261	3.0018	3.0633	3.0316
	7.9461	6.1892	4.1221	3.1396	2.923	2.8687	3.1443	3.0465
	8.2346	7.0613	3.0786	2.9322	3.0495	2.8077	2.8503	3.0054
	8.4108	7.0617	4.217	3.2888	3.1928	3.0173	3.1052	2.9903
	7.8774	6.5272	3.5633	2.844	3.233	2.9326	2.7872	3.0195
	7.8687	6.7948	3.2449	2.94	3.2906	2.6846	2.9888	3.2802
	8.1699	7.2242	2.9803	2.828	2.906	2.7509	2.8338	2.9212
	8.4074	7.4476	3.416	2.8854	3.3214	2.8758	3.0804	2.8397
	8.5097	6.8965	3.5983	3.088	3.1977	2.8597	3.234	3.4761
	7.8022	6.3947	3.3465	3.2927	3.3963	3.1587	2.7399	2.9548
	8.6839	6.7585	4.2862	2.8495	3.1177	2.7972	2.8678	2.6924
	7.9132	7.1265	3.863	3.0202	2.9684	2.9328	3.2153	3.058
	8.12	6.9554	3.1186	2.9678	3.3981	3.0293	2.856	3.2444
	7.8854	7.3072	4.1337	3.2572	2.9754	2.8788	2.9229	3.0711
	8.0612	6.5435	3.4016	3.2399	2.9847	2.9489	2.8805	3.173
	8.5844	7.5919	3.7003	3.1956	3.2394	2.8303	3.1223	3.3617
	8.6498	7.0691	3.4731	3.3902	3.2535	2.7251	3.1255	2.9555
	8.4014	6.8932	2.8899	3.1993	3.0629	3.1868	2.8959	3.0474
	7.8062	6.4755	3.2733	3.0484	2.866	2.9776	2.9257	2.849
	7.897	6.3695	3.0518	3.1858	2.975	3.2169	3.0818	2.8384
	7.1426	5.9627	2.9898	3.0877	3.0934	2.9865	3.0754	3.055
	4.8459	6.8995	3.1308	3.058	2.785	3.0667	2.8664	3.1636
	4.7496	6.5511	3.1867	2.7848	2.9365	3.1259	3.1051	3.0125
	5.2381	6.5432	2.9673	3.2992	3.2416	2.8759	2.838	3.0445
	5.6101	6.363	3.0779	3.0208	3.2772	2.9464	2.9935	3.1622
	6.5263	6.3303	3.1356	3.2652	3.08	2.8487	3.3281	2.8177
	5.5022	6.3833	3.4973	2.9515	3.0201	2.7482	2.9587	3.2005
	5.1495	6.6932	3.5497	3.0059	2.898	3.0017	2.9947	3.0637
	5.3031	6.4016	3.1948	2.9074	3.2118	3.0529	2.842	3.3697
	5.1437	6.8729	2.949	2.8717	2.9976	3.1296	3.0134	2.8877
	5.4555	7.0896	3.4842	2.9112	2.89	2.8184	2.8828	3.0155
	5.9097	6.8554	3.1304	3.3143	3.2142	3.079	2.9434	3.0487
	5.3904	6.9617	3.1564	2.8758	2.9058	2.8717	2.8638	3.1584
	4.6622	6.164	3.8798	2.9702	3.0122	2.8929	3.1348	3.0443
	6.1248	6.9441	3.8137	3.2919	3.4022	3.1933	3.1998	3.7341
	5.5827	6.1049	3.5016	3.1993	3.5121	2.945	3.1336	3.4591
	6.3533	6.4129	3.4977	3.255	2.8448	3.0302	2.9313	3.4117
	5.0567	6.6224	3.2049	2.9925	2.8122	3.0492	2.8378	2.9261
	5.1589	6.1701	2.9673	3.401	2.829	2.7784	2.8383	3.1913
	5.6536	6.779	3.0645	3.3586	2.8406	2.8552	2.7777	3.008
	5.2828	6.2276	3.3917	3.312	3.1997	3.0164	2.9697	3.1581
	4.9266	6.8566	3.5699	3.1117	3.226	3.0962	2.8625	3.301
	8.4098	7.3282	3.7287	3.0038	2.938	2.7235	2.8633	3.1985
	7.696	7.1392	3.6899	3.1069	2.9401	2.7882	2.9427	3.1087
	8.3444	6.6003	3.4143	3.1878	2.7688	2.9485	3.0177	2.8957
	7.3489	6.343	3.2852	3.0416	2.9257	2.8857	3.2556	2.9888
	7.7413	7.6803	3.2053	3.142	3.5857	2.752	3.0225	3.0174
	8.2478	7.1438	3.5766	3.5951	2.8984	2.8175	2.8824	3.034
	6.8854	7.2123	3.7779	3.1333	2.9671	2.8652	2.793	3.1495
	8.004	7.2874	3.1057	3.0287	3.021	3.0871	3.048	3.1443
	7.8272	6.9877	3.0203	2.853	3.4443	3.2648	2.7399	2.8966
	7.6901	7.2334	3.548	3.1615	3.0797	3.0162	2.9348	3.0805
	7.8873	6.7391	3.8168	2.9722	2.9708	2.8046	2.9852	2.8678
	7.9655	7.0935	3.8766	2.9855	3.232	3.1437	2.8697	2.9188
	8.1636	6.817	3.5533	3.1296	3.0965	2.9157	2.8283	3.1329
	7.8295	7.2091	3.0319	3.2919	2.8654	2.9362	2.9449	3.1826
	6.845	6.8913	3.3435	3.0947	3.0926	3.0119	2.8612	2.9459
	4.5934	6.4481	3.5552	3.2373	2.9042	2.9542	2.7972	3.2815
	5.584	6.4877	2.9166	3.0227	2.9186	3.2007	3.0405	3.1127
	4.7061	7.0395	3.4604	2.9206	3.1161	3.0684	2.8003	3.417
	4.5127	6.5654	3.082	3.004	2.8768	3.0312	3.0212	2.9729
	4.471	6.5132	3.2381	2.887	3.3207	3.0321	2.87	3.1842
	4.7451	6.4036	3.1588	2.9459	3.4392	2.9394	2.9404	3.0142
	5.2137	6.3021	3.1895	3.0575	3.1705	3.1258	2.9167	3.287
	4.7273	6.2876	2.7266	2.9602	3.1667	3.0981	2.7284	2.9247
	4.882	6.5902	3.5896	3.2333	3.0021	3.2073	2.9797	3.2055
	5.2342	6.1799	3.1128	2.8842	3.1244	3.0061	3.1754	2.9317
	4.5898	6.1787	4.461	2.9377	2.9929	2.9937	2.863	2.9367
	5.2409	6.0932	3.4271	2.871	3.3233	2.8784	3.7328	2.8333
	4.4416	6.6416	3.4635	2.8079	3.0753	2.9077	2.979	2.929
	5.0655	6.2001	3.7351	3.518	2.8949	3.028	2.9352	3.6592
	5.1543	6.2732	3.3315	2.8868	3.1003	2.9416	3.042	2.9254
	5.0743	6.3766	3.3643	3.1912	2.9878	2.9085	3.1382	3.02
	5.0541	6.3038	3.0557	3.0481	3.1017	2.8628	3.0788	3.1429
	4.9359	6.4634	3.2486	2.8603	3.0473	2.7745	3.0413	3.0917
	5.416	6.2525	2.8997	3.2515	3.177	2.8137	2.9749	3.1158
	5.1982	6.5043	3.6331	3.0562	3.2922	3.1836	2.9658	3.344
	4.9853	6.518	3.1532	3.024	3.4566	2.9893	3.0508	3.1806
	5.0328	6.3028	3.1479	2.9616	2.9931	2.9199	2.8198	2.9841
	5.1306	6.4295	3.477	2.9443	3.0334	3.128	2.9096	2.9503
	5.0267	6.5955	3.4542	3.0112	2.8962	2.9219	3.0012	3.0629
	4.716	6.37	3.4312	3.0773	2.9261	3.094	3.0364	2.9191
	4.8417	6.5889	3.0819	2.9544	2.7487	2.8091	3.1368	3.2448
	5.0879	6.4111	3.1058	2.7999	3.1852	2.9752	3.1955	3.4547
	5.1654	6.7286	3.3179	2.9378	2.9143	2.8265	2.926	3.3185
	4.8974	6.5346	3.0726	3.0489	2.9441	2.943	2.8948	3.2624
	5.1475	6.7731	4.2048	2.9017	3.1627	2.9654	2.8259	2.7956
	5.196	6.5461	3.5695	3.709	2.818	2.8817	2.9989	2.9665
	4.6541	6.1197	2.9943	3.3797	3.0495	3.0617	3.1044	3.1133
	4.747	6.3112	3.1623	2.8212	2.949	2.8903	2.8649	3.0452
	5.4466	6.3246	3.8239	3.1356	3.0968	3.1066	3.0736	3.2655
	5.1378	6.2516	3.079	3.3457	3.4364	2.9038	3.1426	2.9585
	5.0568	6.2186	3.1641	3.1939	3.245	3.2351	2.8475	2.8621
	5.3814	6.5117	3.632	2.8313	3.091	2.7825	3.1452	2.9836
	5.1951	6.5277	3.1993	2.9914	3.0171	2.8051	2.9543	2.9081
	5.1608	6.6203	2.9886	2.9086	3.1157	2.8472	3.021	2.8962
	5.1106	6.8591	3.2897	2.9389	2.9881	2.9435	3.0978	3.1272
	5.1139	6.3339	3.8892	2.9834	2.9052	3.1045	2.9753	3.0985
	4.9357	6.4503	3.0196	2.9716	2.9076	3.0479	3.3337	3.0334
	5.1616	6.4728	3.4137	3.225	3.0408	3.116	2.8607	2.8423
	4.7407	5.7867	3.3175	2.9321	3.15	3.1165	3.1206	3.1594
	4.8977	6.4963	3.4064	3.4094	3.5001	3.0878	3.0868	2.9021
	5.2154	6.5378	3.4347	3.0896	3.0466	2.8213	2.9958	3.1045
	4.5803	5.9612	3.3282	3.3418	3.0986	3.0791	3.1243	3.0841
	4.6363	6.0321	3.1921	2.8452	2.8423	2.8966	3.2306	3.2145
	4.857	6.0904	3.0165	2.9221	3.2207	2.993	3.0554	3.0508
	4.8996	6.2687	3.463	3.2989	3.023	3.0631	3.2356	3.0099
	5.2524	6.279	3.3621	2.9784	3.079	2.8605	2.883	2.7495
	5.1466	6.6285	3.4851	2.7247	2.9356	3.2081	2.8468	3.4926
	5.1809	6.655	3.0249	3.0846	3.2931	2.8973	2.7932	2.7418
	4.9496	6.439	3.4803	2.9286	2.9484	3.1108	2.7909	3.1528
	5.111	6.5912	3.0431	3.0695	2.9905	3.1495	2.8252	3.0352
	4.5342	6.4386	3.3491	2.8906	3.0331	3.0201	2.7349	2.8773
	4.8651	6.6321	3.5127	2.917	2.969	3.0039	3.1659	2.9589
	5.3297	6.1353	4.2232	3.1704	3.0738	2.9352	2.9716	3.3157
	5.3967	6.2444	3.4036	2.6938	3.3126	3.0403	2.8072	2.9105
	5.5244	6.4949	2.9592	3.2788	3.0975	2.7135	3.2044	2.9211
	5.5995	7.0887	3.8022	2.7573	3.0859	3.0859	3.0294	3.4369
	5.4493	6.7226	3.3224	2.8674	3.0276	3.0389	2.9484	3.0928
	5.3513	6.5515	2.8286	2.8684	3.1213	3.0902	3.0498	3.1112
	5.239	6.7543	2.9696	3.2023	2.9825	2.9089	2.8132	2.7709
	5.5189	7.1052	3.1357	3.196	2.7179	3.0885	3.0451	2.8042
	5.8477	7.1224	3.1702	2.8366	3.1261	3.4195	2.8524	3.0491
	5.9203	7.5227	2.9939	2.9469	2.8676	3.1933	3.0477	3.0124
	5.4632	6.7891	3.0171	3.0254	3.0025	3.1822	2.9028	3.1278
	5.2529	7.3684	2.9678	3.0852	3.3379	3.2438	2.9391	3.2304
	6.5559	6.785	2.9485	2.8952	3.0094	2.772	3.0706	2.9233
	5.768	6.2764	3.6255	3.3516	3.064	3.004	3.1213	2.8708
	4.8025	6.2055	3.0439	2.6946	3.0809	3.1249	3.0164	2.9682
	4.9004	6.5901	3.2804	3.3021	3.1087	2.9586	3.1275	2.9068
	4.5048	5.9281	2.7919	2.9104	3.518	3.0459	3.0847	3.0026
	4.7497	6.0496	3.017	2.841	2.8824	3.2046	3.135	2.9627
	5.7788	6.1628	3.075	2.9895	3.0941	2.9133	3.1834	2.8107
	4.5074	5.9839	2.8519	2.8981	2.9185	2.9462	3.0375	2.9876
	5.9726	6.5272	3.1668	3.0091	3.5041	3.2203	2.8656	3.0739
	4.9624	6.5301	3.1531	3.224	3.3016	3.1177	3.0869	2.8727
	5.3171	6.6151	3.5011	3.0667	3.0045	2.9845	2.7507	3.0084
	4.7546	6.422	3.1229	2.9913	3.2538	2.9528	3.4652	2.9404
	4.5673	6.1124	4.1461	2.9849	2.8504	2.9422	2.7935	3.0667
	5.9172	6.1997	4.2333	3.057	2.8421	2.9218	2.8978	3.0806
	5.4549	6.4981	4.3736	3.0262	3.181	2.9649	2.8636	3.2775
	5.3926	6.1143	3.8607	3.0083	2.9667	2.8202	3.1446	3.1726
	4.347	6.2151	4.5103	2.9283	2.9399	2.8926	3.1692	3.1549
	3.9834	5.8832	4.0242	3.3082	3.0206	2.993	3.0978	3.3903
	4.4551	5.8999	3.7146	2.7502	3.2317	3.159	3.455	3.0665
	3.957	5.5661	3.8312	3.0751	2.8023	2.8849	3.0978	2.9119
	3.4197	5.6632	4.6281	3.0243	2.9359	2.9566	2.9597	3.1018
	5.1398	5.6971	3.6629	3.0761	2.9135	3.0602	3.1967	3.0607
	4.7807	5.309	3.9362	3.3753	3.2555	3.0745	3.2324	3.4032
	4.5124	5.568	3.892	2.9418	3.2593	2.8269	2.9321	3.1416
	6.1813	6.0038	4.0897	2.8618	2.9107	2.8433	2.9906	2.7674
	6.3586	6.6035	4.8426	3.1535	3.1511	3.1604	3.1128	3.0271
	5.457	6.1534	3.9347	2.9907	2.854	3.0284	2.9403	3.1065
	5.9803	6.2012	4.9412	3.3478	2.904	2.9172	2.9222	3.0478
	6.426	6.6742	3.827	2.9576	3.0551	2.9409	2.8631	2.7265
	6.2201	6.7487	4.7939	3.0831	3.1591	3.0667	2.8553	2.8545
	5.2883	6.5781	4.0296	2.9689	2.9092	3.185	2.9262	3.1042
	6.2225	6.8881	4.4437	3.1361	3.3265	3.324	3.1847	2.8933
	5.563	7.1696	4.6089	2.9364	2.8124	2.9807	2.9425	2.9331
	6.0053	6.8769	4.5832	2.8765	3.081	3.2603	2.934	3.0992
	5.083	7.0147	4.3874	2.9369	3.4906	2.8534	3.1497	2.8019
	5.3812	6.738	4.0829	2.7758	3.0073	2.9909	3.0397	3.1466
	5.3186	6.9647	3.7386	3.0461	2.9748	3.0265	2.9781	2.949
	5.8599	6.962	4.4111	2.9545	3.159	2.8647	2.8686	2.8268
	8.0323	7.8564	4.2308	2.7612	3.0746	3.2204	3.2372	2.9099
	8.4264	7.1513	4.2626	3.0061	2.8869	3.1963	3.4804	3.0232
	8.7438	7.694	4.4961	3.1392	3.1254	2.8847	3.0576	2.798
	7.8127	7.4977	4.9683	2.9257	2.8299	2.7754	2.757	3.0648
	8.1495	7.022	4.6375	3.142	3.0626	3.1896	3.2991	2.8858
	7.976	6.8434	3.9149	2.9255	3.1833	2.8388	3.0358	2.8834
	8.837	6.9342	4.6079	3.0371	3.0581	3.2453	3.3367	3.0205
	8.7547	6.913	4.0857	2.9114	2.8944	3.0556	3.054	2.7656
	8.0077	7.125	4.3175	2.9732	3.1102	2.7552	3.1733	2.8614
	7.7945	7.5803	5.0766	2.9402	3.3644	2.9493	2.9257	3.0319
	7.8735	7.6951	4.5584	3.067	2.9624	2.9206	2.8701	3.3351
	7.5586	7.1203	4.2336	2.7502	3.0693	2.9441	2.8611	3.0437
	7.6376	6.8674	4.2029	2.8472	2.9053	2.8662	2.9422	2.9446
	7.5604	6.8936	5.027	2.9561	3.0279	3.0564	3.1627	3.2196
	8.0075	6.4481	3.6436	2.7649	3.5249	3.0291	2.7937	3.1136
	8.1374	7.1175	3.7846	2.8358	3.3729	3.0648	2.916	2.9
	5.1261	6.7159	3.9192	2.8514	3.0736	2.8883	3.0514	2.9019
	5.0226	6.3443	4.6244	3.1203	3.0347	2.9841	2.7628	3.1021
	5.7376	6.1392	4.0213	2.8579	3.3072	2.8742	3.2252	3.0396
	5.5328	6.5091	4.408	2.8617	2.9923	2.9366	2.9238	2.9911
	5.3422	6.7908	3.4551	2.9262	3.3302	2.8537	2.9418	3.3399
	8.095	6.9952	4.5495	2.7249	3.1513	3.0804	2.9952	2.9748
	7.8335	6.6747	4.7372	2.7759	2.9148	3.0192	3.3264	2.8785
	8.6344	6.7014	4.2146	2.7716	3.6135	3.1886	2.7831	2.8212
	7.4654	6.9466	4.1171	2.8741	3.2474	3.5292	2.8095	2.9331
	7.5325	6.4027	4.0127	3.0937	3.1947	3.2386	3.0978	2.8583
	7.8575	6.5429	5.2511	3.0606	3.1439	2.827	3.4031	3.1504
	6.6171	6.6376	5.5713	3.0535	3.268	2.8908	3.1546	2.9608
	6.8086	6.5405	5.4102	2.8365	3.0482	2.8425	2.9758	3.116
	4.9788	6.5653	5.0673	2.7689	3.2475	2.9685	3.2569	2.9708
	4.7761	5.6928	4.3036	2.9015	2.9437	2.8001	2.8225	2.6563
	5.1843	6.6434	4.7498	2.9245	3.3523	3.0461	2.8152	3.0944
	5.469	6.055	4.3553	2.9078	3.1126	2.7061	2.9136	2.894
	5.1828	5.0595	3.7596	2.7561	3.4621	2.864	3.0875	2.8368
	4.3601	5.271	4.4699	2.9932	2.9982	2.8079	3.0388	3.0229
	4.5548	5.3107	3.7629	2.9813	2.9366	3.2735	3.1454	2.8127
	4.6438	5.2267	4.3049	2.8293	3.0074	3.1609	3.0437	3.2113
	4.1688	5.7129	4.1512	2.9235	3.0215	3.0375	2.924	2.7885
	4.6121	5.5153	4.382	2.7462	2.9927	2.9575	3.0224	3.0794
	4.7168	5.6576	4.6239	2.8512	2.9657	2.9596	3.2798	2.9478
	4.2573	5.7337	4.6773	2.8936	2.9081	2.9473	3.1012	2.9453
	4.3325	5.8689	3.7232	2.9028	3.5396	3.3549	3.3843	2.9941
	5.1576	5.9361	4.156	3.0023	2.9164	3.0878	3.3458	2.8625
	4.6701	5.3001	4.2581	3.0387	3.0712	2.888	2.969	3.0078
	5.2376	5.053	4.7647	3.1916	3.0037	3.1717	3.3477	2.8793
	4.7133	5.4128	4.4328	2.8524	2.8262	2.8776	3.3518	2.9493
	4.317	5.035	4.5228	2.9398	3.3443	2.9392	3.1291	2.9567
	4.8478	5.3027	3.8559	3.0729	3.9722	2.9189	4.1605	3.2352
	4.8982	4.9467	3.8091	2.9921	2.9831	2.8313	3.4693	2.6915
	4.607	5.421	4.9865	2.7728	2.9853	3.0061	3.0698	2.9852
	5.2353	5.2012	4.0805	2.803	2.9633	2.8727	3.0867	2.8921
	5.3309	4.871	4.3054	3.0524	2.9815	2.8946	3.1082	3.2701
	5.1093	5.1003	3.4757	3.1493	3.0182	2.9888	3.0771	2.9103
	4.8806	4.772	4.3914	2.9086	3.0127	2.8393	3.0197	2.9371
	4.7478	5.1332	4.4458	3.3793	3.0455	2.8575	3.1175	3.0226
	5.0635	5.3843	5.109	2.9827	3.6379	2.8376	2.9823	3.1103
	4.7407	5.0361	4.6365	2.955	3.4108	3.1191	2.8564	2.8461
	4.7723	5.2006	4.3321	3.025	3.0975	3.16	3.1087	3.2406
	4.9389	5.3121	4.7607	2.8701	3.0551	2.8771	2.9589	3.1711
	5.1746	5.0614	4.0683	3.2135	2.8686	2.8817	3.0235	3.1364
	4.7596	5.3627	4.2044	2.979	2.9932	2.8669	3.0213	2.9707
	5.2062	5.616	3.6143	3.0718	2.9886	2.9133	3.2165	2.8499
	4.7914	4.9892	4.1674	2.945	2.9532	2.9656	3.3354	3.0071
	5.0405	4.9744	3.0767	2.9881	2.871	2.9582	2.8971	3.0265
	5.6596	4.9103	3.315	2.9912	2.9529	2.9641	2.8491	2.785
	5.595	5.2073	4.094	2.7961	2.9598	2.7952	2.8664	3.1325
	5.2208	4.9948	3.8344	3.0144	2.9408	2.9304	2.9695	3.0384
	5.9507	5.3414	4.5729	2.9989	3.7819	2.9328	2.9097	3.215
	4.6221	4.9383	4.2451	2.9782	2.8172	2.881	3.0535	3.1871
	4.618	4.9277	4.6848	3.301	2.793	2.8857	2.9451	3.1463
	5.0694	5.1491	4.054	3.3435	3.005	2.8675	2.8692	2.9918
	5.1611	5.1093	4.1211	2.9234	2.9878	2.7977	3.041	2.9937
	5.065	5.0761	4.1541	2.9093	2.9381	2.9473	4.2158	2.8178
	5.1585	5.3688	4.3865	3.1404	3.1213	2.7292	3.4321	2.9983
	4.8588	5.3719	3.6883	2.8594	3.4554	2.8047	3.1986	2.9992
	5.2397	5.3902	3.869	3.052	3.6775	3.0602	2.9994	3.0701
	4.6559	5.2236	3.0112	2.8604	2.9222	2.8554	3.0086	2.9973
	5.1832	5.3702	4.7049	2.8744	3.0237	2.8305	3.2031	2.9649
	5.2869	4.6871	3.3447	2.93	3.0359	2.8706	2.8218	3.3287
	4.8699	5.2239	3.2969	2.8517	3.129	2.9565	2.9503	2.8578
	4.4316	4.9941	3.7517	3.4793	3.0841	2.9601	3.0376	3.1281
	4.4895	5.1483	3.6014	3.0404	2.9476	2.8448	3.0591	2.783
	4.2671	5.2527	3.2274	3.149	3.7708	2.8509	2.8189	2.9315
	4.5149	5.3957	4.0393	3.0839	3.0808	2.905	3.2991	2.9532
	5.2234	5.6694	3.8937	2.9627	3.0252	3.0314	3.0522	2.9946
	4.9682	5.1082	3.416	3.1232	3.2013	2.9652	2.9588	2.9679
	4.2529	5.5449	3.1524	2.9015	3.3146	2.748	3.4415	3.0289
	5.1188	4.5739	3.8075	2.7822	3.032	2.8528	3.2543	3.1029
	4.4211	5.4124	3.4748	2.9002	3.2783	3.0021	3.0439	3.0231
	4.7196	4.8417	3.1173	3.0275	2.9461	3.0725	2.9725	3.0716
	4.7775	5.5571	2.7775	3.002	2.9134	3.0673	3.173	3.0786
	5.0439	4.9606	3.0642	3.1378	2.9128	2.9794	2.8301	2.8863
	4.9195	5.4111	3.1388	3.0642	2.8705	2.904	3.256	3.0451
	4.4486	5.2923	3.9	2.7679	2.9957	2.9265	3.0756	3.0883
	4.8694	5.6467	3.5553	3.1883	2.8767	2.8195	2.8987	3.1199
	4.1406	5.3059	3.8899	2.8918	3.0277	3.045	3.0511	2.8592
	5.0789	6.6782	3.7728	3.0498	2.9003	2.8047	2.9775	2.8845
	5.8077	6.2107	2.8688	3.1468	2.9135	3.0099	2.9915	3.276
	5.1068	6.3424	2.8001	2.8483	3.0376	3.0141	2.8889	3.0826
	4.7292	6.4205	3.2239	3.0066	3.4951	2.9281	2.9573	2.8395
	5.5195	6.3806	3.0081	2.7646	3.2094	2.997	2.8374	3.1077
	6.0348	6.3312	3.3425	2.8353	3.3042	2.9864	3.0084	2.8744
	7.7358	7.1155	3.4673	2.9063	3.1619	2.944	2.8512	3.1281
	7.2077	6.2688	3.2069	3.0708	2.9073	2.8011	2.9123	2.8414
	5.2487	6.038	2.8793	2.8513	3.2765	2.8143	2.8909	2.8727
	4.8876	6.1318	3.4173	2.7555	2.8753	3.0562	3.0602	3.0757
	6.4884	6.784	3.5889	3.1947	3.3186	2.79	3.0292	2.8563
	5.2301	6.2877	3.6392	3.0594	3.3244	2.9923	3.1536	3.0945
	5.1437	6.5394	4.0831	3.1526	3.0668	2.9509	3.2971	3.3171
	5.3715	6.5257	3.631	2.9506	3.4565	3.0289	3.0555	3.0725
	6.4375	6.1172	3.7228	3.2733	3.5445	3.1812	2.8401	3.2083
	4.6702	6.0613	4.2958	2.8247	3.2564	3.1583	2.9383	2.9424
	6.6122	5.8002	3.2774	3.1316	2.8917	3.1147	3.2119	3.2434
	5.8661	6.0122	3.4472	3.0153	3.1112	2.9587	2.8936	3.0161
	4.9649	6.7007	3.423	2.7896	3.4319	2.9705	3.0355	3.2209
	4.8077	5.9943	3.9466	2.9065	3.0677	2.9035	3.1156	2.7625
	4.9322	5.9335	3.4427	2.9763	3.0319	2.9783	2.8054	2.8793
	4.5776	5.9819	4.7168	3.0994	3.2228	2.9698	3.2842	3.0242
	4.4506	6.5725	3.7216	2.9068	3.3233	3.2784	3.1147	3.0413
	4.9386	6.0619	4.1371	2.9599	3.0732	3.0946	3.2799	2.7973
	6.0703	6.2937	3.5675	2.9276	3.4924	3.3681	3.2116	3.141
	5.443	5.5895	3.1343	2.9486	2.9569	3.191	3.0263	3.0154
	4.5457	6.5211	3.1769	3.1457	2.8285	2.9357	2.9847	3.2498
	4.9391	6.0423	3.3387	2.8789	3.4249	3.0945	3.3701	3.1679
	5.0687	5.6298	3.5208	2.9828	3.1438	3.014	3.0744	2.9456
	4.6982	5.627	3.0379	3.048	2.9747	3.0434	3.0294	2.9961
	5.1551	5.8178	3.4138	2.8847	3.0428	3.0242	3.0287	2.964
	5.4126	5.5478	3.1568	3.068	3.2123	2.948	2.9395	2.7948
	6.0142	5.9469	3.9921	3.1581	3.0408	2.9018	3.121	2.9172
	4.6738	5.4616	4.1257	3.1333	3.0653	2.773	3.0366	3.0542
	5.4728	5.6288	3.8941	2.8787	3.0884	2.9172	2.9367	3.0644
	5.2652	5.6059	4.4451	3.3299	3.0616	2.9168	2.7877	3.2023
	4.8842	5.0417	3.5407	3.3564	2.9206	2.9686	3.0045	3.2454
	4.9578	5.1419	4.0898	2.9179	3.4572	3.0283	2.893	3.1887
	4.4099	5.0645	3.9211	3.2309	2.9347	2.7032	3.0662	2.9382
	4.8009	5.171	3.4897	2.8197	3.3348	3.0624	2.9876	2.9027
	5.5321	5.4797	4.7284	3.1065	3.5589	3.3173	2.8544	2.9039
	5.4535	5.2025	3.6094	2.8655	3.6783	2.9986	2.8971	3.2433
	4.9711	5.4385	3.6825	3.0666	3.1137	2.828	3.0025	3.093
	4.8976	4.9186	4.6148	2.9509	3.2383	2.9325	3.1207	2.8056
	5.2561	5.5295	3.5098	2.8517	2.8771	2.8581	2.8142	2.8979
	4.8063	5.336	4.2241	2.9604	2.9191	2.7426	3.0507	3.2045
	4.835	5.9329	4.2778	2.7728	3.0764	2.9688	2.9592	2.9604
	4.6653	5.611	4.829	2.9054	3.0638	2.8414	2.9798	3.0751
	4.9127	5.0005	4.605	3.0731	2.9251	3.1091	2.9773	2.8436
	5.8062	5.1476	4.7417	2.8434	3.1009	3.3637	2.902	3.1053
	3.9955	5.2593	3.9106	3.1135	3.1192	3.0918	3.8635	3.1434
	5.2939	5.0702	3.8891	2.9675	2.8833	3.0503	2.9161	3.0333
	4.7928	5.2389	3.8343	2.8219	2.9952	2.9273	3.0294	3.0407
	5.006	5.4112	3.7329	2.9049	3.02	3.1006	2.7666	3.0361
	4.6291	5.1839	4.7153	3.2089	3.2093	2.9679	2.9172	3.0785
	4.5972	5.2017	4.6252	2.8426	2.9407	2.9219	3.042	3.229
	4.9169	5.0409	4.6068	2.9047	2.8394	3.0733	3.5356	3.1018
	4.7642	5.3472	4.6378	2.8295	2.9841	3.1791	3.1553	3.0903
	5.0812	5.2564	4.2016	3.032	3.0204	3.0833	2.7601	3.0676
	5.2863	5.0825	4.3982	2.7075	2.9053	3.1959	3.0828	2.9213
	5.0692	5.1585	4.4719	3.046	3.0685	3.1545	3.1058	2.9789
	5.1686	5.0936	5.0496	2.7504	2.7629	2.9687	2.9494	2.9939
	5.0988	5.4762	4.8149	2.9284	3.1672	3.1321	2.9283	2.8734
	5.0188	5.2084	4.2055	2.8554	3.0885	2.8545	3.2313	2.956
	4.7913	4.8863	4.5291	2.9111	2.9672	3.0698	3.0512	2.8056
	4.8119	5.1385	4.4476	3.1747	3.2164	3.0729	3.5896	3.2107
	5.316	5.379	4.6819	3.0987	3.1122	3.4235	3.0204	3.0542
	4.9204	5.2963	5.186	3.356	2.9365	2.7664	3.0991	2.9042
	5.2275	5.4331	5.13	2.8296	3.2409	3.1971	3.0131	3.0098
	4.9473	5.3561	4.744	2.813	2.8341	3.3006	2.9188	3.0441
	4.7443	4.8877	3.388	2.879	2.7322	3.1648	2.861	3.0414
	4.5754	5.4451	4.1807	2.8167	2.9307	3.107	3.1406	3.1733
	5.0711	5.2547	4.1641	3.0292	2.7835	2.7879	2.8448	3.5666
	4.8024	5.2285	5.3862	3.1568	3.4875	3.3651	2.9391	2.9034
	4.6777	4.8674	4.5279	2.9739	3.0815	2.9532	3.2755	2.8015
	4.9383	5.287	4.8554	2.8276	2.9829	2.8824	2.9517	3.122
	5.0624	4.9288	4.4558	3.1992	2.859	3.3406	2.9826	2.9468
	4.9076	5.0307	3.9038	2.9351	2.9994	3.0607	2.8725	3.0787
	4.1555	5.1313	4.9388	2.8866	3.2147	3.111	3.0848	2.959
	4.6076	5.3619	4.2684	2.9723	3.0489	3.2506	2.9272	3.0613
	4.4148	5.028	4.3737	2.7428	3.2316	3.0204	3.0843	3.0017
	4.4394	5.5071	4.9901	2.8681	3.2436	3.4379	2.8333	3.1863
	6.339	5.0602	4.6633	3.0461	2.8802	3.1762	3.0273	2.8753
	4.7056	5.1521	4.0139	2.898	3.1014	3.165	2.9488	2.8037
	4.7371	5.3311	4.3519	3.2864	3.0567	3.2932	2.8665	2.9875
	5.3803	5.3302	4.457	2.8268	3.263	3.045	3.0056	3.0097
	5.0435	5.6373	5.0765	3.1711	2.9046	2.9048	3.107	3.015
	4.6712	5.2775	4.2708	2.8811	2.9445	2.9119	2.9223	2.9841
	4.7981	5.1305	4.5272	3.0085	2.9157	3.081	2.883	3.0089
	4.8543	5.4098	4.3011	3.1398	2.9138	3.0715	2.8006	3.1094
	5.1202	5.2632	4.3141	3.1277	3.0256	3.2962	2.8623	3.6981
	5.1007	4.9689	4.4437	2.8815	3.0325	3.0356	3.1735	3.4171
	5.0289	4.7842	4.8002	2.9146	3.0146	3.0141	2.9154	3.0781
	4.3886	5.2988	3.9559	2.8266	3.0133	3.1232	2.8089	2.9697
	5.1025	5.8264	4.2262	3.1985	2.8783	3.0621	3.3508	3.1176
	4.1069	5.44	4.1556	2.9151	2.8556	2.7195	2.8727	3.1318
	4.2649	5.2273	3.7568	2.8235	2.8747	3.0898	2.9887	3.1682
	4.7742	5.4188	3.691	3.2302	2.8168	2.7335	2.8517	2.935
	4.5545	5.5877	3.1252	3.0227	2.903	3.0711	2.9889	2.9087
	4.6052	5.191	3.9699	3.0766	3.1175	2.7834	3.1708	3.1855
	4.9556	5.4966	3.6436	2.9392	2.8772	2.9994	3.048	2.9842
	5.1833	5.4963	4.3043	3.6126	3.0914	3.0156	3.0899	2.9518
	4.4262	5.1951	4.1888	2.9036	3.1067	3.1088	2.9009	2.8902
	4.5601	5.1176	3.7952	3.0426	3.2436	2.9314	2.9137	2.6593
	4.994	5.245	3.6141	2.8819	3.294	2.826	3.0397	2.804
	4.4511	5.3567	3.5547	3.3358	2.8666	3.1738	3.0598	2.9295
	4.6311	5.3432	4.4757	2.8667	3.01	3.1857	3.2897	3.1511
	5.286	5.2849	4.0454	3.082	2.7512	3.2451	3.0011	2.8171
	5.0968	5.3421	4.501	2.9707	2.7249	3.0469	2.964	3.0287
	5.2912	6.0867	4.7039	2.985	3.0253	3.0416	2.912	3.033
	4.4449	5.193	4.3322	2.9438	3.0555	2.8356	3.2436	3.0856
	4.4834	5.4466	4.8792	2.7928	2.8998	2.8295	3.335	2.8975
	4.3983	5.1672	3.4449	2.8241	3.0813	3.2889	3.001	3.587
	4.3	5.5632	3.8872	3.096	2.7786	3.1312	2.8393	2.8364
	4.6996	5.3965	4.4199	3.0066	2.9587	3.0132	3.2086	3.2672
	4.3073	5.4058	4.7505	3.0333	2.6965	3.3229	3.0704	3.1198
	4.6368	5.0769	3.9384	3.1612	3.1067	3.0411	2.7735	2.9694
	6.0941	5.0782	4.0817	2.8648	3.124	3.4532	2.9298	2.9111
	5.6297	5.3479	3.4746	2.9364	3.1357	3.146	2.8227	3.0654
	5.4582	5.6422	3.7455	2.942	3.4005	3.1795	2.9277	2.9087
	5.0501	5.3868	3.2855	3.0963	2.8008	2.7632	2.8747	3.1795
	4.8819	5.2676	4.5283	3.3894	3.1729	2.9153	2.926	2.885
	4.4964	5.2585	4.0079	3.0898	2.7644	3.0497	2.9949	2.877
	4.9796	5.85	3.9818	3.1312	2.8786	2.8896	3.0913	2.9345
	5.45	5.5482	3.6603	2.7845	2.8431	2.9888	2.8255	3.0908
	5.2267	5.6807	4.0804	3.1959	2.9782	3.0083	3.2604	3.0377
	5.3685	5.4119	4.6413	2.8376	2.8467	3.2014	2.8794	3.1343
	4.6671	5.689	4.3902	3.0675	2.843	2.9649	2.8999	3.078
	5.4704	5.9057	4.1888	2.8099	2.8131	3.1873	3.1797	2.8379
	4.9696	5.4609	4.9365	2.9453	3.3975	3.0211	3.0138	3.6928
	5.0232	5.7637	5.2507	2.9425	3.2796	2.7748	3.1357	3.0892
	5.2737	5.4405	5.3405	3.1969	2.8566	2.851	2.7609	3.0499
	4.7502	5.4915	5.0566	3.1234	3.029	2.8745	3.0418	2.8908
	5.7191	5.8397	3.9673	3.0389	2.8927	3.1847	3.0939	2.9227
	4.9542	5.4009	5.5618	2.9735	2.864	3.4144	2.7862	2.7016
	7.3986	5.7125	5.3655	3.1218	2.7934	3.2332	3.2795	2.9343
	7.3108	5.9467	4.2729	3.2764	2.9562	2.9972	2.8025	2.8297
	7.0858	5.6397	4.1271	3.0646	2.9512	3.1875	2.8262	3.3181
	6.8069	5.6547	4.2859	2.9979	2.7741	3.0756	2.9011	2.9035
	6.7154	5.4488	4.9888	2.8498	2.8605	2.9016	2.8968	2.9766
	5.3256	5.8254	3.2604	2.7461	2.6746	2.8909	2.8074	2.741
	5.5597	4.9652	3.9969	3.2247	2.8872	3.19	2.7836	2.7549
	5.3356	5.8149	3.8131	2.7537	2.9762	3.0017	2.9127	3.1492
	5.6336	5.6522	4.5673	3.1482	2.7399	3.1341	2.8286	3.4368
	7.3363	5.6467	4.5654	2.8637	2.9903	3.1709	3.2131	3.0132
	5.9818	5.6368	4.2861	3.0374	2.845	2.9773	3.2463	3.0241
	5.7018	5.8922	4.4134	2.8572	2.8269	2.8914	2.974	2.8101
	5.2315	5.4118	4.6441	3.1762	3.2798	2.8763	3.2748	2.9086
	5.5035	5.7444	4.0861	2.8701	2.8436	2.8576	2.9801	3.0007
	4.8807	5.3293	5.147	3.0887	3.1118	3.397	3.0466	3.211
	5.0935	5.5202	4.6161	3.0921	3.2764	3.2727	3.0223	3.1928
	5.3866	5.3011	4.9543	2.9416	2.9154	2.8866	3.3318	2.836
	4.8126	5.4172	4.578	2.8634	2.9441	3.325	2.9803	2.9997
	5.7429	5.3454	3.8547	2.9866	2.9802	3.3533	2.9988	3.0808
	5.6458	5.9255	4.0214	2.9017	2.8263	2.8218	3.0293	3.0111
	5.3815	5.7303	4.2847	2.929	3.0378	2.8991	2.8474	2.9122
	5.2	5.5799	4.6045	3.032	2.9841	2.9366	3.0863	2.7093
	5.2728	5.943	4.9364	2.8422	2.9417	2.8165	3.0135	3.0645
	5.3741	5.5822	5.0704	3.5521	2.98	3.1299	3.0167	3.0041
	4.6939	5.4599	4.4958	2.9433	2.9266	3.0358	2.8176	3.4117
	4.9364	6.0108	4.0881	2.8127	2.9298	2.7321	3.6739	3.1721
	5.257	6.6747	3.9533	3.0332	2.8594	2.9599	2.8214	2.9967
	5.6094	6.5646	4.1814	3.027	2.984	3.1066	2.9235	2.9679
	5.5777	6.5062	4.1016	2.9967	3.0642	2.9303	2.7957	3.142
	5.6863	6.2718	3.9952	3.1034	2.8861	2.9126	3.0168	3.0569
	5.244	6.5582	4.72	3.111	3.0901	2.8339	3.0923	2.8266
	5.4046	6.8585	4.512	2.9094	3.0046	2.752	2.9615	2.9887
	5.247	6.1693	4.1771	2.8829	3.0417	2.8126	2.9404	2.8174
	5.1956	6.361	4.6853	3.107	2.7695	2.9457	3.0699	3.0351
	5.7267	6.3017	5.282	2.9259	3.056	2.995	2.8852	2.8954
	5.7653	5.7824	4.8695	3.0326	2.8511	2.849	2.9689	2.8473
	6.0834	6.0874	4.8227	2.9611	2.7117	2.9328	2.7966	2.895
	4.9914	6.6638	4.2673	2.8607	3.0457	2.9087	2.7892	2.9618
	5.0575	5.5985	4.0435	2.955	3.0042	2.7978	3.1761	3.1618
	5.4804	5.1426	3.887	2.9602	2.9572	2.7841	3.1617	3.0517
	5.1776	6.2795	4.3473	2.8327	3.1987	2.7609	2.8321	3.0295
	5.5062	5.8045	3.7524	2.9826	3.0159	3.0472	3.1811	2.809
	5.1459	6.4053	3.5736	2.909	3.2316	3.0118	2.9488	2.8705
	5.4012	5.8261	4.4921	3.0264	2.9423	2.9158	2.9409	2.7759
	5.6216	6.6189	4.6644	3.0029	3.0147	3.0201	3.2694	3.0652
	5.0889	6.3426	4.3224	3.3214	3.0708	2.7737	3.0433	2.9167
	5.7027	5.5663	4.679	2.8814	2.9602	2.8913	2.9667	2.7571
	5.1954	5.7027	4.6868	2.7517	2.9079	2.7684	2.9076	2.8767
	5.4034	6.0026	3.8947	3.0965	2.9508	3.0724	2.8563	2.8923
	6.6355	5.2505	4.1511	3.0273	2.8101	2.86	3.0879	3.021
	6.9875	5.3638	3.8956	3.3301	2.8377	3.103	2.9121	3.0502
	5.8017	5.9636	3.9498	3.0086	3.0125	2.829	3.086	2.8892
	5.3777	6.1892	4.1025	2.8561	2.9196	2.8358	3.1149	3.0068
	5.1998	6.2392	4.1052	2.9911	2.7627	3.3263	3.1926	2.8507
	5.597	5.7021	4.425	2.9773	3.1619	2.9931	2.7725	2.87
	4.8819	5.4621	5.2789	3.0845	3.5264	3.2107	3.0656	3.0047
	4.9591	5.2647	4.4847	3.281	2.994	3.0008	3.2867	2.7963
	5.5917	5.9163	4.4237	3.0887	2.6875	3.0536	3.3818	3.1569
	5.9599	5.8872	4.1604	2.8711	3.0899	2.8979	3.1749	2.954
	5.0668	5.9891	4.2346	2.8632	3.002	3.1445	3.1478	3.0753
	5.102	6.396	4.2342	3.3494	2.8896	2.7622	2.8583	3.0206
	5.3096	5.9758	4.6409	3.0963	3.5034	2.913	3.4478	3.3019
	5.2213	5.9226	5.1921	3.0644	3.3135	3.041	2.9213	2.956
	5.0028	6.1802	4.3592	2.8739	2.9525	2.9975	3.23	3.1186
	5.7208	5.6001	4.1212	2.8446	2.8827	2.7713	2.9784	2.995
	5.5609	6.8043	4.7199	3.1357	2.8881	3.2714	2.8213	2.8579
	5.4205	5.4249	4.4089	2.8233	3.0194	3.2568	2.9722	2.9887
	5.2132	5.8189	4.3247	2.933	2.973	3.3483	3.0052	2.8945
	5.4305	5.4867	5.1182	2.9288	3.0614	3.0424	2.9623	2.9897
	4.987	5.3949	3.8778	2.9529	3.0149	3.1085	3.0059	2.9106
	5.1608	5.3367	4.4348	3.0272	3.0815	3.0421	3.0458	2.9693
	5.4036	5.7196	4.4145	2.8285	2.9537	3.0574	2.9834	2.9336
	5.3898	6.467	4.5726	2.9608	3.0613	2.9568	3.0254	2.9827
	5.3325	5.7633	4.0491	3.0143	2.9337	2.9107	2.8583	2.935
	5.7045	5.0266	4.7721	2.961	2.9842	3.3515	2.7425	3.0117
	5.4802	6.1802	5.0766	2.9544	2.8505	3.0402	2.758	3.0278
	5.6065	5.9773	4.8688	3.0173	2.854	3.0537	3.2262	3.1473
	5.5969	5.1956	4.6989	3.0671	3.2345	3.0928	3.1309	2.7471
	7.1611	6.4246	5.1228	3.1107	2.9911	3.0155	2.9472	2.782
	7.6081	7.2709	4.1523	2.7252	2.8787	3.2126	2.9348	2.7927
	5.9612	6.8421	4.4471	2.9491	2.9188	2.9145	3.0519	3.1592
	5.3128	6.4901	4.1243	2.8305	2.834	2.9284	3.0118	3.0821
	5.1123	5.5586	4.7406	3.1669	3.0188	3.3169	3.122	2.6903
	5.6329	6.4094	4.034	3.0208	3.5523	2.935	3.2585	3.0104
	5.5885	5.7962	4.4525	2.6799	2.8168	3.1123	2.9247	2.9612
	6.2327	5.8414	4.6495	3.0382	3.1024	3.0374	3.5178	2.9088
	5.8939	5.7398	4.3264	2.8156	2.8457	2.8605	2.9402	3.0681
	5.0978	5.7074	4.5132	2.8921	2.8979	3.075	2.9225	3.185
	5.3363	5.7017	4.4832	2.9096	2.8879	3.0047	3.2124	2.9259
	5.6351	5.4032	4.5802	3.1361	3.1571	3.1039	3.0851	2.8807
	5.0326	6.1609	3.8866	2.9902	3.3161	2.9656	2.9691	3.0829
	4.9015	5.5594	4.7741	3.127	3.1664	2.9222	3.3919	3.302
	4.8063	5.8954	4.8822	3.1949	2.9372	3.0084	2.953	2.8863
	4.5835	5.1994	4.5141	3.0139	2.9115	2.838	3.0818	3.2553
	5.3078	5.4566	4.4678	3.1204	3.4786	3.1331	2.7529	3.0054
	5.3611	5.2025	3.8803	2.9328	2.7533	2.9304	2.8176	3.2134
	5.3413	5.3868	5.1569	3.0937	3.2492	2.9798	2.7996	3.2341
	4.9672	5.5221	4.4486	2.7581	3.2873	2.8276	3.2218	2.9291
	4.7814	5.698	3.5981	2.9663	2.9218	3.0723	2.9664	2.9092
	5.6531	5.5273	4.1267	3.1218	2.9626	2.9138	3.1585	2.9649
	5.2341	5.8002	4.3008	2.8673	3.2345	3.0017	3.535	2.8501
	4.8574	5.423	4.6466	3.1742	3.3133	2.9532	2.7924	3.0987
	4.4574	5.0849	3.6898	3.0854	2.9749	3.0597	3.4635	2.8288
	4.2524	5.2214	3.66	2.9795	3.044	2.9816	2.9221	2.8042
	4.3997	5.2223	4.6188	2.9606	3.2106	3.0287	3.6719	3.1438
	4.7911	5.3487	4.6768	3.0557	3.051	2.8878	2.8965	2.9678
	4.847	5.7198	4.2756	2.9784	2.9986	3.0107	3.1581	3.516
	4.6373	5.2657	4.0195	2.9616	3.1813	3.063	2.9173	2.9071
	4.3995	5.1413	4.1401	3.0865	3.2229	3.1254	2.6582	3.0281
	4.4039	5.2471	4.1199	3.0254	3.0271	2.8458	2.9748	2.8541
	5.3577	5.1392	4.0964	3.0827	2.7947	2.9161	3.2034	3.1866
	4.4816	5.4856	4.7199	3.3636	3.2023	2.9811	2.9126	3.0921
	4.5064	4.9953	3.8128	3.015	3.1243	3.0003	2.8054	2.7619
	4.9372	4.9074	4.9762	2.8986	3.3769	3.333	2.8677	3.0626
	5.1497	5.2633	4.2836	3.1567	2.7135	2.9272	2.9818	3.0459
	5.6769	5.413	4.1179	3.0326	2.9213	3	2.964	3.1375
	5.076	5.3787	4.0314	3.1069	2.9207	2.89	2.777	3.3425
	5.6054	5.4396	4.3992	2.8855	2.8313	2.8697	2.892	2.9485
	5.3859	5.4476	4.3045	2.7792	3.7567	3.2844	3.3046	2.9104
	5.2197	5.5256	3.3937	2.7651	3.1376	2.9283	3.1054	2.8445
	5.3408	5.2853	4.2275	2.9653	2.9279	3.1372	3.1342	3.131
	5.5232	5.5634	3.9645	3.1979	2.9828	3.1631	2.8592	2.7168
	6.4434	5.5365	4.0375	3.0286	3.2167	3.3724	3.9404	3.4217
	5.4748	5.8323	4.8345	3.2753	3.2928	2.9898	3.0137	3.0994
	5.6074	5.5606	4.729	3.1022	2.9895	2.8697	2.9069	2.9666
	5.2969	5.9998	3.7997	2.9817	3.0374	2.7667	3.2002	2.8896
	4.7508	5.4599	3.6412	3.0539	2.8042	3.2892	3.2004	3.0754
	5.5288	5.7285	3.9869	3.0973	2.9901	3.3451	3.2574	2.9454
	5.3951	5.1869	4.3833	3.2293	2.865	3.0735	2.7376	2.9686
	5.3112	5.5952	3.6326	3.0744	3.4319	2.9599	2.9534	2.8425
	5.5787	5.7044	4.1539	2.7054	3.1138	2.8917	2.9769	3.1663
	6.3242	6.3923	4.1871	2.8387	2.8432	2.9467	2.8829	2.7351
	4.4636	5.5127	4.1584	3.0048	2.9879	2.8944	2.9191	2.9979
	5.8145	5.352	4.667	2.839	3.2221	2.959	3.1672	3.1662
	5.5343	5.2503	4.5089	3.1659	2.7583	3.171	2.905	3.1342
	5.3699	5.4356	4.3308	3.0264	2.9312	2.7963	2.9382	3.3215
	5.2942	5.8881	4.1325	2.7781	2.9322	2.9287	3.0978	3.9178
	4.856	5.364	4.072	3.1069	3.2142	3.0408	2.8985	3.2226
	5.6537	4.8956	4.3397	2.8479	2.9671	3.0472	2.9701	3.0911
	4.9085	5.5659	4.351	2.7621	3.0934	3.076	2.8575	3.2041
	5.4083	5.402	4.9569	3.1114	3.0268	2.9474	2.9348	2.9623
	6.3026	5.5131	4.634	3.0999	2.9902	2.761	2.9814	2.7327
	4.7051	5.2778	3.9388	2.9923	2.8684	2.98	2.8422	2.8954
	5.001	5.2153	3.7013	2.7833	2.9909	2.9731	2.8546	3.422
	4.6905	5.3284	2.8347	2.9339	3.1141	2.8657	2.8829	3.0994
	5.2023	5.2912	3.2313	3.0103	3.1363	2.7695	2.9358	2.9182
	4.338	5.4433	3.3497	2.8574	3.1913	3.1685	2.9382	2.7687
	4.6545	5.0275	2.9853	2.9668	2.8374	2.9589	2.7184	3.0055
	5.3934	5.3377	3.1507	2.7897	2.962	3.1291	3.0671	2.93
	4.7296	5.0413	2.8861	2.9101	2.8435	3.0153	2.9478	3.0727
	4.348	5.0893	3.2727	3.1165	2.907	3.064	2.9591	2.8223
	4.4894	5.0211	2.8082	3.2389	3.2434	2.9648	2.7828	2.9036
	5.3857	5.6316	3.1791	3.0946	2.9106	3.1001	2.7679	2.9523
	4.2135	5.5506	3.4129	3.0234	3.3032	2.9472	3.0893	3.1826
	5.703	5.6476	4.1086	3.2453	2.7224	3.0541	3.0423	2.9513
	5.5286	5.7716	3.2435	3.0332	2.8076	2.8768	2.9143	3.1183
	5.4582	5.2644	3.8197	3.3663	3.0014	2.9161	3.0504	2.7567
	5.9118	5.4932	4.0598	3.058	3.1296	2.9248	2.8765	3.3013
	5.8394	5.5768	3.6548	2.7832	3.0654	3.1843	3.3343	3.0085
	5.1571	5.1789	3.0879	3.2236	3.18	2.8196	3.262	3.0611
	5.3206	6.022	3.6586	3.2816	3.1596	3.3124	2.8547	2.9837
	5.0182	5.2247	3.2721	3.0699	3.1455	2.9522	2.8599	2.9665
	5.3693	5.4897	3.5466	2.8758	2.8247	3.008	3.1139	3.0851
	4.958	5.3973	3.3699	3.1842	2.8255	2.8427	3.0986	2.8865
	5.1282	5.1013	3.7031	2.9303	2.9383	2.9756	3.2388	3.0496
	5.2867	5.2838	4.1902	2.9715	3.0989	3.0966	2.9348	3.1872
	5.2498	5.1756	4.2039	3.1986	3.3022	3.1224	2.821	3.4827
	5.4248	5.4967	3.6703	2.9202	2.92	3.0802	3.4758	3.2369
	5.5703	5.5247	3.6749	3.362	3.1074	3.1101	2.8056	2.7783
	5.0253	5.3987	3.7926	2.8502	3.0335	3.0642	2.9896	2.8539
	6.0374	5.3229	4.3278	3.0294	2.7811	2.9882	2.8654	2.891
	5.2861	5.4896	3.6169	3.0411	3.1762	3.0097	3.0109	2.9263
	5.086	5.1511	3.2092	2.9019	3.122	2.9139	3.101	3.1712
	4.9596	5.1086	3.5444	3.1175	2.8102	2.9605	2.8433	2.9877
	5.0065	6.0123	3.9722	3.0927	2.9679	3.0571	2.8536	2.9027
	4.8343	5.8276	3.6043	2.8161	2.8914	2.9085	2.826	3.2193
	5.5354	5.9961	3.6395	2.9697	2.8941	2.9054	2.9418	3.0455
	4.9511	6.4347	4.3669	2.9754	2.98	2.732	3.0688	3.0702
	5.64	6.4405	3.4868	3.0319	2.7563	2.8421	2.9796	3.3341
	5.4635	6.3859	3.6045	3.1398	2.8635	2.9573	3.2936	3.0469
	4.999	5.9995	3.7281	3.0043	2.929	2.9562	2.9518	2.7906
	5.0204	5.7715	3.2416	3.0917	2.9646	3.0372	3.2165	3.0702
	5.6399	6.431	3.2754	3.0838	2.8318	2.9663	3.0141	3.3446
	5.0447	6.007	4.0632	2.7956	3.0644	3.2541	3.0904	2.9112
	5.1475	6.3175	3.3001	2.824	2.8556	2.8236	3.1486	2.8637
	5.7617	5.9706	3.4123	2.7769	2.8065	2.8788	2.9524	2.9429
	5.3259	5.7931	3.7781	2.9399	3.099	3.1251	3.1061	2.7723
	5.2866	5.7364	3.8175	2.9534	3.0142	3.1829	3.0855	2.9914
	5.1775	5.5867	3.3161	2.9003	2.8455	2.859	3.1444	2.9447
	5.4631	5.3542	3.2177	2.8602	2.9674	2.8144	2.9738	3.0683
	5.2925	5.7969	3.4761	2.8562	2.7644	3.1493	2.9481	2.9581
	4.8568	6.1791	3.4322	2.8118	2.7281	2.8429	3.2092	2.8864
	4.4968	5.6343	3.2554	2.9675	3.1412	2.8272	2.7989	3.0287
	5.1805	6.0182	3.8777	2.6924	2.9986	2.8218	2.8606	3.0931
	5.4947	6.3992	3.6404	2.8228	2.7601	2.8433	2.7714	2.8618
	4.8837	5.4491	3.3229	2.9104	3.0081	2.9894	3.0271	2.8879
	5.3182	6.0449	3.6106	3.227	2.8581	2.8646	2.8716	2.954
	4.6355	5.468	3.732	2.9409	3.37	3.1694	2.721	2.8803
	4.5288	5.3192	3.6369	2.9095	3.1376	3	2.8688	2.8696
	4.6885	5.9469	3.2661	3.1683	2.8046	3.0116	2.876	3.0256
	5.6396	6.1177	3.5586	2.9807	2.9846	3.0339	3.0793	3.0971
	5.3216	5.8906	4.1021	2.9266	3.1188	2.9824	3.6273	3.0003
	5.5023	6.018	3.8647	3.2323	2.971	2.8961	2.9797	2.9149
	5.4023	6.169	4.2116	2.8526	3.1115	2.9096	3.0461	2.8225
	5.8444	6.5445	3.3491	2.9019	3.1197	2.8605	2.8643	3.2069
	5.4897	5.7286	3.3914	2.9392	3.2265	3.158	2.8883	2.9462
	5.4955	5.2614	3.2299	2.9075	3.1818	3.0865	2.7724	2.9573
	5.6914	5.6418	3.253	3.2654	3.0541	2.8951	2.9472	2.9675
	5.7392	5.5134	3.157	2.8292	2.971	3.0192	2.9069	2.9859
	5.1178	5.6327	3.3731	2.8564	3.0605	2.9655	3.4278	2.9144
	5.173	5.7807	3.3398	2.8755	3.0952	2.7306	2.9749	3.2625
	5.3797	5.7166	3.4312	2.9276	2.9863	2.8178	3.1489	2.9293
	6.0381	5.398	3.2654	2.8841	2.8373	3.1016	3.1465	3.0546
	5.8945	5.5543	3.6193	2.9544	3.1282	3.0867	3.0059	3.1141
	5.2653	6.1254	3.3493	2.733	2.8148	2.815	3.2129	2.9563
	5.1609	5.8976	4.1942	3.0031	3.6825	2.9533	2.8684	3.0438
	5.3824	5.4821	3.6169	3.2912	2.9189	2.9558	3.0288	3.0775
	7.372	5.7549	5.1885	2.9978	3.1063	3.2039	2.9507	2.9087
	5.6587	5.4934	4.2489	3.1988	2.9017	2.8756	3.1859	2.962
	5.4418	5.8455	4.2596	3.0073	3.3769	3.0956	3.0709	3.0876
	4.617	5.741	3.2475	2.8906	2.9526	3.0247	3.1438	2.9418
	5.0648	5.4386	3.3528	2.8579	3.0694	3.1175	2.9796	2.8603
	5.8085	5.0885	2.9775	3.0472	2.8996	2.8728	2.9137	3.6711
	5.463	5.5289	3.119	3.1449	2.9738	3.1307	2.8885	2.8871
	5.6418	5.3987	3.705	3.0763	2.8722	3.0264	2.9452	3.1128
	5.6717	5.1738	3.2331	2.7493	3.056	3.262	3.0249	3.093
	5.4384	5.5248	3.2456	2.7156	3.0221	2.8562	3.118	3.2026
	5.7676	5.7433	2.8784	3.0379	3.1924	2.9481	3.2511	3.1198
	5.4821	5.3054	3.2753	2.9368	2.9442	2.9664	2.8988	2.8431
	6.7397	5.3825	3.0772	2.9126	2.7616	2.857	3.1089	2.9835
	5.8764	5.6077	3.0064	2.8716	3.1039	3.0507	2.9863	2.9383
	4.6741	5.0506	2.9487	2.7364	3.173	2.9933	3.398	3.1781
	4.918	5.3787	3.2256	3.2328	3.0923	2.868	3.1556	2.7473
	5.3105	6.0273	3.1368	3.2395	3.0622	3.0966	3.0928	3.0752
	5.6388	5.7598	3.0491	3.1377	3.331	2.8865	3.3993	3.072
	5.0917	5.697	3.5001	2.9587	3.3177	2.7414	3.0397	2.9493
	5.2676	6.151	3.2379	2.9808	3.3364	3.2368	2.8927	3.0956
	4.3011	5.3681	3.3897	3.0117	3.05	2.8845	2.9837	2.8099
	5.3934	5.9073	3.7402	3.1427	2.9038	2.8388	2.9536	2.8953
	5.2661	5.5427	3.5837	2.932	3.0907	2.7711	3.1681	3.0607
	4.8315	5.7631	3.5654	2.9842	3.122	2.9694	3.2841	3.1102
	4.3174	5.4458	3.1676	3.1237	2.8661	2.9061	2.9783	3.0645
	5.1975	6.0554	3.5125	2.7231	3.6954	3.143	2.9371	2.9432
	5.244	6.5879	3.7432	2.9033	2.8589	3.0416	3.2439	2.9318
	4.7044	5.2935	2.8576	2.7364	2.7785	3.1013	3.0329	2.8909
	4.6681	5.0744	3.3451	3.1368	2.8918	3.2996	2.7918	3.1001
	5.0111	5.3091	3.157	2.9636	2.7106	3.2604	3.3072	3.1425
	5.0314	6.2822	3.5101	3.1066	3.1353	3.5735	2.9962	3.2038
	5.0532	6.2243	3.1451	2.9663	2.9949	3.1604	3.0037	3.0467
	5.0459	5.8808	2.8355	2.9879	2.9588	2.8301	3.4027	3.0607
	4.5801	5.4565	3.5611	3.1709	2.8214	3.2015	3.1137	3.1356
	4.9801	5.7575	3.6081	3.3484	3.2221	2.8325	3.0471	2.9673
	5.0722	6.1253	3.3471	2.9821	3.036	3.4398	3.3714	3.286
	5.709	6.4868	3.5855	3.2402	2.8614	2.8457	2.9945	3.3277
	5.4858	6.4482	3.0191	2.9348	2.9113	3.0492	3.1963	3.0398
	5.2217	6.1756	3.1339	3.0058	3.0358	2.9063	2.9206	3.0842
	5.2317	5.8398	3.3253	3.0631	2.8137	3.0327	3.1575	3.0907
	5.6855	5.7134	3.3631	3.0476	2.8044	3.1208	2.9648	3.0126
	5.1557	6.2894	3.1243	3.2565	2.854	2.9022	3.1903	3.39
	6.2625	5.3386	3.1108	2.9544	2.986	2.9675	3.2411	2.8024
	4.4873	5.3593	3.3749	3.081	2.7346	3.061	3.1377	2.9357
	5.1849	5.5131	4.0355	2.9825	3.0823	3.4298	3.0514	2.9785
	5.6153	5.325	3.1476	2.9889	2.7522	3.0053	3.4113	3.098
	4.9337	5.3748	3.255	3.0783	2.9701	2.9775	3.1443	2.9012
	4.9066	5.0046	2.884	2.9136	3.0746	3.1541	3.1255	2.8557
	5.9721	5.0963	3.1831	3.1642	3.281	3.2949	2.8666	2.8832
	5.1934	5.226	3.254	2.9444	2.962	2.992	2.9551	3.0148
	5.5914	5.2755	3.2313	3.1419	3.3133	3.1974	2.8763	2.9125
	4.7145	5.1959	2.9987	3.0806	2.839	2.9838	2.8031	2.8448
	5.1349	5.9446	3.9114	2.8557	3.0575	2.7905	3.1448	3.1432
	5.4084	5.4232	3.398	3.0323	2.9794	3.1629	3.0588	3.2778
	5.7627	6.006	3.0541	2.9042	3.5046	3.1942	3.022	3.0138
	5.3441	5.6466	3.2282	2.9703	2.9998	2.8977	3.0686	3.078
	6.0555	5.6435	3.2843	2.7872	3.0802	2.9693	3.4031	3.1241
	5.9443	6.1983	3.4326	2.9933	3.1043	2.8844	3.0787	3.1446
	5.2079	5.5765	3.3527	2.9508	2.7438	2.8722	3.1054	3.1792
	5.7518	5.5784	2.8965	3.1269	2.8173	3.535	2.8422	3.2247
	5.8091	5.5461	2.9667	2.7899	2.7989	3.0391	3.0751	3.1512
	5.2496	5.5831	3.012	3.2038	3.0399	3.4093	2.9803	2.8162
	4.9608	6.0497	3.1304	2.9286	2.8565	3.0479	2.8042	2.8471
	4.91	5.382	3.0273	3.0048	2.8853	3.1721	3.2533	2.8766
	5.3689	5.2073	3.6029	3.0901	3.2685	2.9494	2.9895	2.8525
	4.9104	5.5119	3.4327	3.0254	3.1465	3.196	3.2344	3.0073
	5.0146	5.5612	3.2018	2.8404	3.1855	2.9506	3.0043	3.352
	5.3485	5.516	2.9763	2.9061	2.952	3.0533	3.0805	3.1327
	5.3425	5.7159	2.8952	2.7783	2.9526	2.7085	3.252	2.9627
	5.585	5.526	2.9597	2.9187	2.8708	2.8758	3.2306	3.0773
	5.6421	6.5618	3.097	3.3633	2.793	3.012	3.1683	3.6061
	5.757	5.9513	3.4132	3.0864	3.1081	2.9845	2.8247	2.8389
	5.5997	5.542	3.1028	2.9758	2.8183	3.5177	3.0807	2.8654
	6.1706	5.448	3.8024	2.7185	3.1076	3.3182	2.9576	2.9269
	5.3973	5.3739	3.6769	3.0415	2.8616	2.8332	3.0993	2.9132
	6.9379	5.8657	3.5137	2.9411	2.9364	3.2868	3.2361	2.938
	5.7203	5.5059	3.5732	2.8856	3.0506	3.1533	3.0475	3.0141
	4.8655	5.1823	3.3277	2.7564	3.1118	2.9906	2.8908	3.06
	4.8629	5.5069	2.8728	3.1398	2.8953	3.0129	3.0225	3.0699
	5.3492	5.2909	3.5451	2.9173	2.8721	2.8252	2.8668	3.1984
	5.106	5.2632	3.0136	2.8889	3.3718	3.2073	3.3463	2.9706
	4.6853	5.5434	3.3623	2.8634	3.5575	3.381	3.1041	2.9428
	5.1508	5.0904	3.1783	3.024	3.071	2.7273	2.9486	2.841
	5.462	5.2858	3.2531	3.0003	3.1723	2.874	3.2605	3.0196
	5.5903	5.0543	3.5317	2.9566	3.5576	2.9896	3.5122	3.0161
	5.7593	5.7292	3.3919	2.9086	3.0563	3.0519	3.0648	3.0849
	5.2968	5.5687	3.2759	2.9814	3.5039	3.0423	2.8697	2.8391
	5.017	5.568	3.0592	2.9249	3.4775	3.1064	3.1227	2.859
	5.1105	5.9483	3.3217	2.9114	3.4189	3.6311	3.501	2.8195
	4.7309	4.904	3.6904	3.255	2.9523	3.0338	3.2597	2.7497
	5.3194	4.9421	3.5694	2.873	3.2702	3.3542	3.1567	3.011
	5.2102	5.1477	2.8391	2.735	3.2851	2.8231	3.1068	2.7763
	4.8996	5.3733	3.549	2.8174	3.0423	2.8549	3.1891	3.0801
	5.7697	5.4563	3.0058	3.0088	2.9862	3.0393	3.4442	3.0925
	5.5104	5.5786	2.8659	2.856	2.9589	3.1295	3.446	2.9646
	4.9567	5.4076	3.0212	2.8925	3.1849	2.8342	2.9151	2.9934
	5.4169	5.2765	3.3709	2.7463	3.0271	2.8832	3.0399	3.0153
	4.9808	5.1121	2.8462	2.8328	3.001	2.8691	2.8415	2.9255
	5.6081	5.3121	3.6192	3.0981	2.8546	3.0578	2.9233	3.0428
	4.7587	5.1141	3.5657	2.8198	2.9061	3.1589	2.9879	3.1035
	5.0824	4.9849	3.1694	3.1744	2.9138	2.9227	3.2159	3.522
	5.002	5.1027	3.3007	3.1924	2.8253	3.11	3.0932	2.9071
	4.836	5.0956	3.3548	2.7723	2.9072	3.1004	2.9297	3.1908
	5.7957	5.2337	3.0991	2.9709	2.9818	3.0423	3.1495	3.1232
	5.0272	5.1488	3.8218	2.8382	2.7544	2.8651	2.8705	2.9461
	6.5798	5.3597	3.6433	3.367	2.8401	3.1433	3.3145	2.8034
	7.0326	5.5436	3.1562	2.9255	2.8666	2.7253	2.9414	3.3268
	5.4969	5.3876	3.8048	3.0517	3.1996	3.0049	3.5101	3.1574
	4.95	5.448	3.46	3.0933	2.8865	3.0319	3.1329	2.8333
	4.4199	5.3789	3.2059	2.8847	3.4104	3.0095	2.8094	2.9927
	4.6327	5.2327	3.3425	2.8566	3.0232	2.8932	3.0062	2.8897
	4.5892	5.276	2.8645	2.9867	3.0649	3.2337	3.0304	2.8997
	5.4219	5.2944	3.1298	2.829	2.861	3.4516	3.2232	2.8109
	5.5287	5.9547	3.4718	3.1396	3.1969	3.2946	3.1762	2.9397
	5.3688	5.8688	3.5476	2.951	3.2031	3.0373	3.6043	2.904
	4.8748	5.3103	4.0334	2.803	2.8393	2.8228	3.1331	2.9705
	5.8163	5.5423	3.1558	2.9505	3.1058	2.8508	2.9414	3.055
	5.3601	5.4291	3.2706	2.9422	3.1164	3.1869	2.9504	3.3466
	5.6614	5.6002	3.1431	3.0383	2.9203	3.063	2.8735	2.9835
	4.9006	5.347	3.7701	2.8812	2.9966	2.864	3.2916	2.9636
	5.1226	5.6152	3.2034	2.9849	3.0519	3.0242	3.1446	2.765
	4.8142	5.0029	3.2919	2.8152	3.1049	3.1609	3.0024	2.735
	5.1365	5.0968	3.7461	2.9224	2.9653	3.321	2.9484	2.8912
	5.4782	5.0841	3.6762	3.0292	2.8722	2.9124	3.1099	2.7397
	4.8464	5.302	4.1012	3.0606	3.2341	3.0666	2.9581	3.0277
	5.0659	5.4318	3.098	3.3084	2.9744	3.019	2.8024	3.0039
	5.9182	5.7427	3.4117	3.0416	2.9614	2.9184	3.1018	3.2265
	6.4402	5.6213	3.5867	2.9417	2.9051	3.0359	2.9346	2.8856
	4.9935	5.4767	2.984	2.9443	2.8933	2.9919	2.8104	3.1747
	4.4419	5.5513	3.3511	3.0677	2.9264	2.9729	2.9139	2.8786
	5.6199	5.3977	3.3331	2.9751	2.8648	2.9262	3.0002	2.9135
	4.6617	5.6769	2.9688	2.8974	2.7473	3.0091	2.8299	2.9101
	5.2901	5.2692	3.1336	3.2932	3.0806	3.1313	2.9638	2.9326
	6.0338	4.9855	3.249	2.8828	3.0643	3.1002	3.0118	2.9153
	5.9864	5.4614	3.1693	3.0373	2.8941	3.0316	2.9457	3.0973
	4.5018	4.8619	3.5644	2.8472	2.8828	2.9998	2.9133	2.8627
	4.8133	5.2179	3.0783	3.0021	2.8839	3.1001	2.827	3.3444
	4.3755	6.4723	3.136	2.8823	2.8893	3.3912	3.0573	3.0414
	4.4626	6.4663	3.5901	2.8823	3.0465	2.9611	2.8266	2.9483
	4.3345	5.9876	3.0919	2.72	2.8768	2.986	2.8872	2.8497
	4.4921	5.5183	3.1247	2.8983	2.9615	3.4281	2.8632	2.7935
	4.3151	6.0047	3.256	2.8673	3.2454	3.716	2.9728	3.2053
	4.3645	5.4526	3.2443	3.0698	2.9759	3.0575	3.0821	2.8627
	4.3208	5.868	3.2181	2.8919	2.9802	2.8324	2.8568	2.9438
	4.0755	5.5587	3.2211	2.9642	3.0002	3.2187	3.1586	3.0456
	4.7965	5.8341	3.0866	2.8017	2.9976	3.1295	2.882	3.2546
	4.7576	5.6714	3.2831	3.0479	2.8675	3.22	2.8223	2.8387
	4.5231	5.5861	3.4121	3.002	3.0374	3.1102	3.1794	2.7804
	4.572	5.9	3.1924	2.8618	3.04	3.09	3.6098	3.266
	4.7746	5.6081	3.0971	3.07	3.154	2.7787	3.1201	2.8817
	5.7971	5.6178	3.1241	2.8759	3.2213	2.9219	2.8443	2.9541
	5.0833	5.8978	3.3758	2.9327	3.1803	3.4394	3.0914	3.2415
	4.4595	5.6084	2.915	3.1243	3.0588	2.9139	2.931	2.9488
	4.8897	5.9662	3.2128	3.1946	3.1202	2.9089	3.1858	2.8802
	4.6053	6.2917	3.008	2.9465	2.786	3.0438	2.9513	2.8509
	5.2427	5.9336	3.3538	3.0487	2.8849	3.1657	3.1006	2.9216
	4.7905	5.7075	3.4319	2.9756	2.8623	2.9686	2.9379	2.9668
	4.5977	5.4031	3.4998	2.7833	2.8046	2.8911	2.8378	3.0777
	5.0034	5.2535	3.0925	2.8634	3.0368	3.1978	3.0775	2.8628
	4.4428	4.5773	3.4271	2.8216	3.3463	3.3001	2.8379	3.1897
	5.1498	4.8715	3.3264	2.998	3.1496	3.2686	2.8806	3.5519
	6.7148	5.7074	2.9229	2.8572	3.169	3.0745	2.925	2.9579
	4.7139	5.565	3.4399	2.9811	3.1382	2.9751	2.8822	3.09
	5.0597	6.3329	3.1194	2.9935	3.003	2.9278	2.8394	3.1853
	5.2282	6.2892	3.0167	2.9336	2.8377	3.1816	2.905	2.7317
	5.1777	5.8519	3.3374	3.0264	3.1409	3.2135	3.1129	2.688
	4.5885	5.7867	2.9687	3.014	3.1493	3.1419	3.3258	2.9345
	5.1611	5.4918	3.0153	2.8677	2.8974	3.1135	3.1464	2.9509
	5.2033	5.1308	3.3651	2.9383	3.0111	2.8163	2.9964	2.8225
	4.2764	5.7024	2.8508	3.2799	2.8773	2.9026	2.8924	3.1998
	4.781	6.1956	3.884	3.0898	3.2278	3.1574	2.8848	3.0728
	4.3764	5.6383	3.2164	2.8497	3.2197	3.2215	2.7707	2.9197
	4.4535	6.4671	3.4307	2.7659	3.087	3.0835	2.9513	3.074
	3.9463	5.3671	3.0826	2.89	3.4007	2.9794	3.0234	2.9766
	4.4061	5.3976	3.3883	2.9587	2.9557	2.984	3.008	2.9164
	4.8638	5.999	3.2199	3.1512	3.0864	3.2469	3.3015	3.117
	4.6281	6.3436	2.9377	3.0027	3.1578	3.065	2.976	2.7677
	4.9866	6.4841	3.1766	3.1787	2.9072	2.8947	3.2571	3.0112
	4.3195	5.5467	3.3668	2.7359	2.7497	2.8135	3.1195	2.9747
	4.5916	5.7955	3.4937	3.22	3.2556	2.8844	2.7868	3.1887
	3.5423	5.4292	3.6436	3.1218	3.1966	2.8121	3.1774	3.1086
	4.5989	6.0814	3.4455	3.0592	2.9279	3.0563	2.9833	2.8811
	4.3335	5.3346	3.4755	2.7966	3.1365	2.901	3.0445	2.9255
	4.9411	5.6928	3.3236	3.2183	3.0014	2.9574	3.1226	2.8041
	5.1886	6.2583	3.1592	3.1863	3.6336	3.2724	2.943	3.0005
	4.685	6.1024	2.9627	2.6929	3.0418	3.0375	3.0288	3.2628
	4.246	5.2057	3.4301	3.0866	2.8521	2.9443	2.7144	3.3351
	5.0422	4.948	3.2211	2.9031	2.789	2.8638	3.2976	3.4826
	5.562	5.1813	3.2899	2.9808	3.1776	3.2412	3.0394	3.1008
	4.3597	4.8751	3.8101	3.1668	3.1123	2.7446	2.8946	3.0882
	4.1699	5.1986	3.1088	3.2057	3.0267	2.9011	3.0499	3.0566
	4.748	5.2854	3.4739	3.5399	3.5263	2.9151	2.7533	2.9305
	4.9141	5.3143	3.6805	3.1111	3.3157	3.0939	2.7438	3.0541
	4.3373	5.2243	3.3937	2.7932	3.1829	3.1336	3.0396	2.9257
	5.3775	4.9891	3.4477	3.1362	3.2434	3.1423	3.0277	3
	4.6999	5.0831	3.1915	2.9533	3.0983	3.107	3.0428	3.243
	4.4056	5.0856	2.9657	2.8421	3.2715	3.058	3.0547	3.0397
	3.8179	5.2443	3.0179	2.9699	3.4843	3.3015	3.2377	3.2602
	5.0459	5.2906	3.0369	3.0825	3.3324	2.9302	3.0731	3.1229
	4.6981	5.1027	3.8128	3.0947	2.8377	2.845	2.977	3.0069
	4.7979	5.1906	3.6196	2.949	3.2257	2.8897	2.7267	3.1055
	4.7365	5.093	3.093	2.9168	3.0568	3.2658	2.8581	3.149
	4.4168	5.377	3.0981	3.0304	3.0348	2.9671	2.9878	3.2216
	6.3439	5.2338	3.1642	2.9362	3.09	3.0312	2.8774	3.2567
	4.7961	5.457	3.1978	2.9045	2.9353	2.7758	3.5332	3.2916
	4.7861	4.9014	3.5873	2.9719	3.3336	3.1754	3.1167	3.9417
	4.3876	5.0544	3.4116	2.9094	2.9646	3.056	2.7935	3.4866
	4.3874	5.1959	3.1116	2.8985	3.0421	2.9142	3.0644	3.16
	4.9931	5.0276	3.3974	2.9363	3.0798	3.0074	2.8933	2.9467
	4.6958	4.8751	3.7237	3.0731	3.1891	3.0104	2.9232	2.9921
	4.6497	5.1513	3.2666	2.9997	3.1317	2.9225	2.9299	2.9069
	4.8948	4.9087	3.2758	3.1736	3.0245	2.9266	3.0877	2.9065
	4.959	4.8271	3.7036	3.3319	3.204	2.8893	2.7503	2.9806
	4.6044	5.0698	3.4408	3.0778	3.2017	2.7317	3.0134	3.156
	5.9433	4.8933	3.3939	3.0191	3.0359	2.8759	2.8619	3.5599
	5.0796	5.1065	3.61	3.0259	3.1994	2.6535	2.7373	3.0022
	4.2891	4.7703	3.2187	3.2379	3.3468	3.1427	2.8228	3.105
	5.2666	4.3674	2.9692	3.1446	3.067	2.9047	2.9772	3.0318
	6.2092	4.613	3.5267	2.9858	3.2728	3.0375	3.1033	2.9057
	4.3224	4.7904	3.1969	3.2578	3.314	2.9483	2.9258	2.9946
	4.4352	5.3203	3.2254	3.3958	3.2845	2.7417	3.1363	3.0466
	3.806	5.0408	3.2214	2.7008	3.2183	3.0565	2.8095	2.867
	3.8087	5.2067	3.1433	3.1205	3.3476	3.1004	2.9655	3.2302
	4.0452	5.6548	3.1388	3.1557	3.0307	3.144	3.2645	3.2347
	4.7089	5.1009	3.4805	2.9509	3.0592	3.008	2.8187	3.2922
	4.4224	5.0977	3.7155	2.8808	3.0892	3.022	3.0327	3.1508
	4.8201	4.8108	3.151	3.1324	2.7775	3.0438	3.1848	2.9373
	4.2242	5.1998	3.1911	2.9414	3.2755	2.8913	2.9672	3.1321
	4.9279	4.9426	3.1296	3.0456	3.167	3.1931	2.8938	3.1005
	4.2848	5.2487	3.2393	3.4125	2.8838	3.0329	3.0049	3.0972
	3.4156	5.2422	3.541	2.9816	3.1869	3.288	3.0764	3.197
	3.1126	5.424	3.3633	3.045	2.8808	2.8481	3.2076	2.9078
	3.1753	5.3137	3.1166	3.0045	3.0483	3.0823	3.2991	3.0381
	2.9548	5.0832	3.1799	2.9114	3.0899	2.9397	2.8824	3.1026
	3.1389	5.495	3.2943	2.9692	3.0618	2.8776	2.6567	3.1233
	3.2322	5.4017	3.0032	2.9212	2.9303	2.7914	2.7913	2.8157
	2.9569	4.8409	3.1021	2.8513	3.3493	3.1222	2.9392	2.8368
	3.2015	5.2658	3.3504	3.0353	3.3329	3.237	3.0484	2.9946
	3.2838	5.1373	3.8984	3.3281	3.2068	2.8319	3.0267	3.237
	3.0405	5.2791	3.0184	2.9272	3.9744	3.6828	3.3541	3.1258
	3.051	5.2426	2.9625	3.0582	3.3917	3.2026	2.9749	3.0559
	2.6844	4.7207	2.8734	3.0484	3.2339	3.3726	2.7871	2.9563
	3.284	5.2762	2.9688	3.0681	3.0824	3.3537	3.2172	2.8722
	3.1776	4.6773	2.8405	2.8745	3.2919	3.694	3.029	3.0473
	2.9635	5.6647	3.056	2.7931	3.371	3.463	3.1255	2.8837
	3.0197	5.425	3.0041	3.0582	3.2544	3.305	2.9557	2.9014
	2.8436	5.1952	3.1782	3.2999	3.0384	3.4638	2.9208	2.9826
	3.1398	5.9012	3.0252	2.8653	3.0904	3.3701	3.4587	2.9889
	2.9472	5.4244	3.3142	3.0676	2.8038	2.9769	3.0662	2.8836
	2.8233	4.9606	3.8014	2.9021	3.1016	3.1651	2.8948	2.926
	2.8914	5.2651	3.8107	3.3463	3.0261	2.9067	3.0323	3.2283
	2.9932	5.118	3.0731	3.0499	3.1072	2.8305	2.888	3.0993
	3.1888	5.4491	2.8622	2.9206	3.0038	2.8805	2.8889	2.8774
	3.2292	3.7313	3.273	2.9352	3.2642	3.0637	3.1687	2.9989
	3.1431	4.7667	3.7065	3.0898	2.9076	2.8573	2.9527	2.9981
	2.9971	4.0154	2.968	2.9691	3.0842	3.0339	2.9561	3.1132
	3.0183	3.9625	3.0341	3.2062	3.2273	3.1734	3.0507	2.9534
	2.9867	3.8304	2.9471	2.7645	2.8619	2.9902	2.9857	3.1316
	2.9264	3.7573	3.706	3.095	2.846	2.8819	3.13	2.9809
	3.2213	4.2672	3.4382	3.0416	3.3447	3.3474	2.9191	3.0237
	2.9134	3.7175	4.1031	3.3133	2.9542	3.0681	3.3647	3.0571
	2.9342	3.5357	3.9056	3.2118	3.1271	3.3155	2.9868	2.7692
	3.3229	3.1368	3.7536	3.2062	3.1991	2.9841	3.3628	3.2786
	3.0442	3.5354	3.3004	2.8115	2.6159	2.7893	2.9463	3.3465
	3.0531	3.4314	3.1954	2.8442	3.0966	2.9595	3.5982	2.8614
	3.015	3.62	3.025	2.846	3.1528	3.0841	2.8618	3.1045
	2.9761	3.4821	3.7098	2.9667	2.9337	3.06	3.0544	3.6622
	3.091	3.1398	4.1319	3.7229	2.9083	2.841	2.7598	2.9255
	2.8332	3.2117	3.6825	2.7112	3.0368	3.0605	2.9199	2.7758
	3.2348	2.9779	3.9455	2.8308	2.9523	3.0329	2.8103	3.4433
	3.6189	2.9012	4.3183	3.0409	2.7768	2.7463	3.0041	2.9991
	3.6261	2.8031	3.5501	3.0251	2.9175	2.7531	2.9823	3.0529
	3.7837	2.9696	3.8409	2.8329	3.0292	2.8801	2.7976	3.0412
	3.1875	3.0217	3.4332	3.108	2.8472	2.8858	2.8164	2.9147
	3.42	3.2202	3.4096	3.0109	3.125	3.0157	2.9278	2.714
	3.239	3.0459	3.9194	3.0465	3.4103	3.0425	2.8792	3.0153
	3.7309	4.2601	3.5916	3.1115	2.9723	2.8685	2.9092	3.0794
	3.4324	3.8136	3.8875	2.9555	3.6298	3.335	3.2068	3.1793
	3.111	4.3026	3.379	2.9754	2.9978	2.7758	3.0216	2.9071
	3.0076	3.5979	3.4675	2.8745	3.291	3.0478	3.0216	3.2893
	2.9949	3.3826	3.0667	3.123	2.9734	2.857	3.0728	2.8556
	3.2513	4.0233	3.6298	3.1405	3.015	2.8803	3.2619	3.0783
	2.9901	3.1838	3.624	3.0059	2.9549	2.9652	3.2847	2.9915
	2.7973	3.6202	3.2775	2.9099	3.0721	2.9383	3.0083	3.1647
	3.1244	3.768	3.1184	3.2327	3.0165	2.9035	2.7254	2.877
	2.7798	3.9288	3.7777	2.9649	3.8561	3.0452	3.1626	3.0239
	3.116	3.7071	3.1164	2.9924	3.5581	3.064	3.1335	2.9674
	2.839	3.2591	3.61	3.0069	3.0108	3.0252	2.9778	3.0382
	2.8917	3.2633	3.7232	3.1093	3.0132	3.4251	3.1887	2.9339
	2.9985	3.7152	3.221	3.0655	2.9509	3.0913	2.8405	2.906
	2.7559	3.6434	3.4909	2.9914	2.7803	3.2458	2.9024	2.7888
	2.9767	3.1664	3.4944	3.2179	2.8599	2.9803	2.7922	3.1102
	2.9691	3.7551	3.3783	2.9693	3.0104	2.9188	2.952	2.8177
	2.8734	3.2047	2.9762	3.0613	2.9047	2.9044	2.8987	3.0232
	2.7768	3.7347	3.2746	3.2267	3.3366	3.0966	2.7912	2.7602
	2.9846	3.8571	3.3999	2.8762	3.0774	3.2676	2.9576	2.9702
	2.9299	3.6807	3.1138	3.0867	2.8282	3.035	3.4427	3.031
	3.0529	3.5923	3.6151	2.8323	3.0928	2.8732	2.9176	2.8694
	3.0236	3.9583	3.3124	2.8943	2.9181	3.1419	3.0652	2.9864
	2.7804	4.0989	3.2147	3.0888	3.0533	2.9894	2.8547	3.1796
	3.1087	3.7779	3.1636	3.1183	3.2131	3.3115	3.1145	2.9027
	2.9657	3.8436	2.9533	2.9607	3.0582	2.9384	3.1844	3.186
	2.9717	4.0316	3.1621	3.2081	3.0276	2.9568	3.2821	2.8777
	2.9922	4.4774	2.9498	2.9122	3.072	2.8341	2.9258	3.0957
	3.3813	4.1886	2.9905	2.924	3.057	2.7315	3.1242	2.9538
	2.8232	4.2895	2.8845	2.9722	3.0636	2.9385	2.9804	3.2053
	2.6349	3.496	2.9081	3.3308	2.8715	2.8416	2.8519	2.9758
	3.2339	4.1026	3.1254	2.8076	3.1565	3.1145	3.3437	2.9019
	3.0395	3.6539	3.0431	2.8388	2.9151	2.8652	3.1803	2.9884
	3.3217	3.7399	3.0414	2.9506	3.1609	3.0723	2.7487	3.2142
	2.8599	3.3579	3.2858	3.0769	2.9424	3.2309	2.9419	3.0477
	2.8785	4.0449	3.0132	2.8292	3.0156	2.9769	3.0577	2.847
	3.1004	3.9393	2.9366	2.9343	2.8717	2.8843	3.0549	3.078
	2.7313	3.3931	2.9611	2.8772	3.1899	2.7624	3.0296	2.9279
	2.9384	3.6296	2.8014	3.0474	3.0643	3.0852	2.7557	3.0271
	3.0358	3.9903	3.0232	2.8468	3.2539	3.2579	3.01	3.0674
	3.0254	4.0267	3.0752	2.842	2.8732	3.1322	3.0138	3.1881
	3.0556	3.4462	3.1618	3.048	2.8927	3.0227	3.1155	3.0115
	2.7181	3.2537	3.0099	2.978	2.8592	2.9761	2.7679	3.0246
	2.7035	3.8457	3.2058	2.929	3.4127	3.4239	2.9698	3.1984
	2.8177	4.0616	3.2262	3.4121	2.9956	3.0546	3.117	2.9875
	3.0453	4.0609	3.2404	3.2795	2.7938	3.1392	3.0873	2.9497
	2.9181	3.8195	3.1872	3.1199	2.8477	2.9021	3.1187	2.8908
	2.9306	4.1045	2.8736	2.6532	3.138	2.8802	3.3447	3.382
	3.0868	4.2673	3.0595	2.869	3.2906	3.1781	2.8865	2.8896
	2.877	4.0945	2.9573	3.0962	3.1613	2.8391	3.1058	3.0829
	2.8252	3.7738	2.8614	2.9039	3.0964	3.0283	3.3698	2.8332
	2.7532	4.2767	3.119	2.9453	2.9622	3.2623	2.8541	2.9207
	2.7493	4.1872	3.1275	2.902	2.8871	2.8914	3.3698	3.0517
	2.9431	3.7134	3.4217	2.925	3.1491	3.1697	3.0138	3.0897
	3.0517	3.5859	3.2446	3.0128	3.3321	2.9634	3.1564	3.4309
	3.1169	3.5938	3.3385	2.9791	3.1958	2.919	3.2112	2.7965
	2.8844	3.9411	3.6759	2.9847	3.143	3.1315	2.8207	3.2059
	3.0326	3.9184	3.0029	3.0781	2.8788	2.8822	3.0273	3.1531
	2.9847	3.9098	3.279	3.0872	2.975	2.9667	3.1443	2.9395
	3.3978	3.7813	3.5771	2.8812	3.0071	3.0886	2.9854	2.8932
	2.9079	3.0608	3.8822	2.9637	3.422	3.1185	2.785	2.992
	3.0606	3.7346	3.3217	2.8306	3.0933	3.0529	2.8565	2.9954
	2.9258	3.1529	3.3475	3.0156	3.3677	2.8764	3.0336	3.0284
	2.9715	3.6882	3.0937	2.9931	3.0035	3.058	2.8356	2.8777
	3.0906	3.7096	3.6289	2.9145	3.3044	3.1492	2.7985	3.0348
	3.1636	3.5812	3.5173	3.0045	3.3907	2.8864	2.9066	2.8733
	3.0897	3.4542	3.4136	2.8886	3.2174	3.2751	2.9642	3.0054
	3.0837	3.8013	2.9085	3.0082	3.3527	3.203	2.8801	3.1865
	3.3862	3.2383	3.852	2.7583	3.6157	3.3444	2.9911	2.9468
	3.3039	3.25	3.4266	2.8591	2.8508	2.8917	2.89	3.1424
	3.0108	3.5706	3.0477	2.9657	2.9486	3.2475	3.1614	2.8838
	2.8894	3.1972	3.6892	2.9584	3.1127	2.8786	3.0829	2.7524
	2.697	2.8333	3.0177	2.9078	2.9126	3.0273	2.9046	3.1471
	3.2596	3.1831	3.5842	3.0477	2.7433	3.0549	3.1822	3.0389
	3.3742	3.2039	3.2833	2.8198	2.8938	3.3401	2.8622	3.625
	3.0594	3.2885	3.1066	3.215	3.4605	3.2066	2.8257	3.2195
	3.0901	2.9985	3.0326	2.8563	3.1912	2.8184	2.7447	3.1059
	3.2302	3.0484	3.2178	3.3137	2.9698	3.0542	3.0195	2.7978
	3.0083	2.9359	3.0966	2.7792	3.1031	3.0226	2.9841	3.03
	2.9095	3.4594	3.0181	3.0044	2.794	3.004	3.1066	3.2229
	3.0839	2.9839	3.2572	3.0232	3.1541	3.1862	2.8607	3.1191
	3.0004	3.2375	3.2396	3.1559	3.2179	3.0837	2.8891	2.9956
	3.0077	3.6334	2.7622	3.0802	2.9176	3.0667	2.8689	2.987
	2.8833	3.53	3.0917	2.8551	3.143	2.9456	3.012	2.8348
	2.7149	4.1798	3.1795	2.8323	2.945	3.0006	3.0952	2.9481
	2.8337	3.6881	3.1071	2.987	2.9849	3.1152	2.9684	2.8824
	2.8213	4.2415	3.1854	2.8336	3.0181	2.9496	2.936	3.0884
	2.9091	3.4749	3.348	3.0466	3.1761	3.0429	3.2429	3.1034
	2.9696	4.2298	5.5098	3.2112	3.0875	3.355	3.1287	2.908
	2.9519	3.7266	3.8202	2.8914	3.2557	3.109	2.8748	2.8988
	2.8867	3.862	4.1012	3.1446	3.1945	3.1356	3.6076	3.0184
	2.7373	3.6577	3.4188	2.7506	2.9241	3.0296	2.9721	2.7428
	3.0249	3.8094	3.9661	2.867	2.9658	2.9766	2.797	2.932
	2.8053	2.8902	3.6278	2.9739	3.0803	2.83	3.0399	2.8498
	3.1468	3.9521	2.9383	2.9391	3.1124	2.8077	2.9747	2.8693
	2.8488	3.1458	3.3613	3.0686	3.0547	3.2407	3.1057	3.2245
	3.012	3.4977	3.1011	2.7715	3.2069	2.8067	3.0245	2.9617
	3.1034	3.2812	2.9268	2.8287	3.1776	2.8561	3.2447	3.2337
	3.0951	3.0744	3.5187	2.9732	3.2576	2.8272	2.823	3.1638
	2.7999	3.4059	3.0318	2.9675	3.031	2.8099	3.0474	3.2255
	3.0894	3.4846	3.9107	3.0138	2.9093	2.9924	2.7293	2.9453
	2.9682	3.0931	3.8296	3.1525	3.1009	2.8812	2.9255	3.2082
	2.9749	3.5181	3.0203	2.9325	3.2819	3.2195	3.2234	3.0597
	3.1674	3.3305	3.3632	3.1567	3.0301	2.9571	3.3107	3.211
	2.9422	3.4028	3.1166	3.2431	3.368	3.2316	3.3703	3.1538
	2.5667	3.2726	2.9609	2.6999	2.937	2.7004	2.9568	2.823
	2.9006	3.1067	3.2406	3.0998	3.0934	3.1257	3.0629	2.9996
	3.0747	3.6164	2.8943	2.8266	2.8529	3.4213	2.8998	3.2997
	3.0409	2.8363	2.9188	2.9215	3.1672	3.053	3.0162	2.9753
	2.9115	3.0611	3.2383	2.8679	2.9526	3.3225	3.6365	3.2273
	2.992	2.8784	2.8421	3.1229	2.897	3.0413	3.0264	2.9479
	2.9982	2.9087	2.8331	2.9841	2.8516	3.0831	3.0662	2.9773
	3.2337	3.0693	2.7995	3.0251	2.9993	3.1373	2.8529	3.01
	2.7721	3.3844	2.8236	2.9036	3.166	2.8977	3.2022	3.1814
	3.147	3.0288	2.8832	3.0987	3.0046	2.8514	2.6446	3.0155
	2.8778	2.9658	2.8295	2.9349	3.0484	3.0595	2.9209	2.8103
	3.364	3.0776	3.4567	3.3018	3.1201	2.9226	2.7702	3.0594
	2.979	3.8105	3.0939	2.9065	3.0173	3.1374	2.8269	2.8701
	2.9798	3.5707	3.1285	2.829	3.2525	3.1361	2.9436	2.8028
	3.0858	3.2582	2.9095	2.7088	2.8813	4.2782	3.1917	3.2571
	3.1565	3.5579	3.0856	3.1301	3.0875	2.9045	2.9276	3.0501
	2.8531	3.6077	2.8703	2.9273	2.9243	3.1684	2.9745	3.0973
	2.9148	3.204	2.876	3.0077	2.8268	2.9785	2.9265	2.7915
	3.064	3.5703	2.9232	2.9058	3.16	2.953	2.8544	3.1257
	2.8125	3.6475	2.9197	2.9777	3.0588	3.3708	2.9589	3.1232
	2.9754	3.1657	3.0728	3.1368	2.9459	2.8898	2.8324	3.1785
	3.1215	3.7793	2.9589	3.1673	3.0462	3.2172	3.0751	2.9119
	2.9433	3.658	2.9255	2.8532	3.1445	2.8552	2.8583	2.9191
	2.6554	3.5839	3.3923	2.845	3.2968	2.9529	3.7153	3.0589
	2.8229	3.3104	3.53	3.0106	2.8585	3.1988	2.9472	2.8413
	2.8264	3.0949	2.8822	3.0372	3.2572	2.9556	3.1671	2.9527
	3.1883	3.4163	2.9221	2.9045	3.1656	3.1147	2.9725	3.0298
	2.904	3.5	3.0053	2.9081	2.7572	3.1167	2.9657	2.9324
	3.2043	3.1749	3.0243	2.9767	3.1102	3.1116	3.0148	2.879
	3.283	3.2569	2.8302	2.8068	3.044	3.0466	3.1245	2.8874
	2.945	3.2659	2.9786	2.9618	2.9237	3.0818	2.8185	3.1099
	2.9086	3.2139	3.0428	2.8045	2.8518	2.9322	3.031	3.3092
	3.5523	3.5054	2.9009	3.1767	2.9169	2.9818	2.7753	3.0818
	3.1933	2.9367	2.9752	2.9957	3.2049	2.8977	2.8198	2.9585
	3.162	3.1368	3.2264	2.7817	2.9334	3.0837	2.7513	3.0381
	3.2522	3.2812	2.867	2.9187	3.3322	2.9915	2.7507	3.3835
	3.212	3.527	3.0021	3.0189	2.7614	2.9364	2.8538	2.9753
	2.9297	3.3707	3.399	2.9713	2.8359	3.1459	2.9555	3.0058
	2.9125	3.6491	3.2334	2.814	2.9705	3.1659	2.9288	3.0473
	2.7708	4.1003	3.231	2.9759	2.9662	2.9004	2.9793	2.9694
	2.9396	3.9431	3.7805	3.2644	2.7577	3.0448	2.9836	2.935
	3.2013	3.622	3.4559	2.9267	3.0607	3.1281	2.9974	3.3256
	3.385	3.4955	3.5417	3.1535	3.0377	3.0378	3.1066	3.1992
	2.8341	3.4239	2.8339	3.2075	3.0019	3.265	2.9221	3.0397
	2.8145	3.0526	3.3682	2.9889	2.9353	2.9668	3.0855	3.1284
	2.9367	3.5154	3.0631	2.8667	3.002	3.1169	2.978	2.7809
	2.8054	3.7277	4.1999	2.81	3.051	2.9674	2.7989	2.8634
	2.8028	3.477	4.4201	3.1004	2.7548	3.1347	2.8848	2.9784
	3.1789	3.4996	4.7401	3.1171	3.1223	3.2416	2.9815	3.0114
	3.1802	3.6599	3.673	2.9784	2.9749	3.5534	2.9527	3.1116
	3.3065	3.916	3.5376	2.9201	2.9262	3.2782	2.9611	2.9536
	2.9708	3.9211	3.3129	2.7297	3.0067	2.9317	3.3601	2.9532
	3.0474	4.157	3.8133	3.1839	2.9212	2.9186	3.1525	3.0078
	2.9145	4.3224	4.5093	3.1532	3.1173	3.0853	3.1642	3.0082
	2.9335	3.7383	3.7476	2.8736	3.2964	3.1189	2.8524	3.2876
	3.1829	3.3818	4.4331	3.0449	2.8347	2.9326	2.9692	2.9923
	2.9875	3.3172	4.3968	2.8682	3.0586	2.8995	3.197	2.9865
	3.0719	2.9749	3.064	3.0301	3.3056	3.1141	3.2522	3.3967
	3.1818	3.3194	2.9086	2.9489	2.8958	2.895	2.9928	3.0362
	2.9557	3.0288	2.9092	3.0235	2.8596	2.9265	3.2301	2.9861
	2.69	3.6646	3.2511	2.9531	3.1319	3.1618	3.4387	3.1473
	3.1026	3.161	3.2986	3.0441	3.1236	2.8059	3.5359	2.984
	3.0054	3.4381	3.0215	2.8678	2.8119	2.7843	3.3185	2.9957
	3.2456	3.4494	3.7966	3.0168	2.7237	2.9012	2.8974	3.3033
	2.9646	3.7137	4.3496	3.4298	3.4029	2.961	3.1954	3.0064
	3.4511	3.3502	3.1548	2.9386	2.7719	3.0126	3.1396	3.1283
	3.0143	3.4358	3.2471	3.1512	3.1312	3.0682	3.1269	3.2335
	3.0034	3.9484	3.8061	2.927	3.1382	3.3744	3.6828	3.0803
	3.1149	3.6088	3.3927	2.8474	3.2064	3.1093	3.0196	2.7697
	3.0058	3.8364	3.5069	2.9357	2.9849	2.9628	3.0202	2.8601
	2.8635	3.9202	3.7737	3.0942	2.9605	3.4971	3.078	3.1129
	2.9546	3.7088	3.1599	3.0411	2.9277	3.1232	3.3437	3.0741
	3.1961	4.0347	4.0048	2.9352	3.1669	3.0619	3.2751	2.8179
	3.0529	4.2661	3.6933	3.0968	3.219	3.126	3.1814	3.0624
	2.8957	3.422	3.6555	3.0575	2.9113	2.9935	3.259	3.0156
	2.85	3.774	4.0019	2.8506	2.7166	3.8274	3.0333	2.9179
	3.3451	3.992	3.6297	2.7642	3.1889	3.3493	3.2283	2.8777
	2.9303	3.5563	4.3979	2.9542	3.0017	2.9637	2.8446	3.0939
	2.9475	3.5169	3.7176	3.0978	3.3138	3.3291	2.8018	3.0785
	3.0541	3.0783	4.1092	3.2507	3.2752	3.1056	2.8695	2.8737
	3.4045	3.7519	3.8745	2.8899	3.185	3.2445	3.103	3.1379
	2.8265	3.4482	3.2254	2.8995	3.4187	2.8465	3.1062	2.9303
	2.994	3.3298	4.0824	2.9779	3.1809	2.9236	3.1286	3.346
	2.6903	3.2437	3.9404	2.8096	3.6027	2.9614	3.1502	3.2056
	3.0354	3.2154	3.4462	3.0088	3.014	3.0934	3.3192	3.3517
	3.1543	3.2147	5.2992	2.996	3.2727	3.2258	2.9887	3.1164
	3.3982	3.4553	3.9441	3.0875	2.9512	2.856	2.886	3.4399
	3.119	3.0178	3.2789	3.1205	2.9626	3.2726	2.7554	3.0112
	3.1548	3.051	3.4679	2.8836	2.962	3.3541	2.9419	2.9006
	2.9313	3.2365	3.8039	3.262	2.8801	3.1088	2.9683	3.0622
	2.8644	3.527	3.1813	2.9946	3.1914	3.151	2.9856	3.0113
	3.0796	3.1871	3.3556	3.0643	2.9529	3.0791	2.7943	3.3364
	2.9813	3.3036	3.2651	2.8477	3.1585	2.9265	2.9755	3.0316
	3.0676	3.7691	3.2375	3.3065	3.4692	3.1477	3.1559	3.0395
	3.1493	4.0992	3.4817	3.1273	3.1266	3.1777	2.9045	2.987
	2.9818	3.2564	3.2122	3.1808	3.3129	3.3547	3.5474	2.8634
	3.0106	3.4637	2.8148	2.993	3.0055	3.4946	2.9989	2.9991
	2.9261	3.2812	2.7886	3.2756	3.0863	2.9206	2.8189	3.1452
	3.0172	2.9185	2.8701	3.0295	2.755	3.1064	2.7942	2.7952
	3.1535	3.1946	2.9493	2.709	3.2825	3.3208	3.0615	3.1291
	3.1342	3.2878	3.0234	3.2859	3.1217	3.1569	2.9395	2.9395
	3.4383	3.5137	2.8872	2.9939	2.8134	3.3886	2.7914	2.8781
	3.3493	3.2864	3.3302	3.0774	4.2313	2.9354	2.8336	2.8968
	3.1721	3.025	2.9677	2.965	3.0756	2.9434	2.8599	3.1468
	2.9966	3.0655	3.0448	3.0115	2.9161	3.5037	2.9212	3.2772
	3.5604	3.0536	3.5455	3.0483	2.9193	3.2401	3.3285	3.1125
	2.9167	3.3012	3.2451	2.8202	3.4667	3.3158	2.9853	2.9217
	3.3832	3.6004	3.1175	2.9424	3.3895	3.3153	3.1416	3.0548
	3.0675	3.3845	3.1594	3.1574	3.4137	3.5827	2.7742	3.3978
	2.9157	3.4414	2.9695	3.1692	3.4269	3.501	3.1067	3.194
	2.8015	3.1637	3.4754	2.8375	3.1139	3.5961	3.147	2.9011
	3.0321	3.5728	3.1242	2.9319	3.2341	3.4053	2.9	3.2438
	3.1225	3.1024	2.8639	2.6806	3.2918	3.4349	2.8413	2.8694
	3.0351	3.12	2.9153	2.7563	3.0864	3.0925	3.2085	3.1307
	3.295	3.2214	3.0307	3.166	3.1651	3.4194	3.4242	3.0011
	3.6676	3.7469	3.0378	3.072	3.5508	3.5691	2.6933	2.881
	3.4973	3.5113	3.7866	2.9179	3.3245	3.172	2.8794	3.1021
	3.0045	3.2261	3.0327	2.9804	2.9599	3.2802	3.9962	3.2447
	2.9869	3.3405	3.5176	3.2615	2.8879	3.1634	2.9233	2.9555
	2.9291	3.3461	3.2991	2.941	2.8748	3.2556	2.6724	3.017
	2.9318	3.1065	3.0799	3.1341	3.2742	3.4085	3.4121	3.057
	3.2318	3.167	3.8633	3.0282	3.0536	2.9939	2.9172	2.8992
	3.0837	3.3685	4.5202	2.9461	2.7618	3.1498	2.8408	3.3075
	3.2928	3.3583	4.8629	2.8887	3.0612	3.3663	3.1307	3.1588
	2.9308	3.4635	5.2748	3.079	2.8974	3.1919	3.0842	3.0863
	2.9029	2.9072	4.4375	2.8312	3.1995	3.3695	2.7973	2.8906
	3.1448	3.3214	3.9866	2.9846	3.0626	3.254	2.7201	2.8357
	2.9185	3.1954	3.1242	3.2414	3.1628	3.1546	3.222	3.1085
	2.9512	3.0561	4.4527	3.6053	2.9952	3.6469	2.8714	3.1398
	2.8497	3.3568	4.8303	3.1781	2.8886	3.3397	3.0954	2.9734
	2.807	3.238	5.2619	3.2398	3.0795	3.383	2.9255	3.0588
	2.8237	3.1016	4.373	2.84	3.2537	3.5152	3.0003	2.8694
	3.1989	3.0195	4.0765	3.3064	3.283	3.1929	2.825	3.2357
	2.9683	3.0743	4.1072	3.3073	3.4525	3.2806	2.8778	2.9811
	3.0552	3.4239	4.2374	3.116	3.1538	3.2215	3.1504	3.1598
	2.9646	3.3247	4.1712	2.9035	3.0349	3.263	3.135	2.9213
	2.9465	3.1555	4.2831	2.9384	3.1491	3.3346	2.9922	2.9054
	3.0815	3.3756	3.6992	2.9838	3.2657	3.1923	3.0139	3.0257
	2.9682	2.9893	3.9232	3.2861	3.3072	3.293	2.9337	3.2187
	2.9645	3.2788	3.8945	3.1933	3.105	3.151	2.9049	3.2763
	2.7692	3.4564	4.0667	3.1355	3.1499	3.4143	2.9732	3.0541
	3.0506	3.5248	3.9681	3.4902	3.0066	3.6245	2.8524	2.8846
	2.8091	3.7602	3.4078	3.2702	3.1159	3.3202	3.0965	2.7469
	2.8454	3.5017	2.9332	3.1201	3.0758	3.3654	2.9798	3.0067
	2.9588	4.0701	2.8099	2.9392	3.6121	3.1092	3.0554	2.8632
	2.8007	3.8748	3.19	3.1426	3.0379	3.3244	2.9351	2.7872
	2.7309	3.5664	2.8081	3.0482	3.4375	3.143	2.9375	3.1506
	3.1046	3.4654	2.8963	2.8226	3.062	3.0551	3.0831	2.9389
	3.1409	3.2868	3.3503	2.9743	3.1758	3.5262	3.2925	3.0179
	3.3267	3.4354	3.3372	2.9642	3.3051	3.0766	3.2932	3.0418
	3.2069	3.2981	3.6965	2.83	2.8963	3.0531	3.5791	3.1083
	2.9594	3.06	4.2887	3.2391	2.9846	3.0427	3.7856	3.0969
	2.8089	3.1238	4.3296	3.1806	3.0362	3.4779	3.4266	2.715
	3.0354	2.8979	4.1136	3.2389	2.744	3.1331	2.8667	3.1052
	2.9207	2.8995	4.9188	3.3475	3.1194	3.1853	2.8821	3.0658
	3.4153	3.4411	4.4025	3.2542	2.8933	3.2079	3.2063	3.1759
	3.0191	2.9794	4.3781	3.123	2.895	3.3571	3.0436	3.1137
	2.9007	3.272	4.053	3.3517	3.5273	3.2074	3.0464	2.9023
	3.1094	3.6396	3.9331	3.308	3.2923	3.1628	2.9818	3.1825
	2.6771	3.7232	3.974	3.3875	3.2464	3.416	2.7666	3.0077
	2.91	3.5056	3.1437	2.8954	3.2115	2.9425	3.1929	3.0043
	2.6973	3.7357	3.6096	2.8369	2.9382	3.0149	2.8269	3.0724
	3.3177	3.1425	3.6784	2.9872	3.4058	3.6439	3.0212	3.2069
	3.0401	3.2269	3.5538	2.8109	3.0281	2.9673	3.3468	3.0062
	3.0255	3.8468	3.6846	3.133	2.9785	3.2825	2.8944	3.1798
	2.9745	3.7874	3.0869	3.4083	3.1006	3.2942	2.878	2.7993
	2.8045	3.756	3.3135	2.8813	3.1001	3.014	3.0347	3.0676
	3.151	4.048	4.6307	3.3296	2.9649	3.6293	3.284	2.9644
	2.9065	3.93	3.0732	3.09	2.8558	3.0723	3.4379	2.9233
	3.0914	4.0421	2.8165	3.0729	3.2302	3.3022	2.8955	3.1711
	2.9837	3.3321	2.9857	2.9539	3.1666	3.1216	3.1735	2.7655
	2.9811	3.9112	3.389	2.9631	3.2897	3.6904	3.0541	3.032
	2.7853	4.0154	3.543	3.12	2.83	3.1412	3.1157	2.9831
	2.8393	3.9462	2.918	2.7848	3.0807	3.5617	3.3705	3.1002
	3.0006	4.138	2.9267	2.8133	2.8083	3.3743	3.1195	2.9911
	3.1051	4.1664	3.0054	3.2693	3.1219	3.4556	3.2581	2.8706
	3.4044	3.7953	3.5001	3.2066	3.1801	2.8857	2.8693	2.8324
	3.6058	3.0158	3.2065	3.0286	3.0873	3.0786	3.0308	3.0109
	4.2204	3.3039	2.9955	2.9063	3.1695	3.475	3.1374	2.9591
	4.7563	2.9156	2.9853	3.042	3.1831	3.377	2.9926	2.8249
	5.1793	3.3439	2.9356	3.2547	3.3985	3.2109	3.165	2.9297
	4.7119	3.1624	3.0373	2.9486	3.1077	3.0673	2.8084	2.9196
	5.1558	3.0167	3.9791	2.9035	3.4063	3.6012	2.9674	3.1633
	4.8941	2.9479	2.9184	3.1781	3.0702	3.1902	2.8258	2.9743
	5.4653	3.1612	3.0472	2.917	2.9358	3.0648	3.2177	3.0181
	5.4589	3.2201	2.7799	2.9445	3.251	3.3995	3.8159	3.1802
	4.9221	2.8288	3.1349	2.7983	2.8371	3.3658	3.4736	3.4191
	4.961	2.9815	3.2	3.3981	3.1578	3.3968	3.5564	2.9145
	4.7956	3.09	2.9355	2.9807	3.6103	3.3346	2.9785	2.9816
	5.358	2.7712	3.2191	3.0046	3.0584	3.2203	3.0403	2.9975
	3.1274	3.0258	3.0656	2.9393	2.9711	3.2623	3.128	2.9877
	3.0623	3.8825	2.9845	2.734	3.1623	3.1768	3.0139	3.0054
	2.949	3.0662	2.9736	3.0283	3.2682	3.8094	2.8461	3.0408
	4.1492	2.808	3.0947	3.1869	3.2326	3.314	3.0178	2.933
	4.6871	2.9082	2.8471	3.1027	3.3129	3.6015	2.8393	2.8446
	4.8433	2.9155	3.0513	3.1658	3.2818	3.392	3.0427	3.0154
	4.6696	3.1673	2.9948	3.2767	3.4291	3.4237	2.9025	2.8811
	3.8704	2.8283	3.2978	3.029	2.9736	3.2175	3.0946	2.9718
	4.6828	2.9195	2.7848	3.3933	3.4639	3.2834	2.8824	2.9535
	4.7012	2.8087	3.2685	2.9419	3.3752	3.3615	2.7246	3.0135
	4.5634	3.1118	3.0033	3.1151	3.3251	2.9973	2.9366	2.9
	5.247	3.1271	2.9245	2.9711	3.3422	3.5064	3.0691	3.2926
	4.7228	3.1501	3.691	2.7886	3.3958	3.2982	3.5162	2.9087
	5.4112	3.1526	2.9963	3.0103	3.2796	3.2687	3.2659	2.7805
	4.9184	3.0534	2.9466	2.871	2.9762	2.9462	3.4846	2.7267
	5.5	2.9287	3.0041	3.1826	3.2407	3.1796	2.9071	3
	5.2361	3.0492	2.9304	2.8799	3.4996	3.2015	3.4826	2.9044
	4.7716	3.0044	3.0876	3.0219	2.9291	3.2071	2.926	3.0394
	3.9895	2.939	3.0958	2.7665	3.2302	3.1537	3.5598	3.0329
	6.2368	3.185	3.094	3.0255	3.3903	3.1723	3.0617	3.1346
	4.8335	2.9077	2.9487	2.9635	3.7064	3.3931	3.4949	2.935
	5.0497	2.8772	3.0582	3.5053	3.525	3.1755	3.0429	2.7351
	5.7417	2.7748	3.1288	2.9974	3.8349	2.9921	3.3717	3.0737
	4.5528	3.2564	2.7426	2.8065	3.5319	3.2899	3.2904	2.7987
	4.3591	3.0638	3.0176	2.8548	3.0149	3.2991	3.3278	2.8915
	4.7091	3.1147	3.3957	2.856	3.231	3.3343	3.5669	3.2208
	4.9592	3.2541	3.0555	3.2079	3.2119	3.4839	2.9258	3.1914
	5.2634	2.9708	3.0836	2.8341	3.4122	3.1627	3.241	2.926
	4.2528	2.923	2.9928	2.9128	3.1133	2.7961	3.3976	2.9608
	5.6225	2.9164	3.291	2.8947	2.728	3.1921	2.8952	3.1869
	5.0773	3.1647	2.8845	3.2133	3.1935	3.4258	3.0826	2.9974
	4.6716	3.025	3.723	3.1095	3.0578	3.0744	3.407	3.2675
	5.9906	2.8922	4.129	3.0457	3.2053	2.9455	2.9487	2.9097
	5.0678	2.9411	4.2595	2.8663	2.9679	3.0192	2.8862	3.046
	5.0351	2.9455	2.9116	2.8355	3.1999	3.0251	3.3522	3.0556
	5.3254	2.7334	2.8576	3.421	3.5122	2.9764	3.0915	2.9126
	4.9391	3.0099	3.1623	2.8707	3.0761	3.3861	3.1299	2.9505
	5.2219	3.0337	2.8559	3.0605	3.0849	3.314	3.3856	2.7937
	5.5659	2.9589	3.0625	2.9617	3.4448	3.3491	3.242	2.8724
	4.7215	3.1506	3.2348	3.028	3.1684	3.387	3.2115	2.9519
	5.0026	3.4318	2.8978	2.7871	3.2672	3.504	3.1916	2.913
	5.4205	2.8851	3.1473	2.9848	3.1533	3.4529	3.4369	3.1183
	4.6964	3.0584	2.9662	3.129	2.9538	3.1139	3.4372	3.2017
	5.1257	2.9712	3.0123	3.5631	3.321	2.8809	3.1266	2.8435
	5.4466	2.8236	3.4257	3.0611	3.4414	3.3728	2.9903	3.211
	5.516	3.0356	3.6435	2.8797	3.3842	2.9424	2.9104	3.125
	5.0185	3.1285	3.0113	3.2751	3.0388	3.0914	3.5446	2.9046
	4.9265	3.3023	3.0479	3.3224	3.1157	3.595	3.0084	2.9053
	5.2885	2.9397	3.0388	3.0108	3.5947	3.4908	3.0782	3.1155
	4.774	2.9908	3.1872	3.6459	3.0568	3.2255	3.5502	3.0656
	4.9459	3.2043	3.2598	3.0055	3.256	3.1702	3.0579	3.1263
	4.5924	2.9075	3.0141	3.0313	3.6385	2.9881	2.8917	3.0133
	4.5745	3.2263	2.9877	3.2312	3.0648	3.2575	2.9579	3.0537
	4.7343	3.1314	2.9342	3.0969	3.222	3.0904	3.0693	3.0471
	5.0511	3.171	2.8642	2.9835	3.3197	3.1736	3.0045	3.0032
	5.4455	3.0815	3.0265	2.9452	3.4015	3.1936	3.3992	3.1585
	4.862	2.8907	3.6982	3.1469	3.3298	3.0373	3.2297	3.0955
	4.769	2.9853	2.9438	2.9956	2.929	2.9822	4.0815	3.0942
	5.2991	2.9344	3.1144	2.7538	3.4451	3.0031	2.9947	3.2804
	4.8547	2.9527	3.1085	2.9973	3.0931	3.3903	2.9738	3.2778
	5.1107	3.1392	3.1256	2.8698	2.9148	3.0636	2.7686	2.8608
	5.1771	3.1715	2.9758	3.0614	3.0718	3.0619	3.0675	3.2845
	4.8826	3.1065	3.9087	2.9982	3.3582	3.1348	3.1146	3.0738
	5.4191	3.1773	3.8761	3.0101	3.3435	3.3728	2.9049	2.9913
	6.1008	3.3853	3.9714	3.0163	3.0758	3.276	2.8177	3.1511
	5.4271	3.4832	3.3444	2.7634	2.974	3.1971	2.8849	3.2968
	4.9734	3.4363	3.7837	3.1177	2.9114	3.0273	2.877	3.0198
	5.1705	3.5565	4.3759	2.9118	3.2687	3.1811	2.9609	3.4349
	5.0267	3.5806	3.1644	3.0559	2.8595	2.9603	2.8698	3.0213
	4.8613	3.9458	4.3097	3.1579	3.1642	2.9214	2.9393	2.732
	5.3389	2.9575	4.2981	3.1223	2.8449	3.2469	3.0171	2.9349
	4.6852	3.1719	5.0994	2.9092	2.7632	3.0749	3.0431	3.0872
	5.4929	3.0822	3.6563	3.3441	3.0681	3.3487	2.9846	3.5518
	4.7527	3.1258	3.1485	3.2009	3.1625	3.1444	2.9256	2.8467
	5.5748	2.9469	3.8365	2.8687	2.8906	3.0982	3.0198	3.5182
	5.4178	3.2199	3.8864	3.3296	2.9127	2.9666	2.7101	2.9754
	4.4128	3.0451	3.8548	3.3569	3.0287	3.3982	3.1334	3.0106
	4.8037	3.0866	4.5276	3.1428	3.8404	3.7312	2.8546	3.2252
	4.6024	3.3125	5.2627	3.2866	3.532	3.6482	3.2334	2.9803
	4.8706	3.0001	4.2639	2.723	3.0493	3.1338	3.294	2.9671
	5.7758	2.9178	3.8672	2.846	2.822	3.2402	3.017	2.9615
	4.9095	3.1244	4.8585	3.0429	3.1334	3.4421	3.0661	3.0742
	5.2498	3.1217	4.4608	3.2603	3.0811	3.5611	3.6002	3.0601
	5.4411	3.1309	3.7899	3.2532	2.7896	3.1066	2.7145	2.7916
	4.9837	2.8634	4.3925	2.6813	3.0021	3.546	2.8644	3.0467
	5.1834	2.9638	4.0701	2.8433	2.9419	3.6526	2.9536	3.5047
	4.1684	3.1626	4.583	3.004	2.8778	3.0497	2.8732	2.9865
	4.5762	3.1356	4.5175	3.0253	2.9351	3.364	2.9287	3.1714
	4.6686	3.1397	4.3595	3.0739	3.1223	3.2888	2.9383	3.0401
	4.8822	2.9105	4.2717	3.0361	3.2177	3.4006	3.0963	3.1041
	5.3534	2.9568	3.9136	3.0327	2.956	3.1588	3.2173	3.031
	4.4541	3.5004	3.769	2.8307	3.1065	3.7493	2.954	3.0262
	5.0008	3.4796	4.1862	3.0029	2.9837	3.2521	2.9953	3.0273
	4.6191	2.9483	4.7454	3.2018	3.3437	3.5607	3.1947	2.9804
	4.1123	3.2215	3.895	2.8589	2.9517	3.6556	2.8631	2.9373
	3.5926	4.0903	4.0622	2.978	2.9632	3.3911	3.0691	2.9596
	4.0328	3.0534	3.2918	3.0557	3.066	3.4296	3.2759	3.4856
	5.0167	3.553	3.8546	3.0624	3.1077	3.6311	3.2886	2.8538
	5.2053	2.9948	4.5518	2.8813	2.9337	3.4473	3.4202	3.0256
	5.2134	2.9853	4.6013	3.0593	3.1521	3.746	3.0664	3.2086
	4.3895	2.7343	3.8156	3.0413	2.8143	3.4748	3.3173	2.9063
	5.0453	2.8655	4.9861	2.9695	3.209	3.4878	3.043	3.0643
	4.6738	3.0761	3.9369	3.6284	2.8928	3.3415	3.1527	2.9723
	4.969	2.7828	3.653	3.2449	3.1417	3.7416	2.757	3.1461
	4.8931	2.9786	4.2721	3.1918	2.8962	3.4134	2.8262	3.1056
	4.7763	2.9196	4.5306	2.841	2.9695	3.1368	2.7758	3.2851
	4.6618	3.2906	3.6137	3.2532	2.8317	3.2253	2.6957	2.8594
	5.0849	2.7689	2.9229	3.0329	3.0501	3.2161	3.1302	3.1133
	5.6711	3.1232	3.2365	2.9336	3.1359	3.4564	3.0121	2.9553
	4.9753	3.2486	3.5373	3.3062	3.1694	3.5922	3.0091	3.0787
	4.7874	2.9749	3.1139	2.8682	2.9541	3.2708	3.2313	2.7861
	3.3918	2.8326	2.9265	2.8168	3.1465	3.3212	2.9034	2.9475
	4.8876	2.887	3.1526	3.2005	3.0373	3.2036	3.5347	3.2616
	4.4455	2.9209	4.0639	3.2252	2.9275	3.2618	3.3412	2.8289
	4.6091	3.1287	3.7245	3.0613	3.1772	3.2361	3.5214	2.9171
	4.8231	2.779	3.2222	2.7306	2.8793	3.7537	2.8874	3.1172
	5.5321	2.9375	3.1494	3.1322	2.9782	3.4438	2.8905	2.8074
	5.2182	3.0136	2.9466	3.1788	3.1023	3.579	3.0696	3.164
	4.7997	2.8673	3.3593	3.2572	3.36	3.5941	2.9692	2.9682
	4.7057	2.815	3.227	2.9015	2.9873	3.2798	2.785	2.8866
	5.3013	3.184	2.9659	2.9792	3.0063	3.4302	2.9325	2.8808
	5.3291	3.0654	3.8675	3.1805	3.2221	3.3654	3.2327	3.0334
	5.4977	3.3554	3.5466	2.8556	2.8619	3.5937	3.0771	2.9845
	4.8748	2.8637	3.666	2.9597	3.0317	3.5794	3.561	2.7392
	3.9578	3.0204	3.8523	3.1059	2.8969	3.4624	2.8126	3.3062
	4.3576	2.9156	3.5298	3.0247	2.8904	3.3643	2.8898	3.1846
	4.6754	3.0925	3.0376	2.9074	2.9235	3.2229	2.9286	3.055
	5.0817	3.0399	3.2702	3.0493	3.2202	3.6887	3.1143	2.9944
	3.9133	3.1432	2.8121	2.7707	2.9046	3.6959	2.8371	2.7908
	4.8176	3.2336	3.4903	2.8187	3.1018	3.8574	2.7866	2.9439
	4.7534	3.1932	3.4866	3.0376	2.9237	3.3926	3.5224	3.214
	4.4138	3.3107	3.1606	2.9952	3.0149	3.4069	3.0145	2.9979
	4.4224	3.0399	3.3699	3.1682	2.8161	3.4571	3.1477	3.1645
	4.8519	3.6229	3.1369	3.12	3.0157	3.7261	3.1091	3.1104
	3.5766	2.9834	3.1175	3.3061	3.2287	3.6059	3.2661	3.1318
	3.5305	2.9594	3.0452	2.8993	3.0586	3.6673	3.1034	2.9675
	4.1454	2.8879	2.8107	3.1736	3.1094	3.6859	2.8936	3.3272
	4.0251	3.1565	3.4118	3.0136	2.7822	3.6238	2.9415	3.0152
	5.1408	3.7548	4.0399	2.8824	3.1449	3.4254	3.2129	2.9036
	5.2924	3.1979	4.3548	2.9602	2.9461	3.254	3.1916	3.4277
	4.9317	3.7706	3.1706	2.9821	3.1848	3.3825	3.0041	3.1875
	4.6764	2.9427	3.9699	2.8875	3.1002	3.4706	3.0164	3.0579
	5.1064	2.8995	3.7713	2.8602	2.9377	4.9312	3.4529	2.9814
	4.7124	2.8338	3.0303	2.8518	3.1172	5.1577	2.9514	2.9263
	5.1405	3.043	3.2461	3.2565	3.1273	4.8696	3.3121	2.9101
	4.4593	2.8508	3.3226	2.9578	2.9766	5.1161	2.9387	3.0509
	4.828	2.9403	3.1064	2.8745	2.8842	5.4441	2.9936	2.9608
	5.3845	3.1381	3.0642	3.037	2.914	4.5385	2.9691	2.9106
	5.1348	2.8741	3.0893	3.4538	2.9526	4.9121	3.1015	3.0446
	4.8048	2.9368	3.0954	3.1408	3.1413	4.6142	3.0083	3.1804
	5.5637	3.1279	3.7742	2.783	2.8562	5.0646	3.2019	3.2539
	4.9479	3.1003	3.3044	3.5583	2.9376	4.3362	2.9017	3.163
	5.897	3.0731	3.1533	2.7595	2.9377	4.6309	3.1772	2.7731
	4.3442	3.2753	2.7829	3.1118	3.3568	4.9218	2.7897	2.6858
	4.4976	3.0541	3.0977	3.0678	3.111	4.7601	3.5658	3.1732
	5.1862	2.8837	2.9793	2.804	3.1398	4.8709	2.9926	3.2754
	4.9572	2.884	3.5036	2.957	3.2166	4.9233	3.3927	3.0648
	4.3608	2.9371	4.0786	2.9499	2.8009	4.6653	3.1932	3.1696
	5.2967	2.9637	3.8355	3.0042	3.1328	4.9615	3.1489	3.121
	4.8156	3.0003	3.7239	2.9452	2.9602	4.8362	2.9903	2.855
	4.9159	2.9189	3.7242	2.9465	3.0994	5.3945	3.0274	3.1204
	4.9172	2.8646	3.4946	2.846	2.7827	4.5734	3.1056	3.8608
	4.2849	2.8519	3.8184	3.0819	3.1287	4.7861	2.8178	3.2231
	4.9994	2.818	4.5207	2.8387	2.8899	4.7381	3.1643	3.1789
	3.3447	2.8757	4.1617	2.7998	3.0251	4.4246	2.9119	3.1599
	4.6355	3.1273	3.2836	2.8171	2.985	4.3629	3.0353	3.216
	4.6702	2.8734	3.0251	2.8794	3.0438	4.8718	2.8695	3.2019
	5.1296	2.9162	3.1361	3.1427	2.7967	4.6505	2.8752	3.0369
[truncated: 6,002 more rows]
