# Supplementary material for: Hydrogen Bond Dynamic Propensity Studies for Protein Binding and Drug Design
Source: PLoS One. 2016 Oct 28;11(10):e0165767. doi: 10.1371/journal.pone.0165767 (PMC5085089; doi:10.1371/journal.pone.0165767)
Supplement: S2 Table — We depict the N-O distance in Å for the different C-HBs (indicated by the pair of residues engaged in the HB) for all consecutive configurations of 4 independent MD runs, each of 20 ns length. (XLSX) [file pone.0165767.s002.xlsx]

## Sheet: Hoja1
	DISTANCE N_O : MDM2-Nutlin3a
	100-96				99-95				62-58				57-53
	Dynamic 1	Dynamic 2	Dynamic 3	Dynamic 4	Dynamic 1	Dynamic 2	Dynamic 3	Dynamic 4	Dynamic 1	Dynamic 2	Dynamic 3	Dynamic 4	Dynamic 1	Dynamic 2	Dynamic 3	Dynamic 4
	3.4742	2.9633	3.2309	3.2231	3.0829	3.0057	2.7982	3.13	3.012	2.9727	3.2198	2.9304	3.0906	2.8191	2.7323	2.9839
	3.0924	2.972	2.9598	3.588	3.0815	2.8817	2.8385	2.9249	3.9093	3.1456	2.9099	4.0204	2.9284	3.0111	2.7771	3.4265
	2.9349	3.7296	3.189	2.8929	2.7677	2.8632	3.2563	3.0346	3.9142	3.0743	3.275	3.3177	3.2095	3.0001	2.8604	2.9529
	3.4912	2.902	2.9255	3.6684	2.8437	2.7303	3.1734	3.1055	3.8223	3.4753	3.1463	3.4374	3.1519	2.8617	3.1255	2.8754
	2.9662	3.1409	3.1004	3.161	3.0043	3.1006	3.2209	2.7265	3.1774	4.2577	2.9679	3.1407	3.1867	2.9111	3.1982	3.3909
	2.8752	3.0218	3.0343	3.8884	3.3073	2.787	3.5899	2.8972	3.0755	3.3457	3.1109	3.3975	2.7283	2.8108	2.9152	2.8828
	2.8778	3.1584	2.6993	3.3333	2.8064	3.0332	3.2989	3.0195	3.7797	4.0843	3.5861	3.2317	2.8418	3.1163	3.177	3.3846
	2.878	3.1128	3.1862	3.1158	3.2349	2.8547	3.2594	3.0469	3.154	3.3054	3.1014	3.1728	3.0062	3.2463	2.8488	2.9396
	3.1855	2.9875	3.1007	2.9127	2.9052	2.9514	3.2612	2.6864	3.3462	3.7818	3.6042	3.1913	2.9312	3.1745	3.0838	3.1674
	3.0453	3.6277	3.0421	3.4202	3.1921	2.8157	3.1875	3.1647	3.1607	3.1323	3.465	3.0262	2.8318	2.8449	2.9228	3.0414
	2.9717	3.0641	3.1329	3.226	3.7905	3.0571	3.6893	3.38	3.2465	3.1703	3.4867	3.3598	2.9309	2.8513	2.9643	2.8982
	2.9566	3.0956	2.9071	3.3337	2.9784	3.1339	3.6035	3.0547	3.304	3.2281	3.2342	3.1209	3.0537	3.4737	2.7563	2.9917
	3.1372	3.2987	2.7103	3.3122	2.8234	3.1735	3.4294	2.9704	2.9653	2.9355	3.2968	3.5303	2.9643	2.9655	2.7937	3.1359
	2.9634	4.1139	3.0844	3.4174	2.9393	2.9785	3.2594	3.0436	3.3587	2.9999	3.0805	3.8166	3.1213	2.9759	2.9047	2.8804
	2.7851	3.325	3.4194	2.9531	3.7917	2.9308	3.0683	3.0129	3.0281	3.0821	3.0301	2.9459	2.8633	3.0964	2.7614	2.7543
	2.8531	3.1428	3.0232	3.6889	3.4501	3.0617	3.2861	3.1189	3.3421	3.3665	3.2343	3.0036	3.2202	3.249	2.8578	3.1113
	3.0553	3.2273	3.3919	3.4305	3.1619	2.8766	3.1329	2.7822	3.323	3.2414	2.9125	3.5017	3.0654	2.9477	3.0615	3.1564
	3.0396	3.2153	3.0183	3.0276	3.6177	3.0316	3.5702	2.9717	2.9602	2.9496	3.1635	3.524	2.8743	2.8418	2.9399	2.8868
	3.1867	3.0408	2.8728	3.2207	3.1703	2.9977	3.3324	3.3265	3.2593	3.386	3.2928	2.9355	2.9898	3.0129	2.822	2.7866
	2.8688	3.0655	3.4515	3.1781	3.2229	3.0628	3.3106	2.935	2.9964	3.2177	3.5105	3.2337	3.2452	2.9893	2.948	2.9634
	3.259	3.2162	3.0673	3.2425	3.0363	3.0003	3.3396	2.7719	3.0306	3.0919	3.1686	3.5549	2.6914	2.8951	2.8381	3.0189
	3.5404	3.9399	2.8668	3.3809	3.1176	3.0303	3.5693	2.846	3.3303	3.1656	3.6549	3.088	2.975	2.6662	2.9724	2.8835
	2.938	3.1501	2.9767	3.6262	3.7933	2.8976	3.6172	2.9366	3.3912	2.9028	3.247	3.0171	2.9021	2.9024	2.7706	3.0737
	3.0203	3.6613	2.9991	3.5048	3.7329	2.8423	3.2849	2.9192	3.4309	3.2447	3.0218	3.0621	2.9156	2.8785	2.6677	2.9834
	3.243	3.4541	2.8629	3.116	2.825	3.0732	3.7099	2.9204	3.8238	3.5051	3.3083	2.9912	3.16	3.0262	2.8547	2.9309
	2.9782	3.6754	2.6788	3.3974	3.21	2.8496	3.3663	2.9215	3.1195	2.9424	3.0842	3.2786	3.0555	2.9147	2.8782	3.166
	2.8228	3.4166	2.6157	3.395	3.4084	2.8472	4.1602	2.8635	3.6169	3.0649	3.2396	3.3218	3.0837	3.0056	2.9548	2.9252
	2.7696	4.0517	2.9264	2.9043	3.228	2.9542	3.2459	2.9585	3.2871	2.9556	3.1564	3.0994	3.0135	2.8608	3.2604	2.8201
	3.32	3.0226	2.9493	3.3292	3.0736	2.784	3.2335	3.2075	3.1152	3.5593	3.3052	2.8486	2.7491	3.2609	2.9254	3.2261
	2.836	3.4588	2.8494	3.6766	3.62	2.7361	3.3276	3.0919	3.441	2.9062	3.6029	3.0174	2.9993	3.1545	3.0728	2.8507
	3.0787	3.0757	3.1548	3.0204	3.8847	2.9028	3.715	3.01	3.428	3.2216	3.5223	3.5677	2.9486	2.9256	2.93	2.9392
	3.4046	3.1738	2.9066	3.3643	3.7359	2.7943	3.3604	3.0027	3.4006	3.0881	3.3438	3.555	2.9156	2.8365	2.6126	2.749
	3.1592	2.7888	3.0346	3.6057	3.7774	2.8432	3.649	2.8478	3.3836	3.2259	3.1624	3.2934	3.0088	3.0051	2.8563	3.3528
	2.9098	3.0627	2.8269	3.0156	3.851	3.0533	3.3231	2.8312	3.0357	2.9036	3.2416	2.9811	2.9295	3.3998	3.1756	2.9345
	3.3319	3.5695	3.0412	3.9369	4.5237	3.1491	2.9727	2.9141	3.5528	3.2947	3.3662	3.6682	3.1375	3.1156	2.9004	3.3703
	3.7651	3.927	2.7351	3.6019	4.0341	3.0782	3.2524	2.9768	3.2864	2.8924	3.1124	3.6421	2.9384	3.1817	2.8192	2.8267
	3.591	3.3219	3.4979	3.1627	4.0704	3.477	3.0568	2.9238	3.1009	3.1617	3.1168	3.085	3.0529	2.9365	3.0146	2.9045
	3.3962	2.9314	3.4018	4.1586	3.7902	2.9994	2.9465	2.8458	3.4043	3.7884	3.1034	2.9698	2.8626	3.2225	2.8843	2.8569
	3.5525	3.1355	3.3195	3.4203	3.8749	3.08	3.0954	2.8308	3.3878	3.2032	3.2534	3.4702	2.7095	3.007	2.9848	2.8661
	2.9756	2.8083	2.986	3.4706	3.761	3.1414	3.1248	3.0143	3.0817	3.8796	3.1868	2.7337	2.7509	3.11	3.1868	3.0458
	2.8393	2.8773	2.9206	3.4513	3.2337	2.7928	3.2925	2.7224	3.1234	3.5701	3.6643	3.0638	2.9212	3.041	2.9101	2.9837
	3.1017	2.893	3.3924	3.5744	3.4693	3.2633	2.9151	2.9248	3.1092	3.242	3.086	2.8621	2.9767	2.7244	2.8599	2.9206
	2.9626	2.8546	2.9437	3.0764	3.4326	3.0154	3.0627	3.0158	3.2322	3.1531	2.9745	3.195	2.829	3.1166	2.8245	2.992
	2.7732	3.093	3.1636	3.0509	3.2352	3.1526	3.1593	2.9336	3.2549	2.9368	3.6247	3.019	2.7991	2.8858	2.853	2.9669
	3.0347	3.0461	3.0251	2.9444	3.1534	3.1762	3.2031	2.7489	2.9431	3.8137	3.1204	3.3249	2.8209	2.7891	3.2048	3.1277
	3.0013	2.8403	2.9892	3.126	3.168	2.9365	2.8774	2.9716	3.439	3.0711	4.1046	3.5942	2.9975	2.8199	3.0681	2.9803
	2.764	2.8461	2.8695	3.594	3.0391	2.9144	3.2035	3.0964	3.3597	2.9772	2.9643	3.3703	2.9399	2.9839	2.9799	3.2981
	2.8023	2.8745	2.8336	3.4613	3.4472	3.3233	2.8503	2.9619	3.1403	3.3762	2.9289	3.798	2.8295	3.0391	2.9705	3.0277
	2.857	2.8478	2.963	3.1433	3.2316	3.0691	3.0191	2.7163	3.1135	3.417	4.2765	3.1514	2.8416	2.9079	3.0128	2.9839
	2.8684	2.9391	2.9702	2.8319	3.2527	3.082	3.0458	2.8755	3.7889	2.9791	3.5729	3.3222	3.0209	2.9383	2.8647	3.2155
	2.9	2.7759	3.0683	2.9634	3.2901	2.934	3.3419	2.9744	3.4487	3.4066	3.1034	3.2266	3.0062	2.8848	2.9177	3.3664
	2.9126	2.8956	3.1466	2.9578	3.3559	3.0545	3.2415	2.7998	3.251	2.9301	2.9638	3.0937	3.0176	2.7661	3.0228	2.9906
	2.8425	3.1545	3.0067	2.8666	3.1345	3.2378	3.0467	3.355	3.3013	2.9541	3.1954	3.6169	3.128	2.855	3.0324	2.9824
	2.9431	2.9067	2.9504	2.9526	3.2988	2.99	2.8696	3.035	3.4759	3.3132	3.2811	4.1513	3.0022	2.8553	3.1503	2.9686
	2.921	2.8134	3.1217	3.0539	3.1691	2.9767	3.3873	2.9867	3.645	2.9763	3.548	3.4957	2.9405	3.1537	3.2123	3.0695
	2.9528	3.0077	2.8492	3.3654	3.5086	2.9337	3.1397	3.0184	3.3052	3.0874	2.9259	3.3867	3.1571	2.82	2.9747	3.0571
	2.793	2.9236	2.8721	3.2642	3.3872	2.8955	3.1569	3.3113	3.9324	3.1673	3.2189	2.8824	2.9024	2.7735	3.0708	2.8197
	2.8293	2.8387	2.9036	3.5173	3.064	3.3608	2.9655	4.0371	3.7887	3.106	3.4231	3.0119	3.0327	2.8219	2.8767	2.6564
	2.9733	2.8582	2.8627	2.9176	3.0566	3.0385	3.0227	3.4018	3.149	3.3874	3.7982	3.0261	2.9101	2.7727	3.4283	2.7992
	2.9479	2.7843	2.7737	3.0753	2.9168	2.8847	3.0834	3.4611	3.337	3.1956	3.4301	3.5172	2.9053	2.875	3.072	2.9222
	3.1873	2.9479	2.9069	2.9026	2.9682	3.0644	3.0379	3.3695	3.51	2.9646	3.8295	3.0555	2.956	3.1352	3.1858	2.9756
	2.7908	2.879	2.9984	2.8088	3.1708	3.1483	3.2507	3.187	3.3984	3.3047	3.5821	3.4903	3.2948	2.7593	3.2302	2.9853
	3.2321	2.7777	2.8471	3.0442	3.8056	2.8845	3.0974	3.2737	3.3796	3.4004	3.256	3.0023	3.2556	3.0546	3.2159	3.1644
	3.1443	2.9756	2.9185	3.1663	3.0691	3.0627	2.9754	3.3456	3.3587	3.1121	3.8016	2.8616	2.8102	2.9185	3.0804	2.8224
	2.945	2.8815	2.8473	3.1612	2.9607	3.1267	3.2781	3.279	3.406	3.3675	3.2544	3.2012	3.0092	2.8563	3.1224	2.9466
	2.7828	2.9619	2.8462	3.3694	3.0075	3.0746	3.1026	3.5464	2.9721	3.7224	3.4574	3.4579	3.0759	2.8137	3.1375	3.0521
	2.9793	2.9134	2.937	3.2736	3.2204	2.9741	2.9806	3.5123	3.1298	3.5507	3.4763	3.349	2.9334	3.0238	2.7703	3.0069
	3.0139	2.854	2.9831	2.8665	3.5347	2.9524	2.9533	3.5409	3.0744	3.4681	3.2825	3.0998	3.1166	3.0126	3.4892	2.7988
	3.1875	2.9203	3.038	3.0153	3.2353	2.7355	2.9747	3.5141	2.9471	3.3428	3.5923	2.9323	2.7075	3.3363	3.1328	2.855
	3.0891	2.8605	3.1432	3.1559	3.2749	2.928	3.2173	3.2759	3.3545	3.0544	2.9819	3.2638	2.8554	3.0323	2.8891	2.8061
	2.8896	3.0598	3.8585	3.3151	3.2106	2.8996	2.9515	3.7613	3.3556	3.6332	3.3223	3.0846	3.1307	2.9736	2.9329	2.8544
	2.8364	2.8455	3.2052	3.103	3.4702	2.9719	2.9828	3.2873	3.5291	3.5895	3.5791	3.039	3.2168	2.9346	3.1474	2.8861
	3.0623	2.8481	3.4253	2.8682	3.3912	3.0068	3.1673	3.8611	3.0202	3.7663	3.6444	3.0403	2.9841	2.9401	2.9831	2.8313
	2.974	2.8254	3.1687	2.7929	3.3364	2.9936	3.1394	3.9061	3.8858	3.0588	3.5276	3.0592	3.0183	2.9777	3.3258	2.7081
	3.0122	2.7472	3.8653	2.8341	3.3718	3.1029	3.0697	3.8289	3.6781	3.6708	3.9324	3.0497	2.7808	2.9589	2.9012	2.8445
	2.8378	2.7651	2.8872	2.9612	3.1829	3.0616	3.055	3.4684	3.4341	3.402	3.6177	2.9097	3.3659	3.0696	3.025	3.1022
	2.8855	2.7361	3.7189	2.8622	3.445	3.0169	3.2519	3.7875	3.3612	3.3062	3.6686	3.4737	2.9876	2.9212	2.8157	2.9641
	3.3941	2.9303	3.1777	2.8629	2.9613	2.9988	3.1286	4.2406	3.2758	3.1677	3.1157	3.5339	2.9845	3.3249	2.971	2.8908
	2.8626	2.8438	3.0557	3.4301	3.3744	3.0945	3.0414	4.0837	3.7356	3.5163	3.4271	3.7995	2.9194	2.969	3.1477	2.8747
	2.8596	3.072	3.61	3.3852	3.1683	2.8985	3.2888	3.8707	3.6584	3.1358	3.3749	3.6718	2.9764	3.2243	2.8286	3.2117
	3.0344	2.9754	3.067	2.9048	3.4559	3.1059	3.006	4.0663	3.0392	3.1511	3.8651	3.7842	2.8422	2.7736	3.079	2.9161
	3.406	3.082	2.9723	3.2733	4.09	3.0595	2.9381	4.1497	3.8731	3.1423	3.1182	3.8432	3.15	3.0522	2.8977	2.9562
	2.9895	3.3985	2.8838	2.777	3.4487	3.3271	2.9753	3.8886	3.2145	3.616	3.5913	3.1363	3.0969	3.2232	2.95	2.8731
	2.8716	2.8737	3.0645	2.9526	3.6057	3.0807	2.8662	4.1761	3.8711	3.4916	3.0602	3.4673	3.0633	3.2568	3.267	2.804
	3.0685	3.1467	2.8545	3.1177	3.5473	3.1213	3.0371	3.7921	2.9904	3.4245	3.7558	3.2506	3.1032	3.1673	2.8677	2.9323
	2.8374	3.0382	3.0291	2.8123	3.0466	3.2677	3.4411	4.1236	3.8665	3.2953	3.4892	2.9855	2.8799	3.0746	3.1125	2.8359
	3.2635	2.7963	2.8741	2.8927	3.4926	2.9661	3.0695	4.0785	3.2508	2.9528	3.5977	2.9258	2.8991	3.4047	2.8567	2.8458
	2.8986	2.7776	2.9409	3.041	3.0226	2.9882	2.9039	3.4528	3.2003	3.503	3.639	3.4284	3.0506	3.0507	2.8185	2.9459
	2.9501	3.1533	3.0239	2.781	3.3561	3.1358	3.2608	3.9058	3.4688	3.2858	3.4563	2.9056	2.9	2.9291	3.0614	2.8799
	3.0445	3.1781	2.9117	2.9967	3.6266	3.0501	3.1691	3.3814	3.5322	3.5044	2.9721	3.0657	3.0754	3.314	3.0795	3.2903
	2.8539	2.7431	2.7723	2.949	3.2308	2.9021	3.2425	3.825	3.2131	3.5705	3.177	3.5764	2.8474	2.9594	3.0348	3.1762
	3.0055	3.1062	2.9415	2.9265	3.506	2.9573	3.0444	3.5044	3.0046	3.4921	3.1197	3.3001	2.9946	2.8262	2.8808	2.6916
	3.0039	3.0577	2.9549	2.7705	3.3159	2.8222	2.8597	3.5407	3.4769	4.0126	3.9812	3.4483	2.7677	3.273	3.1385	3.0184
	3.0562	3.0548	3.0204	3.2345	3.4539	2.9284	2.9634	3.3395	3.656	3.4123	2.9864	3.0801	2.8568	2.9374	3.0214	3.0267
	3.3016	2.9797	3.0928	3.0518	3.3828	2.9253	3.392	3.6853	3.6648	3.5421	3.4517	3.4287	2.9764	3.1851	2.8301	2.7157
	3.2526	3.1906	3.0744	2.8095	3.5941	3.1556	2.9593	3.6103	3.6108	3.6291	3.7785	3.3298	3.1056	3.2574	3.1208	2.9559
	2.716	3.0107	3.2916	2.9521	3.1708	2.6987	2.994	3.8149	3.246	3.5206	3.4276	3.6383	2.8415	3.5497	3.0304	3.023
	2.853	3.0921	3.3613	2.8585	3.1618	2.9922	3.243	3.793	3.1906	3.2303	3.4328	3.3473	3.049	3.5038	3.0055	3.2461
	2.9523	2.732	2.979	3.0661	3.0867	3.163	2.8488	4.2405	3.0173	2.8651	2.9145	3.2807	3.2541	2.9752	3.024	3.3066
	2.986	2.7951	3.176	2.9936	3.3745	2.8424	3.3818	3.7667	3.1364	3.5759	3.6126	3.1361	2.9558	2.8564	2.9316	2.9269
	3.0053	2.9527	2.9731	3.2028	3.5617	3.3198	3.3052	3.7492	2.947	3.0105	3.7884	3.0802	3.0233	2.9231	3.0921	2.911
	3.0905	3.0773	2.8183	2.934	3.2845	3.228	2.8576	4.0812	3.6173	2.8839	3.0855	3.1524	3.2702	3.0181	3.1164	2.7787
	2.9269	2.8735	3.6956	3.2088	3.3096	2.8065	3.1292	3.7461	3.5997	3.2792	2.9863	3.5232	2.9307	3.1079	3.2473	2.9909
	2.9412	2.8561	2.788	2.8793	3.3166	3.257	2.7909	3.6716	3.35	3.1412	3.0266	3.8515	2.8462	2.8832	3.3714	2.8976
	3.1293	3.0162	3.1374	2.864	3.457	3.1289	3.0506	4.2401	3.1612	3.238	3.5319	3.2908	2.8334	2.8113	3.338	2.9958
	2.8242	2.795	2.8522	3.0616	2.9043	2.8613	2.8832	3.6211	3.0323	3.239	3.9499	3.2803	2.7949	3.0042	3.2207	3.1651
	2.8766	2.8253	2.8205	3.0763	3.1829	3.3784	3.3444	3.472	3.0795	3.1353	3.9953	3.1551	3.1544	2.9602	2.9544	2.9503
	2.8448	2.9446	2.8699	2.8656	3.073	3.0804	3.3169	4.2759	3.6549	3.1072	3.5734	3.2202	3.1647	3.0765	3.0162	3.1441
	2.9593	2.8077	2.846	3.2137	3.343	2.903	2.7284	3.911	3.2151	3.4187	3.5114	3.4453	2.8023	3.0695	2.8196	2.8562
	2.9168	2.8071	2.9864	2.8108	3.1184	2.988	2.9919	3.3704	3.5555	2.9794	3.2851	3.0771	3.0962	3.0347	3.1004	2.9057
	2.8909	2.7593	2.9875	3.0063	3.0857	3.0008	3.0072	3.2252	3.5547	2.9574	3.3122	3.0704	3.0723	3.0336	3.0249	3.0729
	2.8814	2.7712	3.0374	2.9221	2.9723	3.1628	3.3258	3.8816	3.7924	3.3822	4.1273	3.0971	3.1575	2.9018	2.8478	2.7635
	3.4756	2.9168	3.0764	2.9166	3.357	3.1799	3.0365	3.7637	3.5385	3.3818	3.3283	3.2145	3.096	2.7486	3.0159	2.9493
	3.1161	3.0942	2.8664	3.0051	3.662	3.3159	3.142	3.5743	2.868	3.0343	3.7765	3.2795	3.0066	3.2099	3.2223	2.8339
	2.9465	3.0699	3.1823	2.9487	3.6659	2.9721	2.9867	3.7239	3.56	3.2278	3.6546	3.3585	2.8591	3.076	3.0406	2.9797
	3.1525	2.7976	3.0649	2.9384	3.663	3.0806	3.0287	3.845	3.5117	3.7828	3.5475	3.6668	2.7414	3.1184	2.9652	3.2777
	2.9057	3.0274	2.9635	2.8396	3.3196	3.0901	3.2269	3.5189	3.4987	2.7811	3.6152	3.6046	2.8356	3.0601	2.9473	3.0552
	3.2493	3.0253	2.9372	3.2621	3.5343	3.0399	3.2163	3.9666	3.5154	3.1093	3.2717	3.4762	2.8041	2.8116	2.9821	2.9945
	2.91	2.9017	2.7842	2.9757	3.3563	2.9981	2.856	3.4325	3.5056	2.9723	3.1757	3.2208	2.8178	2.8964	2.8545	2.928
	2.664	2.7842	3.2363	3.0037	3.0387	2.9675	3.2316	3.4313	3.416	3.195	3.1393	3.9714	2.9237	2.9572	3.0315	3.0275
	3.1008	2.7273	3.0643	2.7514	3.1507	3.0525	3.0669	3.7186	3.8658	3.0827	3.6614	3.1407	3.1646	3.0474	2.9121	2.9874
	3.1064	3.0104	3.2289	2.824	3.6072	3.0162	2.8811	3.7137	3.1001	3.3907	3.2974	3.1451	2.8702	3.0882	2.8549	3.0059
	3.085	3.38	3.2212	2.9871	3.2252	2.8391	2.9195	3.7344	3.1401	3.4056	3.3761	3.0284	2.9438	2.9643	2.9732	2.8052
	2.9906	2.9642	3.1967	2.9085	3.4461	3.0746	3.3251	3.5678	3.1619	3.4553	4.1808	3.1435	3.0442	2.9972	2.9881	2.7856
	2.9639	2.826	2.8815	3.3142	3.768	2.9375	3.0174	4.0383	3.0631	3.4299	4.3566	3.1045	3.0396	2.8203	3.2881	2.8772
	3.2061	3.1665	2.9239	3.2152	3.48	3.0015	3.2496	4.0574	3.0605	3.379	4.2619	2.9904	2.992	3.1272	3.0345	3.0679
	3.0444	2.89	3.1716	3.1275	3.6327	3.0214	3.1102	3.786	2.7049	2.9924	3.1732	2.9884	2.9554	3.0789	2.9025	3.0422
	3.2521	3.1037	3.34	2.9055	3.4117	3.01	2.9678	3.6283	3.3086	3.241	3.4779	3.1642	3.1475	2.7725	2.887	2.7547
	2.9211	3.2145	2.8879	2.9964	3.5205	3.0662	2.8858	3.5212	3.0758	3.3443	3.788	2.9932	3.1214	2.9335	3.0154	2.9233
	2.9234	2.912	2.9652	2.9526	3.4172	3.168	3.0555	3.661	3.5828	3.1847	3.8504	3.0541	2.7315	3.0264	3.1489	3.0149
	2.9946	3.0079	2.9403	3.048	3.2872	2.8385	3.1618	3.7304	4.1878	3.6822	3.488	2.9503	3.2747	3.0079	3.0102	3.3905
	2.788	2.8984	2.9461	3.1277	3.0593	3.0788	3.0704	3.6174	3.1855	3.3148	3.4476	2.9	2.9746	2.9194	3.0513	3.0897
	3.0631	3.0627	2.8006	3.0134	3.5148	3.0565	2.7867	3.3958	3.1934	3.1627	3.6158	2.9763	2.8689	2.7951	2.8489	3.0355
	2.922	2.8102	2.8018	3.5739	3.1681	3.513	2.9356	3.2758	3.0329	3.1591	3.96	3.1988	2.9449	2.9474	3.2078	3.0271
	2.9339	3.0504	2.9356	2.8566	3.7224	3.2825	3.2895	3.6669	3.1739	3.135	3.4525	3.1788	2.7588	2.9918	2.8004	2.843
	2.8176	3.0515	3.0555	3.1409	3.7761	2.9487	3.0237	2.9375	3.3887	3.5924	3.5542	3.0575	3.5476	2.9009	2.9961	2.8783
	3.3593	3.4199	3.18	2.9766	4.2135	2.8478	3.1548	3.1919	2.9074	3.1046	3.9814	3.0292	3.0348	3.0683	2.7765	3.2146
	2.9245	3.0224	2.8583	3.0182	3.6069	2.9481	3.4626	3.7317	4.3922	3.4345	3.0772	2.9099	3.0862	3.1354	3.1832	2.949
	3.0956	3.0301	3.0965	2.9103	3.4182	3.2111	2.8194	4.0767	3.0752	3.0487	3.4091	3.3036	2.8457	2.8813	2.7779	3.0835
	2.9497	3.0804	2.8357	2.9995	3.5792	2.9709	3.1473	3.6117	3.1561	3.0905	3.2329	2.9641	2.8411	3.2512	3.1688	2.9415
	2.9251	2.8522	3.1353	3.3296	3.4287	3.1343	3.3939	3.4959	4.0552	3.2327	3.5855	3.1341	3.1296	2.9525	3.5043	2.9952
	2.9423	2.9658	3.1347	3.0374	3.6774	2.971	3.0299	3.7882	2.9897	3.0376	3.721	3.0023	2.9373	2.6602	3.039	3.0148
	2.8541	3.3556	3.0993	3.0777	3.6748	3.242	2.9256	3.6233	3.3428	3.0391	3.365	2.9713	2.9451	2.9184	3.0483	2.8681
	2.842	2.949	2.8814	3.213	3.4721	3.1429	3.1036	3.6469	3.0747	3.227	3.2718	3.1531	2.8097	2.7758	2.8243	3.0336
	2.7975	2.9404	3.1115	2.9637	3.2894	2.9281	3.1596	3.6368	3.1797	2.9849	3.4299	3.0941	2.9183	2.9682	2.8046	2.7775
	3.1594	2.9254	3.1978	3.1571	3.8651	2.9943	3.1084	3.3706	3.4578	3.5495	3.8741	2.9744	2.9331	3.0381	2.9091	3.1658
	2.6914	3.0077	3.1296	3.2493	3.2984	2.8473	3.0793	3.522	2.998	3.5934	3.6907	2.9251	2.9282	2.8117	3.0965	2.8352
	2.8868	3	2.9004	2.9404	3.0937	3.0074	3.1454	4.0604	3.3243	3.1567	3.253	2.9865	2.8692	2.8861	2.8692	2.8335
	3.1336	2.8535	2.9378	3.1881	3.0854	3.071	2.99	3.927	3.2541	3.0745	3.7495	3.2883	2.9654	2.8975	3.0409	2.8314
	3.0575	3.078	2.8236	2.8013	2.9362	3.0892	3.1451	3.5685	3.2955	3.0615	3.342	3.3711	2.84	2.7864	3.1962	2.8233
	2.8716	2.9108	3.6495	3.0264	3.2356	3.0924	3.1848	3.6476	4.0526	3.4666	3.5747	2.8034	2.9061	3.4127	3.0982	2.9105
	3.6173	3.0132	2.9197	3.0719	3.6199	3.0201	3.0452	3.7643	2.9713	3.0501	3.1766	3.2245	2.7654	2.8691	3.0109	2.7579
	3.1503	2.8766	3.0739	2.7786	3.0963	3.1928	3.1986	3.5807	3.0266	3.4567	3.0125	3.0808	2.8442	2.9835	2.9168	2.8374
	2.9798	3.0381	2.9071	2.8296	3.2982	3.029	2.8456	3.7488	3.3334	3.0453	3.1997	3.0202	2.9016	2.8551	2.831	2.9444
	2.769	3.2266	3.3095	2.9918	2.8554	2.8643	3.4606	3.4949	2.9338	3.1052	3.1071	3.0817	2.8439	3.0033	2.7319	3.0226
	2.8253	2.9798	3.1885	3.1317	3.0313	3.0444	3.0972	3.462	3.0713	2.8225	3.1311	3.0828	2.7864	2.9434	2.97	3.4209
	2.8238	3.0567	2.7389	2.9364	3.1408	3.039	3.2376	4.0541	3.1462	3.4328	3.6595	3.0681	3.2369	3.1274	2.9167	3.2292
	2.9508	2.9156	3.0802	3.5073	3.042	2.9892	2.8831	3.9442	3.2258	3.346	3.208	3.3067	3.1772	2.9661	3.114	2.8644
	2.8721	3.0934	3.1424	2.9677	2.968	3.0811	2.9512	3.613	3.1257	3.1632	3.4084	3.4972	2.837	2.8694	2.9357	2.9982
	2.9061	2.9475	3.1107	2.9905	3.1211	2.9823	2.9518	3.8551	2.996	3.3126	3.3276	3.0493	2.8793	3.0963	2.7562	3.1599
	2.9949	2.9783	2.895	2.8657	3.406	2.9831	2.9942	3.6342	3.1428	3.2213	3.1697	3.1062	3.0942	3.0772	2.8131	2.7936
	3.031	2.8696	2.8964	2.7894	3.379	3.1535	3.0462	3.7572	3.4099	3.3973	3.3732	3.1093	2.9019	3.082	3.0055	3.0253
	2.7887	2.9434	3.1732	3.5399	2.9654	3.0045	3.1121	4.4008	3.0123	3.2193	3.4134	2.926	3.0687	3.0015	2.7992	2.8645
	3.0149	2.9014	2.9052	3.358	3.0253	3.0638	3.2359	3.5154	3.3859	3.4808	3.2249	3.388	2.9581	2.8085	3.0102	2.9814
	2.9771	2.7099	2.8583	2.9989	3.3923	3.3011	3.1688	3.9672	2.7324	3.3026	3.3451	3.1902	2.9041	2.8735	2.8005	3.0627
	2.8177	2.8231	2.9043	3.1363	3.2065	3.006	3.1297	3.9711	3.2074	3.4011	3.4483	3.0721	2.8225	3.1124	3.1262	2.841
	2.95	3.1317	2.7222	3.023	3.203	3.2918	2.9744	3.6503	3.1399	3.2188	3.3575	2.9319	2.8831	2.8621	3.5771	3.1342
	2.7145	2.7759	2.9487	2.6852	3.1458	3.0278	2.9893	3.7246	2.9559	3.259	2.7475	2.7969	3.1048	3.0414	2.8886	3.2063
	3.0926	3.012	3.0265	3.0098	3.1663	3.3367	2.8037	3.9876	3.5466	3.4201	3.4633	3.5294	2.8435	3.0974	2.9848	3.1313
	2.9667	2.8733	2.9563	2.9011	3.163	2.9639	3.2868	3.7447	3.2245	3.1563	3.0972	3.3177	3.0919	2.9597	3.2421	2.8143
	2.8359	2.9332	2.9381	2.9964	3.1062	3.2785	3.1281	3.7962	3.1612	3.1565	3.5336	3.0822	3.0036	3.1398	2.9302	2.9751
	3.0701	2.7786	3.5304	3.0093	3.079	3.0887	3.0941	3.5747	3.0235	3.2264	3.5165	3.1395	3.2028	2.8558	2.8363	2.7676
	2.8885	2.7676	3.2279	3.256	3.1907	2.9876	2.7568	3.4256	3.2325	3.6833	3.2654	2.9623	3.0656	3.4503	3.1039	3.0958
	2.9587	2.8409	3.3338	3.065	3.2196	2.8848	3.034	3.7053	2.9489	2.9455	3.236	2.954	2.8437	2.809	2.9844	2.8676
	2.8154	2.8112	2.8542	2.9837	3.1351	2.6988	2.8053	3.447	3.0695	3.0446	3.2045	3.0947	3.0774	2.8383	3.5029	3.0934
	2.8231	2.916	2.9157	2.8547	3.2662	3.1383	2.8766	3.4473	3.4498	3.4247	3.1947	2.9872	2.9507	2.9862	2.8201	3.0618
	2.8524	2.7779	2.986	2.9738	3.4782	3.1799	2.9815	3.7266	3.4624	3.1511	3.156	3.0045	2.9416	3.1721	3.2368	2.8461
	3.1914	3.0696	2.8517	3.5151	2.9133	2.9918	2.9858	3.5899	3.1903	3.0472	3.1347	3.1401	2.8071	3.5088	2.7746	3.1772
	2.8784	3.1062	2.965	3.1617	2.8483	3.0586	2.8457	4.0438	3.1429	3.2608	3.6758	3.0012	2.9707	3.1947	2.8577	2.9001
	3.0708	3.1136	3.0552	2.8496	2.9946	3.0623	3.1139	3.9427	3.0857	3.0548	3.334	2.9861	3.1324	2.9252	2.9266	2.9496
	2.7798	2.8283	3.0178	3.1298	3.2691	3.0978	3.4227	3.6709	2.9844	3.2222	3.717	3.1651	2.9381	3.022	3.2001	2.7635
	3.1265	2.7656	2.8675	2.8379	3.0711	3.2004	3.3323	3.7038	3.6441	3.4175	3.2348	3.4299	3.0161	3.1202	2.8955	2.9512
	3.0077	3.2621	2.9203	2.9796	3.4191	3.3562	3.1608	3.3765	4.4825	3.4495	3.0837	3.2366	2.9352	2.8362	2.939	2.943
	2.8276	2.8982	3.0709	2.836	3.5445	3.1286	2.9482	3.3291	3.5088	3.1494	2.8775	2.9395	3.1031	2.9631	3.7071	2.9053
	3.1139	2.9964	4.1393	2.9623	3.0883	3.2757	2.8569	3.4209	3.7555	3.3147	3.4828	3.4298	3.0444	2.7643	3.1878	2.9237
	3.1682	3.0006	3.4145	2.9422	3.316	3.0215	2.8642	3.4677	3.0164	3.3518	3.1074	3.2735	2.9938	2.897	3.0633	2.8928
	2.9763	2.8643	3.0397	3.1571	3.0275	2.8931	2.9589	3.8464	3.4712	3.3423	3.358	3.3176	2.7022	2.8323	3.171	2.8036
	3.7014	2.9684	3.1547	2.8846	3.0694	3.1962	2.9413	3.1474	3.2118	3.2066	3.0739	3.159	3.3	2.7471	3.3982	2.7734
	2.9548	3.0232	2.8256	3.009	3.5613	3.3869	3.3653	3.5133	3.0661	3.7387	3.015	2.9134	3.2886	2.7814	3.0278	2.7975
	3.2481	2.8771	3.0835	2.9714	2.9301	3.0941	3.0751	3.3639	2.9477	3.2555	3.1643	3.6444	2.8607	2.8211	3.0271	2.8092
	2.8091	2.6975	2.7148	2.9258	3.292	3.4016	3.2194	3.3095	3.3099	3.0332	3.1688	3.3657	3.2242	3.3148	3.2382	3.0229
	3.6339	2.7845	3.0318	2.9482	3.1087	2.8588	2.9616	3.7202	3.4142	3.2188	3.2569	2.9436	3.1988	3.0831	2.8643	2.9657
	3.1473	2.9328	2.8237	3.3189	3.1598	3.1802	2.9134	4.2772	3.0488	3.3035	3.1769	3.0662	3.295	2.9224	3.231	2.9558
	3.031	2.7654	2.9597	3.6794	2.8615	2.8802	2.9846	4.6777	3.0655	3.1282	3.4615	2.957	3.0679	3.004	2.9278	2.8073
	2.6977	2.7875	3.0507	2.9521	2.9723	2.8993	3.3281	3.972	3.1155	2.8876	2.9934	3.0293	3.1335	2.8025	3.0768	3.0374
	2.9888	2.9286	3.0804	3.0621	3.0278	3.2396	3.1181	4.7937	3.7418	3.3718	3.0574	2.9162	2.8178	3.0237	3.0751	2.9207
	3.09	2.8062	2.972	3.629	2.9872	2.9829	2.9854	4.4732	3.3133	3.3322	3.2812	3.1019	2.9189	3.0681	3.1975	3.1051
	3.0857	2.8697	3.2071	3.007	2.9011	3.1651	2.8695	4.7206	2.9745	3.0396	3.1451	3.2398	2.8042	3.2448	3.1057	2.88
	3.1288	3.0639	3.2204	3.2448	2.9158	3.4393	3.1912	4.5849	3.4128	2.9776	3.2509	3.3429	2.9776	3.0386	3.0427	2.7899
	3.011	2.9515	3.1609	3.2844	3.0728	2.8065	3.0309	5.107	3.1895	3.156	3.3174	3.5681	3.1402	3.138	3.2963	3.2892
	3.0227	3.3525	3.0013	3.1973	3.4297	2.8792	3.039	3.9561	3.2733	3.5011	3.3725	3.1945	2.9565	2.9752	3.1129	3.0923
	3.0394	2.8777	3.2044	3.1982	2.8471	3.258	3.1237	4.1076	3.254	3.2953	3.5802	2.9017	2.9093	3.0721	3.0155	2.8317
	2.7028	3.1017	3.2151	2.8739	3.083	3.1205	3.0733	4.0095	3.5003	3.1121	3.1649	3.0837	3.1296	2.8733	2.9326	3.0041
	2.7978	3.0984	2.9844	3.1562	3.0136	3.0532	2.9026	4.5941	3.2482	2.9126	3.3891	3.1174	3.2786	2.8154	3.5068	2.8739
	2.9723	2.8066	2.7968	3.0857	3.1658	3.1348	3.1017	4.3516	3.5915	2.9524	3.417	2.8173	2.9449	3.1445	3.1391	2.809
	2.7513	2.7754	2.7598	2.9999	3.1746	3.0908	3.1759	4.0176	3.2385	3.0285	2.9479	3.0038	2.9353	2.8197	3.1747	2.9305
	2.8612	2.8025	3.0213	3.5781	2.7953	2.8716	3.215	4.167	3.2354	3.1932	3.5228	3.1994	3.6764	2.6777	2.7599	2.8132
	2.8508	2.815	2.9092	3.257	2.8249	3.2492	3.24	4.6177	3.0464	3.1672	3.5101	3.0413	2.8896	2.8322	2.8953	2.9048
	2.8762	2.9004	3.6632	3.3789	2.9023	3.1439	3.0477	4.1746	3.217	3.1	3.5184	3.0262	2.9635	2.9729	3.4511	2.9742
	3.0818	2.7703	3.5104	3.2172	2.8355	3.0498	3.3099	4.0765	3.5569	2.8421	3.0187	2.8642	2.9777	3.0616	3.1599	2.8987
	3.7601	2.9327	2.8919	3.014	3.1796	3.2621	3.2037	4.5232	3.0961	3.1917	3.7359	2.882	3.1164	2.8778	2.984	3.3279
	3.167	2.8656	2.8054	3.0629	3.0916	3.0707	3.4557	4.1128	3.0618	2.936	3.4722	3.0735	2.9865	2.8006	2.9408	3.0206
	2.7838	3.0573	3.3122	2.8149	3.0805	3.1773	3.073	4.0037	3.3207	3.6961	3.9569	3.2296	3.0423	2.8285	3.0414	2.9377
	2.7734	3.0667	2.8821	3.3061	3.4693	3.1701	2.9217	3.8585	2.9507	3.2875	3.9646	3.1222	2.971	2.7834	3.1412	3.0166
	2.9219	2.8794	2.9196	2.8156	2.8413	3.0021	2.8935	3.9719	3.0627	3.0046	2.8991	2.9436	2.9228	2.8028	3.1328	3.1441
	3.1416	2.8612	2.8935	3.0389	3.3512	3.0889	3.0262	4.1423	3.1921	3.179	3.5195	3.1734	3.0383	3.0797	3.1615	2.9454
	2.9537	2.8667	3.6159	3.2954	3.1787	3.0144	3.1947	4.1882	3.279	2.7399	3.4085	3.0421	2.7987	2.8477	3.0828	3.0234
	3.0206	2.8737	3.0121	2.7582	2.718	2.9694	3.0045	3.8578	3.0836	3.3935	3.0799	3.0671	3.123	2.9544	3.1292	3.0872
	2.9573	3.0866	2.7671	2.9038	3.0956	3.1531	3.2526	4.5901	3.2394	3.3828	3.1123	3.0345	2.855	3.0547	3.0692	2.8962
	2.8408	2.7978	3.4823	2.9777	3.1214	3.1753	3.241	4.2593	3.3926	3.4861	3.028	2.8336	2.9566	2.8825	2.929	2.7785
	2.9594	2.9015	3.6831	3.0455	3.2366	3.0386	2.9037	3.8632	3.0823	3.8719	3.432	3.0389	2.8407	2.885	3.1464	3.0531
	2.9536	2.9567	3.1167	2.886	3.3132	2.9392	3.2157	3.8467	3.5341	3.1826	2.9858	3.2127	2.7512	2.9717	2.9246	3.1341
	2.9134	3.3527	3.4409	2.8415	3.0395	3.1603	3.5063	3.9082	3.1711	3.0483	2.9076	3.0824	2.8222	3.0415	2.9839	3.0861
	2.8804	2.9938	2.8576	2.9263	2.9312	3.1077	3.2852	3.5795	3.4141	3.2268	3.0181	2.9261	2.9339	2.9146	3.2437	2.9299
	2.8912	2.7648	3.1463	2.7402	2.8944	3.0059	3.1616	3.9922	3.2068	3.0688	2.9859	3.3197	3.043	2.7861	2.9975	3.1387
	3.1845	2.8385	2.9045	3.2613	3.0697	2.9478	3.0396	3.7115	2.9248	3.4688	3.6841	2.7843	2.8454	2.8161	3.1577	3.0703
	2.8784	2.9042	2.9526	3.1732	3.1956	3.3788	2.9738	3.7803	3.3474	3.2615	3.5553	3.1745	3.0661	2.9281	2.9284	3.086
	3.1227	2.9246	2.7715	2.7982	3.0287	3.0606	3.0712	3.271	3.209	3.1672	3.2715	2.9758	3.2881	2.8627	3.2465	2.9902
	3.0525	2.8603	2.8973	3.4802	3.077	3.1817	3.2635	3.3832	2.8684	3.1608	2.7988	2.9652	2.8535	3.1284	3.1491	2.8115
	2.9492	2.9821	3.8274	2.8289	3.0763	3.4738	2.8687	3.2961	3.0148	3.1547	3.2301	3.4421	2.8968	3.2097	2.9438	2.861
	3.2754	3.1133	3.3819	2.8566	3.0351	3.2275	3.2703	3.3777	2.9444	3.5806	3.0526	3.3482	2.7209	2.8873	2.9543	2.6023
	3.0207	2.7168	2.9328	2.8011	2.965	3.0031	3.2669	3.1287	3.0232	2.8782	3.1585	3.0923	2.9263	2.9334	2.9176	2.9302
	2.9806	2.9381	2.8304	3.228	3.1847	3.232	3.4703	3.49	3.3289	3.8509	3.0041	3.1011	2.9729	2.8804	2.9986	2.9583
	3.0194	2.8221	3.0017	3.1081	3.4124	3.1116	3.264	3.1485	3.2884	3.1268	3.2542	2.811	2.901	3.154	2.8818	2.776
	2.7188	2.9383	3.4427	2.9837	2.9802	2.8909	2.9206	4.1294	3.2202	4.0546	2.974	2.9488	2.9947	3.0292	2.7725	2.9778
	3.0203	2.8308	3.6011	3.2205	3.0279	3.0891	2.9542	4.1598	3.728	3.1861	3.1116	2.9036	2.9917	2.792	2.8647	3.1025
	3.1921	3.036	3.4256	3.2417	3.0929	2.9791	3.0934	3.7264	3.1253	3.0333	3.2966	3.0043	3.0085	2.9553	2.9343	2.8055
	2.799	2.9337	3.034	3.2095	3.0122	2.9513	3.0626	3.6417	2.9138	3.0969	3.1261	3.1787	2.9202	2.8695	2.7431	2.9007
	2.8254	2.9363	2.9969	2.9875	2.9146	2.9387	3.3667	3.4466	3.0055	3.0099	3.8861	2.9952	2.9374	2.9664	3.0413	2.8614
	2.9232	2.7386	3.7006	3.4002	2.8836	2.9527	3.3315	3.8352	2.997	3.4156	3.6923	3.0889	3.138	2.7951	2.9895	3.0742
	2.9067	2.9744	3.0843	2.8689	2.9259	3.0786	3.1018	3.4285	3.0023	3.4381	2.9905	3.1943	2.9857	3.0586	2.8463	3.0407
	2.9139	3.062	2.8085	3.041	3.2819	3.0675	2.8916	3.4847	3.0865	3.6687	3.0479	3.038	2.8521	2.7696	3.0116	2.7786
	2.8756	3.0113	2.9084	4.3139	2.912	3.2259	3.3137	3.6942	3.1084	3.2104	3.3172	3.0449	2.8711	3.0131	2.912	3.0334
	2.7526	2.8938	3.004	4.4736	3.1456	3.0564	3.2193	3.9234	2.9162	3.409	2.9175	3.0055	2.9319	2.9824	2.9535	2.8706
	2.816	2.787	2.861	3.5134	2.928	3.1999	3.0438	4.2627	2.9752	3.2457	3.0262	3.0986	3.0697	2.8193	3.0216	2.7417
	3.1586	2.8945	3.1169	3.7138	3.1998	3.458	3.2489	3.5328	3.3524	3.1779	3.3375	2.9598	2.7234	2.7331	3.8083	2.8273
	3.1161	2.9199	2.8947	3.2441	3.0601	2.8272	2.953	3.8103	3.0839	3.6477	3.2299	3.9238	2.7957	2.9357	2.8182	2.761
	2.7365	3.3851	2.8758	3.5307	2.8469	3.1096	3.2543	3.7154	3.2685	3.0371	3.9148	3.0105	3.0914	2.942	3.0214	2.9213
	3.1847	2.9195	3.1806	3.1747	3.5883	2.851	2.9355	3.292	3.3572	3.1244	3.2339	3.0983	2.9247	2.7921	3.0255	2.9606
	3.1509	2.8441	2.9935	3.3864	2.9125	2.8665	3.2532	3.6229	3.6592	2.805	2.8781	3.0187	2.9741	3.1343	3.057	2.7988
	2.7714	2.9894	3.0393	2.8336	3.245	3.4076	2.8081	3.436	3.1278	3.1181	2.9132	3.1457	2.8016	2.8712	2.9084	2.8141
	2.9839	3.0204	3.521	3.0613	3.0267	3.2769	2.7451	3.5667	3.6011	3.5358	3.1089	3.079	2.8033	2.8109	2.7678	2.8596
	2.8256	3.0243	3.0402	3.3051	2.993	3.3285	3.0101	3.559	3.3169	2.9822	2.8916	3.3974	2.9905	2.9336	3.0014	2.9282
	3.3329	2.9891	2.9077	3.2508	3.0018	3.2575	2.921	3.8996	3.034	3.0384	3.0612	3.1196	2.7921	2.7275	3.0867	3.1955
	2.8854	2.8051	2.9505	3.1863	3.2471	3.236	3.153	3.4097	3.1166	2.973	2.8852	2.9881	2.9239	3.3024	2.7608	2.9904
	2.8954	2.8149	2.9136	3.1034	3.1964	3.4676	2.9522	3.7786	3.092	3.3162	3.0769	3.3363	3.0433	2.9785	3.0349	2.8005
	3.0268	2.7925	2.9155	3.3491	2.8963	3.0497	3.0233	3.9957	3.1591	3.3304	2.9898	3.2197	3.3295	3.067	2.8876	2.9585
	3.446	2.9939	2.932	3.0949	3.0627	2.9793	3.4451	4.0907	3.0348	3.0744	3.2423	2.8945	2.9947	3.1178	3.2258	2.7971
	2.839	2.9665	3.1487	2.8753	3.0797	2.8828	3.0664	4.3428	3.1574	3.3254	3.4177	3.2054	2.8055	3.0252	3.2298	2.7377
	3.4126	2.9915	3.1183	3.2353	3.1017	2.9392	2.9913	4.1015	2.9397	3.0841	3.2817	2.7961	2.897	2.915	3.4789	3.148
	2.7743	2.76	3.3606	3.4963	3.3012	3.0261	3.2102	4.37	3.0678	3.2966	3.1861	3.347	2.9166	2.86	3.0194	2.7664
	3.1436	2.7846	2.85	3.295	3.418	3.5073	2.9289	4.3939	3.1633	2.9638	3.0371	3.7961	2.8679	3.6045	3.0264	2.8811
	2.8747	2.7209	2.9339	2.8923	2.8654	3.2064	3.1104	3.5302	3.1019	3.3001	3.3203	3.1813	2.9495	3.0263	3.3781	2.9403
	3.1443	3.2651	2.7857	3.3252	3.1563	3.0151	3.0601	4.2549	3.6153	2.8664	3.0167	3.1006	3.0017	2.8281	3.037	2.791
	2.9411	2.9809	3.2514	2.9465	3.0892	2.8226	3.1483	3.5738	3.5923	3.0204	3.7056	3.081	2.916	2.8413	3.2145	2.7878
	2.9026	3.1151	2.8816	2.9447	3.2259	2.9757	3.2334	3.7394	3.7345	3.2676	2.9455	3.1707	3.0907	2.9297	3.1533	2.907
	2.9668	2.8531	2.9603	2.7899	3.0368	3.0622	3.0253	3.5409	3.69	3.1492	3.262	3.1604	2.8483	2.9698	3.2933	2.7849
	2.9449	2.8823	2.9011	2.8543	3.4741	3.0599	2.8404	3.5464	3.8814	3.0736	3.2879	3.0207	3.2262	2.9961	2.9492	2.8449
	2.8266	2.7565	2.8313	3.7295	2.9898	2.9901	3.1119	3.9081	3.4949	3.0694	3.0656	3.0708	2.6978	3.0675	2.7411	2.7812
	2.8803	2.9641	2.9073	3.2234	2.8837	3.1518	3.3306	3.7543	3.7273	3.1792	3.5405	3.1373	2.8754	2.7746	3.2252	2.8721
	2.9269	2.918	3.1623	3.1734	2.8512	3.2237	3.1358	3.7991	3.3222	3.47	3.1447	2.9007	2.7527	2.9219	3.0363	2.9152
	2.768	2.9954	3.424	2.9632	3.3869	2.9398	3.2918	3.3537	3.2502	2.9914	3.0977	3.071	2.7468	2.8962	3.0166	2.7786
	2.9819	3.1107	2.9133	2.8246	3.4148	2.8544	3.2218	3.7976	3.2913	3.2182	2.879	3.0977	2.7359	2.7136	2.9128	2.9136
	3.6387	3.2293	4.3118	2.748	3.1645	3.2634	2.9498	3.6674	3.2272	3.3437	3.0996	3.1861	3.0305	2.7953	3.0185	2.8284
	2.7333	2.8798	3.1465	2.9431	3.2561	3.027	3.0469	3.7371	3.7293	3.0281	2.91	2.7788	2.946	2.7567	3.1513	2.8185
	3.1514	2.8709	3.1798	3.3704	3.1509	3.2153	2.9586	3.4167	4.2906	3.098	2.9509	3.2838	2.878	2.8524	3.316	3.1825
	3.0053	2.9135	3.165	3.128	2.995	2.9824	3.1113	4.2893	3.7235	3.2372	4.1212	3.2788	3.0401	2.9095	3.1214	2.773
	2.9328	2.9875	3.301	2.9663	3.0381	2.9356	3.0135	3.8051	3.3357	3.3004	2.9263	3.0138	2.8549	3.1276	2.6981	2.8451
	3.3037	2.8127	2.6215	3.1091	2.9666	3.2306	2.94	4.9782	3.6221	3.053	3.2117	3.1586	2.7747	2.7796	2.9101	2.8465
	2.8948	2.8791	3.4249	3.1974	3.2183	3.1925	3.0445	3.8854	4.3107	2.9924	2.9428	3.5321	2.7405	2.9116	2.9521	2.9896
	2.9367	2.961	3.0379	3.2281	3.0187	3.2052	2.9688	3.9581	3.4544	3.2499	3.0073	2.8659	2.8313	3.0121	3.6227	2.8987
	2.8266	3.1572	3.1617	3.1186	3.3261	3.2367	3.1884	4.1288	3.7255	3.0216	3.4186	3.1986	2.9436	2.8206	3.0486	3.1615
	2.8226	2.8541	2.9295	3.4085	3.089	2.9999	2.9644	3.8865	3.5831	3.4506	3.1004	3.0556	3.0195	3.011	2.8752	2.9588
	2.7925	3.1496	2.8407	3.163	3.0463	3.3223	2.7988	4.1107	3.5013	3.1261	3.2216	2.9387	3.1046	2.8559	3.4915	2.8614
	3.2058	2.9829	2.8103	3.2318	3.1011	3.5979	3.0859	4.1301	3.1654	3.254	3.0417	2.8848	2.8644	2.8082	3.1801	3.0778
	3.4133	2.7719	3.5362	3.2096	3.478	3.2047	2.9444	4.0479	3.4955	3.2459	3.0938	3.0254	2.8805	2.8693	2.8524	2.8948
	2.8123	2.8893	3.6557	3.4041	3.4671	3.1658	2.9285	3.8399	3.4059	2.807	3.3147	2.9292	3.1211	3.0865	3.2112	2.9745
	2.7057	3.1023	3.5806	3.3065	3.0973	3.1011	3.7178	3.8831	3.6018	3.1921	3.0088	2.8917	2.88	2.8936	2.9154	3.2839
	2.9163	3.1755	2.83	3.3592	3.147	3.1218	3.017	3.8279	4.178	3.2529	2.9795	3.1354	2.8073	2.7739	2.9642	2.8276
	3.0719	2.9912	2.9037	3.7444	3.3466	3.1908	2.9013	3.9865	3.8082	3.1317	3.3502	3.3287	2.7828	3.282	3.2314	2.8908
	2.8222	3.3456	3.0975	3.6392	3.2552	2.9792	2.9725	3.6104	3.3045	3.0424	3.2096	2.9621	2.9377	2.9889	2.8017	2.9053
	3.1665	3.1282	3.0057	3.6576	3.1161	3.3064	3.1074	4.0971	3.153	3.1961	2.9705	2.9311	2.8868	2.9174	2.8579	2.9468
	2.8859	3.3009	2.9177	3.2016	3.448	2.8708	3.215	3.7976	3.3879	2.968	3.1539	3.125	3.0587	2.8898	2.6867	2.9346
	3.1114	3.1932	3.0605	2.8825	2.967	2.9949	3.1462	2.9654	3.7055	2.9801	2.9896	2.9988	2.7871	2.8732	3.4652	2.744
	3.0293	3.1665	2.9092	3.1261	2.95	2.9539	2.9608	3.2238	3.3976	3.2125	3.0236	2.8454	3.1345	2.6923	3.2323	3.0677
	3.0069	2.9941	2.8606	3.0069	2.9073	3.2535	3.1094	3.752	3.4338	3.1442	3.1566	3.134	2.8043	2.8916	3.0615	2.8249
	3.0713	2.9326	3.0756	3.3891	3.1189	3.011	2.8944	4.0069	3.7543	3.4748	3.5158	3.0773	2.7733	2.9237	3.3034	3.0453
	2.9395	2.8861	3.1297	2.9816	3.1254	2.8174	2.9391	3.8347	3.3727	3.1389	3.1405	2.9455	2.7602	2.9513	2.8867	3.0881
	3.1495	3.0726	2.9263	2.9272	3.3846	3.3049	3.0199	3.4462	3.7537	3.6357	3.0377	2.8064	2.7346	2.7612	3.2919	3.0547
	2.9044	3.1621	4.1405	2.9259	2.9874	3.4224	3.1711	3.7987	3.2476	3.8024	3.1932	3.182	2.8604	2.9441	2.8465	3.0189
	3.1204	3.169	3.33	3.3253	3.4016	3.3392	2.884	4.6993	3.615	3.4106	2.798	3.0494	3.0554	2.9878	3.0678	3.0102
	2.913	3.2068	2.9518	3.1355	2.9332	2.8499	3.0787	3.5591	3.5052	3.1257	2.9982	2.875	2.8672	2.856	3.2643	2.7614
	2.9328	3.0777	3.4955	3.5556	2.9988	3.1462	2.9378	4.3964	4.225	3.3494	2.9197	3.1123	2.9528	2.7681	3.1916	3.0378
	2.9007	3.2058	2.8295	3.1136	2.7688	3.2323	3.0807	3.8446	3.7607	2.9485	3.1662	2.976	3.0265	3.0513	3.0876	2.8237
	3.3474	2.7747	3.7572	3.4415	2.9899	2.8289	3.0035	4.2269	4.0194	3.1834	2.9067	3.3898	2.6906	2.8401	2.7711	2.9177
	2.7341	2.9094	2.9052	3.6261	3.1904	3.0603	3.2576	4.521	3.5204	3.1299	2.9166	3.0805	2.8092	2.8986	3.3181	2.9576
	2.8248	3.0962	2.9399	3.2297	3.164	3.0752	3.3649	3.7776	3.7891	3.0639	2.9012	3.4106	2.9937	2.8406	3.3831	2.7249
	3.2537	2.9201	2.9085	3.1131	3.1571	3.7214	2.9283	3.9864	3.7551	2.8969	3.1544	3.1461	2.7847	3.1208	3.1207	2.8302
	2.9726	3.5532	2.7893	3.1824	3.4632	3.228	3.2028	4.1437	3.1487	3.1502	3.0473	2.8738	2.6958	2.9792	3.2022	3.1256
	2.7431	2.8215	2.9938	3.1854	3.1628	3.1725	2.9848	3.918	3.5164	3.2809	2.8818	2.9253	2.8404	2.8116	3.3831	3.009
	3.0423	3.0497	3.0053	3.332	3.114	3.0617	3.0786	3.7145	3.4496	3.0926	2.8448	3.174	3.267	2.9275	3.1641	2.8672
	2.7406	3.2614	2.8428	3.2731	3.39	3.3567	3.2833	3.6618	3.7094	3.3529	3.3835	3.2529	2.8846	2.7516	3.038	2.8349
	2.9114	4.0143	3.209	3.1223	3.0441	3.5238	2.8725	3.5222	3.1863	2.9176	2.9627	3.0594	3.0324	2.9429	2.9409	2.8564
	3.0013	3.2484	3.5034	3.0345	3.2218	2.9182	3.1832	3.6452	3.3227	3.0929	3.0987	3.1401	3.0253	3.2056	3.1615	3.0862
	2.9465	3.1728	2.9954	3.0352	3.2193	3.5494	3.1461	3.6663	3.0883	3.0863	3.0211	3.3447	2.92	2.9152	3.2133	3.131
	3.1008	3.5593	3.095	2.9055	2.9436	3.1552	3.0538	3.4074	3.625	2.9518	3.3517	3.2	3.0904	2.9497	3.3612	2.9834
	2.7705	3.2712	3.2223	2.9549	2.9694	3.1549	3.3156	3.2166	3.1662	3.5268	3.6227	2.9465	2.8607	2.8954	3.041	2.9006
	2.9817	3.4915	2.9403	3.1483	3.4774	3.1205	2.9293	3.83	3.8056	2.8694	3.1179	3.1726	2.8761	3.0122	3.7432	2.7985
	2.7773	3.277	3.1569	3.11	3.1674	3.129	3.1071	3.7591	3.7679	3.3508	3.6138	3.0163	2.9425	2.7197	2.8491	2.8574
	2.7981	3.0566	2.8474	3.4498	3.2801	2.9819	2.9144	3.8722	3.678	3.1699	2.8754	2.9456	2.6818	2.7995	3.1109	2.9887
	2.9	3.52	3.4207	3.3015	3.413	3.3574	2.9367	3.8383	3.7942	2.9763	3.0507	3.176	2.9172	2.9274	3.3144	2.8745
	2.8089	3.3161	2.9987	2.9383	2.8305	3.1327	3.4417	3.5361	3.4378	3.062	3.2019	2.9927	2.8237	2.8904	2.9595	2.9937
	2.922	3.4173	3.4361	2.8719	3.2563	3.3783	3.3637	3.8304	3.2334	3.2294	3.1036	3.2021	2.7017	2.9946	2.8119	2.9994
	3.5066	3.4134	3.2703	3.0386	2.9824	3.3784	2.9454	3.8226	3.2976	3.4123	2.9761	3.3379	2.973	2.817	3.1006	2.9821
	2.7982	3.202	3.0037	2.8698	3.1422	3.1429	3.4929	3.3874	2.8773	3.5713	3.1181	2.9505	2.996	2.9498	2.9672	2.9882
	2.9033	3.4035	2.9367	2.9329	2.8589	3.13	3.0779	3.6953	3.4733	3.3508	3.0915	2.8693	2.7322	2.9054	2.9597	2.8052
	3.0736	3.3165	2.9977	2.9195	3.2862	3.0897	2.8088	3.6245	3.7048	3.7472	2.9159	3.0992	2.9379	3.1309	2.6985	2.9181
	3.0714	3.1375	2.8813	2.8691	2.9626	2.816	3.126	3.746	3.4056	3.454	3.129	2.8677	2.9575	2.9441	2.8979	2.9537
	2.8263	3.9873	3.1662	2.8392	3.3023	2.9618	2.9996	3.1063	3.4509	3.0338	3.4321	3.2119	3.0762	2.8386	2.9445	3.08
	2.7559	4.2912	3.079	3.1614	3.0169	3.4714	2.9224	3.366	3.3043	3.0292	2.8656	2.7699	2.7904	2.8558	3.0039	2.8335
	2.8065	4.4817	3.0051	3.0527	3.1008	3.6064	3.1401	3.747	3.0696	3.3082	3.4501	2.9819	2.7377	2.7231	3.0279	3.0239
	2.8356	4.132	3.6787	3.1286	3.0749	3.1589	2.866	3.5234	3.457	3.3965	3.2004	3.0091	2.8169	2.7854	3.0201	3.0951
	2.7285	4.2254	3.2612	3.3069	3.3091	3.6519	3.227	3.7298	2.9324	3.9365	2.9463	2.9913	2.9053	2.9337	3.1481	2.9759
	2.8795	4.0672	2.9439	3.2224	3.4692	3.057	3.433	3.3974	3.7693	4.5792	2.8843	3.0293	2.8226	2.9132	3.1312	3.0129
	2.8676	4.6445	2.812	3.0607	3.4988	3.3044	3.2485	3.2768	3.86	3.5173	3.2136	3.3526	3.0168	2.8853	3.2521	2.8932
	2.7519	5.1017	3.4403	2.8909	2.9768	3.7684	3.3562	3.0365	3.6046	2.9389	3.1372	3.1434	3.0659	3.0606	3.0302	3.0282
	3.05	4.386	2.7664	3.058	3.0299	3.5731	3.1424	3.6525	3.1361	3.3743	2.9928	2.8531	3.1003	2.8781	2.894	2.8686
	3.0935	4.5816	3.5504	3.0063	2.8111	3.6482	2.9016	3.3181	2.923	3.3197	3.1493	2.8632	3.3885	3.2529	3.0788	2.8844
	3.0174	4.2953	2.9387	3.4341	3.2295	3.8312	3.2899	2.9504	3.3858	4.0947	2.916	2.8766	2.8917	2.6862	2.8983	3.2368
	2.6612	4.0288	3.1222	3.1977	3.2078	3.7715	2.814	3.2336	3.1186	3.356	3.2353	2.8267	2.8413	2.9098	3.1725	2.9704
	2.8193	4.2237	2.991	3.1982	3.0761	3.7922	3.4398	3.6667	3.1161	3.1131	2.9796	3.2361	2.9488	2.8906	2.893	2.9666
	2.9182	4.9268	3.0167	3.2836	3.3658	4.3908	3.2738	3.284	3.1346	3.4669	2.729	3.0763	2.8963	2.8489	3.0516	2.7553
	2.7957	3.8192	3.0175	3.1656	3.1295	3.5113	2.9889	3.234	3.2759	3.5246	3.1219	3.1387	2.9882	2.9117	3.1308	2.8396
	3.0562	4.1889	2.934	2.9825	3.8199	3.9665	3.0313	3.4773	3.2076	2.9738	3.0738	3.0255	2.9248	3.0649	3.353	2.9466
	2.6368	4.3873	2.9327	2.8609	3.5011	3.5836	3.4158	3.2504	3.2148	3.0185	3.106	3.2375	2.9119	2.8231	2.9591	2.9776
	2.8737	4.6519	2.8702	2.8405	3.1127	4.1639	3.0538	3.4876	2.8329	3.0565	2.8874	3.2615	2.7497	2.9366	3.2308	2.908
	2.9513	4.4387	3.0923	3.1186	3.6026	3.8992	3.0437	3.7231	3.1651	3.2183	2.9537	2.9424	3.1264	2.9897	3.0865	2.9346
	2.9023	4.2197	2.8685	2.8654	3.3298	3.8613	3.1436	3.9772	3.4032	3.1765	2.87	2.8352	2.9261	3.1456	3.0882	2.9227
	2.9571	4.3399	3.4326	2.8057	3.0894	3.7436	2.9471	3.4649	3.1429	2.9718	3.0039	2.9879	2.9122	2.9221	2.8119	3.142
	2.8746	4.3012	3.0567	2.9857	3.2571	3.904	3.1214	3.3435	3.0669	3.2086	2.7488	2.9194	2.8335	2.951	2.9658	2.9973
	3.1061	4.5029	3.1509	3.0995	3.0324	3.9391	3.046	3.6325	3.116	3.3609	3.0638	2.861	2.8668	2.8397	3.0495	2.9303
	2.8577	4.4276	2.9698	3.3982	2.9819	3.6467	3.1907	4.2284	3.579	3.1073	3.1505	2.9257	3.2246	3.1024	2.9076	2.8042
	2.9691	3.8468	3.0012	3.1529	2.9442	3.4858	3.024	3.6387	3.0467	2.9151	3.0031	3.0011	2.7062	3.087	2.9289	2.9572
	3.1283	4.3797	3.707	3.7792	3.6114	4.6089	3.11	4.3602	3.0892	3.1705	2.9515	3.1886	2.8241	3.1191	3.0595	2.8677
	3.1476	4.6356	4.0846	3.0634	3.6775	3.6836	3.4645	4.4349	3.0991	3.0017	2.9833	2.8864	3.0789	3.2005	3.0491	2.7398
	2.8951	4.4207	2.8574	3.165	3.2176	4.247	3.1851	4.206	3.2981	3.3481	3.0119	3.1026	3.2498	2.9451	3.1127	2.8903
	3.1091	4.6376	3.1939	3.5033	3.385	4.4261	3.2838	4.441	3.4158	3.2403	2.9247	2.9388	2.793	2.9731	2.8532	2.9027
	2.877	4.4131	2.7489	3.0079	3.2302	4.1532	2.8191	3.9645	3.2763	3.0413	3.3012	3.1854	2.8629	2.8684	2.8046	3.006
	3.1345	4.4089	3.2901	3.2012	3.2442	3.7697	3.4734	4.0659	3.4318	3.2799	3.0185	3.045	2.8696	2.7915	2.9227	3.051
	2.981	4.5708	3.6458	3.2569	3.0293	3.9992	3.4018	3.9454	3.2168	3.5105	3.1161	2.9817	2.7412	2.9477	2.8783	3.0918
	3.0627	4.9616	2.9317	3.5392	3.2227	4.2234	3.0341	4.4584	3.2982	2.9803	2.9666	2.8361	2.7209	2.8368	2.7362	2.9408
	3.2763	4.7826	2.9825	3.2504	2.9793	4.4098	2.8767	3.8959	3.5416	3.1906	3.2321	2.9789	2.7545	2.8079	3.3105	2.9721
	3.0131	5.1623	2.8609	3.029	3.4906	3.8092	3.2212	3.4158	3.5594	3.1218	2.9898	2.9616	2.8742	3.0535	2.9553	3.024
	3.0054	4.453	3.2494	3.1581	3.3571	3.6791	2.9151	3.3871	3.6178	2.8937	2.727	2.9765	2.8079	2.8564	2.8408	3.1743
	3.009	4.5433	2.8871	3.0329	3.2244	4.5635	3.0971	3.1198	3.207	2.8405	3.1761	3.0996	3.0126	3.0094	2.8944	2.8931
	2.8493	4.2054	2.8362	3.1152	3.0208	3.6275	3.2027	2.9699	3.2209	3.2408	3.0289	3.0055	3.0674	2.9778	3.1182	2.8352
	2.9264	4.3773	3.3699	3.0612	3.1501	3.3025	3.1843	3.1171	2.9539	3.0964	2.9694	2.8998	2.6847	3.1037	2.9081	2.9467
	2.9649	5.1469	3.3532	2.8906	3.0249	4.169	3.1666	3.1277	3.0024	2.902	3.3518	2.9275	2.8507	2.8682	3.1931	2.7916
	2.8654	5.2493	2.9021	2.7388	3.1004	4.2517	2.8809	3.0168	3.1191	2.9329	3.0904	3.1824	2.7438	2.8179	2.8938	2.8582
	3.0362	4.4229	2.7309	2.784	3.4026	4.0721	2.8242	3.2153	3.1234	3.0506	2.8229	2.7974	2.9649	2.9227	2.8997	3.1149
	3.1598	5.0758	3.3987	3.0023	2.9673	4.2628	2.9468	3.4423	3.7351	3.2844	3.1399	2.9424	2.8644	2.89	2.9976	3.0878
	2.8465	4.2931	2.9206	2.8574	3.0097	4.4562	2.9859	3.2793	3.3189	3.0261	3.588	2.9719	2.8063	2.9051	2.888	3.0136
	2.6836	4.8114	3.313	2.9613	3.1496	4.6695	3.4041	3.4697	3.4874	2.8108	3.009	2.9486	2.9411	3.0345	3.2771	2.7534
	2.899	4.9092	3.131	3.211	3.2435	4.5061	2.9211	3.763	3.1635	3.2403	3.1007	2.8716	2.9932	3.0142	3.1002	2.8728
	2.9794	4.2467	3.1437	3.2608	3.282	3.9911	3.0904	3.7383	3.1581	2.9577	2.9948	3.1828	3.1107	2.9813	2.9465	2.9292
	3.0029	4.268	3.0216	3.4482	2.9292	4.2245	3.1914	3.7325	3.1758	3.4007	3.1892	3.2756	3.1879	2.8422	2.7793	3.0825
	2.7822	4.5656	2.8085	3.2526	3.163	3.8795	3.2611	3.8517	3.3056	2.9556	3.0593	3.0739	3.0763	3.1391	2.9139	2.8889
	3.2198	3.5873	2.7771	3.5147	3.0011	3.3728	2.9461	4.2531	3.4412	3.0327	2.942	3.0988	2.9707	2.8778	2.878	3.5542
	3.0318	3.1996	3.0931	2.8629	3.2408	3.1081	3.2807	3.5862	3.0342	3.0197	3.145	3.2436	2.955	2.9212	2.7505	2.7905
	2.9884	4.6818	3.4216	2.8595	3.3584	4.1026	3.3499	3.9095	3.0857	3.8921	2.9982	3.1132	2.7995	2.8506	3.0864	3.0226
	2.8416	4.1914	3.0114	2.9319	3.6292	3.8153	3.004	3.8453	3.098	3.3554	2.9361	2.9125	3.1028	2.8787	3.2216	2.9298
	3.0158	4.5235	2.9665	3.2221	3.2061	4.0811	3.0379	4.1901	3.0838	3.114	3.0878	3.0761	2.9759	2.9128	3.164	2.8767
	3.2465	4.2162	2.9649	3.0701	3.3209	3.8006	3.7944	3.5684	3.2944	2.8976	3.3938	2.9921	2.939	3.0109	2.8195	2.9506
	2.8741	4.152	2.7937	3.0176	3.0779	4.1365	3.2703	4.2979	3.0407	2.9177	3.1559	2.8986	3.2287	2.9382	3.2116	2.9911
	3.3664	4.6345	3.1885	2.9963	3.141	4.3683	2.9375	3.8917	3.3482	2.9776	3.0716	3.1952	3.0723	2.8475	2.8293	3.0066
	3.1796	4.5494	4.0602	3.013	3.3043	3.8931	3.4462	3.896	2.9501	3.6632	3.09	3.235	3.1243	2.8745	2.7847	3.0222
	2.9387	4.4484	3.0861	3.4681	2.9269	3.8749	3.1706	4.3296	2.8612	2.8535	3.1222	2.7858	3.0187	2.8263	3.0288	3.1356
	2.8194	4.7271	2.9034	3.1764	3.1364	4.131	2.9378	4.0955	3.3595	3.0859	3.0587	3.2449	2.9416	2.8996	3.2134	3.0799
	2.8272	4.2918	2.9064	3.091	3.0615	3.9434	2.9781	4.2291	3.2556	2.9599	3.0888	3.0868	2.9255	2.9726	2.7636	2.8098
	3.1033	4.1793	3.7632	2.9255	2.9846	3.9825	2.9742	3.5146	2.9181	2.984	3.0391	3.2437	2.9127	2.9442	3.3341	3.0118
	2.9343	5.0311	2.8442	3.1041	3.0925	4.5351	3.0269	3.8247	3.133	3.0796	3.1164	3.1605	3.2138	3.174	3.0029	2.8891
	2.865	4.9953	2.9812	3.0581	3.0847	4.4924	3.1533	3.4206	2.991	2.8155	3.071	2.8	2.8784	3.1166	2.9309	2.8972
	2.8267	4.2968	2.8287	2.9904	3.2185	4.4156	3.3377	3.8636	3.1056	3.1632	2.906	3.0211	2.9876	2.9388	2.9761	2.896
	3.179	4.0971	3.7675	2.8743	3.5017	4.4991	2.9342	3.6767	3.0929	2.9259	2.8772	3.1052	2.8233	2.8189	2.944	2.8731
	2.8422	4.6346	2.9382	2.7507	3.1797	4.2965	3.0152	3.4368	2.7748	2.951	3.1865	3.1246	2.9164	2.9327	2.8607	2.8443
	2.972	4.5867	3.0632	3.1777	2.9049	4.5948	3.0825	3.9893	2.9428	2.9823	3.0183	2.9261	3.0438	2.8272	3.0567	2.9037
	3.1293	3.7262	2.8314	2.9175	3.4454	4.2138	3.2086	4.2145	3.1326	2.8502	3.0994	2.9429	2.8705	2.8003	2.9733	3
	2.881	4.5164	3.0534	2.9639	3.1487	4.4381	3.0037	4.0953	3.2315	3.0868	3.0074	2.944	2.8321	2.945	2.8919	2.9407
	3.1825	4.3503	3.1932	2.897	3.5763	4.3658	3.1327	3.9587	3.5196	3.0569	3.0709	2.9951	3.1447	2.9498	2.8245	2.9328
	2.8561	4.2476	3.0084	2.9103	3.619	3.7069	2.8842	3.9371	3.3285	3.0862	3.0127	2.9395	2.8102	3.1612	2.965	3.1178
	3.0412	4.4176	3.9648	2.8906	3.233	3.9383	2.8606	3.5291	3.2752	3.2346	2.9336	2.8775	2.8365	3.1312	2.9372	2.9474
	2.8733	5.4623	3.6073	2.891	3.1572	5.2141	2.7935	3.5577	3.0442	3.229	3.2705	2.9127	2.8077	3.1104	3.1271	2.9369
	3.1358	3.9997	2.8	2.9093	3.1131	3.9066	3.0552	3.9734	3.723	2.9818	2.9366	2.867	2.9409	2.8195	2.8	2.9503
	3.0246	4.1446	3.4185	2.9461	3.3481	4.1268	2.9646	4.0657	3.1875	3.2227	2.927	2.887	2.8468	2.9212	2.9984	2.9366
	3.1339	4.4856	4.1002	2.8156	3.368	3.9731	3.7582	3.7316	3.4578	3.1672	3.3037	2.9531	2.8787	2.8868	3.2233	2.9192
	2.8069	4.1668	3.0683	3.0996	2.9119	3.6042	3.033	3.9238	3.0336	3.0329	3.1814	2.8611	3.032	3.3069	2.9559	2.8664
	2.8871	4.6717	2.9592	2.8092	3.2566	4.1927	2.9969	3.7872	2.8886	3.1678	2.9962	2.7375	2.9867	2.8269	3.3841	3.1727
	2.8379	4.5589	3.3253	2.8876	2.9857	4.2005	3.226	3.8927	3.2555	2.9712	3.3826	3.0173	2.9651	3.3638	3.3138	2.8589
	2.9719	4.7943	3.1002	2.7561	3.3349	4.6249	2.9631	3.599	3.1553	2.9587	2.8153	3.0126	3.0524	3.2147	3.1996	2.8108
	3.3313	5.0368	3.6085	2.8267	3.0888	4.6019	2.9803	3.842	3.3745	3.5781	3.0594	2.8459	2.9119	3.5285	2.8011	3.1441
	2.9593	4.4438	3.0195	3.0179	3.1213	4.2358	3.4074	3.5775	3.3109	3.0818	2.9158	3.1733	3.0996	3.0865	2.8779	2.8996
	2.8752	4.2671	3.3108	3.0511	3.5516	4.3935	3.084	3.7502	3.127	2.8224	3.013	2.9461	2.931	3.0612	2.8817	2.8433
	2.7901	4.6932	2.9175	3.0938	3.3595	5.113	3.2849	4.0796	3.0002	3.037	3.2761	2.763	3.0399	3.0455	2.9099	2.8935
	2.8086	4.3503	3.2767	3.1928	3.2907	4.2771	3.0872	4.3187	3.0449	3.0216	3.0915	2.7812	2.8807	2.873	3.1821	2.7959
	2.9511	4.505	2.9521	3.1282	2.8252	4.5221	3.2307	4.1784	3.7333	3.0099	3.0452	2.8607	2.8943	3.23	2.9268	3.1624
	3.085	4.3129	3.0383	3.2223	2.9349	4.564	2.94	3.9813	3.3572	3.1923	3.3654	3.5014	2.8545	3.1147	3.0635	2.7967
	3.0923	4.5659	3.4439	3.1809	2.9384	3.9989	3.0344	3.8995	2.9442	3.0952	3.0419	3.001	3.2321	2.8972	2.8282	2.8149
	3.0362	4.0722	2.9947	2.9643	3.0624	4.0443	2.9774	4.0512	3.201	3.11	2.7569	3.1822	2.871	3.0435	2.8669	2.8886
	2.9589	4.5834	2.8388	2.8499	3.0632	5.0118	3.3172	3.6575	3.4781	3.2675	3.0131	2.9195	2.7196	3.0078	3.1114	3.041
	3.0334	3.7524	3.0778	3.0361	3.62	4.0284	3.2156	3.6253	3.6369	3.2443	3.1818	2.8734	2.8411	2.8616	3.019	3.0762
	3.0449	4.0492	3.1713	3.0393	2.9559	3.9673	3.3312	3.3834	3.2258	3.0878	3.358	2.9775	2.9349	2.7046	3.1485	3.1853
	3.1564	4.5638	3.0241	3.206	3.1857	4.415	2.8973	3.7091	3.354	2.9715	3.0722	2.9923	2.8081	2.896	3.2316	2.9936
	2.8132	4.1035	2.94	2.8881	2.8731	4.2166	3.0387	3.5635	3.8178	3.3878	2.9887	2.8929	2.9812	2.893	2.8571	2.9848
	2.9424	4.2955	3.3179	2.8705	3.1714	4.239	2.9626	3.6069	2.8345	3.0641	3.1398	3.0788	2.7802	3.1653	2.8862	2.8554
	3.0028	4.861	3.0785	3.3112	3.1104	4.7517	3.1704	3.727	3.3185	2.7172	3.0548	3.0684	2.7914	2.9885	2.7544	3.2535
	2.9094	3.0036	2.8956	2.8545	3.015	3.2905	3.0844	3.8377	2.9888	2.8885	3.2903	2.8663	2.9221	2.8996	3.3561	2.9484
	2.8341	3.1848	3.0891	2.9124	3.1075	4.0312	3.5632	3.92	3.2991	2.91	2.8402	3.1656	2.8241	3.0426	2.8063	2.9123
	3.2978	2.7599	2.948	2.9821	2.9408	2.9974	3.286	4.1235	3.062	2.88	3.0419	2.997	2.9207	2.935	3.0974	2.8017
	3.1941	3.1995	3.1532	2.8014	3.1045	3.753	3.1485	4.112	3.0201	2.9923	3.0471	3.1835	2.9173	2.9864	3.0298	2.9893
	2.7935	3.0728	2.8226	3.3243	3.0347	3.3561	3.1008	4.1458	2.8233	2.8973	3.0576	3.3121	2.9877	3.0395	2.935	2.9963
	3.035	3.1684	2.8873	2.8673	3.2273	3.5244	3.0584	3.9794	3.1376	3.18	3.0417	3.0069	2.8752	3.1913	3.0382	2.9361
	2.9186	3.0243	2.8221	2.9037	2.9122	3.6843	3.2738	3.8685	3.0618	3.3324	3.0854	3.0261	3.0205	3.0345	2.7359	3.0043
	3.494	3.1404	3.1297	2.8286	2.8896	3.6994	3.0349	3.9785	2.8731	3.3109	3.0591	2.9428	2.9905	2.8523	3.108	2.9946
	3.0803	3.0954	3.0452	2.8832	3.4404	3.9298	3.3885	3.5573	3.1466	3.3555	3.0951	2.9354	2.9348	3.0075	3.0664	2.8796
	4.0489	2.9765	3.0393	2.8802	2.9899	3.499	2.9743	3.3869	3.1482	3.0818	2.9186	2.9042	2.7661	2.8334	2.8618	2.8728
	2.8535	3.9075	3.0268	2.8723	3.3069	4.2127	3.1034	3.3598	3.0225	2.7824	2.9804	2.8231	2.8394	3.0794	2.9712	3.1448
	2.9558	4.6765	2.9912	2.9215	3.1139	4.3895	3.1054	3.524	3.2797	3.0874	3.3713	2.8018	2.9961	2.9168	2.7907	2.8427
	3.0173	3.303	2.8778	3.0056	3.0752	3.9347	3.2232	3.1203	3.0142	2.9898	2.8771	2.962	2.759	2.768	2.883	2.866
	3.048	3.7337	3.0755	2.8585	3.2045	4.4485	3.2257	2.8461	3.1854	3.4235	3.029	3.079	2.7017	2.9687	3.1452	3.0155
	2.9581	3.5291	3.2658	2.8722	2.8458	4.279	2.9501	3.3122	3.3721	3.0673	3.2648	3.0251	3.0341	3.0221	2.8899	2.9868
	3.0204	3.0894	2.8502	3.0048	3.0296	4.0213	3.21	3.1862	3.1755	3.0051	3.028	2.93	2.827	2.9583	2.8703	3.0351
	3.0592	2.9536	2.8387	2.873	2.8598	3.917	3.0549	3.2698	2.9846	3.1604	3.0168	3.2038	2.7692	3.0717	3.1751	2.9708
	3.2711	3.0859	2.9715	2.9872	3.1061	3.9144	2.9894	3.2355	2.9402	2.7793	3.0722	2.9755	2.8077	3.6369	2.9243	2.8946
	2.9674	3.2121	2.8931	2.9436	2.983	4.457	2.8692	3.5929	3.2624	2.9565	3.2518	2.8217	2.8314	2.9187	3.432	2.9003
	3.205	3.1583	2.8706	3.2656	3.022	3.8943	3.1593	3.2974	3.1927	3.2895	2.9215	2.9289	2.9594	2.9197	2.8141	2.8127
	3.1851	3.1238	2.7242	3.4584	3.2973	3.7855	3.2053	3.9794	3.0914	3.0881	3.1155	2.8865	3.0517	3.0762	3.0247	3.132
	3.138	2.988	2.9319	3.2891	3.5972	3.8771	2.8617	3.1982	3.321	2.7752	3.2878	2.9639	2.9955	3.0128	2.9016	3.0621
	2.9867	3.4114	3.0204	2.8338	3.0887	4.1324	3.3298	4.011	3.1464	2.8132	3.0421	2.8333	3.144	2.8233	3.2771	3.0597
	3.0243	3.0373	2.8533	2.9002	2.8748	3.8268	3.3038	3.7517	3.099	3.1247	3.0914	2.8161	3.1757	3.16	3.0959	2.7369
	2.7911	3.2136	3.4798	3.088	3.0292	4.013	2.9047	3.7844	3.2761	3.0097	2.8974	3.4817	3.3506	2.9112	2.7833	2.8491
	3.1308	3.1036	2.923	2.997	2.9786	3.4921	2.9708	4.3291	3.1971	3.1758	3.0485	2.9431	3.2636	2.9545	3.1189	3.0486
	3.0821	3.3271	3.6871	2.9393	3.1387	3.9319	3.1521	3.3345	3.192	3.303	3.1931	2.9253	3.2958	2.9717	2.9195	2.7771
	2.9185	3.3483	3.6357	2.8686	2.9151	4.001	2.8808	3.3989	3.3422	2.9961	2.8319	2.8513	3.0799	2.7338	2.8907	3.0715
	3.1734	3.0019	2.8485	3.2627	3.4292	3.7137	3.2558	3.9062	3.487	2.9567	3.164	2.9036	2.9642	2.8203	3.0601	3.0246
	2.8067	3.154	3.1101	3.1735	2.9458	3.4755	3.2019	3.5171	2.9427	3.5015	3.0834	2.8796	2.9841	3.2357	2.7686	2.8808
	2.9289	3.4774	3.4108	2.8675	2.9215	3.9463	3.1804	3.4942	3.4497	3.1353	3.1254	2.7915	2.9233	3.0428	3.011	2.7951
	3.2067	4.0567	3.0961	2.8363	2.8879	4.0244	3.269	3.4441	3.245	3.1826	2.8054	3.1051	2.8657	3.0969	2.9309	2.845
	3.0122	3.7062	3.0039	3.0574	2.9076	3.8006	3.0545	3.1739	3.1174	3.0743	3.002	3.1763	3.0252	2.9381	2.9813	2.9435
	2.9531	4.4184	3.4159	2.889	3.0963	4.2605	3.1164	3.6018	2.8539	3.1055	2.7561	3.0973	2.8438	2.8455	2.8403	2.7391
	2.8529	3.9623	3.0666	3.0826	3.1581	4.1731	3.204	3.0584	3.0381	3.1421	3.258	3.0598	2.8294	2.9274	2.7595	2.9021
	2.7897	3.2213	2.9423	2.9187	3.1132	3.6026	3.0932	3.1641	3.0743	2.8799	2.8019	2.8567	2.9551	2.9393	2.945	2.9382
	3.6773	3.3858	2.9271	2.9818	3.0675	4.1641	2.8232	3.4023	3.1101	3.245	3.237	2.8768	3.0536	2.8195	3.0069	2.9245
	2.6973	4.2115	3.2906	3.0541	2.9692	4.0283	3.1794	3.4808	2.9601	2.8825	3.1542	2.8873	3.0626	3.0584	2.8776	3.005
	3.3661	3.6392	3.1225	3.3012	3.0242	4.1562	3.2511	3.8785	2.9585	3.0404	2.9983	3.0416	2.8274	2.8786	2.7985	2.8012
	3.6154	4.2665	3.2139	3.1007	3.0059	3.7074	2.8823	3.7606	3.2832	2.7714	2.9798	3.1827	2.9623	2.8911	2.7864	2.8376
	3.3862	3.5361	3.1315	2.8681	3.4136	3.789	3.2352	3.3516	3.1521	3.0771	3.228	3.0724	3.1872	2.8889	2.9837	2.6679
	3.1077	3.5259	2.9862	3.057	3.2251	4.0317	3.1559	3.3809	3.2131	3.5033	3.3322	2.7416	2.7583	3.2127	2.9595	2.9812
	3.0485	3.1716	3.1882	2.8165	2.8484	3.4805	3.2254	3.3919	3.4466	2.77	2.8379	2.7572	2.9505	2.939	3.0576	3.0308
	3.1439	3.4138	2.9541	2.8762	3.2012	4.0749	2.9549	3.0033	3.6487	3.0857	2.8166	2.7991	2.9783	3.1067	3.0234	2.905
	3.0684	3.3338	3.3104	3.2318	3.1088	3.6954	2.9502	3.4299	3.5913	3.131	2.805	2.812	2.7928	2.8562	2.9864	2.8082
	3.1301	3.5936	2.962	2.9323	3.3841	3.8509	3.427	3.3869	3.2677	3.0537	3.1728	3.2058	2.9481	2.7853	2.9433	2.9477
	3.1227	3.0265	3.3332	3.1605	3.3276	3.9136	2.9833	3.3127	3.0369	3.1897	2.7423	3.2848	2.8904	2.8916	2.8035	2.9934
	3.8511	2.9612	3.1477	3.4943	3.0739	3.8604	2.8953	3.7133	3.1978	3.1545	2.9831	2.8906	2.819	2.9206	2.9	2.9161
	3.2439	2.9685	3.0882	3.0007	2.9359	3.9627	2.8838	3.6991	3.224	2.9247	3.0592	3.0999	2.7859	2.9038	3.009	2.8243
	3.0504	3.7582	2.8895	3.2272	3.1956	4.2906	2.9894	3.5955	3.2916	3.0202	2.7504	2.958	2.7721	2.8317	2.8684	2.9073
	3.25	3.5644	3.4505	2.9347	2.9172	3.9451	3.0542	3.6642	3.1621	2.8975	2.9656	2.7969	3.0225	3.1025	3.2344	2.7472
	2.9018	3.9924	2.9686	3.1765	2.9531	4.1161	2.9686	3.5374	3.0921	2.9363	3.0837	3.1811	2.9051	2.7272	2.9038	2.9625
	3.321	3.8818	3.3153	2.9679	2.9917	4.2816	2.9821	4.1199	3.0588	2.9191	3.2161	2.9996	2.8089	2.8412	2.9821	2.8391
	3.0592	3.6839	3.1039	3.0436	3.1465	3.8956	2.921	3.6169	2.9296	2.8706	3.1198	3.0988	2.7566	2.9819	2.8249	2.8776
	3.8089	3.0117	2.8849	3.0385	3.9131	3.8538	2.8978	4.1128	3.2434	2.8114	3.0591	3.1095	2.9129	2.9795	2.7372	2.8719
	3.5353	2.9893	3.0802	3.033	2.9608	4.2176	3.0971	3.4718	3.0149	2.9127	3.1117	3.1688	2.7762	2.9352	3.5343	3.1139
	3.9421	3.1395	2.9132	2.9543	3.105	4.0941	2.9354	3.9123	3.456	2.8484	3.109	3.0874	2.9083	3.4585	3.0041	3.1795
	3.2881	2.9883	2.9726	2.9934	3.3203	3.6665	2.8297	3.4235	3.3288	3.1025	3.1291	3.2327	3.0624	3.2598	2.8916	3.1024
	3.2314	3.9768	3.0267	2.8226	2.9511	4.8029	2.9847	3.8278	3.1454	3.3108	3.2051	2.9683	2.9778	3.0573	2.8613	3.2706
	2.9476	3.8896	3.2593	2.9253	3.0856	4.5648	2.8985	3.6586	2.8186	2.8429	2.9016	3.0469	2.9237	2.7872	2.8012	2.918
	3.0403	3.6818	2.9323	2.8004	3.2535	3.941	2.9522	3.9324	3.2933	3.2134	3.1107	3.0538	2.9613	3.1903	3.113	3.0002
	3.4495	3.485	2.9205	3.24	3.0778	3.8574	3.3692	4.7456	3.0326	3.2345	2.9199	3.1252	2.8021	3.1362	3.0757	2.7021
	2.7332	4.5142	2.816	3.3464	3.1588	4.5481	3.104	4.3784	2.9966	2.8734	2.9149	3.3222	2.7358	2.7731	3.0909	2.8905
	3.1274	3.9128	3.349	3.0701	3.1158	4.122	2.9133	3.9928	3.119	2.9549	3.0463	3.4577	3.0185	2.7074	2.8359	3.3641
	2.9824	3.0369	2.9569	3.239	2.9864	3.6271	2.935	4.7726	3.4077	2.848	3.1357	2.8366	2.9103	3.0647	2.8844	3.125
	2.9464	3.2469	3.0385	3.1568	2.7117	3.3562	2.9032	5.4497	3.1151	3.2349	3.0258	2.942	2.6893	2.8717	2.6462	3.098
	2.9723	3.604	2.8423	2.9876	2.8911	4.001	3.049	4.4135	3.2933	3.0299	3.5158	2.981	2.7006	2.7872	2.961	3.0316
	3.1676	3.4224	3.0665	2.9385	3.5361	3.7666	3.0826	4.2515	3.1377	2.9227	2.9104	3.2086	3.0132	2.8481	2.8261	2.8836
	2.9897	3.4034	2.9352	2.8901	2.9589	3.8754	3.1571	4.2753	3.4058	3.0127	2.92	2.9921	2.8336	2.8571	3.0173	2.7502
	3.0527	3.5674	2.8326	2.7637	2.8525	3.8872	3.2437	3.9481	3.0551	2.9509	2.8258	3.0015	2.7563	2.8948	3.0096	2.9054
	2.9292	4.2409	2.8592	3.0523	2.9123	3.767	3.237	4.0485	3.0337	2.9217	3.0099	3.015	2.9769	2.8964	2.9589	3.092
	2.834	4.0263	3.1668	2.7353	3.1764	4.7262	3.3422	3.556	3.3556	3.1711	3.2017	3.1552	3.0199	3.6284	3.0217	2.6518
	2.8507	3.9739	3.1218	2.8713	2.8712	3.8533	3.08	3.378	3.1884	3.0557	3.3473	2.9779	2.9086	2.7947	2.8212	3.2281
	3.2638	3.6006	2.9091	2.8658	3.1703	4.4211	3.1654	3.6593	3.3773	2.9474	3.1399	3.0511	3.1725	2.8049	2.7893	2.8508
	2.9767	2.9721	3.0076	3.0419	3.2634	3.4893	2.8165	3.5772	3.2239	2.9723	2.8407	3.0467	2.7292	3.3824	3.526	3.3858
	2.9018	3.0135	2.8106	3.2788	3.2434	3.5923	3.0362	3.8181	2.8736	3.0401	3.0053	3.0452	2.8831	2.9959	3.1368	3.2108
	3.0709	3.1573	3.0709	2.9057	3.2755	3.3781	2.9651	3.9447	3.2705	3.1114	3.3563	3.1114	2.8245	2.9239	2.8443	2.8674
	2.9681	3.3825	2.8219	2.9002	3.0317	3.822	3.237	3.3703	3.4321	3.0959	3.0077	3.1939	2.9678	2.8142	2.9935	2.9397
	2.9332	2.9851	2.9527	3.0288	2.9831	3.786	2.9941	3.7239	3.0915	3.1934	3.0898	2.7858	2.7451	3.0023	2.897	2.9333
	3.0235	3.3368	3.0868	2.9313	3.1654	4.0266	3.0004	3.9604	3.1124	3.1438	2.8821	3.1293	3.0921	3.3793	2.7588	2.9324
	3.0188	2.8294	3.0363	2.9116	2.8256	3.8905	2.8459	4.2051	2.9815	3.0658	2.92	3.1012	2.9282	2.8985	2.9952	3.0086
	2.8393	3.429	3.2452	2.9769	3.0565	3.7506	3.076	3.8736	3.2161	3.0911	3.482	2.8462	3.0423	2.8668	2.8962	2.8704
	3.0948	3.0855	3.1562	2.8322	2.9048	3.6246	3.2315	3.2133	3.4247	3.0441	3.4289	2.8328	2.9184	3.128	2.9442	2.9933
	3.1969	3.0605	3.1809	3.1737	3.0076	4.0414	2.9164	4.0631	3.4567	2.9911	3.0614	3.4087	2.8376	3.3448	2.9336	2.8389
	2.8288	3.0418	2.99	3.5025	3.1171	4.7655	3.0981	3.8923	2.8384	3.0507	3.1642	3.0081	3.0892	2.9773	2.7675	3.0443
	2.8962	2.9633	2.8678	3.3103	3.1563	3.9524	3.2341	3.638	3.4583	3.2785	2.8207	3.0151	3.122	2.9377	2.7583	2.8917
	2.8101	2.8058	3.2093	2.8239	3.0962	3.9274	2.9591	3.3031	3.0802	2.9442	3.171	3.0126	2.831	3.1931	3.0692	2.933
	2.8909	3.2564	2.9146	2.8688	3.2347	3.4609	2.9707	3.4671	3.178	3.0767	3.0937	2.987	2.8384	2.8133	3.0043	2.7556
	2.7648	2.8058	3.5478	2.9416	3.1116	3.5807	3.0117	3.768	3.3678	3.1554	3.0413	3.1542	3.0432	2.8015	3.2411	3.0678
	2.9863	3.3477	3.0405	2.884	3.1011	3.7436	3.1767	3.5319	2.8594	2.7393	3.0833	3.2845	2.9334	3.3617	2.9971	2.8469
	3.2795	2.8787	3.0993	3.1149	3.1473	3.2305	2.9562	3.8051	2.9193	3.1963	2.8813	3.0094	2.9947	2.8905	2.8563	2.7273
	3.1805	2.9346	2.8802	2.9004	3.1242	3.5912	2.9828	3.4438	3.291	2.8123	3.2899	3.1815	2.9781	3.2126	2.9108	2.9564
	3.2914	2.8955	3.4569	2.7386	2.9101	3.3862	3.0354	3.3411	2.8045	3.118	2.8839	3.2171	3.0936	3.2019	3.0446	2.9683
	3.4991	2.868	3.2809	2.8342	2.8036	3.531	3.0607	3.14	3.2323	3.038	3.2007	2.9611	2.9127	2.8242	2.8809	3.0526
	3.1014	2.8186	3.6603	2.962	3.1924	3.4249	3.011	3.2726	3.1822	3.2235	2.9988	3.1106	2.7789	2.9952	2.8288	2.7443
	2.9583	3.3805	3.378	2.864	3.0401	3.6681	3.0905	3.5262	3.0928	2.8286	3.0422	3.0455	2.8756	2.9381	2.8366	2.964
	3.1745	2.8909	3.3114	3.0197	2.9906	3.4673	2.9938	2.9417	2.9219	2.9733	3.1187	3.0743	3.2127	2.9122	2.834	2.8745
	3.0731	2.8617	2.817	3.0483	3.0506	3.5694	2.8785	3.2356	2.9699	3.2369	3.4166	3.0191	3.087	3.0275	2.8589	2.9367
	2.8736	3.1872	2.8508	3.3826	3.0614	3.4844	2.833	4.6007	3.2006	3.0808	3.3844	2.9482	3.1052	2.9081	2.981	3.1108
	2.9726	3.1339	2.9996	2.8459	3.3027	4.2368	2.8683	3.2012	3.0158	3.2084	2.8895	2.952	2.8467	2.988	3.0952	2.7831
	2.7626	2.8091	3.0064	3.0818	3.0261	3.2699	2.9495	3.3742	3.1809	3.1492	3.3728	2.9866	2.9092	2.8604	2.8549	2.873
	3.1667	2.6953	2.9343	3.4384	3.0457	3.6632	2.8774	3.7156	3.0576	3.5	3.0834	2.8201	3.0427	2.9652	3.0386	2.9631
	2.6857	3.4101	3.1018	2.848	2.9688	4.5126	2.9884	4.3531	2.8723	3.0997	3.1122	3.3735	3.1248	3.2355	3.4058	2.9634
	3.0264	3.0563	3.172	2.936	3.192	3.9328	2.8723	3.4219	2.9898	2.9947	2.8455	3.4134	2.9536	2.965	3.0242	3.302
	3.1802	2.983	3.2647	3.4423	3.1442	3.6794	2.9555	4.3963	2.9442	3.1448	2.9994	2.8346	2.9697	2.8934	3.1108	3.1732
	2.9732	2.8734	2.7474	2.91	2.8724	3.9427	3.192	3.382	2.8649	2.8989	2.9764	3.3123	2.9174	3.4093	2.8195	2.9643
	3.1649	3.5495	3.3474	2.879	2.9411	4.0027	3.0201	3.7199	2.956	2.8645	3.5146	3.016	2.9459	2.7543	2.8725	2.799
	2.9642	3.2155	3.0585	3.2307	2.9443	3.9776	3.1411	4.0975	3.0416	3.0378	3.0455	3.5612	2.944	2.9581	3.0409	2.8801
	3.1461	3.5524	3.1051	2.9467	3.1036	4.386	2.9013	3.9084	2.8578	2.9211	3.4469	2.8538	3.2524	3.2428	2.8022	2.8611
	3.0253	3.0923	2.727	2.8991	3.1459	3.7327	2.9026	4.0585	2.921	3.122	3.2949	3.159	3.0063	2.9537	2.9871	2.707
	3.2327	2.9442	2.7633	2.9213	3.2612	3.408	3.0882	4.0494	2.9224	2.8996	3.0942	3.4788	2.824	2.9882	2.7687	3.2122
	3.179	2.8386	2.8903	2.8984	2.9986	3.4435	3.1064	3.9234	3.1643	2.973	3.6657	2.8381	3.0617	2.9601	2.9512	3.058
	3.0737	2.9214	3.023	2.9048	3.1607	3.4335	2.7589	4.3249	3.215	3.0471	3.3266	3.246	2.8662	3.06	2.6811	3.2286
	3.1136	3.002	3.0192	3.0101	2.925	3.99	2.8744	4.1796	3.0749	2.8971	3.0752	3.1323	2.9883	3.1563	2.9755	2.9951
	2.7028	3.162	2.9517	2.8689	2.9079	3.3694	3.142	3.5675	3.0341	3.0722	2.8281	3.2431	3.3256	2.8434	2.8406	2.9728
	2.9157	3.0518	3.0105	2.868	2.9246	3.3359	3.1039	3.632	3.0482	3.234	3.1278	2.9379	2.9104	3.0684	3.2477	3.0027
	2.9548	3.2667	3.0041	2.8982	3.2571	3.6846	2.9132	3.8272	3.0795	3.2621	2.9093	2.8847	3.0465	2.8123	2.8279	2.7148
	2.7659	3.0858	3.2334	3.2577	3.0574	3.1563	3.0874	3.9753	3.4669	2.9973	3.1264	3.2321	2.8338	2.9709	2.8992	2.8602
	3.0495	3.2677	3.0469	2.8548	3.1776	3.2862	2.9337	4.3591	3.3204	3.0915	3.0227	3.0727	3.104	2.9799	2.9212	2.882
	3.2722	2.8957	2.9146	3.2134	2.9711	3.3529	2.8232	4.1123	3.228	3.343	2.947	3.3543	2.9558	2.9552	2.9448	3.0753
	2.8702	3.2149	3.2977	3.0483	2.8864	3.8876	3.1728	4.088	3.3586	2.8109	2.9136	2.9803	3.3782	2.8679	2.7801	2.9383
	3.1883	3.082	3.0179	3.4081	3.192	3.4602	3.0564	4.1288	3.3019	2.9776	3.1879	3.0033	2.9923	2.8499	2.7626	2.9078
	2.8924	3.4372	2.8214	2.9308	3.048	3.6558	3.0077	3.2909	3.4359	2.7149	2.9904	3.2786	3.0585	2.8592	2.8294	3.1476
	2.8326	3.4306	4.136	2.9034	2.8856	4.5824	2.9781	3.4945	3.0731	3.0586	3.1912	2.7324	3.0857	3.1133	2.9845	2.8196
	2.9708	3.3283	2.9815	2.9772	2.8813	4.121	2.8892	3.7728	3.2733	3.2724	2.7503	2.9812	2.8291	2.7634	2.7987	3.0997
	2.956	3.0824	2.8672	3.2217	2.8617	3.5199	2.7662	3.8083	3.2517	3.1146	2.9656	3.1368	2.9349	2.8655	2.9197	2.7737
	3.0763	3.0207	3.3049	3.0459	3.0911	3.2208	3.2536	3.3952	2.7761	2.8112	2.7595	3.0955	3.0752	2.9069	2.8852	2.7822
	2.7701	3.054	3.167	3.0081	3.2035	3.7598	3.1537	3.5177	3.0463	3.0234	2.9874	3.246	3.0703	2.7536	2.9605	2.9439
	3.0087	2.9169	3.1169	2.92	3.037	3.6075	3.0651	3.5546	3.0938	2.9393	3.0356	3.2131	3.1134	2.8717	2.8519	2.9532
	2.8441	2.9835	2.8582	3.013	3.2241	3.7612	3.0118	3.8497	3.1234	3.0778	2.7916	3.3452	2.9395	2.7537	2.7923	2.8374
	3.0675	3.0096	3.1548	3.2584	3.0738	4.062	3.1045	3.8733	2.8915	2.9095	3.0821	2.9279	2.875	2.9139	2.7404	3.3702
	2.83	2.9538	2.8668	2.9564	3.2527	3.7016	3.1867	3.5374	3.3354	3.2542	2.793	3.6456	2.8318	2.8441	3.3317	3.0852
	2.8587	2.9802	3.2131	2.9395	3.4135	4.3539	3.2894	3.8531	3.2005	3.2457	3.0885	3.6215	2.8777	3.053	3.2304	3.3572
	3.0117	3.4091	3.0806	3.2396	3.286	4.8424	2.9122	3.4967	3.0126	3.0003	2.9503	3.426	2.9249	2.757	3.2509	3.0596
	3.1846	2.8819	3.038	2.8604	3.0994	3.6602	3.1326	3.5766	3.267	2.9471	2.8151	3.0582	2.9411	2.7647	2.9113	2.9951
	2.9169	2.8923	3.1721	2.7963	2.9424	3.6481	3.1429	3.3544	3.2105	3.293	2.9101	2.8153	3.0411	2.8799	2.9999	3.2688
	2.8721	2.9893	2.874	2.8581	2.9809	4.2122	3.235	3.7864	3.1707	3.0471	3.186	3.0654	2.9113	3.0575	2.9812	2.9942
	3.6813	3.0199	3.3992	2.8743	3.0466	3.5656	2.9977	3.4944	3.2035	2.9564	3.3357	3.0757	2.8006	2.9723	2.8973	2.7519
	3.1734	2.824	3.2732	3.4045	3.038	3.743	3.2922	3.9423	3.2314	3.2369	2.9665	2.9157	2.8737	2.9073	3.0454	2.797
	2.9682	2.9169	2.9409	2.8991	3.3486	3.2639	2.9692	3.8208	2.9593	2.9769	2.9727	3.1634	2.8705	2.9169	2.9614	2.8638
	2.8593	3.102	3.2796	2.8267	3.2035	3.1438	2.9907	3.3438	2.9201	2.9511	3.4803	3.055	2.9885	2.9776	2.9932	2.8147
	2.8185	3.152	3.035	2.971	3.0303	3.3036	2.8934	4.1819	2.9236	3.0337	2.9247	2.8533	3.0394	2.8664	3.0588	2.7303
	3.2169	2.9469	2.968	2.7192	3.028	3.3426	3.036	3.6784	3.2724	3.468	2.9071	3.1568	3.0357	3.1835	2.835	2.9909
	3.0028	3.1732	2.7489	2.9469	3.0739	3.6654	3.421	3.6639	2.9584	3.0062	3.1339	3.4449	3.1012	2.9691	2.8256	3.0942
	3.0908	3.4587	2.8224	3.2748	3.0223	4.5739	3.3604	4.1067	3.2577	2.9125	2.8868	3.0613	2.9563	2.8061	2.7622	2.8895
	3.1693	3.2913	3.0484	3.0362	3.2185	4.3078	2.9202	3.7938	2.9911	2.9824	2.9468	2.7877	2.7737	2.8896	2.8716	2.9136
	3.5727	2.9733	2.7106	2.8749	3.3858	4.0464	2.8868	3.1299	3.0285	2.9511	3.0014	3.1526	2.7042	2.9645	2.763	2.8948
	2.931	2.9337	3.0752	2.9837	2.9687	3.7611	3.1182	3.3564	2.9817	3.1548	3.0784	3.4064	3.3566	2.7801	2.8803	2.8402
	2.7945	2.8875	3.1577	2.9845	2.9313	3.3954	3.1976	3.3361	3.1886	3.5398	2.9636	2.9251	2.8769	2.7591	2.8588	3.0445
	3.2687	2.8561	2.8705	2.8577	3.0432	3.7089	3.1934	3.5835	3.2976	2.9293	2.7679	3.0695	2.9269	2.8917	3.1836	3.0358
	3.139	3.1948	3.1062	3.0965	3.0292	4.118	2.7954	4.0193	3.0058	2.9511	3.0492	2.9716	3.0296	2.8397	2.9859	2.955
	2.8422	3.3382	3.0461	3.0688	3.0303	4.1168	2.9338	3.8458	3.3433	2.8948	2.9383	3.1122	2.7886	3.0068	2.9863	2.8167
	2.8754	2.8584	2.913	2.7619	3.058	3.7008	2.9266	3.5103	2.9696	2.9732	2.8794	3.1182	2.9222	2.9288	2.9062	2.7398
	2.8086	2.8587	3.1061	3.0906	3.006	3.7407	3.2432	4.0152	3.5405	2.9965	2.8763	3.0057	2.8104	3.1027	2.9135	2.9601
	2.9522	3.088	2.8267	3.273	2.9199	3.9261	3.0123	3.8827	2.9462	3.0216	2.9773	3.1536	2.7619	3.0021	2.9924	2.7341
	3.3164	2.8485	2.8572	3.1459	2.7958	3.7417	2.9502	3.7942	3.1462	3.0985	2.8789	3.1298	2.9506	2.8349	2.8603	2.9475
	3.5282	2.7461	3.3108	2.9058	3.2086	3.8488	2.8795	3.7142	2.9474	3.3746	2.9174	3.125	3.012	2.9675	2.8152	2.7176
	2.89	2.9505	3.5269	3.065	3.0224	3.6982	2.9448	3.7971	3.1569	3.5342	2.9911	3.4537	2.9197	2.9478	3.1842	3.1209
	2.8876	3.4517	2.9943	3.0834	3.0725	4.5622	2.8589	4.101	3.0749	3.4356	3.0388	3.0862	3.1192	2.9757	2.845	2.8401
	2.8963	3.4725	2.9884	2.9859	2.9651	4.6105	3.0987	3.9976	3.0706	3.2426	2.8816	3.0135	2.8728	2.9455	2.9248	2.8699
	3.261	3.8129	3.0845	2.8203	3.0917	4.6833	3.019	3.965	3.2887	2.9246	2.8917	3.3914	2.9979	3.0114	3.0153	2.7238
	3.6961	3.2967	3.0436	3.0352	2.9103	3.838	2.9542	4.4086	2.8825	3.2769	2.9412	3.1532	3.0014	2.9057	3.0046	3.1512
	3.0516	3.3168	2.7762	3.4803	2.8424	3.8384	2.9675	4.2331	3.2997	3.0042	2.9703	2.9327	3.0305	3.1458	2.8875	2.7762
	3.0367	3.2226	3.4533	3.3099	2.6865	3.879	3.0804	4.1498	3.1263	2.6882	2.7998	2.8726	2.8637	2.8636	2.8349	3.1877
	3.1316	3.2682	3.5793	3.3096	2.9331	3.9134	3.3252	4.5649	3.0421	2.9696	2.9842	3.1033	2.9463	2.9719	2.7034	2.8772
	3.3658	3.3595	3.4572	3.0701	2.958	4.1377	3.2188	4.1203	2.972	3.2133	3.6501	2.8657	2.9767	2.7716	2.9103	2.8392
	3.2392	2.8203	2.9958	3.1751	3.2073	3.6759	2.9476	4.2005	2.9467	3.1565	3.0456	3.4301	2.9522	2.8008	2.9104	2.9166
	3.493	3.2917	3.2528	2.9653	3.2167	4.51	3.0065	4.1817	3.2368	2.8706	3.182	3.3985	2.7539	2.9182	3.0121	3.0397
	2.9697	3.1304	3.0399	2.9032	3.1524	3.7527	3.1748	4.4549	3.0781	2.7454	3.2493	3.1377	3.1854	3.0544	2.9431	2.7206
	3.2884	3.0137	3.7169	3.0735	3.5573	4.1096	2.9988	4.0291	2.9235	3.0867	2.7806	2.918	3.0836	2.89	2.9101	2.9897
	2.8016	3.1875	3.1627	3.3304	2.9488	4.2379	2.9416	3.9704	3.4918	2.8785	3.2575	2.9233	3.0564	3.1143	2.7996	2.8371
	3.0439	2.7501	3.2739	3.1524	3.1872	3.6654	3.2222	4.474	2.6745	2.9031	2.9616	3.533	2.9585	2.9924	2.9552	3.0308
	2.8419	3.0299	3.2553	2.9483	3.1383	3.6856	2.9583	4.2177	3.4344	3.2057	3.0067	2.842	2.8235	2.7058	3.0634	2.7636
	3.4004	3.079	3.1058	3.583	3.3183	4.1899	2.8139	4.5766	3.0563	2.7557	2.9004	2.9923	3.0562	2.7763	2.9616	2.9663
	2.8509	3.1393	3.1669	3.7003	3.0753	4.0559	3.1991	4.5901	3.0332	3.1061	3.1226	3.0879	3.1278	2.9583	3.1847	3.0813
	3.1727	2.8156	3.0656	3.1968	3.1247	3.675	2.8324	4.1868	2.9509	3.0142	2.8489	2.9341	2.8858	2.9801	2.825	2.9884
	3.1684	3.06	2.96	3.0241	2.959	4.0493	3.2104	4.7181	3.1736	2.8957	3.1612	3.0564	2.9751	2.8603	2.8191	2.9261
	3.2186	2.8831	3.4455	3.2518	2.9889	4.0705	3.0973	4.2912	3.0878	3.0525	2.7844	3.0608	2.8744	2.9111	2.8692	2.8486
	3.132	2.8606	3.9728	3.0338	2.9105	3.5618	3.1279	4.1375	3.2737	3.0535	2.8975	2.9382	2.9899	3.046	3.0837	2.7946
	2.9687	3.0241	2.9112	2.9978	2.9694	3.5105	3.3224	4.1545	3.0215	2.8683	3.083	2.9223	3.0449	2.9292	2.8959	2.8622
	3.0545	3.1244	2.7908	3.5456	2.8921	3.7293	2.9731	4.1703	3.0033	3.0966	2.9765	3.0223	2.9683	2.9319	3.1462	2.8507
	3.0865	2.971	3.095	3.375	2.8341	3.5938	3.2501	4.1232	3.405	3.4098	3.1342	3.2564	2.9993	3.0788	3.3298	2.9111
	2.9757	2.8068	3.1663	3.3978	3.2183	4.1202	2.9248	4.1275	3.3014	3.192	2.9952	2.9494	2.9082	2.8947	2.8318	2.7064
	2.958	3.1641	3.2776	3.1508	2.9019	3.8397	2.8756	3.7351	2.9103	2.975	2.8855	2.931	2.7748	2.979	2.9623	2.7643
	2.7077	3.3862	3.0628	3.4828	3.1878	3.9959	3.5526	4.2718	2.9609	3.2715	2.9526	3.0588	2.9136	2.8297	2.8907	2.6941
	3.2144	2.998	3.2972	3.2764	3.0219	3.9622	2.9864	4.4709	2.8281	3.4465	2.9317	3.0713	3.2141	2.8562	3.0159	2.8032
	3.0053	2.9393	3.3951	2.7979	2.8117	4.1097	3.0896	3.951	2.8756	2.9436	2.9276	3.6949	2.9903	2.8108	3.3216	3.0324
	2.9479	3.1137	2.6881	3.1779	3.0156	3.7575	2.7494	4.012	3.3397	2.9921	2.8892	3.7712	2.9364	2.8641	2.8536	2.9073
	3.1106	2.866	3.1053	3.0687	3.0156	3.8742	3.0256	3.895	3.1126	2.9056	2.8931	3.0355	3.1352	2.8006	2.7575	2.8721
	3.0146	2.965	2.9695	3.1948	3.0589	4.0906	2.7907	4.7971	2.9139	3.1062	2.9271	2.9218	3.112	2.9019	2.776	2.8673
	3.5426	3.9255	2.7656	2.9982	2.973	4.4223	2.9172	3.8881	3.2419	2.8694	3.2598	2.8585	3.1438	2.974	3.492	2.8313
	3.1475	3.13	2.8855	2.9603	2.8825	3.8199	3.0375	4.1651	3.0267	3.1236	3.0016	3.1341	3.2373	2.7958	2.8878	2.7589
	2.7036	3.3996	3.2139	3.9426	2.9765	3.9769	3.2365	4.9613	3.1204	3.1049	3.0408	3.2712	3.0402	3.0778	2.9863	2.8155
	3.1222	3.332	3.1552	3.6838	3.0689	4.1993	3.0245	4.4296	3.1032	3.1836	2.8349	2.8008	3.0127	3.0365	2.9968	2.7128
	2.9569	3.198	3.9236	3.4395	3.3275	4.2612	3.0687	4.3913	3.4711	3.2285	3.1284	2.9796	2.9869	3.0988	2.8498	2.8188
	3.4954	3.0235	2.8311	3.0118	2.9803	3.8025	2.9195	3.7538	3.1931	2.8141	3.1585	2.9408	3.155	2.9217	2.9477	2.8708
	3.5363	3.5545	2.8789	3.0719	3.1047	5.2282	3.3014	4.1968	3.081	2.8904	3.082	2.6918	3.0163	2.8984	3.0333	2.8475
	3.029	3.0193	2.913	3.0204	2.9011	3.9205	2.8897	4.0125	3.6208	2.8875	3.1791	3.0681	3.1282	2.8657	2.8198	3.0968
	2.9223	3.2753	2.8276	3.2093	2.9575	3.9657	2.9958	4.4995	2.9972	3.2022	3.2287	3.0986	2.8548	2.8695	2.9161	2.7841
	3.4683	3.1011	2.8536	2.8974	3.2077	4.1717	2.9872	4.4609	3.1545	3.0667	3.337	3.1325	2.821	3.0192	3.0581	2.8656
	2.9248	3.1385	3.0025	3.0032	3.13	3.8113	3.0717	3.9288	3.0406	3.4245	3.2943	3.3192	3.0107	3.0396	3.0067	2.8962
	3.0129	3.7407	3.0365	3.0522	3.0636	4.3413	3.1373	3.5452	2.8529	2.9612	2.9304	2.9131	2.9679	3.0283	2.99	3.1765
	2.7814	3.334	3.8365	3.2859	3.1855	4.8867	3.1093	4.192	2.9212	3.1213	2.9575	3.1414	2.7471	2.7831	2.6743	2.939
	3.2673	3.3151	2.8881	3.1434	3.0159	4.0459	2.9985	4.0428	2.9411	2.8973	3.0322	3.2565	2.9446	2.9443	2.7887	2.838
	2.9382	3.0147	2.9814	3.0981	3.1488	5.2312	2.8965	4.3283	2.9694	3.1196	3.365	2.9741	2.9434	2.845	2.8877	2.8168
	2.9987	2.9261	3.117	3.2301	2.919	5.3454	3.1066	4.1475	2.9367	3.0298	2.9854	3.281	3.1162	2.8723	2.76	2.785
	3.098	3.004	3.1957	3.1766	2.9608	5.1218	3.3757	4.3088	3.063	3.2232	3.567	2.7836	2.8176	3.0032	2.9263	2.8322
	3.3101	3.0815	2.9897	3.2159	3.0143	5.3168	2.9829	4.2777	3.0785	3.1047	3.0586	2.8655	2.6066	2.7285	2.7707	2.8727
	3.1679	3.073	3.0023	3.0927	3.2791	5.402	3.254	4.0484	3.1124	2.9088	2.9523	3.2005	2.9834	2.8807	2.9362	2.8597
	3.2394	3.2591	2.8507	3.1802	3.0195	5.6602	3.1302	4.1064	3.1885	3.6367	3.5683	3.1788	2.9395	2.9351	2.9868	2.8744
	3.3939	3.2898	3.1178	2.8916	3.1146	5.4034	2.9774	4.295	2.8943	3.0112	3.1569	2.9221	3.0376	2.7781	3.0343	3.0194
	3.1476	3.1743	2.8457	3.7023	3.2793	5.3325	2.8346	5.0529	3.2819	3.0025	3.1257	3.0313	2.8464	3.007	3.093	2.9746
	2.8491	3.6219	2.9414	3.3435	2.7928	5.4927	2.8773	4.3058	3.3727	3.3008	3.0422	2.9627	2.7137	2.9683	2.9104	2.8837
	3.1106	2.947	3.3584	3.4474	2.9441	5.519	3.0226	4.156	3.157	2.9953	3.0499	3.1904	2.847	2.8466	2.8157	2.8568
	3.0283	4.0473	3.2533	3.1225	3.1357	5.7852	2.9789	4.2724	3.0902	3.0822	3.324	3.0402	2.9762	3.0133	3.1662	2.8916
	2.8642	4.5947	3.278	3.4212	3.3295	5.7501	3.0215	3.8557	2.9313	3.1133	3.0248	3.2859	2.8893	2.9188	2.7655	3.0881
	2.8661	3.732	3.8337	3.4545	2.92	5.343	3.0566	4.694	2.9209	3.6212	2.8118	3.0051	2.849	2.8095	2.9153	2.7958
	2.9382	4.4165	2.9107	2.9551	2.8324	6.0316	3.0862	3.6636	3.2242	3.9549	3.1665	2.8505	3.019	2.899	2.8901	2.9057
	2.7871	3.9031	3.2623	2.9462	2.9524	5.8167	3.0934	3.6395	2.9553	2.9471	3.265	3.0089	2.7763	2.7528	2.9629	3.0472
	2.9345	4.3063	2.8988	3.529	2.9247	5.3711	3.1873	4.7415	3.2309	2.8661	3.3414	3.0637	3.1446	2.9543	2.9532	2.941
	3.4097	3.8432	2.9732	3.0954	3.0024	5.5087	3.087	4.4524	3.1131	2.9678	3.664	3.1582	3.0929	2.8509	2.7337	2.947
	3.1915	5.8187	2.905	3.0417	2.9389	6.1177	2.9407	3.9345	3.0504	2.9397	3.0152	3.2631	2.953	2.7825	2.853	2.8473
	3.5676	4.2771	2.9473	2.8826	3.0896	5.8181	3.607	4.0402	3.2279	3.2131	3.1589	3.2249	2.6844	2.8618	2.8873	2.8059
	2.8599	4.7413	2.8847	3.0684	2.9597	5.8643	2.8998	4.0705	2.9422	3.1863	3.0372	3.1397	3.0414	2.8844	3.0407	2.743
	2.7764	6.1717	3.1358	3.079	3.0401	5.9904	2.9637	4.368	2.8525	2.9855	2.9637	3.091	2.9072	2.8673	2.8976	2.7654
	3.1099	3.4559	2.8458	2.9371	3.1366	5.4301	3.0411	4.0585	3.0445	3.0807	2.8804	2.785	3.0247	2.9207	3.0095	2.8036
	2.8472	3.603	2.9864	3.0572	3.0982	6.1193	3.2664	3.6202	2.9652	3.0733	3.0048	3.101	2.9941	2.9942	2.9713	2.7287
	2.84	3.2347	3.0353	2.7851	2.7824	5.4469	3.3367	3.8605	3.0224	2.8398	2.8714	2.9722	3.0749	2.8493	3.0257	2.9062
	2.8478	2.9784	3.9567	2.8017	2.9159	5.6277	3.3635	4.0259	3.0591	3.2693	3.0889	3.1569	2.783	2.8887	3.0238	2.9176
	2.9082	3.9018	2.9608	2.7517	3.1055	5.6762	3.2458	3.0925	3.1309	2.8724	3.0514	3.1313	2.8306	2.8682	2.9008	2.9798
	3.3218	3.3925	2.9713	2.9972	2.9464	5.8031	2.9743	4.1352	3.1401	3.0032	3.2801	3.0013	3.052	2.8345	2.777	2.9474
	3.0539	3.2852	2.8526	2.7947	2.8645	5.5425	3.018	4.0746	2.9341	3.1681	3.2773	3.4681	2.9246	2.9754	2.8997	2.7386
	3.3955	3.6677	2.7925	2.9713	2.9849	5.571	3.222	4.609	2.8224	3.3063	3.2082	2.9644	3.0621	2.948	2.9756	2.87
	3.1414	3.8672	3.3159	2.9471	2.9285	5.615	3.2267	4.2197	2.9707	2.9044	3.0316	2.8801	3.1795	2.9871	2.7813	2.8202
	3.3692	3.9732	3.0308	2.8704	3.1725	5.6095	3.3207	3.8219	3.0715	2.893	3.5488	2.9739	2.7926	3.1517	2.9253	2.8031
	2.9241	3.3173	2.9982	2.8232	3.6142	5.7577	3.0676	3.6351	2.8983	2.94	3.0558	2.9027	3.0481	2.9554	3.0478	2.9047
	2.9532	3.7911	3.4828	2.8653	3.1148	5.817	3.177	4.5005	3.0697	3.0627	3.0046	3.0256	3.2461	3.1212	2.993	2.9846
	3.074	3.2657	3.3533	2.9016	3.5098	5.5121	3.1984	4.7262	2.9781	3.225	3.257	3.0609	2.9445	2.9608	2.7932	2.8801
	3.1733	3.5047	3.3174	2.9839	3.1194	5.6155	2.9113	3.9797	2.9228	2.9963	3.2823	2.9884	2.9761	2.7632	2.9491	2.9482
	3.0763	3.8107	3.0561	3.3233	3.2621	5.669	3.0522	4.2521	3.347	2.8668	3.3292	2.9668	3.1031	2.7999	2.7842	2.8407
	2.8222	3.349	3.0753	2.9787	3.1354	5.4636	3.3735	3.9198	3.2453	2.8973	3.3222	2.6809	2.9412	2.8805	3.0451	2.7886
	2.9848	4.0414	3.0205	2.9786	3.2729	5.5627	3.1397	3.5855	3.4501	3.5748	3.0016	2.8311	2.9237	2.7733	2.687	2.7709
	2.9844	3.9277	2.9634	2.8177	3.0609	5.7004	3.1108	3.6925	2.8698	3.478	2.9592	3.235	3.0709	2.9662	3.0159	2.7667
	3.0141	4.2063	3.5059	2.8021	3.0441	5.7732	2.8424	4.0116	2.7148	2.8912	3.0462	2.7795	3.0704	2.9628	2.7834	3.0144
	3.1587	3.3636	3.3846	2.927	2.8401	5.3468	3.2362	3.3652	3.0102	2.9474	3.6282	2.9065	2.9432	2.9568	3.0265	2.8878
	2.9563	3.9828	3.1197	3.273	3.1556	5.4797	3.5088	3.7673	2.9311	2.9367	3.0134	3.0688	2.9393	2.8089	2.9084	2.9676
	3.011	3.9667	2.8422	3.1056	2.9781	5.917	3.1213	4.4965	3.1351	2.8253	2.9616	3.0129	2.9125	2.8119	2.8054	2.9444
	2.9175	4.2569	2.9085	2.9348	2.9136	5.7619	3.1202	3.8723	2.9949	3.1954	3.3117	2.9593	2.8731	2.8317	3.2764	2.833
	2.8946	3.0717	2.8498	2.8515	3.0665	5.3998	3.2651	4.4545	2.893	3.1047	2.9192	3.2456	2.8264	2.8971	2.7479	2.9969
	2.8058	3.1231	2.8104	2.9983	3.2474	5.4733	2.954	4.0537	3.0584	3.2455	3.2181	3.1808	2.9682	2.7423	2.8161	2.8689
	3.6721	2.8363	2.9992	3.5369	3.126	5.4658	3.0248	4.4496	2.9081	2.9927	2.9671	3.2019	2.8558	2.9534	2.8826	3.0908
	2.8042	3.0188	3.2646	3.2414	3.2072	5.4299	3.1257	4.7282	3.0061	2.8997	2.9481	3.3441	2.9321	2.8102	2.8686	2.706
	3.4095	3.6962	3.115	3.0402	3.0251	5.6173	3.1788	4.602	3.0358	2.8655	3.0063	3.1454	2.777	2.9385	3.0306	2.8324
	2.8257	2.9533	2.91	3.1508	2.9844	5.589	2.856	4.0151	3.3786	2.7553	2.8511	3.2216	2.7928	2.7997	2.9042	3.1519
	3.0907	3.5585	3.2572	2.8916	2.9252	5.6212	2.9332	3.6729	3.0984	2.991	2.9015	2.9327	2.7161	2.835	3.0385	2.8875
	2.9177	3.5619	2.7346	3.0586	3.058	5.3573	2.7945	3.664	3.0316	2.9458	3.2045	3.1419	3.0334	2.8843	2.8445	2.7353
	3.1168	2.885	3.3763	2.9635	3.1818	5.8799	2.8054	3.6849	2.8448	2.9133	3.0237	2.8774	2.6572	2.8933	2.787	2.8459
	3.1406	3.6918	2.8998	2.8518	2.8113	5.6111	3.1196	3.8709	2.9761	2.9695	2.9042	3.3011	2.7903	2.8494	2.8535	3.0168
	2.708	3.2683	2.892	3.0452	3.2316	5.704	3.2887	3.7959	2.8998	2.9156	3.5333	3.0356	2.8807	3.0661	3.0102	2.89
	3.2535	3.6481	2.9908	3.4215	3.2113	5.6398	3.0124	5.4409	2.8177	3.007	3.152	3.1795	2.9166	2.9344	2.7824	2.7527
	2.9178	3.3631	3.0101	3.2805	3.0339	5.6066	3.317	4.3576	2.9724	3.0383	3.3427	2.7919	3.1746	3.0488	2.7973	2.8881
	2.9582	3.3355	3.254	2.9818	3.2924	5.2818	2.808	4.3329	2.8475	2.9336	2.8881	3.0007	2.8513	2.9482	2.9113	2.7864
	3.3805	3.3909	3.0803	4.1313	3.6108	5.8403	3.0152	4.799	3.4029	2.7969	2.8376	3.2061	2.9214	3.2248	2.771	2.8734
	2.9431	3.5252	2.9021	2.9504	3.1492	5.3139	3.4346	3.794	2.9066	2.9126	2.8772	2.9313	3.0489	2.8679	2.7144	2.872
	3.4126	3.1514	3.1237	2.7714	3.1294	5.6431	2.7998	3.8256	3.0842	2.9387	3.1189	3.0928	3.0163	2.9869	2.9898	2.8686
	3.3317	3.3276	2.8274	2.892	2.919	5.2762	3.073	3.8441	3.1689	2.8931	2.8738	3.0668	3.0842	2.9139	2.9624	2.8657
	2.9666	3.2834	3.3612	2.7353	3.1308	5.6199	3.5383	4.2845	2.9425	3.0867	3.0769	2.9499	3.0533	3.1599	2.8924	2.9563
	3.8865	3.4439	2.866	2.8699	2.8473	5.3747	3.6138	3.761	3.3075	2.7093	3.2382	2.935	2.9182	2.6821	2.8156	2.7459
	3.3314	3.858	3.0135	2.9989	3.0702	6.0029	3.081	4.0112	2.8716	2.8016	3.117	2.7514	3.1852	3.0149	2.9857	2.8196
	3.1152	3.8269	2.9248	3.0141	3.3302	6.1818	3.2689	4.251	2.8969	3.549	3.0239	2.9094	2.8206	2.9273	3.0033	2.7029
	2.77	3.0851	3.3559	2.8804	3.0061	5.3916	3.0755	3.9387	2.9273	2.9762	2.9478	2.8772	2.8962	2.9268	3.146	2.7687
	3.0482	3.0262	3.6846	3.0257	3.3251	5.1741	3.1241	3.4289	3.3932	2.8182	2.8516	2.7716	3.0002	3.1271	2.8631	2.8088
	3.015	3.2358	4.0194	3.4015	3.3097	5.461	3.2608	3.657	2.9966	2.9469	2.8482	2.8973	2.9643	2.8214	2.9866	2.9091
	3.2852	3.08	3.4464	3.103	3.283	6.3601	2.8343	3.7648	3.3988	3.3085	3.0651	2.7459	2.9751	3.1119	3.0163	2.8236
	3.5027	3.5172	2.9242	3.1338	3.1002	5.6465	3.0533	3.9319	3.1359	2.987	3.2537	2.6618	2.8603	2.9369	2.8331	2.8143
	3.3073	3.2182	3.1829	3.1764	3.1967	5.6924	3.2507	4.3032	2.7734	3.7567	3.0264	3.2981	2.9383	2.9599	2.9142	2.8205
	2.8675	3.6387	3.3791	3.4385	2.9629	5.9256	3.168	4.2561	3.2063	2.7748	2.8942	3.0562	2.9988	3.1139	3.0086	2.8327
	3.2223	3.5137	3.1223	3.2086	3.16	5.5396	3.1249	4.4423	3.0705	2.9223	2.7463	3.024	2.9989	2.986	3.1653	2.7674
	3.1681	4.0076	3.2212	3.2025	3.3732	5.5326	3.2836	4.059	2.998	2.9313	3.1676	2.8544	2.9478	3.1813	3.0342	2.8848
	3.0694	3.5969	3.1023	3.5465	3.1076	5.9	2.9392	4.8171	2.857	2.8669	3.1406	3.0555	2.8836	2.9947	3.1297	2.8816
	3.3881	3.4907	2.9822	3.3113	3.1704	5.84	3.1683	5.1606	3.0427	2.8497	3.0481	3.0615	2.9621	2.999	3.1724	3.4807
	2.8463	3.4583	2.8161	3.0527	3.0591	5.8053	3.2044	4.0687	2.8079	2.8036	3.2336	2.7755	2.9245	2.9164	2.9501	2.7249
	2.9113	3.0578	2.8257	3.2735	3.0747	5.3258	2.9271	4.6615	3.4037	3.1722	3.0919	3.044	2.8983	2.8385	2.8979	2.7758
	2.9795	3.3122	2.9544	2.9419	3.1602	5.6671	3.4838	4.0343	2.9296	3.2112	2.907	2.9184	3.092	2.8387	2.9727	2.8918
	3.1839	2.8735	3.3567	2.9999	2.951	5.6315	3.09	4.0816	3.5169	2.9192	3.1526	3.3172	2.87	2.7656	2.8822	3.0371
	2.9226	3.2169	3.2434	2.9536	2.8923	6.0227	3.7925	3.6528	3.5187	2.8112	3.2771	2.9038	3.1426	2.9346	3.2282	3.0082
	2.9335	3.1008	3.3149	3.2181	3.0088	5.3056	3.194	4.1184	3.1076	3.4232	2.945	2.9387	3.0829	2.9084	3.2727	2.7912
	2.9024	2.9033	3.1987	2.9194	3.111	5.7055	3.2417	3.8369	3.2988	3.1816	3.0136	3.1172	3.1093	3.0325	3.0388	2.9918
	3.2025	2.9635	2.9746	3.0819	3.1395	5.8612	2.8368	4.068	3	3.1754	3.1665	2.8835	2.9608	3.1022	2.8865	2.8737
	4.2355	2.7939	3.4678	3.0569	3.3455	5.6044	3.1258	3.805	2.9299	2.9631	2.9468	2.7981	3.0522	2.9305	2.9764	2.7364
	3.1552	2.8451	3.3523	3.031	2.9506	5.8695	3.2108	3.851	3.205	2.9984	2.92	2.7842	2.9878	2.8519	2.8839	2.7477
	2.8689	2.998	3.8384	2.806	3.0708	5.8131	3.45	4.1264	3.3294	2.8875	3.0649	2.9102	2.8421	3.2651	3.0245	2.7825
	2.8521	3.398	4.1802	2.9335	2.9243	6.0305	2.9102	3.8824	2.8482	3.1002	2.9738	2.8683	2.9404	2.8312	2.8809	2.7703
	2.968	3.4839	3.1066	2.9024	3.0081	6.0144	3.1113	4.0608	3.3064	3.097	3.0047	3.1421	2.9004	3.1016	2.7334	2.7399
	3.0204	3.0991	3.0133	2.7718	3.0802	5.7636	2.9031	4.0572	2.7974	3.2355	3.1936	3.0006	3.0403	3.012	2.7372	2.9088
	2.9733	4.3176	3.1488	2.9403	2.8109	5.762	3.1074	4.1656	3.0733	3.0453	2.8698	2.8372	2.9079	3.2452	3.0897	3.0237
	2.955	3.7183	3.6493	3.0234	3.1068	5.3581	2.8386	3.8176	3.4185	2.8631	3.3478	2.8239	2.9113	2.9831	2.8474	3.2153
	2.9952	3.1597	2.8883	2.8654	3.2548	5.6755	3.0214	4.1242	3.5314	2.9384	2.9666	2.9033	2.938	3.0762	3.2294	2.9827
	3.1472	3.3588	2.929	2.5966	2.9891	5.6923	3.0594	3.7947	3.1013	3.1368	3.5133	3.1363	3.3824	3.1059	2.876	2.9936
	2.8852	3.3899	3.0079	3.03	3.4043	5.6397	3.0737	4.2281	3.1732	3.2753	3.115	2.9091	3.0432	3.0846	2.9948	2.9458
	3.2682	3.2783	3.0307	3.1554	3.2236	6.2634	2.8477	4.1065	3.0238	2.8596	3.4998	2.7736	2.9551	2.9206	3.0664	2.9755
	2.8123	3.1885	2.9199	3.0468	3.4573	5.4839	3.1713	4.4129	2.9139	3.0458	2.8599	3.1341	2.8995	3.1824	3.0768	3.0093
	2.9475	3.1499	2.8253	2.868	3.3041	5.7262	3.2859	3.8845	3.3033	3.2856	3.2178	2.9631	2.9214	2.7394	2.8613	2.9854
	2.9011	3.1595	3.0914	2.8841	3.1653	5.5845	3.3296	4.4017	2.769	3.0205	2.941	2.8645	2.7631	2.9227	2.9418	2.8702
	3.3231	3.1976	3.1756	3.0514	3.0878	6.247	3.283	4.2701	3.0222	3.1146	3.2734	3.2548	2.9237	3.0206	3.1566	2.8508
	2.9569	3.3289	2.764	3.0498	3.0061	5.6442	3.1548	3.6866	3.1204	2.7933	3.0777	3.1283	3.0365	3.3546	2.9412	2.8679
	3.3092	3.3023	2.8127	2.8289	3.1631	6.1289	3.1229	4.1868	3.0713	3.0782	3.0281	3.1299	3.0697	2.9734	2.9115	2.8244
	3.2459	2.8597	2.8608	2.939	2.9328	6.2144	3.2277	3.8332	2.9481	3.1093	3.1403	2.9365	2.7591	3.4239	3.0182	3.163
	2.9029	2.944	2.8657	2.8387	3.2278	5.7966	2.9905	4.4615	3.0588	3.312	2.8125	2.8533	3.048	3.2226	2.8535	2.6897
	2.8653	3.0717	3.1023	2.9335	2.8588	5.521	3.3274	4.2179	2.9542	2.9722	3.4863	2.756	3.0982	2.9126	2.8335	2.7349
	2.9054	2.8123	2.8036	3.1925	2.9823	5.7114	3.038	3.975	3.0013	3.3483	2.9379	2.9179	3.0695	3.0749	3.0088	2.8072
	2.9015	3.2332	3.1008	2.9294	3.195	6.1645	3.1297	4.3333	2.852	3.0356	3.0343	3.0419	3.294	3.0006	2.8808	2.7096
	3.0357	3.0323	3.0162	3.1144	3.0544	6.1593	3.0195	4.4713	2.8114	3.3372	3.2081	2.8481	2.9222	2.9988	2.7082	2.9356
	2.9389	2.9532	3.2977	2.888	3.3009	5.7547	3.1423	4.432	3.1503	3.2996	3.1116	2.9107	2.8376	3.0448	2.8702	3.0118
	3.0029	3.0394	2.7953	3.2009	3.0963	6.1758	2.989	4.0873	3.1304	3.3648	3.132	2.8563	3.0177	2.9614	3.0114	2.9061
	2.9679	3.6298	2.7969	3.2694	2.9815	5.5824	3.0262	4.5269	3.1001	3.0485	3.0462	3.2925	2.8889	2.8694	2.8202	3.4555
	2.9549	3.9014	3.6368	3.0076	3.1061	5.674	3.0389	4.5963	2.8562	3.0513	3.0782	3.1791	2.982	2.8649	2.9858	2.985
	2.7458	3.2617	3.1975	3.1062	2.9887	6.0553	2.8775	4.5331	3.1914	2.9462	3.2376	2.8543	2.912	2.9021	3.3236	3.0032
	2.9255	2.9433	3.0141	3.1737	3.1557	5.6481	3.1274	4.4545	3.1839	3.0356	3.3911	2.9113	3.1046	2.9493	3.0115	3.4457
	2.8528	3.3008	2.9593	2.8114	3.1302	6.1333	2.9743	4.4444	3.0707	2.9559	3.1007	2.8099	3.1632	2.8918	2.9038	2.891
	2.8735	3.4404	3.4735	3.1647	2.8505	5.5914	3.0902	3.9018	3.1427	3.2427	3.2501	2.7376	3.0729	3.0186	2.8561	2.9364
	2.9122	2.9374	2.8714	3.3113	3.0162	6.6673	3.1843	4.2678	2.9527	3.0216	3.1783	2.9987	2.9688	2.7429	3.0522	2.9616
	2.9506	2.8339	3.3044	2.9434	2.959	5.3878	3.1793	4.1669	2.8778	3.5832	3.2027	2.8464	3.0418	2.7543	3.1352	2.8356
	2.8531	3.0693	3.1684	2.9482	2.9244	5.7286	3.3132	4.246	2.8696	3.5669	3.0794	2.831	2.7081	3.0009	3.0031	2.9275
	2.9566	3.5551	3.0691	3.1182	3.1117	5.7133	2.8866	4.651	2.9866	2.941	3.1479	2.9627	3.0352	2.9146	2.922	2.8127
	2.914	3.4807	2.8764	2.8844	2.998	5.4866	2.8967	4.1737	2.9791	2.9392	3.1435	2.772	3.1921	2.9109	2.8811	2.8097
	3.0989	3.2663	3.3844	2.8462	3.1359	5.9839	3.3752	4.0351	2.9627	2.9901	2.849	3.0881	2.9146	2.9448	3.1453	3.1348
	3.0305	2.9063	3.4634	3.2604	3.2538	5.5786	2.9647	4.6041	3.0279	2.8173	2.8607	3.0831	3.0798	3.1478	2.905	3.0067
	2.8577	3.1478	3.1623	3.0236	2.88	5.6915	3.1074	4.2914	3.1829	3.1434	3.0354	3.7485	2.9573	3.0093	2.9341	2.7473
	2.8703	2.8112	2.7947	2.95	2.9075	5.7528	2.9716	4.3428	2.8166	3.1015	3.0677	2.8958	2.8997	2.8952	2.6863	2.9337
	2.9216	3.1536	3.2087	3.2775	3.1231	5.5416	3.1933	4.4354	3.2233	3.0351	3.377	3.1245	2.9996	2.7678	3.1992	3.0012
	2.8304	3.3957	4.3166	2.9117	2.988	5.587	3.1308	4.3569	3.2841	3.5837	2.8793	3.0141	2.7803	3.065	2.7928	2.7021
	2.9018	3.0923	2.8845	3.0172	3.2683	5.5123	3.1427	4.421	3.1861	2.969	3.0122	3.0177	3.2116	2.9849	3.1379	2.9678
	2.803	3.0722	2.9547	3.3872	3.1211	5.9047	3.4535	4.9293	3.2895	3.091	3.2354	3.1111	3.0084	2.8307	2.8353	2.8922
	3.1658	3.4944	2.9284	3.2048	3.3885	6.2242	3.2107	4.91	3.2652	3.1671	2.987	3.063	2.9361	3.0751	2.9706	2.9736
	2.8155	3.1688	3.5912	3.1302	3.2094	5.6555	2.95	4.621	3.0449	3.466	2.9692	3.1584	3.1086	3.2745	3.0027	2.7261
	2.8991	3.2389	2.8726	2.9381	3.5024	5.4825	3.0825	4.222	2.8863	2.8845	2.9866	3.0672	2.8387	3.0899	3.1689	3.2526
	3.0834	3.2297	3.1387	3.1445	3.0982	5.7341	3.7015	4.2568	2.9429	2.8851	3.2353	2.923	3.0096	3.7877	2.8755	2.9527
	2.762	2.741	3.5826	3.1267	2.903	5.3905	3.2391	4.4756	2.8685	2.9224	3.3343	2.9161	2.7876	2.9975	3.0449	3.1828
	3.0062	2.9491	2.8822	2.9332	3.0338	5.3044	3.325	4.4348	2.8792	2.9356	3.0828	3.0998	2.9428	3.1849	2.8913	2.7281
	2.9012	3.2633	2.8645	2.9907	2.9548	5.8086	3.0392	4.6207	2.9154	3.0118	3.174	3.0582	2.8104	3.0421	2.8981	2.7766
	2.9579	2.9037	2.8467	3.6257	3.1157	5.3661	3.123	4.6851	3.1366	3.4432	2.8651	2.987	2.7571	2.9228	2.7778	2.9649
	2.8676	2.989	2.8606	3.3414	3.0835	5.9565	3.4324	4.799	3.0437	3.3461	3.1076	3.0243	2.9301	2.8764	2.796	2.7632
	3.0116	3.3817	2.6896	3.1725	2.9333	5.9527	2.9648	4.4181	2.9685	2.9046	2.8536	2.8134	2.9858	2.7959	2.9518	2.9685
	3.5502	2.832	2.8929	3.4747	2.9281	5.3665	3.1258	4.4635	2.8554	3.1996	2.9459	2.8453	2.7992	2.9448	3.7476	3.0747
	2.9683	3.2626	2.8425	2.9524	2.9107	5.4014	3.3356	4.5141	2.881	3.0166	3.1494	3.0481	2.8828	3.4021	3.0064	2.813
	2.9091	2.8143	3.5901	3.1142	2.889	5.1389	3.2226	4.8728	2.8817	3.1226	2.9157	2.8717	3.0868	2.7507	2.9599	2.9249
	2.9157	3.2079	2.8551	3.4295	3.2313	5.1924	3.1252	4.8299	3.252	3.2091	2.8526	3.1258	2.9993	3.2688	2.7603	3.0243
	3.0072	3.2506	2.8501	3.1114	2.7959	5.6686	3.0726	4.2708	3.0417	3.339	2.9025	2.9272	2.8044	3.0165	2.8571	3.1129
	2.9033	3.1488	2.8982	2.9752	3.0662	5.333	3.2451	4.333	3.3743	3.1298	3.2128	3.0817	2.8308	3.3597	2.8778	2.6864
	2.7339	3.3899	3.138	3.309	3.0348	5.3131	3.016	4.2988	2.82	3.0463	3.1792	3.1691	3.0823	2.9432	3.2965	2.8492
	3.0686	3.3412	2.8247	2.8653	3.2001	5.4714	3.2258	4.3306	2.9505	3.092	3.0911	3.0918	2.84	3.0062	2.8919	3.0013
	2.9692	2.7463	2.8379	2.88	3.0483	5.4228	3.0915	4.0606	3.041	2.9123	3.2208	2.9795	3.0133	3.2793	2.8957	2.7405
	2.8846	3.3603	2.9196	3.2205	3.1689	5.6329	3.0913	4.7565	3.145	2.9369	2.8995	3.3479	3.1099	2.8666	3.1669	2.8614
	3.0985	3.1804	3.0911	3.2821	3.1519	5.9233	3.1664	4.4758	2.8406	3.1192	3.3073	3.0373	3.148	3.0313	3.0858	2.7781
	3.0277	2.749	2.9457	3.6817	3.2236	5.5363	2.9987	4.6853	2.8663	2.961	3.3734	2.7356	2.8967	3.0257	2.7904	2.9129
	3.2645	2.9966	3.1649	3.4395	3.0408	5.507	3.0343	4.4011	3.0353	3.2645	3.3693	3.1165	2.8259	3.0732	2.8844	2.9062
	3.5524	2.9649	2.899	3.2436	3.1603	5.768	3.1384	4.3305	2.8452	3.4693	3.2753	3.0244	3.2127	3.0075	2.7282	2.8542
	3.2285	2.863	2.9647	3.1555	3.1249	5.6557	3.1899	4.6461	3.3835	2.8538	3.0678	2.9041	2.8249	2.9164	2.9606	2.9185
	3.0201	2.9476	2.7771	3.3332	2.8619	5.3425	3.1446	4.5927	2.8939	3.0117	3.1422	3.0634	3.3625	2.8551	2.9289	3.0123
	3.0523	3.1379	2.8451	3.1582	3.0779	5.8109	3.2903	4.552	3.0606	3.3796	2.9956	3.1409	2.9632	2.9112	3.0686	2.8242
	3.8591	2.8966	3.1623	3.1884	3.3444	5.5726	3.1966	4.553	3.1529	2.8779	2.9678	2.8547	2.8189	2.9038	3.1503	2.9367
	3.1429	3.1307	2.7769	3.3456	3.1541	5.2969	2.9583	4.4392	2.9984	3.3406	3.1022	2.9022	2.9935	2.9539	2.7696	3.1492
	3.4354	3.0321	2.849	3.3501	2.9086	5.3764	3.2244	5.0991	3.0396	3.1613	2.8626	2.9426	2.8948	2.9388	2.7975	2.8916
	3.2354	3.1002	2.8009	3.063	3.0335	5.4782	3.1415	4.0984	2.8879	3.26	3.2977	3.2351	3.1028	2.7593	2.8966	2.8163
	2.9388	2.9015	3.0045	2.8269	3.1944	6.1759	2.8365	3.9749	3.0493	2.9591	2.8671	3.1127	2.8745	2.9332	3.0118	2.8684
	2.8951	2.8881	2.7044	3.0141	3.2115	5.5001	3.1581	3.8203	3.1543	3.2742	3.2619	2.9294	2.911	3.009	3.057	3.0603
	2.8905	3.1604	3.6316	3.3629	2.8666	5.7643	3.238	4.4461	3.1056	3.1553	3.3813	2.8771	2.7943	2.9651	2.9005	2.8262
	3.2966	3.2803	2.9598	2.923	3.0535	5.46	3.1877	4.5633	2.9501	3.0784	3.3485	3.1437	2.8043	3.0622	2.8292	2.6921
	3.1731	3.3605	2.8453	2.8056	3.111	5.4932	3.0767	4.3707	2.8251	3.1867	3.0502	2.9416	2.853	3.1149	2.8328	2.9216
	3.5944	3.2422	2.7791	3.1996	3.0735	5.461	3.0308	4.2342	2.8057	3.43	2.9127	3.4709	2.9019	2.9162	3.1091	3.0049
	2.8909	3.4778	2.8706	3.0512	3.0231	5.3222	2.8979	4.5574	2.86	3.5613	3.0133	3.1043	2.9109	3.1177	3.2704	2.802
	3.1616	3.6716	3.0246	3.0778	3.1376	5.957	3.1424	4.3943	2.8874	3.2757	3.2369	3.2701	2.8317	3.126	2.8005	2.7579
	3.0461	3.0019	2.9827	3.0149	2.9107	5.4368	3.1335	4.3492	3.1298	3.18	2.9168	3.3055	2.8134	3.0564	3.1007	3.1917
	2.9161	3.0196	2.9602	3.3266	3.1474	5.5513	3.2503	4.7199	2.9769	3.155	2.8693	3.1575	2.9914	3.165	3.0005	2.7579
	3.5581	3.0004	3.0548	2.8427	2.9715	5.3151	3.118	3.8648	2.8656	3.5885	3.1969	3.8165	2.8559	2.8862	2.8777	2.9344
	3.1467	3.2053	3.52	3.5535	3.15	5.6456	3.1781	5.1048	2.9767	3.1355	3.1398	4.4754	3.0462	2.9685	2.9221	2.9097
	3.2056	3.17	3.5978	3.1103	3.0172	5.355	2.9266	4.4464	2.8135	3.1935	3.0736	3.8075	3.0992	2.9912	2.8074	2.8478
	2.8829	3.1306	3.3255	3.2404	2.9128	5.8125	3.2004	4.5375	2.8258	2.9602	3.5464	3.5457	2.956	3.1887	2.9018	2.9333
	2.9377	3.3713	2.823	3.2698	3.2182	5.6233	3.2504	4.6966	3.0176	4.0012	3.1051	3.4253	2.8937	2.8887	2.8088	2.8008
	2.8272	3.0635	2.9343	3.1329	3.0171	5.2152	3.3485	4.2165	2.832	3.1852	2.9727	3.1222	2.9425	2.9829	2.8806	2.8831
	2.7536	3.5306	2.7303	2.9188	3.3463	5.6009	3.2479	4.6178	2.9912	3.0659	3.0556	2.9804	2.8497	2.9358	3.35	2.9585
	2.8766	2.8355	2.8417	2.8791	2.9971	5.6998	3.3242	4.5094	2.9084	2.8841	3.539	2.8852	2.9413	2.9143	2.9074	2.8504
	2.8913	2.9321	2.7927	3.0274	3.3684	5.6758	3.239	4.3661	2.8872	3.412	3.2037	3.1603	2.7981	2.7961	3.3959	2.7877
	2.8638	3.0097	2.8175	3.0596	3.1772	5.6666	3.2373	4.1242	3.0909	3.3122	2.9646	3.1677	3.1988	2.9382	2.991	2.9634
	2.8837	3.2449	3.1315	3.0787	3.1745	5.1991	3	4.13	4.0217	3.2932	3.4469	3.3199	2.7024	2.9053	2.9382	2.9389
	2.8309	3.2654	3.0596	3.1844	2.8511	5.5476	3.0571	4.248	2.8323	3.4504	3.2036	3.4596	2.7951	2.9234	2.8767	2.8531
	3.5153	3.0477	2.8945	3.1379	3.1171	5.4569	2.972	4.1157	3.058	2.8791	3.5602	2.9778	2.9895	2.9766	2.7856	2.9793
	3.2123	3.0907	2.8111	2.8759	3.2331	5.0359	3.2674	3.5945	2.7562	3.2666	3.2293	3.2372	2.9572	2.9345	3.0721	2.9938
	2.8726	3.0843	3.0227	3.0585	3.1767	5.5632	3.1654	4.1178	3.0593	3.3416	2.846	3.2474	2.7851	3.2833	3.0291	3.0234
	3.1921	2.9091	3.0302	2.8495	2.835	5.913	3.728	3.4324	3.2274	2.9384	3.0464	3.4498	3.1318	2.7513	3.0328	2.855
	3.0318	2.9078	3.1133	3.0494	3.1049	5.328	3.5468	3.532	3.0014	3.3754	2.8761	3.116	2.8133	2.8492	3.0791	2.8782
	3.0795	3.0152	3.2331	2.7552	2.9046	5.7518	3.4898	4.1224	3.0028	3.0153	2.9694	3.0128	2.975	3.0705	3.0018	2.908
	2.9518	2.8898	2.8895	3.1088	3.021	5.6506	3.1519	4.2656	2.7801	3.0553	3.5599	3.0389	2.8329	2.7877	2.9599	2.833
	3.3558	3.1306	2.9385	3.0309	2.923	5.6654	3.2506	5.2626	2.9153	3.0733	3.28	3.1135	2.7056	2.9615	2.8853	2.9229
	3.3117	3.3499	2.7696	3.2937	3.1396	5.4039	3.4507	4.603	3.0931	3.3204	3.0601	3.3047	3.0501	2.9611	2.9573	2.9006
	2.7575	3.1092	2.8885	2.6961	2.9364	5.6311	3.7	3.8104	2.9979	3.363	3.2269	2.9949	2.9209	3.1423	2.8766	2.8398
	2.9862	3.24	2.9558	3.0107	3.2499	5.4695	3.0871	4.1587	3.0776	3.1498	3.1929	3.2352	2.9648	3.0079	2.897	2.7316
	2.8411	3.3608	3.3946	3.4008	2.9566	5.9973	3.5438	4.6689	3.0852	2.988	3.4353	3.3634	3.0335	3.0922	2.8673	2.8252
	3.0975	3.2624	2.9911	3.0222	3.1024	5.4158	3.1953	4.8885	3.1061	3.1442	3.05	3.2184	3.2853	3.1043	2.8571	2.7679
	2.8672	3.2937	2.8157	2.9006	3.3307	5.6812	3.1445	4.7018	3.3937	2.8995	2.8921	3.0504	3.2843	3.1527	2.7099	2.9829
	3.0247	3.1149	2.9394	2.9196	3.2198	5.5664	3.0589	4.4901	3.0964	3.6	2.9636	3.2012	2.8947	2.7972	3.0899	3.0035
	3.0371	3.1087	2.8514	2.873	3.1366	6.0381	3.1673	3.9058	2.8303	3.3622	2.9455	3.2029	2.9282	3.1331	2.9447	2.8512
	3.3293	3.0893	2.8505	2.8568	2.9683	5.84	3.5548	4.2897	2.976	2.8478	2.9612	4.1548	2.7446	3.3285	2.8484	2.8505
	2.8132	2.8735	2.9943	2.8708	3.1039	5.7	3.1651	3.837	2.8962	3.2067	3.0765	3.1505	3.0126	2.8276	3.0566	3.0199
	2.9929	3.6918	3.0005	2.8909	3.0163	5.6243	3.3992	3.5258	3.0178	3.132	2.9504	3.8537	2.9862	3.193	2.8007	2.9679
	3.1693	3.0436	3.0618	2.9529	2.9734	5.4366	2.7503	3.0769	2.8985	2.8154	3.0166	3.0798	2.9373	2.8952	2.7833	2.9932
	3.1917	3.3878	2.844	2.7626	2.937	5.7	3.2616	3.6708	2.7824	2.9661	2.9778	3.4333	3.0267	3.0143	2.7503	2.872
	3.1431	3.0785	2.8566	2.8006	3.4794	5.2124	3.3921	3.3376	2.7569	3.3269	2.916	2.9786	3.0957	3.194	2.832	2.8891
	3.1608	2.9414	3.4385	3.0949	3.0255	5.5762	3.3706	3.7797	3.0791	2.8083	2.9167	3.204	3.0306	2.8681	2.8089	2.8798
	3.0741	3.5165	2.728	3.0843	2.9437	5.5342	3.2718	3.7593	3.0984	3.0509	2.9197	3.2438	2.7557	2.8708	2.7237	2.9596
	2.984	3.1002	3.0518	2.8538	2.9128	5.579	3.1286	4.0545	2.9833	3.0138	3.1559	3.7606	2.8603	3.0692	2.8655	2.6716
	2.8652	3.2139	2.8145	2.7771	3.0763	5.5614	3.6379	4.2722	2.9979	3.0491	2.9112	3.063	2.9066	3.1266	2.8298	2.9722
	2.8105	3.0985	3.0181	2.8087	3.0983	5.0219	3.0992	3.7087	3.04	2.9451	3.5191	3.5005	3.0909	2.9337	3.0975	2.7446
	2.9671	3.0787	2.8227	2.8062	2.9551	5.495	3.2939	3.6445	3.1927	3.2021	3.0229	3.1041	2.7779	2.8989	3.2998	2.7539
	2.9459	3.4665	3.0324	2.8693	2.9508	5.7978	3.113	3.6907	3.1232	3.2722	2.9718	3.265	2.8039	2.7699	2.9741	2.9847
	3.1182	3.0849	2.851	2.7453	2.9985	5.4528	3.0118	3.6741	2.8556	3.1232	3.3623	2.8938	2.9295	3.0635	3.019	2.9143
	2.9166	3.596	2.8322	3.0816	3.0626	5.9497	3.1581	4.2485	2.9353	3.2949	3.0845	3.2346	3.1176	2.9813	2.8279	3.3722
	3.3748	2.9505	3.0172	2.862	2.9621	5.7775	3.2086	3.5695	2.7958	3.1134	3.3486	3.1681	2.9956	3.107	2.9432	2.9214
	3.1453	3.076	2.9377	2.8122	3.174	6.1548	3.2864	3.5353	3.0539	2.7886	3.0782	2.9621	2.9429	3.1516	2.8878	2.7809
	2.7654	3.2138	2.7957	2.9635	3.0988	5.5987	3.2142	3.8883	3.1074	3.2736	2.7894	3.0701	3.0055	2.9122	2.8242	2.7575
	2.9432	3.0147	2.9085	2.829	3.2137	5.2454	3.3039	3.6408	2.9305	3.134	3.0278	3.2788	2.8462	3.1193	2.8218	2.7687
	2.8369	3.374	2.9629	2.6943	2.9439	5.9185	2.9961	3.4422	2.8966	3.3337	3.0052	2.7837	2.8298	3.287	2.7931	3.0147
	2.9652	3.1533	2.8843	2.9385	3.155	6.0646	3.1817	3.568	2.7775	3.3524	3.1269	3.22	2.9615	3.4156	3.0051	2.9826
	3.0523	3.3487	2.804	2.8452	2.9994	5.8855	3.3443	3.7402	2.9115	3.3309	3.1259	3.0399	3.0407	3.0162	2.6998	3.2051
	2.7964	3.1587	2.9796	2.7193	2.9438	5.5243	3.2169	3.628	3.0514	3.3355	2.837	2.8303	2.8373	3.2832	3.2503	2.8222
	3.1503	3.0454	2.8569	3.105	3.0813	5.7112	3.5426	3.5369	3.0574	3.3933	3.3697	3.4266	2.907	3.0388	2.773	2.7152
	3.1024	2.8628	3.558	2.9812	2.9615	5.6608	3.1498	3.5909	2.9112	3.1553	3.0471	3.1374	2.9109	2.955	3.0091	3.0582
	2.9259	2.8001	3.4342	2.745	2.9401	5.6669	3.5512	3.7687	3.1355	3.1948	3.0565	2.9938	2.9074	2.9643	2.9648	2.9298
	2.903	3.1018	2.802	2.8929	3.053	6.0581	3.4438	3.6362	2.8865	3.1189	3.078	3.3378	2.918	3.6257	2.7853	3.0823
	3.0578	2.992	2.8747	2.6557	3.3454	5.9027	3.0106	3.2871	3.0701	2.9702	3.257	3.1733	2.8881	3.3784	3.0113	3.073
	2.8721	3.1969	2.8294	3.1858	3.1134	5.5547	3.2695	3.7005	3.0609	3.129	2.7243	3.0889	2.9012	2.9427	2.7895	3.1535
	3.1286	3.2204	3.0484	2.7649	3.0657	5.5584	3.1044	3.3471	3.2541	2.9802	3.0137	3.3313	2.9327	2.7826	2.833	2.8509
	3.1044	3.3415	3.0183	3.0863	3.1444	6.0748	3.4469	3.8727	3.1017	3.091	3.4321	3.2196	2.8919	3.0277	3.0607	2.8164
	3.0692	3.2516	3.312	3.0223	2.9475	5.9073	3.1013	3.5496	3.1254	3.2762	3.1878	3.1261	2.986	3.1114	2.9376	3.1164
	2.8219	3.0193	3.541	3.1051	3.4055	5.922	3.0478	3.5013	3.1124	3.7764	3.2197	3.0445	3.2538	3.1203	2.7948	2.7914
	2.9092	2.9494	2.7738	2.9921	3.0714	5.898	3.0971	3.4758	3.2345	2.9537	2.81	3.0617	2.7101	2.9158	2.9826	2.85
	2.9907	3.072	2.7903	2.8543	3.0027	5.9239	3.2718	3.509	2.9386	3.2137	2.9079	3.1107	2.8855	2.9437	2.8175	2.7056
	3.3859	3.0517	3.0385	2.9204	2.9534	6.3176	3.2229	3.4617	2.9407	3.4486	2.8975	3.1543	2.9581	3.0556	3.0156	3.0802
	2.7862	3.0199	2.8543	3.1344	3.0403	5.7786	3.1162	3.7598	2.8518	3.095	3.1821	2.9251	2.9459	2.9385	2.8723	2.9993
	2.9765	2.9698	3.4625	2.8446	3.2253	5.8532	3.186	3.4211	2.9347	3.1345	2.9121	3.2229	3.1499	3.0351	3.0561	3.0339
	2.9236	2.9222	3.0216	2.9131	3.104	6.134	3.2563	3.2244	3.1049	3.4488	3.0479	2.9219	2.8859	2.8781	2.8832	3.1383
	3.3247	2.9099	2.8209	2.8965	3.1491	5.9285	3.0052	3.3	2.7956	3.1073	2.9821	3.1407	2.9015	2.9648	3.1023	2.6772
	2.827	3.4656	3.3281	3.1479	2.9521	5.7901	2.9035	3.5515	2.8849	3.7523	3.2593	3.1446	2.9498	3.0846	2.9608	3.206
	3.9104	3.0335	2.8067	2.9973	2.9463	5.7319	2.8671	3.9407	2.9188	3.258	3.0698	2.8666	3.0483	2.7968	3.4756	2.9427
	4.0012	3.2925	3.0505	2.9414	2.9639	6.0276	3.0634	4.0321	3.1184	3.1412	2.8589	2.9416	2.9436	3.078	3.0723	2.8347
	2.9541	2.9222	2.9752	3.0172	3.2836	5.5748	3.4076	3.682	2.9357	3.3577	2.8489	3.1156	3.0818	2.8818	3.3476	3.0901
	3.2085	3.287	2.7519	2.9129	3.0407	5.3914	3.5356	3.6023	3.0791	3.2479	3.2052	2.9473	2.9071	2.982	2.9905	2.9614
	3.0381	2.9728	2.7434	2.7507	3.3132	5.5631	3.058	3.3276	3.2604	3.1562	2.9464	2.968	2.9289	3.266	2.9033	2.8809
	2.9484	2.7551	3.0517	2.9163	3.2034	5.4821	3.4881	3.3397	3.173	2.8528	3.0586	2.982	2.9234	3.0643	2.9476	2.8573
	2.8552	2.8535	2.815	3.0825	3.1209	6.002	3.0305	3.6216	3.003	3.0435	3.1118	2.871	3.1168	2.9331	2.9917	2.8222
	3.3173	3.0757	2.8733	3.0321	2.9529	6.1667	3.3876	3.9135	2.8947	2.884	2.8761	3.1149	3.1499	3.1185	2.7443	3.0861
	2.8427	2.9874	3.056	3.3054	3.1815	5.8584	3.4621	3.9365	3.0485	3.092	3.1673	3.0008	2.9912	3.1886	2.9649	2.9916
	2.968	2.9365	2.91	2.8948	3.1744	5.3118	2.878	3.3619	3.1298	3.093	2.9498	2.8634	2.818	2.8949	2.9044	2.9599
	2.9896	3.008	3.0733	2.9906	3.1967	6.0336	3.3924	3.828	3.2464	3.2393	2.7204	2.9626	2.7636	3.9196	2.7749	2.894
	2.8427	3.1786	2.8418	2.9199	3.0855	5.839	3.257	3.7254	2.9858	3.0541	3.3435	2.9339	2.9524	3.1231	3.0299	2.8334
	2.8293	2.8157	2.765	3.2513	2.983	6.0259	3.7694	4.1114	3.1275	2.7089	3.3509	2.9843	3.1231	2.8996	3.0195	2.813
	3.1036	3.0007	2.8773	3.5405	2.9405	5.6303	3.5541	4.0886	2.9901	2.7478	3.0995	2.9311	3.2445	2.9723	2.972	3.0018
	3.1508	3.081	2.8154	2.9709	3.0907	5.754	3.1217	3.5198	2.922	3.4549	3.1715	2.9312	3.1585	2.9775	3.0462	2.7954
	2.802	2.955	3.0077	3.15	3.0974	5.5698	2.9778	3.7907	3.1808	2.8831	3.3565	2.7898	3.0896	2.9561	3.0845	2.7528
	2.9988	2.9467	2.791	3.1415	3.0295	5.981	3.3303	4.2503	2.9887	3.6409	3.0359	2.7566	2.7457	2.9638	2.9597	3.0418
	2.9912	2.8804	2.7934	2.9973	2.85	5.7059	3.1543	3.9104	3.0673	3.3374	2.9902	3.0701	2.8224	3.1537	2.9828	2.922
	2.8756	3.0839	2.8705	3.3614	2.912	5.3279	3.0093	4.3009	3.3777	3.0447	3.2313	2.8848	3.0257	2.8323	2.7974	2.9154
	3.0878	3.0778	2.7839	2.8581	3.0219	6.0251	3.2956	3.7049	3.0775	3.3159	3.2163	2.7894	2.887	3.2927	2.8181	3.0237
	2.8435	2.9788	3.0004	2.9956	3.0331	5.4619	3.1183	4.0585	2.7391	3.1643	3.096	2.93	2.7752	3.1641	2.8856	2.9089
	3.0461	2.9943	2.8463	3.1484	3.0227	5.4612	3.2944	4.1006	2.7925	3.217	2.9083	2.8802	2.8938	3.0483	2.8372	3.288
	2.7523	3.0109	2.8357	3.2531	3.047	5.5904	3.3141	4.2578	2.8438	3.235	3.0104	2.8186	2.8005	2.9688	3.0941	2.7661
	2.7301	3.6512	3.2775	2.8431	2.8557	5.7887	3.2861	3.5962	2.8199	3.1307	3.0411	3.0411	2.8283	3.2656	2.8741	2.9926
	3.4815	2.8951	2.9066	2.9319	3.3583	5.6184	3.5118	3.9456	3.1409	2.8525	2.7839	3.0223	3.0973	2.8902	2.8087	2.7849
	3.2449	2.9532	2.8241	3.2451	2.9718	5.6156	3.1549	3.9441	3.1538	3.0919	3.1069	3.0495	3.0797	2.9135	2.8792	2.9243
	2.9521	3.007	2.7255	3.0423	2.8056	5.6681	3.8154	3.7935	2.8538	3.6127	2.8346	2.9407	2.8619	3.1229	2.8104	2.8376
	3.433	3.0872	3.0326	2.8287	3.0753	5.9594	3.4651	3.552	3.1973	3.5978	2.9546	3.0736	2.8771	3.2739	2.7617	2.8219
	3.1894	2.7266	2.7312	2.8281	2.8878	5.6892	3.0473	3.4894	2.9206	2.9236	3.2015	3.0825	2.8656	2.9795	3.1568	2.9637
	2.9495	2.8517	2.7883	2.9997	2.8387	5.8593	3.4194	4.0941	3.1033	3.2896	3.3359	3.2368	2.9205	3.1886	2.8006	2.887
	3.1125	3.0702	2.9687	2.8655	3.3053	5.976	3.6867	4.1997	2.9792	2.9204	3.2627	3.3244	3.1371	2.9085	2.9014	2.9481
	2.9469	2.8674	2.8977	3.0105	2.8913	5.5455	2.9607	4.2271	3.0169	3.2591	3.1083	2.823	3.0026	3.166	2.9635	2.979
	2.8848	2.8859	2.8815	2.8636	3.3389	6.2203	3.6914	3.9277	3.1051	3.1465	3.1321	2.9558	2.7168	2.9538	2.9594	2.8026
	3.3453	2.8991	2.939	3.057	3.0935	5.8937	3.2727	4.3843	2.8272	3.3378	2.6912	3.1581	2.8682	3.0244	2.8935	2.9045
	2.8368	3.087	2.8716	2.8938	2.9959	5.6694	3.4687	3.8934	3.0575	2.9781	3.1553	3.361	2.7645	2.8	3.0338	2.9921
	2.8607	3.134	3.0531	3.1434	3.1496	5.8524	2.9855	3.9023	2.86	3.2128	3.0847	2.9709	2.8806	2.8557	2.8256	2.772
	3.1382	2.9804	2.887	3.2441	2.9283	5.7664	3.7171	3.7428	2.8376	3.0137	3.1117	2.9132	2.7869	3.044	2.8657	3.0098
	3.0378	3.2704	2.7997	2.7154	3.1798	5.6131	2.8654	3.5263	2.9585	3.1063	2.8365	3.096	3.2171	3.1508	2.7687	2.8082
	2.7744	3.2768	2.9709	2.9927	3.1674	5.7845	3.2959	3.3618	2.9078	2.9337	2.8863	3.0189	2.8214	2.9705	2.9582	3.0105
	3.026	3.052	2.8795	2.9256	3.2024	5.7031	3.2576	3.6775	2.9742	3.0226	2.9595	2.9782	3.0624	3.5907	2.794	3.1445
	3.1041	3.2204	2.8327	3.1315	3.0819	5.6819	3.3491	3.5697	3.1347	2.8472	2.9758	2.9685	3.3904	2.976	2.9836	3.1011
	3.3371	3.1635	2.9337	2.9637	3.0787	5.5969	3.4235	3.176	2.99	3.102	3.0023	2.7933	3.1727	2.92	2.8742	3.2162
	2.9677	3.0077	2.6621	2.8749	3.2104	5.8114	3.6782	3.388	2.8904	2.8103	2.7732	3.0902	2.8104	2.9696	2.8498	2.8307
	2.9529	2.9545	2.904	3.0337	3.1074	5.5349	3.3731	4.2606	3.245	3.5722	2.835	2.9147	2.9009	3.0805	2.7977	2.7606
	3.1426	3.2202	3.0682	2.9868	2.9668	5.6522	3.6148	4.2798	2.791	3.1326	2.9853	2.9065	2.901	3.4286	2.9246	2.6419
	3.2183	3.3537	2.8655	2.7397	3.1192	6.15	3.5807	3.9546	2.9685	3.0984	2.9392	2.6293	2.9301	3.1734	2.9498	3.1051
	2.6979	2.939	2.9922	2.7502	3.1099	5.8153	3.4823	3.6091	3.1598	2.9858	3.1157	2.8867	2.7684	2.8317	2.868	2.9037
	2.885	3.1977	2.8968	2.752	3.2429	5.8859	3.3976	3.2675	2.971	3.1678	3.2904	2.904	3.0526	3.2528	2.8813	2.8358
	2.9834	2.9848	3.2866	2.8065	3.1145	5.9352	3.0706	3.4319	2.9267	3.0385	3.1041	2.9826	2.8426	3.4936	3.2651	2.8008
	3.146	3.1175	2.9276	2.9979	2.8562	5.9263	3.059	3.2006	2.8608	3.4464	3.0388	2.9889	2.9847	2.822	2.8624	2.9907
	2.7922	3.1713	2.8108	3.2418	3.2511	5.5934	3.255	3.512	2.8098	3.2569	3.1751	3.0113	2.8364	3.2208	3.1209	2.8747
	3.3827	3.3126	2.9455	2.8981	3.0524	5.5863	3.4701	3.6389	2.8207	2.791	3.12	3.066	2.8375	3.0562	2.9028	2.8053
	3.4968	3.4762	2.9584	2.9832	3.2354	5.5746	3.0444	3.2489	3.0752	3.2353	3.4685	2.9206	2.6779	2.9337	2.815	2.7556
	3.2431	3.0964	3.0854	3.073	3.0143	5.6471	3.9688	3.1488	2.8426	2.8068	3.046	2.9349	3.0153	3.2297	2.8813	2.7304
	2.9529	3.1395	3.0009	3.1203	2.96	5.3342	3.884	3.4013	3.0039	2.9176	3.4945	3.0957	2.7784	3.1356	2.8247	2.963
	3.0836	3.1765	2.8216	2.9405	3.2029	6.0252	3.2701	4.0471	3.0533	3.4579	2.8691	3.1473	2.7919	3.1333	2.798	2.7555
	3.206	3.126	2.8237	2.8798	3.0687	5.8363	3.5417	3.903	2.9844	3.2339	3.0545	2.9992	2.825	2.7809	2.839	2.9171
	2.9976	2.9265	2.9773	3.3461	3.024	5.5213	3.0913	4.7103	2.7863	2.9807	3.1896	2.7849	2.8557	2.8531	3.0503	2.9149
	2.8542	2.9202	2.7471	3.066	3.501	5.5873	3.8081	3.97	3.0203	3.338	2.9456	3.0829	2.864	2.9527	2.8606	2.8569
	3.7352	3.3315	2.9564	3.1351	2.9412	5.864	3.5609	4.2167	2.8946	3.1567	2.9706	2.8554	2.8228	3.0319	2.8563	2.8573
	2.9356	3.5756	2.6792	3.6772	3.3399	5.5412	3.5164	4.6106	2.8945	3.1596	3.0172	2.9617	2.8649	2.8816	2.9339	2.7719
	2.7973	3.0646	3.0174	3.2877	3.4012	5.5676	3.4588	4.2265	2.9273	2.8647	2.7888	3.1559	3.1704	2.8961	2.7419	2.83
	2.8884	3.2976	2.9235	3.0354	3.2795	5.3067	3.2719	4.2204	3.3496	3.4045	3.1568	3.0356	2.8289	2.7969	2.7985	2.7688
	3.1329	3.4389	3.36	3.6724	3.1534	6.2017	2.974	4.3143	2.9247	2.9424	3.0596	2.9595	2.8466	2.9123	2.9366	2.9235
	2.9442	2.958	2.804	3.2126	3.0031	6.292	2.9498	3.8957	2.8111	2.9717	3.079	3.3139	2.9035	3.255	2.991	2.8273
	2.8281	3.27	3.1774	3.6395	2.9957	5.8228	3.63	4.4487	3.381	2.8903	3.2592	3.0963	2.9657	3.228	3.1267	2.8308
	3.2773	2.8212	3.5673	2.7966	3.1776	5.7463	3.711	3.0044	2.9546	2.943	3.2457	3.5301	2.9386	2.8635	3.2632	3.0312
	2.8629	3.0647	2.9036	3.0446	2.7909	5.5422	3.5251	3.9794	2.9889	3.0289	3.1139	2.9393	2.8292	2.9992	2.8313	2.9905
	3.0923	3.456	2.9063	2.9444	3.436	5.8153	3.1388	4.5749	2.9458	2.756	2.881	3.0863	3.1413	3.0046	2.9332	2.9202
	2.7879	2.9057	2.845	2.7807	3.2532	5.614	3.0908	4.1279	3.0268	3.145	3.2153	2.9284	2.9067	2.9961	2.9289	2.9264
	3.1267	2.9417	3.0175	3.0414	2.993	5.849	3.0411	3.4602	3.161	2.9315	3.4024	3.0529	3.0548	3.0232	2.8654	2.9946
	2.8364	3.1087	3.0061	3.2058	2.9907	6.1804	3.2584	4.2613	3.1017	2.9411	3.0303	2.7062	2.7323	2.8938	3.1239	2.7764
	2.9028	2.9372	2.8845	3.0805	2.9801	5.5303	3.0083	3.7361	3.086	2.7564	2.905	2.9128	2.9285	2.9123	2.7835	2.8695
	2.8375	2.9216	2.8962	3.1007	2.9098	5.8757	3.1362	3.7681	2.9133	3.0315	2.9699	3.4103	2.941	2.8596	2.7349	2.8451
	2.8219	3.3199	2.8975	3.038	3.2318	5.873	3.4012	4.3618	2.9001	3.0395	3.1978	3.2486	3.0064	2.8163	2.7149	2.8663
	3.0583	2.9914	2.8982	2.9649	3.2255	5.38	3.3351	3.9906	3.0242	3.2304	3.1022	2.9623	2.9166	2.8708	3.0876	3.0209
	3.3438	3.3647	2.9163	2.9371	2.9077	5.9847	3.3246	3.7701	3.2169	2.9854	3.1243	2.831	2.8253	3.3605	2.9119	2.728
	2.8978	3.101	2.8682	2.9366	3.0491	5.4452	3.1792	3.5815	3.1891	2.9136	2.802	2.9873	2.9483	2.6635	3.1604	2.7144
	2.7216	3.1638	3.0815	2.9215	3.3392	5.5457	3.1078	4.1312	3.24	3.0932	3.0985	3.0933	2.9385	2.9983	2.9108	2.7387
	2.978	3.4017	2.8504	3.0491	2.9915	6.298	3.271	4.0041	3.2277	3.1088	3.0833	2.9256	3.3263	2.8667	3.0276	2.7968
	3.4863	3.4022	2.9423	3.0388	3.2415	4.586	3.3227	4.0785	3.2226	2.9896	3.0707	3.0068	3.0012	3.1375	2.9998	2.9021
	3.0039	2.9416	2.7706	3.0935	2.9671	4.4871	3.8215	3.758	2.8333	3.2977	3.0448	2.9045	3.1584	3.0633	2.9154	2.863
	2.979	3.0899	2.881	2.8535	3.0089	4.6461	3.5774	3.7448	3.1283	2.6378	3.0286	3.1274	2.9036	3.082	2.9283	2.8778
	3.0758	3.4531	3.0312	2.9457	3.2512	4.6861	3.208	3.8506	2.9744	2.9403	3.5466	2.9818	2.8949	2.9043	2.8884	2.7395
	3.0719	3.1475	3.5393	3.015	2.9858	5.7561	3.2052	3.5842	2.9437	3.0227	2.9731	3.1589	3.0956	2.791	3.0708	2.8503
	3.2059	3.002	2.9881	2.8773	3.0912	5.3122	3.1784	3.9867	3.0932	2.9476	3.3214	3.2256	2.9433	2.8443	2.8603	2.7412
	2.8436	3.2743	2.8844	2.8691	2.8634	5.9599	3.7994	3.9634	3.1862	3.3249	3.1212	3.0083	2.9995	2.9008	2.9256	2.8695
	3.0154	3.2594	2.9496	2.9685	3.1529	5.5015	3.5144	3.6845	2.9262	3.1065	3.7584	2.8241	2.9197	2.9705	2.9526	2.8209
	2.9338	3.204	2.8764	3.0415	3.119	5.8697	3.6121	3.9464	2.8542	3.0244	3.0753	3.3035	2.7842	3.1387	2.8007	2.7646
	3.1232	2.9297	2.8285	2.8958	3.0022	5.6818	2.9584	3.5885	2.8274	3.0603	3.0165	3.0013	2.984	3.0628	2.9445	2.708
	2.8531	3.0338	2.9436	2.9228	3.5344	5.4325	3.3946	3.4893	3.0784	2.8698	2.8415	3.0321	2.9618	2.8583	2.8781	2.9569
	2.9625	3.0694	2.8478	3.045	2.9972	5.555	3.0235	3.7389	2.7751	2.9156	3.0166	2.9297	3.0051	2.7817	2.8852	2.9641
	2.8193	3.436	2.9878	2.916	3.0716	5.8156	3.6756	3.3042	3.0066	3.1863	3.0673	2.9587	2.77	2.8345	2.9709	2.8091
	3.0754	3.3078	2.7752	2.892	3.0879	5.6413	3.6584	3.3606	3.1663	2.8532	2.79	2.9724	3.2044	3.0444	3.2667	2.9275
	3.4771	3.3433	2.9334	2.8901	3.1401	5.6464	3.8514	3.5339	3.0569	2.8742	2.9126	2.8122	2.814	2.9003	3.1079	2.8941
	2.8547	3.3686	2.8545	2.9253	2.994	5.501	3.1508	4.1168	2.7957	3.3679	2.9181	2.8694	2.9259	3.0263	3.0306	3.0823
	2.9235	3.7848	2.8791	2.8761	2.9691	5.8651	3.7167	3.922	2.9484	2.9169	3.1129	2.9653	2.7889	3.1319	3.0331	2.6744
	3.0065	3.319	3.1406	3.0712	2.9589	6.2109	3.3339	3.7674	3.0075	3.3071	2.855	2.8847	2.6766	2.8019	2.7425	2.9524
	2.953	3.3645	2.8683	2.8983	3.2435	5.8397	3.0545	3.31	3.047	3.3599	2.8866	2.9338	3.1216	2.8874	2.963	2.7768
	2.9775	4.0947	3.0251	3.1084	2.9112	5.6461	3.6874	3.4723	3.1564	2.9115	3.0985	2.74	2.7419	3.0895	2.8596	2.9299
	3.3193	3.0787	2.8777	2.9394	3.0615	5.4486	3.2104	3.5203	3.2999	2.7628	2.9301	3.3223	3.0016	2.7953	2.666	3.0937
	3.505	3.3387	2.7981	3.1489	3.0599	5.7449	3.5974	4.1656	3.0629	3.1485	3.4507	3.274	3.0302	2.7989	2.9544	2.8741
	2.957	3.8155	2.7848	3.2366	3.2979	6.2113	3.283	3.9448	2.8923	3.1915	3.1053	3.8192	2.9984	2.8313	3.1714	2.8841
	3.2448	3.6885	2.8821	3.5706	3.3268	5.5681	3.1114	4.3858	2.9173	2.9024	2.763	3.0375	2.7697	2.8697	3.0587	2.965
	2.988	3.4786	3.0017	2.7262	3.1142	4.5864	3.3728	3.8433	3.0235	3.0373	2.9149	3.2914	2.9474	2.9879	2.801	3.0472
	3.2676	3.9397	2.9408	3.0524	2.9791	5.1035	3.3909	4.0955	2.8711	3.3776	2.9133	2.9044	2.7311	2.9694	3.0012	2.8439
	3.1311	3.2418	2.7711	2.8658	3.1424	4.2845	3.9053	4.073	2.947	3.0595	3.0858	3.1596	3.0695	2.7875	2.8113	3.0049
	4.253	3.5504	2.9918	3.3557	3.2136	4.6853	3.1345	4.3046	3.032	3.1493	3.0823	3.0593	3.0175	2.9149	2.8568	2.7416
	3.7543	3.5728	2.9025	3.1908	3.2374	4.7802	3.0659	4.1722	3.1181	3.3931	2.9582	3.089	2.9946	2.9895	2.8185	2.8811
	3.7667	3.2939	3.2596	3.1718	3.2852	4.4619	3.913	4.8149	2.8113	2.9054	3.2242	3.1057	3.0425	2.818	2.8881	3.0494
	3.5633	3.7784	2.9548	2.9075	2.9618	5.4183	3.1604	3.6458	3.1416	2.9355	2.8323	3.6917	2.9113	2.9598	3.09	2.8638
	3.2015	3.4456	2.9132	3.0286	3.1406	4.62	3.4219	3.9662	2.9702	3.1487	2.8977	3.1935	2.7369	2.7031	2.8216	2.9255
	3.7184	3.1122	2.7899	3.2793	3.0961	4.5147	3.8324	4.3772	2.9744	3.3257	3.0611	2.8772	2.8621	3.0571	2.8993	2.8358
	4.835	3.317	3.0032	2.8786	3.2583	4.7113	3.7578	3.4619	2.8569	2.9558	2.9352	2.9785	2.8319	2.8699	3.1176	2.7745
	3.5616	2.951	2.844	2.8875	3.4614	4.5998	3.4669	3.6682	3.3306	3.1493	3.1091	2.7297	2.9753	3.1168	2.948	3.1733
	2.958	3.0267	3.0139	3.2659	3.1197	4.3495	3.8695	3.9947	3.0204	2.8547	2.8035	2.9385	3.0806	2.8954	2.9403	2.7889
	3.3272	3.3854	3.1342	3.5488	3.0779	4.1984	3.993	4.4213	3.1653	2.9673	2.8767	3.0604	2.795	2.924	3.0996	2.9627
	2.9699	3.4503	2.8469	3.4386	2.9923	4.2584	3.5443	3.9154	3.022	2.8736	2.9124	3.312	2.908	3.0783	2.8867	3.0295
	3.2441	3.1761	3.0181	3.3416	3.0941	4.2914	3.674	4.211	2.9683	2.8767	3.2328	3.0708	2.8716	2.8422	2.8668	2.7334
	2.9555	3.6052	2.9602	2.7065	2.8784	4.5581	3.1891	3.4647	3.4691	3.6661	2.9977	2.846	2.7859	3.3715	3.0721	2.9309
	2.7776	3.0414	2.8376	3.0322	3.0619	4.6622	3.2332	4.147	3.0304	3.9641	2.8557	3.1532	2.8011	2.9548	2.7938	2.8341
	3.2063	3.6586	3.3005	2.8514	3.094	5.0194	3.2879	3.864	2.8712	3.2275	3.1285	2.995	2.9845	2.7584	2.9698	2.8042
	3.2263	3.5706	3.1566	2.8272	3.0382	4.7256	3.3524	3.4762	2.9127	3.2158	2.884	3.3628	2.9872	2.999	3.0074	2.8724
	3.0822	3.2752	3.0218	3.0475	2.878	4.5348	3.243	3.9806	3.195	2.985	3.1146	2.9025	2.9382	3.0292	3.1722	2.9985
	2.865	3.6611	2.8696	3.003	2.9404	4.1561	3.099	3.3932	3.3251	3.498	2.958	3.086	3.0295	3.019	2.8124	2.9431
	3.0292	3.9566	2.9987	2.9945	2.9574	4.9109	3.3807	3.8951	3.0198	3.1266	2.9452	2.8141	2.9002	3.0255	2.7234	2.7543
	2.8353	3.7009	3.1873	2.8247	3.2189	4.5004	3.0347	3.718	2.8804	3.336	3.0353	2.901	2.9527	2.747	3.0075	2.7257
	2.8539	3.2589	3.0102	3.1908	3.0646	4.9203	3.4095	3.9964	3.0729	2.8783	3.0216	3.1239	2.9972	2.7483	2.8481	2.9546
	2.9773	3.4018	2.9558	3.0441	2.993	4.517	3.4774	4.0022	3.1664	2.9462	3.0537	3.0776	2.7361	2.9033	3.1801	2.8573
	2.8063	3.1816	2.7069	3.0686	3.1601	4.5645	3.3438	4.1507	2.8636	2.8634	3.1366	2.8927	2.8264	3.0977	2.9441	2.8074
	3.2274	3.6229	2.7769	3.1534	3.2729	4.5143	3.5436	4.4172	3.1435	3.3497	2.9851	3.0305	2.8958	2.9448	3.1075	2.8941
	2.9961	3.2746	3.0964	3.2846	3.2415	4.2556	3.2785	3.589	3.157	3.1723	2.8494	3.1777	2.8834	2.8332	3.1128	2.796
	2.7877	3.138	2.8193	2.9994	3.0356	4.3287	3.2561	3.9053	2.9074	2.9039	2.829	2.956	2.8702	3.0982	2.8381	2.8006
	3.0208	3.1064	3.1307	2.9691	2.9939	4.352	3.4012	3.8163	3.0153	2.953	2.8655	3.0747	2.9179	3.0908	2.7364	2.7872
	2.9234	3.4062	2.9408	3.1347	3.1589	4.4354	3.6012	3.6826	3.0334	2.8417	2.9458	2.8213	2.8136	3.0879	2.9108	2.7432
	2.8672	3.3425	3.5784	3.0771	2.9793	4.2379	3.1136	3.8885	3.0928	3.1768	3.1075	3.2833	2.8561	2.8567	2.8986	2.7439
	2.7467	3.4551	2.969	3.567	3.2222	4.6803	3.5707	4.3452	3.2794	3.8759	2.8092	3.0492	2.9661	3.1095	2.9683	2.8035
	3.0149	3.3357	2.7485	3.1773	3.2725	4.7358	3.1235	4.1893	2.9017	2.8911	3.0504	3.1973	3.0185	2.9627	3.1351	2.9182
	3.3125	3.1203	3.0628	3.1115	3.082	4.5711	3.2451	3.4462	3.148	3.0672	2.9972	3.8449	2.9992	2.903	2.9485	2.8961
	2.6852	3.5428	2.8035	2.951	3.1775	4.4074	3.0239	3.6975	2.8628	3.2614	3.3525	3.3743	3.0823	2.8858	2.7761	2.7172
	3.5064	3.4521	2.8578	2.8453	3.2432	4.978	3.105	3.108	2.9723	3.1556	3.1305	3.2443	2.9479	2.8605	2.9045	2.9225
	3.0127	2.839	2.8174	2.8377	2.9067	5.6623	3.0574	3.6365	2.9341	2.8906	2.9518	2.9135	2.9678	3.0935	3.0509	2.8064
	3.0373	2.9023	2.8226	2.8642	2.8959	5.872	3.18	3.5462	3.1386	3.1045	2.9872	2.9344	2.9066	2.8972	3.1351	2.7309
	3.2213	3.0652	2.889	3.024	3.0503	5.4834	3.0889	4.2164	2.9242	3.4787	2.9198	2.7646	3.0282	3.0297	2.7699	3.0037
	2.9099	2.9295	2.8093	2.8388	2.8643	5.5993	2.9638	3.3939	2.945	2.906	3.3486	2.9393	3.141	2.8169	2.818	2.9466
	3.2366	3.4053	2.8833	2.8869	3.2766	6.316	3.0745	3.7381	3.0265	3.2677	3.2503	3.2252	2.9863	2.8465	3.0585	2.8028
	3.0199	2.9733	3.0508	2.9862	3.1218	5.2724	3.0172	3.4482	2.9429	2.8422	3.2621	3.0057	2.7873	3.2715	2.8892	2.753
	3.0929	3.0538	2.9825	2.9462	3.2529	5.5652	3.2649	3.7752	3.037	3.7448	3.0602	3.1804	2.8656	3.0251	2.8281	2.8946
	2.8201	2.8221	2.9602	3.0207	2.9624	5.5858	3.152	4.0606	3.0412	3.1023	2.947	2.9312	2.8319	2.8553	2.8669	2.8734
	2.8524	3.0966	2.9635	3.3128	3.0531	5.575	3.0069	4.1609	2.8111	3.0013	2.8525	3.0766	2.9788	3.0016	3.0362	2.8916
	2.7603	3.0929	2.7661	3.1234	3.0338	5.6949	3.1536	4.3983	3.033	3.0835	3.2359	2.9901	3.0886	2.9081	2.9525	2.8416
	2.883	3.1591	3.8594	3.0146	3.007	5.867	3.1875	3.7601	3.042	3.1315	2.9934	3.2015	2.7339	2.7403	3.1299	2.8586
	2.8653	3.3826	2.8825	3.1963	2.9793	5.7929	3.2106	4.1036	2.8468	2.9443	2.857	2.9645	2.7488	2.8648	3.0853	2.7649
	2.9596	4.1986	2.7672	2.7415	3.2224	5.677	3.043	3.6121	3.1902	3.0313	2.8075	3.1083	2.8	2.7724	2.7724	2.8218
	3.1128	3.3282	2.9042	2.7185	3.1094	4.5376	2.965	3.7825	3.0841	3.2717	3.1036	3.0618	2.7756	2.9396	2.8954	2.8491
	2.8998	3.4494	2.866	2.8702	2.9624	4.659	3.3612	3.6619	3.1391	2.8165	3.0761	3.0751	2.8691	2.8387	3.1111	2.9357
	2.9677	3.6709	2.7787	3.1568	3.1827	4.6759	3.1849	4.1552	3.0815	3.238	3.2834	3.1886	2.9084	3.1246	2.9229	3.0668
	2.9418	3.3658	2.9356	3.1692	2.9818	4.5964	2.9917	4.0277	2.8915	2.9155	2.8404	3.0654	3.6761	3.135	2.8591	3.2348
	2.8511	3.5662	3.0559	2.8364	3.0088	4.5061	3.2083	3.8533	2.9627	3.0243	3.1222	3.0966	2.8353	3.0202	2.8269	2.8297
	3.0039	3.2919	2.8048	2.7875	2.8481	4.2499	3.1303	3.9445	2.8304	2.9945	3.004	3.242	2.8666	2.9377	2.8379	2.8252
	2.9953	3.4744	2.9659	3.1757	2.9939	3.9895	3.4297	3.847	3.1947	3.3616	3.3375	2.8339	2.9986	2.9419	3.0685	2.9069
	4.1094	3.5625	2.7403	3.0039	3.1549	4.5265	3.0431	4.2004	3.3242	2.8493	3.3336	3.4227	2.7444	2.9355	2.9896	2.8642
	3.0144	3.6128	2.8158	3.0399	3.1377	4.3529	2.9174	3.7945	2.8799	3.1259	2.8017	3.0831	2.7275	3.0242	3.1	2.9708
	2.8809	3.2296	2.9326	3.1474	3.2883	4.25	3.2063	3.6798	2.8907	3.0942	2.9837	3.3697	2.8253	3.0642	3.0485	2.9091
	3.4575	3.1481	2.8982	2.798	2.9107	4.1767	3.0676	3.4873	3.0095	3.0103	3.0238	2.9188	2.891	2.858	2.8988	2.9246
	2.7808	3.8328	2.8047	2.9234	3.0321	4.4512	3.1973	3.7181	3.4466	2.871	2.7957	3.5033	3.0102	2.9016	2.7586	3.1163
	3.0045	3.2399	2.7084	2.9701	2.8887	4.2672	3.2297	3.9083	3.1321	3.3092	2.9286	2.9691	3.0614	3.0053	2.967	2.9862
	3.2162	3.7397	3.5908	3.1579	3.6649	4.6094	3.4461	3.9363	3.0706	3.2234	2.9809	3.2165	2.964	3.2895	2.7024	3.2223
	3.0367	4.0915	2.9009	3.2122	3.1787	4.8756	3.1657	4.0459	2.8823	3.2696	3.1594	3.1453	2.8829	2.9475	3.0185	2.9826
	3.3116	3.297	2.9598	3.1363	2.9946	4.3411	2.8945	3.6965	2.9258	2.8444	3.0054	2.9756	2.9833	2.9089	2.8963	3.096
	3.2019	3.4404	3.069	3.0757	2.9563	4.3237	3.2777	4.2801	3.1291	3.114	2.98	2.8026	3.0106	3.0231	2.8949	2.6936
	2.8775	3.5188	2.8565	2.8129	3.1681	4.019	2.9804	3.8608	2.9941	2.8848	2.9821	3.0531	3.0029	2.9863	2.8585	2.9018
	2.871	3.319	2.9482	2.9809	3.0786	4.3176	3.6031	3.8733	2.9938	3.1396	2.9431	2.868	2.8332	3.0344	2.9278	2.8858
	3.7217	3.7955	3.1504	2.8859	3.1243	4.5101	3.1563	4.038	3.0445	3.1334	3.0817	3.0602	3.0785	2.7523	2.9043	2.788
	2.8807	3.2462	3.0677	2.7233	3.0538	4.3601	2.9326	3.4087	2.939	3.0538	2.8861	2.8911	2.8972	3.0888	3.1276	2.7096
	2.8331	3.994	2.8047	3.3426	3.1199	4.4598	3.2313	4.0349	3.241	3.1948	2.9713	2.9231	2.9187	3.0573	2.8832	2.5997
	2.8788	3.6606	2.7433	3.071	3.1961	4.3656	3.1966	3.4255	3.085	3.2309	2.9673	3.1403	2.7023	3.02	3.1028	2.7858
	3.353	3.702	2.7275	3.0103	3.0256	4.6055	2.9877	4.1677	3.0119	3.6526	3.2297	2.9398	2.9382	3.1348	3.01	2.9529
	3.0537	3.3449	3.0375	2.9825	3.0222	4.3003	3.1483	3.8919	2.9218	3.1317	3.1827	3.1344	2.8906	3.0295	3.1445	2.7397
	3.0643	3.5139	2.8175	2.8841	2.9338	4.2763	3.1017	3.4803	2.9315	3.3392	3.1034	3.0774	2.9142	2.9809	2.8952	2.9266
	2.8536	3.7608	2.8608	2.9733	3.0509	4.4922	3.1806	4.0706	3.4515	2.8249	2.8752	2.9124	2.8726	3.101	3.0232	3.0226
	3.0091	3.6012	2.8832	3.1726	3.1716	4.7002	3.1249	3.6781	3.1452	3.1253	2.9619	3.0982	3.2435	2.8813	3.0564	2.8402
	2.7445	4.0653	2.9821	2.8257	3.2819	4.4967	3.163	3.483	3.0704	2.8671	3.057	2.7891	2.8637	2.7893	2.7098	3.1655
	2.8716	5.4075	3.0373	2.8277	2.8447	4.9239	2.9621	3.8014	3.0657	3.3247	3.176	3.1948	2.9693	2.8556	2.8446	2.8506
	2.8278	4.4691	2.7502	3.1807	3.0796	4.7051	3.1559	3.8121	3.1579	3.0396	3.0921	2.9707	2.8607	3.0044	2.9589	2.7387
	2.9272	3.6439	3.0065	2.955	3.3225	4.3943	3.2648	3.6842	2.9408	3.0115	3.0677	3.2019	3.0447	2.7838	2.8895	3.0379
	2.8307	3.0928	2.8628	2.9237	2.9433	4.2193	3.2209	3.7643	3.1253	3.1248	3.2928	2.89	3.0634	3.0133	2.7384	2.8442
	3.0937	3.1625	2.7734	2.8948	3.0435	4.4977	3.1152	4.2605	3.0773	3.1613	3.3289	3.2101	2.7355	2.7198	2.9063	2.9058
	3.0648	3.1824	3.0606	2.9466	2.8368	4.596	2.9399	3.8422	3.1448	2.9022	3.0867	3.3856	3.139	2.9843	2.8264	2.7435
	3.3901	2.9539	2.9871	2.8202	3.1895	3.9068	2.9707	3.6141	2.8995	2.9514	2.8929	2.8508	2.776	2.9861	2.7788	2.8828
	3.1234	3.5741	2.8299	2.9037	3.0662	4.6011	2.849	3.8248	3.0433	2.8717	2.9146	3.1331	2.9582	2.8963	2.8963	3.0431
	3.1573	3.2807	2.8884	2.9832	2.9589	4.6318	3.2825	3.7966	3.1916	3.0199	3.2847	3.1119	3.1302	2.9574	2.757	2.9863
	2.7713	3.3374	2.7603	2.8545	3.0286	4.3648	3.097	3.657	3.0461	2.9999	3.4125	2.9225	2.8806	3.153	2.9413	2.8831
	2.8345	2.83	3.0062	3.1016	3.2552	4.3287	3.2255	4.0033	3.3706	2.9213	3.4145	3.0888	2.6829	2.8929	2.8998	3.0621
	2.7855	3.7483	3.0145	2.7623	3.1515	5.031	3.2546	3.9386	2.831	3.0004	3.0738	3.1041	2.9511	2.9743	2.9199	2.8716
	2.8975	3.0835	3.4251	2.8243	3.1138	4.3585	2.8914	3.6007	3.2085	2.8962	3.0943	2.9166	2.8624	2.9364	2.8212	2.8164
	2.8115	3.5288	3.1171	2.8974	3.1102	4.4262	2.8797	4.2518	2.9213	3.0638	3.4297	3.0815	2.8584	3.0714	2.9128	2.9478
	2.8599	3.5686	2.9292	3.2277	2.9813	4.4876	3.2532	4.6054	3.2359	2.7289	3.09	2.9882	2.7932	2.8156	2.7583	3.0377
	2.9015	4.063	2.7769	2.6688	3.0349	4.8841	3.0834	3.624	3.1492	3.399	3.3498	2.941	2.9691	2.8325	2.8779	2.8961
	2.9608	4.5626	2.9732	2.7794	3.0731	4.513	3.4637	3.6408	3.0988	3.2157	3.348	3.4612	3.004	2.9203	2.7562	2.8515
	3.0904	4.3421	2.8199	2.92	2.9362	4.4729	3.2659	3.7686	2.9948	3.1843	3.583	2.9639	2.9291	2.8181	2.9875	3.1964
	3.1178	3.4052	2.896	2.9515	3.1192	5.7929	3.3283	3.7278	3.0772	3.2342	3.0685	2.928	3.1736	2.8041	3.0202	3.0391
	2.8721	3.321	2.8625	2.9378	2.9998	5.2657	3.1055	3.9079	3.2834	2.8859	3.6485	2.9279	2.8877	3.0919	2.9734	2.9165
	3.1637	3.4987	3.5276	2.8841	3.1672	5.7317	3.1417	4.3159	3.2052	3.2587	3.1484	3.263	2.8572	2.7652	3.0012	2.9077
	3.0321	3.612	2.8675	2.9357	3.0137	5.0462	2.9698	3.5189	3.1263	3.4219	3.0865	2.8527	2.8687	2.9316	3.0458	3.0784
	2.972	3.4604	2.8188	3.0851	3.2081	6.0483	3.2785	4.0667	3.2885	3.155	3.1467	2.9449	2.9142	2.909	3.0656	2.9341
	3.3476	3.2139	3.1929	3.2257	3.064	5.8137	3.2979	4.0231	3.6861	3.1956	3.1206	3.1151	2.8789	2.9967	3.0093	2.7232
	3.0895	3.2205	3.5194	3.0535	3.3686	5.5647	2.9299	4.4067	3.1217	2.8701	3.5075	3.0454	3.1821	3.2195	3.224	2.8636
	3.0137	2.9562	2.9588	2.8328	3.1826	5.6354	3.4789	3.9388	3.0828	2.8536	3.45	2.8449	2.8368	2.8352	2.8382	2.9785
	3.4718	3.0958	2.9192	2.7861	3.1513	5.0616	3.2052	3.3445	3.0509	2.6945	3.713	3.5862	2.947	2.8765	3.2601	2.7997
	2.9107	3.0429	3.1285	2.9935	3.2178	5.5489	3.1552	3.6849	3.4627	2.8634	3.0299	3.4196	2.9036	2.9023	2.9973	2.7647
	3.2315	3.1572	2.8695	3.2008	3.0347	5.9619	2.9865	3.4747	3.0363	3.0161	3.1146	3.5138	3.052	2.8695	2.8893	2.9626
	3.1665	3.226	2.8429	3.2294	3.0125	5.2233	3.1502	4	3.0328	2.7731	3.3872	3.28	2.7739	2.9473	2.8201	2.911
	3.3064	3.1458	2.896	2.9118	3.2866	5.237	3.1892	3.6811	3.2962	3.049	2.9213	3.0023	2.9501	2.8169	2.8954	3.0375
	3.175	3.075	2.8644	2.8669	2.8245	5.3246	3.1762	3.8499	3.3376	2.912	3.4141	2.8389	2.7345	3.0745	3.3174	2.6869
	3.159	2.9204	2.7393	3.2995	3.1794	5.4291	3.123	4.4309	3.5234	3.3932	3.4447	2.9777	3.1295	2.9847	2.9423	2.966
	3.4895	2.9304	2.9775	2.9849	3.0542	5.7328	3.0453	4.0097	3.353	3.0848	3.1167	3.1079	3.1767	2.8888	2.8431	2.9823
	3.1935	2.9758	2.898	3.0343	2.8611	5.8102	2.9513	3.6705	3.2468	2.8193	3.257	3.17	2.7535	2.9164	2.8911	3.3375
	3.0696	3.1738	2.7273	2.8792	3.0868	5.7546	2.9811	4.0282	3.0631	2.9248	3.432	3.1411	2.9661	2.989	3.1007	2.8189
	2.8975	2.838	2.9458	3.1113	3.0375	5.7309	3.2966	3.8595	3.6231	2.9554	3.2806	3.2619	2.8927	3.0374	3.0596	2.9534
	3.035	3.3405	2.9357	3.0877	2.9451	5.6411	3.2553	3.9535	3.1553	2.9561	3.2941	2.7977	3.067	2.9025	2.8277	2.9297
	2.8338	2.8726	2.7234	2.9685	3.1305	5.2888	3.0077	4.0998	3.5506	2.743	3.0272	3.1517	3.0888	2.7906	2.9224	3.2635
	3.2595	3.315	2.9668	2.7586	2.896	5.3895	3.1315	4.1734	2.9449	2.7072	3.2129	3.1451	3.073	3.0225	2.7541	3.1508
	3.1779	3.4179	2.9792	2.8376	2.9907	5.3282	2.9821	4.2781	3.1748	2.968	3.3562	2.9826	2.9706	2.8529	3.407	2.802
	3.0092	2.9202	2.9865	2.8265	2.929	5.5513	3.3333	4.1608	3.0429	2.8483	3.1577	3.139	2.953	2.9661	2.8509	2.7673
	2.8139	2.9918	2.789	3.3577	3.6502	5.2074	3.068	4.3772	3.4032	2.97	3.365	2.9527	3.0556	2.8771	2.9991	2.9975
	2.9254	3.8878	2.892	2.8358	3.2673	6.3142	3.1367	3.6647	3.2738	3.4249	2.9671	2.8346	3.1742	2.8038	2.8242	2.8876
	3.0038	3.4011	3.2649	2.7948	2.9171	6.025	3.1243	3.9572	3.3051	3.3543	2.9741	3.0059	3.0104	2.797	2.8641	2.8238
	3.4708	3.2431	3.0161	2.9291	3.3414	5.4797	2.8846	3.5061	3.4172	2.8736	3.4348	2.9569	2.9106	2.8211	3.0122	3.0199
	3.2136	3.261	2.689	2.865	2.8515	5.8955	3.0206	3.5645	3.1644	2.7262	2.9938	2.9499	2.8668	2.9947	3.0149	2.9543
	2.9296	3.2932	2.7219	2.857	2.9712	5.718	3.1812	4.0666	2.774	2.8665	3.2921	2.7436	2.8547	2.8625	2.7698	3.0151
	3.4565	3.1185	2.9621	2.9471	2.8981	5.4824	3.4175	3.892	3.3783	3.4304	3.0798	2.8433	2.8257	2.8894	3.0349	2.7548
	2.8564	3.7696	3.0111	2.9414	3.1624	5.713	3.2938	4.3769	2.9736	3.3041	3.147	2.9751	2.9519	3.0146	2.7113	2.7829
	3.1349	3.3417	2.9664	2.7986	3.1585	5.0054	2.8597	4.3267	3.4022	2.982	3.0944	2.9713	2.922	2.8942	2.9361	2.8723
	2.8996	2.9039	2.799	2.8515	2.9475	5.3384	3.3124	4.2176	3.3511	3.2564	3.0092	3.0985	2.8208	2.9414	2.9513	3.0301
	3.2244	2.9789	3.0835	2.9067	2.8997	5.425	3.1313	3.7586	3.05	3.3633	3.1772	2.8048	2.9469	2.8272	3.0338	3.0019
	3.047	3.4254	2.7873	3.0485	3.1342	5.4058	3.0633	4.0667	3.0872	3.0245	3.2974	3.1081	2.8882	3.232	3.9011	2.8744
	2.9495	3.1598	3.0819	2.8958	2.8977	5.5515	3.1415	4.4617	3.0057	2.7208	2.9543	3.404	2.9519	3.0161	2.8948	2.9686
	3.2757	3.4406	3.1628	2.863	3.01	5.9312	3.0829	4.0849	3.1233	2.9319	3.7336	3.0444	3.0141	2.897	3.032	3.1309
	3.0141	3.1032	3.0275	2.9116	3.3667	5.581	3.0331	3.7721	3.5043	3.3997	2.8642	2.914	3.1828	2.9546	3.0035	2.8277
	2.8149	2.8717	3.3015	2.8694	3.2235	5.5548	2.8846	3.5299	3.1365	3.6909	3.601	2.9762	2.9754	2.9242	2.7578	2.9046
	3.107	3.3224	3.689	3.0699	2.9905	5.5549	3.1841	4.1053	2.8888	2.9259	3.1296	2.8724	2.9186	2.8054	3.1132	2.7936
	3.034	3.2834	2.7565	2.9935	2.9877	5.3878	3.5598	3.9576	3.4862	3.4639	3.1874	3.0538	2.9647	2.9383	3.0058	3.0518
	3.1543	3.1741	2.9609	2.9752	2.8737	5.6055	3.6755	4.3137	3.1165	2.9411	2.9492	2.8476	3.0412	2.8223	3.0043	2.8949
	3.3503	3.3099	3.0424	3.2663	3.2045	5.7671	3.0792	4.0712	3.0172	2.8601	2.8787	3.2528	3.0184	2.8365	2.9651	2.8141
	3.015	2.9368	3.3972	2.9094	2.9907	5.3481	3.4626	4.3281	2.9525	3.0235	3.4293	2.9439	3.194	2.935	3.1221	3.0878
	3.3556	2.8945	2.8823	2.8175	3.1079	5.2976	3.0183	4.1896	3.1786	2.9757	3.0375	3.0483	3.1779	2.9346	2.9624	3.0131
	3.3114	3.6518	2.9963	2.8693	2.948	5.4233	3.3181	3.8946	2.8137	3.1267	3.2303	2.9257	3.0898	2.8192	2.8801	3.197
	2.9684	4.0042	2.9369	3.1169	2.9769	5.7255	3.4114	4.3297	3.3356	2.9949	2.9004	2.9011	3.0353	2.8504	2.8278	3.0851
	3.2996	3.5524	3.3464	3.1226	3.1813	5.8851	3.1001	3.827	2.8198	2.9928	3.0052	2.8891	2.901	2.9734	2.9018	3.0042
	3.0206	3.2725	3.0414	3.0277	3.2974	5.5481	3.3942	3.9315	3.0994	3.3613	2.9574	2.9897	2.9383	2.8941	2.9779	2.878
	3.2852	4.1901	3.6104	2.6825	3.3007	5.8538	3.2366	3.7154	3.0571	3.189	3.0816	2.9279	2.9393	2.9138	2.8613	2.9183
	2.9323	2.9619	2.7795	3.0345	2.9258	5.4574	2.8846	3.5928	2.9783	2.7936	3.1327	3.1616	2.8337	3.0834	3.0158	2.8415
	3.0387	3.6307	3.5502	2.9326	3.0147	6.0787	3.2047	3.5644	3.0365	3.201	2.9385	3.049	3.2035	2.9858	3.004	3.2929
	3.0608	3.0125	2.9113	2.8301	2.908	5.5724	3.0748	3.6775	3.1426	2.9348	2.9734	3.1196	3.051	2.7603	3.0968	2.9669
	2.86	3.1372	2.9999	2.9638	3.1941	6.0529	3.2824	3.9063	3.1712	2.8247	3.1407	3.271	3.0988	3.0711	2.9643	2.9134
	2.9026	3.025	2.9613	2.8301	3.0132	5.7459	3.221	3.9772	3.1748	3.0444	3.0801	3.6727	3.202	3.2704	3.1906	2.9262
	3.2351	3.2693	2.861	3.1283	2.9563	5.895	3.1198	4.4186	3.1034	2.8446	2.9246	3.1053	3.0168	2.925	3.0694	3.2093
	2.7357	3.1915	2.8222	2.8587	3.1268	5.5217	3.2816	3.6344	2.9479	2.8967	3.057	2.8646	2.9559	3.3394	2.8946	2.98
	3.4684	2.8761	2.8021	3.3868	3.005	5.3691	3.7484	4.4882	3.0584	3.0834	2.8476	3.1836	3.0443	3.072	3.0546	3.0147
	2.9047	2.9034	3.0136	2.9638	2.9099	5.7774	3.1745	4.0161	2.9358	2.9745	2.9101	3.3577	3.0708	3.1594	2.7524	2.756
	3.893	3.2253	2.8126	3.0524	2.9636	5.6698	3.159	3.9942	3.2496	3.1225	2.8109	3.5962	2.9945	2.8796	2.9521	2.8405
	2.7973	3.0123	3.7648	3.5726	2.8247	5.4594	3.2929	4.3316	3.1437	3.1424	3.4651	3.2917	2.9937	3.0527	3.0024	2.861
	3.4921	3.5814	3.4724	3.1758	3.3739	5.2648	2.8953	3.9826	3.3869	3.0619	3.0227	3.1188	3.0084	3.0326	2.9912	2.92
	3.0071	3.2063	2.9915	2.9641	3.0511	5.3247	3.131	4.0237	3.3258	3.0262	3.2548	2.9076	2.8914	3.0329	2.9598	2.699
	3.0575	3.0744	3.3158	2.8704	2.9866	5.7147	3.3667	3.6848	2.958	2.9544	2.7447	3.2274	3.0845	2.9987	3.1735	3.0247
	3.2795	2.986	3.2433	2.9125	2.832	5.9831	3.168	3.8766	3.2427	2.8938	3.0889	3.1496	3.1282	3.0594	2.8435	2.863
	2.9099	2.894	3.7977	3.0051	3.1266	5.4119	3.0625	4.0798	3.3093	3.1859	3.0699	3.2738	2.9875	2.9436	2.8005	2.819
	2.73	3.0004	2.8924	2.9198	3.2446	5.3266	3.0683	3.3668	3.1568	3.0959	3.0599	3.1267	2.7022	2.8272	2.9023	2.7653
	3.2541	3.0687	2.9689	2.972	3.2036	5.4634	2.9737	3.8282	2.9941	2.862	3.0084	3.0713	3.2064	3.005	3.0404	2.8693
	3.0095	3.1004	2.8399	3.115	3.4038	5.3024	3.2009	3.9921	2.8707	2.9963	2.9611	2.8701	3.1397	3.0452	3.3764	2.949
	3.1014	3.645	2.7539	3.2476	2.8116	5.4722	3.4463	4.0165	3.0285	3.2389	3.0178	3.1159	2.9362	2.855	3.0296	2.9259
	2.9655	3.0168	2.8702	2.8157	2.7862	4.9264	3.0378	3.884	2.9442	3.1346	2.9681	3.1576	2.8813	2.9452	2.7324	2.8484
	3.2708	3.1145	2.9682	2.891	3.002	5.1331	3.6397	4.2493	3.3946	2.9936	3.0058	3.1737	2.998	2.9085	3.3658	2.834
	3.1139	3.2036	2.8431	2.7531	3.2314	5.0411	3.1654	3.4715	3.0744	2.7683	3.15	3.1051	2.869	2.7694	3.1254	3.1462
	4.1212	3.04	2.8417	2.7947	2.9396	5.129	3.6542	4.1317	2.7858	3.2141	2.8942	2.9654	2.86	3.4106	3.3128	3.0676
	3.5314	2.9928	2.8887	2.9837	2.8204	5.4494	3.3776	4.3756	3.275	2.8234	3.2097	3.2577	2.9878	3.1419	3.0388	3.0023
	2.8957	3.8059	2.7967	3.2404	3.0313	5.4583	3.931	4.1654	3.1234	2.7772	3.3238	2.7987	2.8519	3.0068	3.3318	3.1665
	2.8356	3.3675	2.9248	2.8292	2.8735	5.2323	3.2164	3.8093	2.8455	2.8968	3.033	2.9964	2.8469	2.967	2.7266	2.8807
	3.0192	2.9096	2.8941	3.0739	3.1673	5.0451	3.3148	3.5334	2.9551	3.1126	2.9668	2.8735	2.9206	3.0413	3.4611	2.8053
	2.7082	3.2162	2.6963	2.984	3.0747	5.3696	3.301	3.8254	3.5075	3.2113	3.0125	3.0391	2.9802	2.9677	2.8871	2.7703
	2.9258	3.1199	2.7503	3.0383	3.124	5.0279	2.9984	3.8628	3.1495	3.3325	3.0389	2.8532	3.0886	2.9702	3.0639	2.8798
	3.0951	3.5361	2.9125	2.7982	3.0388	5.4281	3.0047	4.1454	3.8006	3.1456	3.1461	3.0755	3.4169	3.0717	3.0625	2.8849
	2.9603	3.9842	2.94	3.0117	2.8719	5.4311	3.3815	3.8116	4.109	2.8957	3.0867	2.8222	2.9199	2.9527	2.8333	3.0091
	3.2334	3.213	2.9239	2.8958	2.8899	5.1803	3.2148	3.9485	3.192	2.9431	3.0609	2.9849	3.0231	2.9215	3.2366	2.8507
	3.8063	3.2834	3.1699	3.1014	2.9384	5.4735	3.064	3.7276	3.1821	3.0102	3.243	2.8427	2.8662	2.8522	3.0273	3.1121
	2.9631	3.0914	3.1577	2.9088	3.0098	5.154	3.0719	3.5179	3.088	2.8028	3.178	3.2725	2.9388	3.0734	2.78	3.1138
	3.1992	3.3658	3.2685	2.7396	3.1311	5.7321	2.9101	3.0165	3.0233	2.7667	3.2223	3.2147	2.8733	3.1112	3.0928	2.9315
	3.481	3.4786	2.9263	3.0972	3.0983	5.6788	3.4634	3.7041	3.1637	3.1722	3.1095	2.9485	3.0784	2.8984	2.9231	2.9749
	2.9849	3.438	3.0052	3.0645	3.4255	5.6078	3.7549	3.7378	3.0704	2.9698	2.9857	2.8893	2.7948	2.9451	3.0143	2.8961
	3.1133	3.0337	3.2714	3.46	2.9487	5.3168	3.1086	4.3862	2.9791	3.254	3.133	2.9311	2.8469	2.8431	2.7704	2.9323
	2.9341	3.1703	2.8772	2.8583	2.7805	5.1847	3.2226	3.4569	3.0635	2.83	2.9647	3.0396	3.3877	3.0214	2.8666	2.8727
	2.6971	3.7155	3.2565	2.9786	2.9568	6.0997	3.2444	3.996	3.2986	2.88	3.0233	2.8394	3.3614	2.931	3.0866	2.886
	3.0734	3.4589	2.9968	3.072	3.0089	5.4214	2.9166	4.3891	3.2412	2.8925	3.4746	3.1297	2.8201	2.8425	3.0969	2.8179
	3.0456	3.1968	2.7678	3.1079	2.9856	5.3398	3.0213	4.1445	3.0571	2.8916	3.1673	2.9897	3.1411	2.8396	2.8747	2.9655
	2.7145	3.1723	3.0445	3.1147	2.8416	5.1355	3.2233	4.0778	3.3807	3.1248	3.0823	3.0862	2.9195	2.9861	2.8556	3.0891
	2.8673	3.1567	2.7128	3.0018	2.9234	5.5367	3.3121	3.5737	2.9044	3.0517	2.9524	3.0203	2.7802	2.8618	3.0831	2.9558
	2.7691	3.0579	2.7507	2.895	2.8706	5.1455	3.1687	3.7351	2.9602	2.9568	3.2516	3.2688	2.8898	3.0287	2.891	3.0838
	3.347	3.0919	2.9199	3.2708	3.1278	5.4598	3.1711	3.9988	3.6324	3.0905	3.1185	3.152	3.1044	3.077	3.1689	2.76
	3.375	3.2435	2.7994	3.7743	3.163	5.1549	3.323	4.8121	2.8827	2.8713	2.8271	2.9669	2.9199	2.932	3.0609	2.7946
	2.9202	2.9934	2.7523	2.9587	3.0459	4.9803	3.0104	4.3632	2.9068	2.9382	2.9853	2.777	2.8971	2.9725	3.3351	2.933
	2.9066	2.9754	2.9065	3.0813	3.299	4.9977	3.0207	3.5452	2.9288	2.9161	3.0443	3.262	3.0304	2.726	3.0969	2.9253
	2.8022	3.7815	2.8032	2.9432	3.0982	5.4973	3.3734	3.5748	2.9837	3.4567	2.8222	2.8264	2.9037	3.0786	2.8421	2.8979
	2.7902	2.8656	3.248	2.8275	3.2522	5.205	3.1254	3.2408	3.2503	3.0633	2.8792	3.0263	2.8354	2.894	2.8694	2.8556
	3.077	2.9161	2.8999	3.1978	2.9242	5.6113	3.2702	4.0074	3.0384	2.7134	2.7406	2.9405	3.0845	3.1581	2.9202	2.8818
	3.2555	2.9001	3.0317	3.2162	2.8633	5.3814	3.2891	4.131	2.7154	3.2706	3.0387	3.1473	3.0494	2.8528	2.9256	2.9946
	2.9405	2.9586	2.8984	3.0637	2.9359	5.1928	2.9541	3.8733	3.0466	3.3321	3.2116	3.2036	3.0035	2.9699	3.1692	3.2382
	2.9197	2.9458	2.8596	3.2316	2.9321	5.6567	3.3138	3.9877	2.8109	2.9849	3.3113	3.2062	3.2316	3.2394	2.9321	2.8422
	3.0339	3.251	2.8152	2.8397	2.9746	5.5644	3.024	3.7767	2.7793	3.178	2.8987	3.2759	2.9658	3.1232	2.8525	2.8774
	3.1762	2.9491	2.7916	3.236	3.2163	5.0405	3.233	4.0239	2.9612	2.8929	2.9691	2.9338	2.8785	3.1119	3.0447	2.9104
	3.1114	3.0645	2.9048	2.9756	2.8811	5.5667	3.1666	3.7608	3.0651	2.9163	3.2195	3.0804	2.7985	3.2245	2.9848	3.0953
	2.9196	3.2528	2.931	2.9392	2.8935	5.6476	3.2237	3.487	3.1559	2.9056	3.0911	3.362	2.8752	2.9217	2.8648	2.9583
	2.832	3.4398	3.0949	3.0467	2.9128	5.6537	3.1589	3.9364	3.2316	2.8849	3.1164	3.1616	2.9177	2.9693	2.7782	3.0968
	2.8619	3.108	2.8571	2.827	3.088	5.5748	3.4555	3.1588	3.1761	2.9892	3.1017	3.1666	2.8189	2.8867	2.9423	2.9687
	3.5108	2.9148	3.2913	2.9275	3.2896	6.1064	3.4212	3.27	3.0392	3.2043	3.3041	3.3966	2.8184	3.2023	2.8933	2.8341
	2.9115	2.984	3.0546	3.1044	3.1965	5.7271	3.1106	3.7693	3.0884	3.2992	2.854	3.1443	2.8542	2.9504	2.8808	2.8362
	2.961	2.8984	2.962	2.9594	3.2675	5.8114	3.077	3.4931	3.0358	2.7388	3.7076	3.2374	2.8228	2.925	3.0689	3.0498
	2.9156	3.1457	2.8261	3.0554	3.0196	5.4702	3.306	4.072	3.0136	2.9328	2.96	3.1093	2.7384	2.9231	2.789	2.818
	3.1759	3.064	2.9869	3.1243	3.1209	5.6551	3.3818	4.1541	2.8829	2.9973	3.1248	3.0851	2.9802	2.8622	2.8985	2.9822
	3.9868	3.1307	2.962	3.0571	3.2057	5.5155	3.1566	4.0029	3.1638	2.9342	2.8944	3.1705	2.956	2.8304	2.8652	3.2525
	2.89	2.9356	3.2701	3.5352	2.998	5.1409	4.0526	4.3968	2.8841	3.3238	2.9061	3.037	2.8694	2.9405	2.8131	2.8855
	2.9924	3.2895	3.118	3.1797	2.9835	6.0234	2.918	4.3929	2.9787	3.2714	3.2245	3.2273	2.9378	2.918	2.7704	2.9973
	3.541	3.1732	3.2873	3.2238	3.1666	5.6112	3.6838	4.624	3.0738	2.8653	2.79	3.3872	2.6881	2.9246	2.9179	3.1692
	3.125	4.1529	2.9381	2.9594	2.8554	5.778	3.4887	4.1156	3.1357	3.3875	2.8967	2.9059	2.9002	2.699	2.7649	2.9895
	3.5692	2.9846	2.9111	3.374	3.265	5.4966	3.1239	4.0567	3.2212	3.1171	3.7506	2.9665	2.9961	2.9741	3.0694	3.283
	2.7114	3.836	2.9501	3.2674	3.1608	5.3585	3.3771	3.9726	3.24	2.8371	2.7652	2.8127	2.9233	2.9551	2.8156	3.3353
	2.8448	3.5998	2.867	3.3219	3.0175	5.1702	3.3717	4.3644	2.8975	3.0655	3.0282	3.1253	2.9491	2.8305	2.8812	2.9425
	2.8557	3.7818	2.8696	3.2187	3.0698	5.3547	2.947	4.0012	3.0721	3.3494	3.5823	2.8459	2.8783	2.8954	2.9863	2.9236
	2.9188	3.2806	3.1277	3.1655	3.115	5.8883	3.2364	4.4156	3.1726	3.4899	3.057	3.0003	2.7206	3.1275	2.9366	2.957
	3.1229	3.1942	2.651	3.0566	2.9774	5.9411	3.3466	3.9596	2.9271	3.4041	3.3384	3.311	2.7732	2.7976	3.2118	3.1092
	2.9244	3.0842	3.1048	3.2558	3.1111	5.665	3.4642	4.4473	2.8923	3.0855	3.0454	3.2551	2.914	2.8674	2.9079	3.3293
	3.3463	2.6791	2.8533	3.2469	3.1622	5.8582	3.4061	4.1704	2.9337	3.5829	2.9939	3.8	2.7415	2.9933	3.1087	3.1247
	3.5235	3.0269	2.97	2.8552	3.2749	5.845	3.2675	3.6656	2.9127	3.0945	3.2186	2.8137	2.7883	3.0286	2.9461	3.0999
	3.1491	3.1653	2.7924	2.9564	3.0361	5.9516	3.29	4.1881	2.8343	2.9024	3.3523	3.293	3.0175	2.8648	2.7662	2.836
	3.3099	3.1641	2.8009	3.1377	3.2359	6.0991	3.2752	3.8209	2.6417	3.0035	3.3767	3.2599	3.3703	3.0353	2.9614	2.9393
	2.9405	3.1717	2.755	2.8539	2.9431	5.6137	3.1433	4.067	2.9312	2.8015	3.1053	3.283	2.9914	2.9658	2.8645	3.2056
	2.958	3.145	3.0947	3.0135	3.0187	6.4419	3.142	3.5904	3.005	3.3255	3.0143	3.1399	2.918	3.0461	2.8688	2.9279
	2.8575	2.8888	2.8735	2.8665	3.1774	5.8499	3.136	3.3655	3.3371	2.9191	3.5095	2.9324	2.9398	2.9205	2.9614	3.0263
	3.1005	3.0042	2.7549	2.8382	3.1971	5.7486	3.0107	3.8206	3.439	3.0602	3.2579	3.1939	2.7876	2.8474	3.0491	2.8915
	2.7336	3.2739	2.774	3.0134	3.0925	6.0796	3.0743	3.6939	3.1224	2.9554	3.1785	3.0039	2.7642	2.9675	2.9068	3.1476
	3.0796	2.833	2.7419	2.8	3.2543	5.2442	3.5582	3.3924	3.0324	3.1308	2.9594	2.8594	2.7131	3.0478	2.8325	2.6881
	3.0913	2.8541	3.1919	3.217	3.1631	5.7107	3.3122	4.0433	2.8551	3.0055	3.0357	3.4051	2.6647	2.7572	2.8597	2.8169
	2.8974	3.2602	2.902	2.8941	3.075	5.9898	3.4178	4.0492	3.1457	3.0495	2.921	2.8107	2.8378	3.1435	2.8652	2.916
	3.0276	3.0968	2.9521	2.9776	2.9923	6.0349	3.812	3.968	3.0548	2.8223	3.3221	2.9599	2.8804	3.1106	2.8704	2.9139
	2.8241	3.1253	2.969	3.1818	3.0929	6.1483	3.229	4.0877	3.1165	3.0961	2.9432	3.0615	2.9727	3.0859	2.9078	3.0699
	3.1733	2.9472	2.9879	2.9977	3.1553	5.5474	3.6781	4.0011	2.9871	3.2275	3.2062	3.0147	3.0374	2.9728	2.9054	3.0247
	2.737	2.9448	2.7335	2.9353	3.1868	5.4591	3.3227	3.5585	2.8962	3.4198	2.9984	2.8	2.9386	3.0826	2.9434	3.2789
	3.3457	3.2674	2.8267	3.2172	3.0062	6.0937	3.6826	4.0266	3.0504	2.9741	2.8992	3.5174	3.0883	3.0176	2.9233	3.0895
	3.7205	2.9019	2.8561	2.9524	2.9286	6.2805	3.5639	3.9156	3.1179	3.4451	2.7983	2.8737	3.1034	2.9002	2.9016	2.9031
	3.493	3.2518	3.2867	3.015	3.2925	6.2599	3.2909	3.7222	3.0564	2.9811	3.3748	3.0316	2.883	3.0713	3.1177	3.0218
	3.0166	2.9073	2.914	3.3177	3.0907	5.7074	3.4191	3.8842	3.1826	2.8625	2.7818	2.8493	2.8594	3.2098	3.1241	3.0485
	2.7839	2.9881	2.898	3.1865	3.0862	6.0259	3.564	3.8915	3.0955	2.7273	3.2889	2.7878	2.7807	3.0982	2.7334	3.0737
	2.8869	2.9284	2.7588	2.9471	3.0717	6.2683	3.238	4.0384	2.853	3.0392	3.0819	2.8767	2.7563	2.8984	3.0646	2.8795
	3.3032	3.0512	2.8541	3.0167	2.9713	5.8434	3.5255	4.1437	2.9579	3.0261	2.9588	2.9756	2.8109	2.8834	3.0712	2.9874
	2.7637	3.4594	2.8557	2.9157	2.9777	5.655	3.6462	3.8769	2.8556	2.9279	2.8729	2.937	2.7995	2.8715	2.8673	3.005
	3.1642	2.952	2.8101	3.0167	3.0634	5.6285	3.3272	4.5585	3.12	2.9977	2.9884	2.8757	2.823	3.0453	3.0235	2.8426
	2.933	2.834	2.993	2.9981	3.0598	5.871	3.8417	3.9238	3.4014	3.1164	2.9001	2.8621	2.786	3.0108	3.2223	3.0296
	3.941	3.0449	2.7902	2.9975	2.8762	6.0269	3.519	3.825	2.9511	3.0732	2.9988	2.9273	2.7187	3.3962	3.0459	2.9968
	2.9438	3.1059	2.8226	2.799	3.0271	4.6368	3.7845	4.2199	3.0298	2.8915	2.8884	2.9509	2.8556	2.8774	2.969	2.8555
	2.8397	3.0168	2.8977	2.9195	3.0746	4.1117	3.5626	4.0195	2.9133	2.8414	3.1235	2.8246	2.8898	3.1974	2.6961	2.8261
	2.8347	2.88	2.7705	2.9857	3.1529	4.1591	4.1131	4.0168	3.1908	3.0962	2.8933	2.8036	3.0376	2.8668	2.7657	2.8381
	2.9208	2.9313	2.8809	3.3039	3.0363	4.471	3.5129	4.2769	3.1323	2.9291	2.9562	3.1807	2.8989	3.2069	2.886	2.7246
	2.9817	3.3728	2.7527	2.7495	2.9731	4.009	3.6653	3.5323	2.7632	2.8296	2.9708	3.1602	3.1378	3.0451	2.8078	2.8381
	3.0861	2.9134	2.836	2.9109	2.9572	4.5489	3.9456	3.3327	2.9321	3.2253	3.1652	3.141	2.8836	3.0963	2.7997	2.8665
	3.0021	2.9898	2.832	3.1506	3.0896	4.1552	3.997	3.4315	2.9447	3.2469	3.4322	2.8166	2.7511	3.1075	2.9992	2.7555
	2.8489	3.4731	2.8485	2.9526	3.0024	4.3861	4.0818	3.7127	2.981	3.1896	2.9472	3.0357	2.947	3.3077	3.0259	3.2159
	2.8065	2.7997	2.7748	2.9249	2.8943	4.0832	3.2728	3.6496	2.9208	3.2401	3.2165	2.9749	3.0042	3.0141	2.9383	2.8331
	2.9438	3.0008	2.9473	3.1947	2.9404	4.6529	4.0917	3.787	2.9856	3.1266	3.1339	3.2167	2.8286	3.003	3.0528	2.8104
	3.1706	2.8722	3.0613	2.9784	3.1164	3.7453	3.2608	3.8955	3.3033	2.8965	2.8933	2.8125	2.822	2.9825	2.9962	2.6776
	2.991	3.0796	2.9346	3.1075	2.8598	4.1081	3.1855	3.7877	3.0661	2.9169	3.0267	3.3	2.8155	2.9735	3.0401	2.9636
	3.1438	2.8316	2.7857	2.9414	2.833	3.844	3.3906	3.606	3.2772	2.7827	2.9715	2.9547	2.9943	2.9062	3.0307	2.7653
	3.1562	3.1171	2.9389	2.7821	3.1579	4.2653	3.6392	3.9038	3.1318	2.9422	3.0458	2.9183	2.8653	2.8586	3.1141	2.8176
	2.9137	2.9286	2.7732	2.9176	3.1022	4.8538	2.8968	3.2591	3.0161	3.0135	2.9436	3.0515	2.9456	2.9502	2.8479	2.8042
	3.0275	3.0368	2.8893	3.0315	2.943	4.3419	3.7221	4.0183	3.1237	2.8938	2.9252	3.0849	2.7595	2.8467	3.0606	2.8734
	2.8649	2.8259	2.9681	2.9403	3.073	4.1602	3.5239	3.9577	3.0058	3.0089	2.8628	2.8821	2.9218	3.2724	2.9805	2.9353
	3.1023	3.0226	2.826	2.948	3.1179	4.2085	4.0991	3.7268	2.934	3.0274	3.6286	3.0674	2.7933	3.0744	2.9598	2.9371
	3.1109	2.9932	3.1002	2.751	3.0065	4.369	3.2233	3.8482	3.1342	2.9517	3.2126	2.8326	2.9435	3.0563	2.8318	3.1214
	3.128	2.9068	3.0411	3.1185	3.0854	3.8524	2.9837	4.246	2.9919	2.869	3.0279	3.3437	3.0477	3.2092	3.0463	2.9442
	3.334	3.1371	2.7268	2.8868	2.8471	4.4149	3.3983	3.68	3.2841	2.8919	3.0404	3.0741	2.7642	2.8565	2.9737	2.8811
	3.2057	2.8902	2.8316	2.9058	2.8051	4.0045	3.3779	3.5319	3.3492	2.9811	2.9323	3.1025	3.0303	3.2215	2.8479	2.9144
	3.3312	3.0759	3.1072	2.9545	3.4998	4.4021	3.1304	3.8543	2.8998	2.9456	2.8557	3.1974	2.8851	2.996	2.7852	2.8078
	2.8865	2.9371	3.204	2.9004	3.2058	3.9853	3.4733	3.8808	2.9203	2.9002	2.9324	2.8924	2.8991	3.0154	2.7747	2.846
	2.7582	3.0151	2.7911	2.9853	2.9237	3.9573	4.0909	3.9386	3.12	2.9648	2.8535	3.473	3.0586	3.2993	2.9644	2.7039
	2.798	3.0588	2.8752	2.9004	3.0335	4.2915	3.486	3.9095	3.2999	3.1668	2.7678	3.0095	3.0925	2.8354	3.2467	2.7681
	3.1173	3.1318	2.8292	2.9257	2.9527	3.9221	3.9146	4.0354	3.0932	3.379	2.8513	3.2133	2.7764	3.0434	2.9105	3.1017
	2.878	3.1455	2.9931	2.9678	2.9618	4.0967	3.9605	3.8545	2.9556	3.0887	3.0545	2.9791	2.8019	3.0113	2.9003	2.7496
	2.875	2.8323	2.9851	2.9554	2.9577	3.607	3.5353	3.8877	3.0517	3.1278	3.3909	2.8373	2.8794	2.8177	3.061	2.7975
	2.9063	2.7701	2.9555	2.9812	2.9988	3.6609	3.3051	3.4049	2.9223	3.0065	3.3041	2.9565	3.0699	3.0392	2.8973	3.0444
	2.9735	3.1247	2.8318	3.0709	3.0947	4.0077	3.7425	3.8027	2.9954	2.9481	2.9849	2.9359	2.9983	2.9823	2.9294	2.7766
	3.2518	3.5878	2.8567	3.1648	3.2481	4.4312	3.2116	3.9994	2.9276	3.0388	3.0811	3.0829	2.9975	2.8026	2.9951	2.8279
	3.0896	3.0206	2.9951	2.8097	3.0001	4.4765	3.3429	3.5158	3.0775	3.3315	3.1222	3.0809	2.8793	3.0856	2.9223	2.7454
	2.9337	3.3432	2.8567	3.1469	2.9331	4.2091	3.1862	3.5643	2.8284	2.9551	2.9282	3.0579	3.0727	3.1011	2.9137	3.0498
	3.2446	2.9353	3.2253	3.1962	3.0105	4.1276	3.6256	3.6267	2.737	3.1958	2.8266	3.0056	2.8579	2.8786	3.0222	3.0043
	2.8011	3.1525	2.8449	3.1903	3.1101	4.1941	3.6164	4.1521	2.9453	2.9419	3.1879	3.2763	2.8503	3.1254	3.1606	3.1061
	2.9854	2.985	2.8245	3.0803	2.8724	3.9705	3.1269	3.722	3.1359	3.0657	2.8277	3.005	3.0336	3.0111	2.7372	3.0957
	2.826	3.2098	2.8299	2.9635	3.0223	5.0587	3.5191	4.0914	3.0779	3.0618	2.8651	3.305	2.9318	3.389	3.2399	3.0344
	2.9288	3.2592	2.9785	3.0995	3.0065	4.6286	3.4237	4.0094	3.0301	2.8275	2.9451	3.0179	2.8872	2.8613	3.3309	3.3894
	3.2978	3.2974	2.831	2.8578	2.8705	4.7257	3.7319	3.5995	2.8002	2.8024	2.8186	2.9089	2.7887	2.932	2.8973	2.7972
	3.0428	3.0756	2.7321	2.8393	2.8872	4.2318	3.4342	3.5135	3.1151	3.0504	3.262	3.1856	2.7659	2.9156	3.2129	2.6832
	2.833	2.9855	2.9688	2.9229	3.0973	4.6362	3.407	3.661	3.1902	3.2022	3.0787	3.1975	2.9157	2.9176	2.9585	2.816
	2.8334	3.105	2.9601	2.8888	3.0109	4.2625	3.1437	4.3735	2.9551	3.0733	3.0149	3.1737	2.849	2.8772	2.8602	2.8363
	3.5665	2.8465	2.7368	4.0064	3.0512	3.7452	3.5591	4.4114	2.9294	3.1607	3.2136	2.8425	2.9385	2.9568	2.6387	2.6716
	3.919	3.1313	2.8195	3.0307	3.1094	4.5051	3.6943	3.5648	3.1892	2.8775	2.9224	2.7234	2.8796	2.888	2.9594	2.8382
	2.9952	2.9996	2.6606	2.9076	2.9366	3.9234	3.4168	3.43	2.9742	2.8305	3.0129	3.1573	3.0438	3.3196	2.8761	2.7149
	2.8272	3.2044	2.9044	2.8726	3.0865	4.5188	3.2995	3.6951	3.261	2.7968	2.938	3.0629	2.754	2.8563	3.1801	2.8191
	2.8431	2.9872	2.8944	2.8366	3.0903	3.9787	3.4074	3.7372	3.0949	2.9623	3.389	3.2403	2.9683	2.9593	2.9293	2.8455
	2.9329	3.1826	2.7456	3.0756	2.8933	4.9664	3.0528	3.8877	2.9409	2.9635	3.0362	2.8385	2.7659	2.7844	3.0089	2.8621
	2.9366	2.8396	2.8341	2.9029	3.0715	3.9076	3.4955	3.5508	2.9272	3.0288	3.011	2.9034	2.7283	2.8643	2.8783	2.8865
	2.944	2.8235	2.8906	2.9489	3.078	3.7547	3.4605	3.8726	3.0324	3.0008	3.0582	2.8475	2.8642	3.3823	3.1028	2.8445
	2.9408	3.0795	2.7436	3.1885	2.9993	4.3429	3.0461	3.393	2.9168	3.2644	2.9437	3.0878	2.9112	2.9168	2.9064	3.1184
	2.942	2.778	2.7032	2.9563	3.034	3.7751	3.4885	3.2115	2.9376	2.823	2.9391	3.1521	2.8042	3.0598	3.1413	2.9585
	2.7446	2.7869	2.8316	3.0613	3.1735	3.6068	3.159	3.6302	3.0261	2.8524	2.9664	2.8262	3.1411	2.8013	2.973	2.9635
	3.094	3.0659	2.8308	2.9242	3.0024	4.2288	3.3196	3.6968	3.096	3.0032	3.1507	3.0516	2.8916	2.9393	3.0427	3.0231
	2.8954	2.9231	2.8295	2.9301	3.2487	4.3321	3.6625	3.5013	3.136	3.2272	3.007	2.8501	2.9978	3.1173	2.8898	2.8951
	3.2225	2.9943	2.9523	2.8122	3.2911	4.0942	3.7106	3.727	3.221	3.0333	2.911	2.908	2.8183	2.9459	2.8086	2.9176
	3.0063	2.8141	2.8398	2.7056	3.3743	4.1711	3.3826	3.8618	3.2772	3.3575	2.964	2.9638	3.0377	3.0602	2.8779	2.8342
	2.8931	2.8187	2.7307	2.9875	2.8477	4.1957	3.4224	3.5275	2.8499	3.1636	2.9891	3.0154	2.9563	3.1494	2.767	2.9856
	2.9099	2.9185	2.9779	3.0416	3.1679	4.614	3.8964	3.6353	2.856	3.2537	2.9371	2.9667	3.0351	2.7944	2.956	3.0066
	2.8557	2.9242	2.8894	3.3489	3.2938	4.8502	4.2612	4.4737	3.2918	2.9163	3.2324	2.9791	2.9238	3.0817	3.0634	2.6377
	2.8101	3.3383	2.9746	3.2536	2.9237	4.1874	3.3486	4.4033	2.8538	2.9979	3.2224	3.0839	2.9371	2.9632	2.8508	2.964
	3.3465	3.0809	2.9053	3.2106	3.1267	4.328	3.4789	3.8604	2.9345	3.1065	3.1625	2.8406	2.8465	2.9029	3.1216	2.7369
	3.2099	3.023	3.0134	3.0458	3.1213	4.2395	3.2434	3.6962	2.758	2.991	3.0515	3.4594	2.9156	2.9632	2.9538	2.8899
	3.8316	3.5602	2.7795	3.1884	3.2019	4.8469	3.4953	3.6932	2.8852	2.8626	2.981	3.2884	2.8955	3.0445	2.9233	2.9091
	4.0179	2.8816	3.0409	2.9884	3.2495	4.7368	3.2732	3.6105	3.1917	3.1007	2.9076	2.9471	2.9157	3.0359	2.8899	3.05
	2.9219	3.4453	2.73	2.9362	3.0321	4.9171	3.0492	4.2102	2.9498	2.8478	2.9521	2.8033	2.8284	2.8685	3.1786	2.8714
	3.2537	2.9886	2.8195	3.4585	3.1142	4.2384	3.5168	4.4851	2.9935	2.8446	3.278	3.4146	2.7643	2.9314	3.0618	2.862
	3.0075	3.0972	2.9645	3.2036	2.9134	4.1706	3.2556	4.0885	3.2321	2.8755	3.0768	2.9581	3.1797	2.844	2.8159	3.1245
	3.201	2.9511	2.906	3.6028	3.4396	3.9113	3.6146	5.3961	3.0591	2.8949	3.3287	3.148	2.8618	3.1354	3.0593	3.1181
	2.776	2.7768	3.0335	2.869	3.0322	3.5601	3.3326	5.336	3.1883	3.1618	2.9268	3.0542	2.9881	2.9403	2.8604	2.9529
	3.0088	3.1838	3.0592	2.8113	2.7947	3.4012	2.8779	5.3352	3.337	3.062	3.2712	2.7777	2.9276	2.8138	3.1178	2.8558
	2.7397	2.8537	2.8903	2.991	3.0639	3.9191	3.331	4.998	3.2908	3.0461	3.4498	3.3003	2.7454	2.8352	2.963	2.8463
	3.4324	2.9245	2.8637	3.0352	2.9449	3.689	3.6206	5.2465	2.8151	2.9092	3.5201	2.8094	2.965	2.969	2.9397	3.4004
	2.8875	3.2013	3.2516	3.5343	3.3097	4.1253	3.6428	5.5315	3.0946	3.2271	3.4671	2.9985	2.8808	3.1191	2.9467	2.9771
	3.258	3.2007	3.0641	3.1402	3.0958	3.817	3.6698	5.2339	3.1802	3.3379	3.3975	2.8737	2.8384	3.309	3.2179	2.8792
	2.748	2.8745	3.1909	2.9214	3.2779	3.9023	4.1789	5.4818	3.0857	3.0927	3.5872	2.874	2.8282	3.1035	2.9727	2.9458
	2.9217	3.0754	2.9021	2.9987	3.0483	3.7177	3.6406	5.6671	3.2457	2.9528	3.0204	3.412	2.9051	3.021	3.0345	2.9697
	3.0992	2.9203	2.9794	3.1617	3.0609	3.6442	3.8033	5.1443	3.0427	3.1664	3.5464	2.8371	3.0647	2.9597	3.0367	2.8422
	3.039	3.2717	3.0622	2.9774	2.9976	3.5413	3.5169	5.3638	3.057	2.9085	3.264	2.907	2.907	3.016	2.8328	2.9084
	2.9736	2.8959	3.0366	3.0292	3.0514	3.6023	3.3325	5.5207	2.7892	2.8863	3.1873	2.8821	2.8976	2.9233	2.9208	3.1078
	3.0245	2.7864	2.9576	3.0549	2.9109	3.4113	3.3227	4.9318	2.923	2.9058	2.988	2.8111	3.0401	2.9836	2.9725	2.7935
	2.866	3.0425	2.8602	2.7635	3.0706	3.8004	3.7324	4.6702	3.1526	2.9457	3.1607	2.9656	2.9836	3.134	2.865	2.9255
	2.9256	3.1284	2.9503	2.9769	3.0603	4.0539	3.7468	3.8825	2.8961	2.9231	2.9773	3.0852	3.0607	2.8898	3.1912	2.7592
	2.8241	2.8728	2.9617	3.0895	3.0035	3.7779	3.4937	4.1955	2.9161	2.9296	2.9242	3.4079	3.0811	3.0734	2.9582	2.7772
	2.9298	2.9954	2.8216	3.2075	2.9802	3.5977	3.1164	4.4767	3.1216	3.1688	2.9163	3.3539	2.7958	3.2263	2.7745	3.2394
	2.9291	2.8012	2.9218	3.1702	3.3174	3.5509	3.1598	3.8807	3.0012	3.3012	2.9835	3.0939	3.0272	3.1736	2.9479	2.7615
	2.8101	3.0439	2.9586	3.1754	3.0703	4.3028	3.0168	3.9815	3.2217	3.1105	3.1084	3.0103	2.8588	2.7336	3.0142	2.855
	2.8958	2.7249	2.8846	2.9345	3.3374	3.4697	3.4895	3.9168	2.8266	3.0062	3.2126	3.0029	2.7903	2.7241	3.1806	2.9344
	2.796	3.1533	3.33	3.0261	2.8978	3.9681	3.2596	3.7957	2.8626	3.3793	3.2068	2.7407	2.9711	3.1966	2.9078	3.1177
	2.8924	2.8132	3.651	3.109	3.3994	3.5487	3.9702	3.5851	2.8565	3.018	3.1355	2.9932	2.9513	2.9515	3.0117	3.1329
	3.0722	2.9338	3.1225	3.0923	2.9061	3.6858	3.8852	4.147	3.0942	3.1975	3.1712	2.8334	3.0661	2.9027	2.934	3.1068
	2.8639	2.7853	3.8586	3.0215	3.0926	3.8293	3.8661	4.1849	2.9458	2.8207	3.2273	3.026	3.0015	2.7266	2.7922	3.1526
	3.0555	2.9516	2.8071	3.3244	3.0024	3.6051	3.3809	3.6333	2.97	3.2635	3.284	3.0362	2.8826	2.8636	2.9337	3.0146
	2.8953	3.0898	2.9374	2.7541	3.0431	4.2557	3.6602	3.4599	2.9511	3.1171	3.1599	3.3533	2.9782	2.9412	2.9802	3.027
	2.7402	2.9384	3.0077	2.6729	3.3709	3.6589	3.5762	3.3148	2.8545	3.2138	3.4768	3.1783	3.0747	2.9467	2.9079	2.8598
	2.8136	2.9328	2.9234	2.9674	3.3079	3.4587	3.5711	3.453	2.949	2.8395	3.1678	2.8378	2.8306	2.8981	2.9234	2.8162
	2.9777	3.223	2.9205	3.0217	3.0836	3.5097	3.2645	3.2334	3.1809	3.2537	3.3358	3.0879	2.9695	2.9359	2.9524	2.8638
	2.7229	3.4142	2.9018	2.7746	3.0937	5.0455	3.3762	2.9917	2.9277	2.8307	3.1032	2.9713	2.8636	2.8957	2.8725	2.8189
	3.0302	3.1797	2.8931	2.9041	3.4358	4.0579	3.3627	3.1983	3.4251	3.2366	3.1643	2.9332	3.121	2.9174	2.8649	2.8891
	2.7939	2.9519	2.715	2.9345	3.0556	3.6868	3.3313	3.2353	3.1404	3.0581	3.1415	2.9087	2.7584	2.7846	2.868	3.025
	2.9045	2.9396	2.8249	3.1427	3.1854	3.9656	4.175	3.4265	2.8231	3.2405	3.11	3.1126	2.9326	2.9019	3.1343	2.9451
	3.2131	3.0417	2.9525	3.006	3.0776	3.8888	3.2154	3.3006	2.833	3.0392	2.9532	2.9544	2.8543	2.8997	2.8839	2.7597
	2.8264	3.4958	2.963	2.9333	2.9531	4.44	3.5728	4.2433	2.7666	2.7975	2.8253	2.88	2.9487	2.933	2.8544	2.8114
	3.2385	2.7328	2.9998	2.8345	3.142	3.5979	3.1977	3.2388	2.8764	3.1731	3.0904	2.9341	2.882	2.9167	2.9163	2.7828
	2.8189	4.0321	2.7391	2.7822	3.2065	3.8028	2.7282	3.3326	2.971	3.6601	2.8337	2.9976	2.9069	3.0283	2.9074	2.8475
	3.0412	3.1027	3.0047	2.9354	3.4461	4.4332	3.1373	3.2639	2.9543	3.7238	3.2682	2.8584	2.899	2.9172	2.807	2.7829
	3.1418	3.1676	2.7634	2.9031	2.8396	3.839	3.4226	3.3701	3.1295	3.1279	3.0575	2.9776	3.0685	2.826	2.7113	2.7707
	2.902	2.9436	2.7374	3.0266	3.4726	3.7645	3.3667	3.4936	3.0934	3.39	3.1608	3.134	2.9924	2.903	2.7502	2.8206
	2.7969	3.0955	2.7697	2.8771	3.0123	3.8981	3.4775	3.7776	2.8774	2.7356	2.929	3.0339	2.854	2.8939	2.8614	2.8294
	3.1565	2.8455	2.9107	2.9533	3.1235	4.0416	3.6973	3.4131	3.1016	3.2022	2.953	2.8605	2.8357	2.7896	2.9611	2.9116
	2.9327	2.8751	2.779	2.8353	3.0823	3.8665	3.4533	3.5206	2.914	2.968	2.8448	2.7034	2.7976	2.9382	2.8133	2.8976
	3.0364	3.1274	2.7082	2.9156	3.1466	3.406	3.0855	3.8458	3.0865	2.8284	3.0112	3.1232	2.775	3.0884	2.7767	2.9475
	2.7871	3.0161	3.035	2.9361	2.8502	4.075	3.5485	3.3355	2.8713	3.5615	3.0511	3.1963	2.9293	2.8051	2.7103	2.7655
	3.0735	3.0141	3.1597	3.1347	3.1071	3.6904	3.2294	3.8579	3.0309	3.1574	3.0602	2.9999	2.9708	2.9523	2.7765	2.8035
	3.0877	3.216	2.9864	2.9704	3.4778	3.6379	3.794	3.2919	3.0876	3.2035	3.3325	2.9733	2.7652	2.8418	2.9632	2.7631
	2.7936	3.1195	2.8588	2.7906	2.8853	3.2187	4.523	3.5213	3.3563	2.8688	3.3459	2.9784	2.9651	2.9499	2.7888	2.8702
	2.8862	3.2097	2.8836	2.7568	3.2912	3.5987	3.4343	3.4443	2.8591	3.0913	2.8214	3.2096	2.9652	2.8937	2.9067	2.9148
	2.8006	2.8502	3.0585	2.9129	2.9994	3.0529	3.4732	3.5039	3.2223	2.8318	2.9145	3.1355	2.9201	2.9346	3.062	2.9578
	2.9781	2.9814	2.8467	2.9582	2.8916	3.392	3.9071	3.3666	2.8976	3.0651	3.0025	2.7368	2.832	2.7558	2.8557	2.8969
	2.7682	3.062	2.7991	3.1009	2.8642	3.4289	3.698	3.4613	3.014	2.8497	3.0113	2.9431	2.8007	2.8978	2.8191	2.9264
	2.897	2.8444	2.7218	2.9621	3.2305	3.5618	3.6142	3.6982	2.918	3.0346	3.1653	2.922	2.8527	2.9211	2.9952	2.688
	2.9429	2.9131	3.0017	2.9055	3.1153	3.3272	3.5694	3.145	2.7626	3.0736	3.2114	3.3309	2.8494	3.3195	3.1009	2.8344
	2.9906	2.8214	2.9324	3.0155	3.1956	3.2801	3.3107	3.6547	2.9809	3.5807	2.8761	2.8013	2.8826	3.2424	2.9964	3.1656
	3.0616	3.1529	2.7717	2.8032	3.025	2.8788	3.4622	3.334	3	3.2827	3.2082	3.0373	2.7429	2.9773	2.9256	2.9577
	2.8845	2.9238	2.7358	3.1169	3.0863	3.9747	3.2823	3.5356	3.3214	2.9688	2.9541	3.0343	3.0961	2.787	2.7878	3.232
	3.2605	3.1576	2.8421	2.9443	3.1297	4.557	3.6156	3.6301	3.0068	3.1502	2.8054	3.1119	3.1175	2.8894	2.9559	2.7133
	3.0053	3.0624	2.7885	2.7061	3.2813	3.6121	3.2131	3.0919	3.096	3.1832	3.2353	2.8827	2.7707	2.7835	3.0954	2.9274
	2.8632	2.9387	2.9215	3.0823	3.0505	3.7089	3.504	3.3773	2.9308	3.183	3.0928	2.8363	2.8048	2.8204	2.8763	3.1165
	2.9725	2.8642	2.9247	2.9182	3.0181	3.2619	3.7366	3.4856	3.0952	3.0939	3.1484	2.8913	2.8697	3.134	3.0858	2.7079
	2.8379	2.9414	3.0801	2.9392	3.1409	3.9002	2.9869	3.1686	2.9585	3.1616	2.9974	2.9418	2.9081	2.7668	2.8926	2.7387
	2.8396	2.9633	2.8812	2.9007	3.2609	3.5273	3.6598	3.7555	3.2691	3.1742	2.9713	2.8322	2.9029	3.0052	2.9666	2.7718
	3.6347	3.1276	2.6962	2.8793	3.0184	3.387	3.1327	3.4614	2.8188	3.2719	2.9875	2.8497	2.8173	3.0105	3.281	2.9759
	2.7663	2.9352	3.3129	2.8467	3.0641	3.5951	2.9888	3.4633	3.0043	2.9235	3.1955	2.8982	2.8135	2.7962	2.9566	2.9531
	2.9582	2.9307	3.1392	3.0452	2.9597	3.6205	3.1017	3.1289	3.5019	2.8126	3.3666	2.8545	2.8172	3.0413	2.8533	2.7998
	3.012	2.8755	2.9797	2.8621	3.3328	4.1519	3.157	3.4746	3.0165	2.9232	3.0283	2.9491	2.8882	3.1762	2.7798	2.9282
	2.8202	3.0741	2.8978	2.8661	3.1514	4.0324	3.165	3.5755	3.0468	2.8031	2.8193	3.1732	3.0407	2.8302	2.7506	2.7634
	2.6863	3.0681	2.8099	3.0179	3.1253	4.0447	3.1437	3.3217	2.8916	3.3421	2.9779	3.036	3.0448	2.8271	2.9647	2.9649
	2.985	3.1591	3.0599	2.8822	3.3466	3.8606	2.8853	3.2963	2.7922	3.4919	3.0721	2.657	3.0469	2.8061	3.1476	2.8685
	3.3073	2.9417	2.9078	2.9636	2.9647	3.6542	2.8969	3.7704	3.1135	2.9913	3.1833	2.8864	2.9437	2.7604	2.9513	2.8837
	3.0995	2.9435	3.2604	3.08	3.082	4.2157	3.2028	3.3099	3.1745	3.0275	2.8441	3.1184	2.9617	2.8594	2.9611	2.9947
	2.9912	2.8679	3.2059	2.873	3.2757	3.1051	3.1683	3.7356	3.3243	3.1497	3.0747	3.2888	2.8398	3.2314	3.2156	2.8674
	3.0244	3.0174	3.1362	2.8425	3.1041	2.8373	3.2074	3.5051	2.8219	3.0374	3.0693	2.7772	3.1927	2.9983	3.1111	2.7183
	2.9761	3.1447	2.9164	2.811	3.0569	3.5402	3.0141	4.044	2.7693	3.1573	2.7972	2.906	3.1813	2.9157	2.9956	2.9418
	2.7706	3.1485	3.2592	2.8975	3.1846	4.4947	3.5981	3.7821	2.7678	3.345	3.3206	3.0982	2.9069	2.6996	3.1944	2.8238
	2.7163	3.1818	3.0726	2.9928	2.9724	4.121	3.3282	3.3802	2.8401	2.9118	3.0905	2.894	2.824	2.9979	2.8073	3.1205
	2.8285	3.0964	3.0234	3.2069	3.0702	4.2843	3.3256	3.2194	2.9793	3.2301	2.9002	3.2905	2.7788	2.9651	2.8328	2.8721
	2.9569	3.1175	3.1278	2.7343	2.8897	4.5718	3.5916	3.2951	2.8902	3.1397	2.8193	3.1059	2.8509	2.8903	2.8665	2.7817
	3.2481	2.8415	2.8827	2.918	3.0547	4.3552	3.5445	3.6372	3.0838	3.2776	2.7336	2.9344	2.9507	2.7907	3.0783	2.7131
	3.2827	2.8436	3.0773	3.0625	3.189	3.8406	3.6126	4.0645	3.0866	3.0007	3.0612	3.0861	2.8774	2.7985	2.7269	2.798
	3.7094	2.9921	3.1235	2.9506	3.074	4.2469	4.1296	3.7609	3.0495	3.1015	3.1738	2.9883	2.9321	3.0448	2.9257	2.8029
	3.5183	3.1606	3.0255	2.7527	3.0408	4.0528	3.8901	3.6785	3.0197	2.8065	2.7888	3.0186	2.7735	3.0482	3.2056	2.7152
	3.1194	3.0062	3.3456	2.8443	3.046	4.1153	4.2209	3.5105	3.002	3.0545	2.8465	3.3181	2.8198	3.3408	2.9651	2.8625
	3.2821	3.4533	2.9562	3.0699	3.3311	4.6357	4.2121	3.4499	2.8371	2.9142	3.1483	2.9274	2.8529	2.9046	3.0735	2.7855
	2.8981	3.3922	2.9547	2.9841	3.1478	3.8835	3.2246	3.406	3.23	2.9569	3.1601	3.0949	2.8869	2.7461	2.8229	2.7981
	3.0073	2.9626	3.0348	2.9613	3.1224	3.8212	3.5912	3.5345	3.1846	2.9645	2.9392	3.0533	2.6679	2.993	3.1124	2.8896
	3.0419	2.9508	3.364	2.8564	3.0514	3.8578	3.4306	3.1705	3.2442	2.9671	3.074	3.0261	2.9515	2.9326	2.9747	3.1071
	2.971	2.837	3.0171	3.3441	3.0744	4.0539	3.3548	3.8563	2.9762	3.0878	2.9972	3.053	3.0103	3.0362	3.1425	3.1013
	3.2157	3.0667	3.0309	3.0843	2.9235	4.1429	3.9426	3.7047	2.9059	2.9208	2.8666	3.0125	2.8334	3.0739	2.8163	2.9371
	3.4137	3.0742	3.1023	2.9543	3.1387	3.4979	3.4929	3.6401	3.0779	2.915	2.9578	3.0245	3.0886	2.8748	3.1143	2.8429
	2.8225	2.8121	3.1828	3.0733	3.1113	3.9708	3.4348	3.3696	2.8075	3.0631	2.9826	2.9685	2.9967	3.047	3.0359	2.8542
	2.8774	2.9104	3.6535	2.8661	2.975	3.9131	3.7793	3.3761	3.1035	2.8733	2.9102	3.6342	2.9015	3.1178	2.8313	2.8871
	3.9182	2.8723	2.9352	2.8948	2.8161	4.2345	3.2132	3.6629	3.1	2.583	3.5859	3.0271	2.7345	2.7056	3.2842	2.9427
	3.5555	2.7361	3.4017	2.8552	2.9943	4.0365	3.5727	3.4987	2.9073	2.8731	2.8622	2.8975	2.7234	3.0222	2.9303	3.1054
	2.8682	3.0569	3.1647	3.0849	2.9828	4.1414	3.2955	3.244	3.1492	2.7685	3.103	2.8203	2.9293	2.9186	3.2066	2.81
	3.4529	3.0116	3.2352	2.9155	3.0859	4.3267	3.445	3.4092	3.1861	3.1408	3.3828	3.0274	2.986	3.0718	2.7226	2.846
	3.0999	2.7281	3.1033	3.0133	2.859	3.4699	3.714	3.584	3.0593	3.3107	3.002	2.9956	2.8326	2.7112	2.8518	2.7867
	2.8904	2.8896	3.2523	2.9744	2.9573	4.1863	3.6494	3.4181	2.8654	3.0652	2.9071	2.8743	2.9078	2.9403	2.9916	3.0254
	3.1066	2.9178	3.248	2.8394	2.947	3.6972	3.2793	3.7616	2.9144	2.9352	3.1384	2.9968	3.023	3.01	3.024	2.8985
	2.9404	2.911	3.0617	2.9354	3.3432	3.9413	3.6806	3.7328	2.8845	2.9291	2.9525	3.2046	2.7645	2.9127	3.132	2.741
	2.8998	3.0055	3.1669	3.255	3.0194	3.5425	3.2507	4.0503	2.7531	3.0389	2.9565	2.8758	2.8991	2.9262	2.9078	2.8229
	3.0531	3.1322	2.9914	2.857	3.0166	3.8845	3.2608	3.4783	2.8142	3.1419	3.0959	3.6778	3.002	2.8655	2.8411	2.9978
	2.9562	3.0754	2.9208	2.8072	3.2246	3.7457	2.9858	3.3622	3.0106	3.1	3.326	3.0104	2.9035	3.2561	2.9089	2.8784
	2.7131	2.7147	3.8446	2.9516	2.971	3.7897	3.7097	3.4075	2.8838	3.05	3.0454	3.2341	2.8381	3.199	2.8478	2.8773
	3.0171	3.0555	3.3539	2.8687	2.9397	4.1271	3.1843	3.2513	2.8066	2.9025	3.2495	2.7828	2.962	2.7725	3.3759	2.7406
	2.9819	2.9018	3.1425	2.7902	3.0953	4.2441	3.0033	3.5722	2.8704	3.0677	2.98	2.8805	2.9375	2.8312	2.8543	2.8574
	2.868	3.0227	2.9601	2.8805	3.4623	3.7931	3.5689	3.4406	2.9667	3.1921	2.9531	3.0004	2.9015	2.8531	2.8904	3.2311
	2.8389	3.0284	3.3606	2.9945	3.3478	3.5973	3.5978	4.0233	2.8159	3.4559	2.9055	2.8294	2.9193	2.8047	2.9955	2.8884
	2.7982	2.9459	3.0494	2.8101	3.2298	3.9071	3.0828	3.6237	3.0348	3.0295	2.9355	2.774	2.9448	2.879	2.8729	2.8329
	2.8597	2.844	2.8423	3.1494	2.9946	3.9507	3.3322	4.1009	3.1281	3.0132	2.7835	3.0325	2.8705	3.0311	2.9945	2.9527
	3.2545	2.8897	3.0618	2.8487	2.9341	3.8746	3.839	3.696	2.9868	3.3884	3.0568	2.9933	3.0827	2.8044	2.9839	2.8351
	3.1539	2.9849	2.8892	2.7815	3.2922	3.9784	3.7153	3.2712	2.895	2.9786	2.8599	2.969	3.0073	3.0078	2.7511	3.2597
	3.4677	3.2676	2.9058	2.9922	3.0531	3.6614	3.1993	3.7246	2.9109	3.2658	2.8232	2.8772	3.0534	2.9482	3.0717	2.8614
	3.0994	2.7567	3.1885	2.9153	3.2009	3.5004	3.6133	3.2824	2.9249	3.2081	3.0379	2.8503	2.8838	2.9999	2.9531	2.9276
	2.6151	3.1613	3.6127	2.819	3.1056	4.0162	4.0472	3.8406	2.7803	3.0001	2.9442	3.1938	2.8255	2.8856	2.9159	2.9525
	3.332	2.8984	2.9217	2.8339	2.8991	3.6444	3.0277	3.5238	3.111	2.9244	3.3086	2.7792	2.9046	2.8418	2.8629	2.8554
	3.0509	2.9849	3.0528	3.16	3.215	4.1611	3.2408	3.5121	3.4808	3.3698	2.9349	2.7904	3.0692	3.0756	2.9196	3.0106
	3.1061	3.257	3.035	2.9514	2.9318	4.2278	3.0449	3.9521	3.1307	2.9645	2.9828	2.7623	3.0749	2.8056	3.1393	2.9077
	3.1283	2.8521	2.8276	3.067	3.2276	4.0132	3.513	3.452	3.0528	3.0483	3.1432	3.0702	2.8306	3.0481	3.5346	2.8765
	2.8389	3.0616	3.0653	2.8565	2.892	4.3837	3.4844	3.5682	2.9034	3.0827	2.8982	2.864	3.0946	3.1025	3.0809	2.8455
	3.0988	2.7913	3.1801	2.8959	3.1278	4.1073	3.2487	3.6486	2.7753	3.2174	2.8932	3.0697	2.8632	2.9224	2.9738	2.8218
	3.0536	2.8929	3.1304	3.0319	3.1036	3.422	3.5602	3.4796	3.3492	2.871	2.8025	2.9639	3.011	2.8149	2.9396	2.9134
	2.8741	2.9766	2.8062	3.0367	3.3067	3.6919	3.1494	3.9228	3.0725	2.7921	2.9021	2.9761	2.8698	2.8353	3.3768	3.0674
	3.0736	3.2396	3.6246	2.9968	3.0665	4.3683	3.2643	3.8258	3.0655	3.1145	3.3174	2.9752	2.8552	3.2119	2.9466	2.7868
	2.8013	2.8475	2.965	3.1194	2.9983	3.8057	3.0988	4.1025	2.8463	2.7729	3.3789	3.0103	2.8154	3.4274	3.0008	3.1543
	2.9001	3.5265	3.3041	2.9031	3.144	4.4693	2.9726	3.3018	2.7775	3.0513	3.2267	2.8302	2.8413	2.8519	2.7792	2.9066
	3.0154	3.0293	2.7407	2.7925	3.0166	4.3944	3.35	3.3652	3.0723	2.8246	2.8832	2.9823	3.1092	3.1014	3.0458	2.9339
	2.9534	2.9413	3.0354	2.882	3.1169	4.6794	3.2689	3.7827	2.9988	2.9901	3.4149	2.9101	3.0549	3.0758	2.9256	2.8935
	3.2623	3.1335	3.0225	3.0342	2.9941	4.2479	3.4312	3.7375	3.0954	2.8821	3.0364	2.9777	3.0076	2.9039	3.0498	2.8508
	3.2219	3.3017	3.094	2.886	3.3253	4.225	3.4367	3.4942	3.1984	2.8387	3.1015	3.3131	2.7782	2.8272	2.9259	2.9312
	3.0476	3.2491	3.2797	2.8124	3.0914	3.7461	3.4225	3.9314	2.7876	3.1148	2.7977	3.5715	2.863	2.9542	2.9942	2.8184
	3.0538	2.9725	3.4309	2.9655	3.0933	3.8431	4.1359	3.7254	2.9588	2.9746	2.9644	2.979	2.9072	2.8997	2.8677	3.1545
	3.1674	3.0319	2.9129	2.9239	2.8949	3.7346	3.4534	4.1559	2.9621	3.0553	3.4237	2.8804	3.0602	2.9865	3.347	3.2002
	3.0475	3.1574	2.9965	3.0583	3.3907	4.1619	3.145	3.5571	2.7335	2.9591	3.4614	2.9624	2.9436	3.0279	2.8329	3.0417
	3.0435	2.8787	3.0065	2.8485	2.8851	3.4444	2.9721	3.4944	3.0263	3.2007	3.1587	2.9412	2.799	3.0972	2.9937	2.7891
	3.0126	2.8341	3.022	2.8343	3.2323	3.6326	3.0324	3.4998	3.4069	3.8347	3.1315	3.1285	2.8986	2.7826	3.0304	2.9742
	3.1444	3.3746	3.0422	2.6062	2.9541	4.2661	3.4096	3.2934	2.8777	3.5934	3.5213	2.8833	2.8211	2.815	3.1773	2.9511
	2.8886	2.9732	3.2024	2.7303	2.8239	3.7235	3.5441	3.3409	2.7868	3.5688	3.0494	2.9565	2.837	2.8455	2.6853	3.0389
	3.1234	2.9154	2.8915	2.9652	3.1008	3.9273	3.4635	3.5665	3.0284	3.2605	3.0985	3.0508	3.0219	2.7617	2.9409	3.0939
	3.1197	2.9338	2.9687	2.9301	2.9191	4.0006	3.2275	3.2388	3.328	3.2721	3.0065	2.9812	2.8777	2.8635	2.8088	2.9136
	2.8331	3.024	2.7631	2.8784	2.8899	4.3324	3.6155	3.2741	2.9941	3.4996	3.3452	3.0401	2.8419	2.9672	2.8328	2.9489
	2.8468	2.9604	2.7393	2.7898	3.1474	3.6747	3.5238	3.3378	2.8956	2.921	3.0139	3.0795	2.8445	2.9254	3.2337	2.9708
	2.7983	2.8087	2.8962	3.0906	2.9911	3.0767	3.3241	3.6671	3.1186	3.0514	3.5187	3.002	2.8214	2.7696	3.0341	3.4156
	3.1591	3.1621	2.8048	2.9592	3.079	3.5057	3.552	3.6893	2.9758	3.1491	3.2403	3.1698	2.9066	2.9346	2.8598	2.9311
	2.929	2.995	2.8806	3.1287	3.1095	3.7033	3.3807	3.5426	2.95	3.0561	3.351	3.0092	2.7931	3.1027	2.8797	3.324
	2.9092	2.9976	2.7669	2.8779	3.5001	3.8422	3.441	3.1793	2.882	2.7418	2.9971	2.7712	2.7225	2.9476	2.8678	2.994
	2.9015	3.5156	2.8311	2.7778	3.2013	4.107	3.3061	3.4353	2.9014	3.1597	3.4759	3.2294	2.8289	3.0954	2.746	3.2028
	2.9077	2.8647	2.8001	2.9034	3.0486	3.6099	3.5421	3.3421	2.9333	3.0818	3.4843	2.8739	2.8501	2.8362	3.0059	2.9516
	2.9822	2.9008	2.8596	2.9906	3.1705	4.1603	3.5276	3.4729	3.1496	3.1373	2.8978	3.1365	2.7579	2.8978	2.9914	2.9564
	2.9431	3.1578	2.9594	2.896	2.8303	3.7566	3.5949	3.3983	3.0092	3.4007	3.0246	3.2898	2.8841	3.2018	2.7728	3.3444
	3.1708	2.9173	2.8311	2.7808	3.2237	3.5138	3.1337	3.233	2.9306	2.9714	3.2813	2.7531	2.8458	2.9631	2.9951	2.9544
	2.9713	2.9015	2.9396	2.8538	2.875	3.7485	2.9763	3.6633	3.3414	2.9015	3.1154	2.8329	2.7721	2.9496	2.9385	3.2305
	2.9876	3.1079	2.8886	2.8686	2.8717	3.1566	3.1945	3.5066	2.8234	2.9368	2.9359	2.8953	2.8317	3.0074	2.8664	2.9265
	2.9626	3.1911	3.0525	2.902	3.1188	3.9357	3.145	3.2617	3.0944	2.9382	3.0111	3.0075	2.9606	2.9916	2.7977	3.1091
	2.7871	3.0182	3.0664	2.6826	3.022	3.7039	3.1845	3.3349	3.0779	3.636	3.1393	2.7025	2.9229	3.0408	3.1385	2.9077
	2.8264	2.9159	3.0887	2.894	3.021	3.4759	3.3316	3.9297	3.002	2.8123	3.3857	3.0736	3.0815	2.9323	3.0694	3.445
	2.9018	2.9804	3.0775	2.9355	3.0622	3.577	3.2822	3.5049	2.9464	3.1205	3.2041	2.9916	3.0702	2.7531	2.9715	2.9241
	3.0592	2.9825	2.8993	3.2175	3.2433	4.0018	3.2109	4.1961	3.177	2.8364	2.9884	3.0035	2.7503	3.048	2.8886	3.5161
	2.6862	3.2217	2.9584	2.9426	3.0151	3.6279	2.9106	3.9597	2.7754	2.8501	2.8979	3.0011	2.9547	2.9067	2.848	3.0727
	3.0788	3.0222	2.9052	2.8658	3.3042	3.9095	3.2149	3.8406	2.915	2.8425	3.27	2.7877	2.9033	2.9192	2.9487	2.8045
	2.8245	3.1305	3.2404	2.7091	3.1994	4.4292	3.4586	3.4971	3.0824	2.9457	3.4689	3.0084	3.0365	2.8415	3.0563	2.8076
	3.5272	2.9069	3.4628	2.8485	3.1979	4.1049	3.2738	3.6144	2.9095	2.9762	3.0197	2.7795	2.7446	2.9702	3.0415	3.0703
	2.9789	2.9618	3.0671	2.8442	3.2007	3.5477	3	3.5413	3.0576	3.4094	3.0461	3.1813	3.0481	3.3671	3.1001	2.9612
	2.772	3.6313	3.2755	2.8672	3.1238	4.2038	3.2464	3.3401	3.2104	3.0106	3.0205	2.8447	2.8261	2.6878	3.0879	2.9229
	3.0606	3.0221	2.8787	3.3296	3.0971	4.3081	3.0074	3.1296	2.9106	3.0615	3.0793	2.831	2.9306	3.1098	2.9568	2.9161
	3.1043	3.0513	2.9255	2.6634	2.9331	4.215	3.1325	3.1806	2.8801	3.4621	2.8944	2.944	2.9001	2.9746	2.7684	3.0034
	2.7705	3.2902	2.8283	2.7739	3.04	3.7233	3.053	3.353	3.0374	3.2542	2.9574	2.875	2.76	2.9251	2.8678	2.77
	2.9336	3.206	3.0933	3.0437	3.0485	3.8948	3.569	3.3556	2.7683	3.1036	3.1018	2.9178	2.9351	3.1171	3.0784	2.8402
	3.0964	2.9108	2.9831	2.828	3.2343	4.2473	3.3138	3.4638	2.9347	3.0529	3.3991	2.9035	2.8981	3.1282	2.9315	2.8364
	2.9298	3.1559	2.8751	3.1123	2.8582	3.9859	2.8878	3.3161	3.0973	3.3371	3.0753	2.9032	3.1346	2.9591	3.2932	2.926
	2.8439	2.8565	3.4891	2.8051	3.1389	4.123	3.1376	3.1909	3.01	3.2508	3.8574	2.8854	2.8196	3.1447	3.0322	3.1183
	2.8674	2.7143	2.9933	2.7643	2.9062	4.2231	3.0211	3.3652	3.1142	3.1237	3.2348	2.8975	2.9028	2.9132	2.8073	2.8205
	2.8868	2.9723	2.9898	3.3467	3.0395	3.3687	3.4339	3.4166	3.1843	3.3004	3.312	3.0428	2.9099	3.0006	2.8397	2.7884
	2.9775	3.0011	3.0058	3.0557	3.0143	3.4602	3.0719	3.5097	2.8867	3.0307	3.2853	3.1093	2.8149	2.9008	3.0437	3.0654
	2.9307	3.2656	3.0419	2.9221	3.2613	3.4698	3.1747	3.0286	3.1927	2.9946	3.4587	3.003	2.8593	2.8105	3.0555	3.0052
	2.9623	2.7893	3.1575	2.8177	3.0246	3.0203	3.0054	3.3784	2.7526	3.2288	3.0105	2.8596	3.0251	3.0198	2.7674	2.9322
	3.6481	2.9304	2.9985	3.093	2.9949	3.4412	3.0019	3.563	2.8441	2.9485	3.2797	2.9323	2.7825	2.8843	2.9694	2.7522
	2.5998	2.8052	3.0618	2.9421	2.8431	4.282	3.2246	2.9341	2.997	3.1778	3.2749	3.0212	2.8199	2.8022	2.8252	2.7298
	3.0729	2.8346	2.9049	3.2443	3.1422	4.01	3.404	3.5423	2.8801	2.8093	3.2167	3.2875	3.1062	2.7922	2.8418	2.9821
	2.8387	2.8897	2.7901	2.9483	3.0469	4.0713	2.8985	3.5979	2.8181	2.9925	3.6363	2.8657	2.9582	3.2084	3.0583	3.1491
	2.9735	2.7846	3.2788	2.9951	3.3908	4.2009	3.1219	3.9482	2.9487	3.1177	2.7629	2.9462	2.8551	2.8086	2.9796	3.1359
	2.9644	2.8525	2.8859	2.8919	3.0841	3.7293	3.0502	3.5881	3.0383	2.966	3.4182	2.8455	3.1396	2.8703	2.9865	2.9102
	2.7678	3.0578	2.7677	2.9466	3.1388	3.6091	3.1869	3.4986	3.0671	3.0581	3.3361	2.9059	2.8677	3.2105	3.2409	2.9424
	3.0942	2.8546	3.0886	2.8913	2.9272	3.5193	2.9194	3.7849	3.0273	2.9542	3.5361	3.1391	3.1444	3.0429	2.8259	2.8165
	3.0192	2.9559	3.0337	2.9267	3.0543	3.6645	3.0228	3.2798	2.9648	3.0155	4.1004	3.0484	3.2557	3.2057	2.7834	2.8547
	2.9768	2.8773	2.9834	2.7704	2.9278	3.3438	2.9943	3.0615	3.1602	3.4161	3.3977	3.1358	2.9397	2.7658	2.9759	2.7834
	2.857	3.0771	3.0369	2.9797	3.4238	3.8344	3.3638	3.7228	3.1036	3.4178	3.6831	3.0835	2.9752	2.9437	2.8139	2.795
	2.7393	2.9411	2.9708	2.7973	3.0418	3.768	3.2036	2.9172	2.9782	3.4709	3.5068	3.1866	2.827	3.0685	3.1345	2.978
	2.9301	2.9769	3.0267	3.1157	2.9474	3.8398	3.298	3.175	3.0862	3.0724	3.3973	2.9091	3.0191	2.9791	2.8692	3.0947
	2.8264	3.1316	2.8551	2.9115	3.2168	3.8913	3.0799	3.1574	3.0034	2.9122	3.2593	2.8503	3.1122	2.8622	2.9246	2.9308
	2.7442	3.089	2.8291	2.7829	2.8127	3.9461	3.4894	3.3075	2.8797	2.9674	3.1557	2.9509	2.8362	2.9904	3.0152	3.0506
	2.9753	2.8117	2.7548	2.6862	3.0457	3.2101	3.0196	2.8118	3.0069	3.1273	3.1072	3.3823	3.2094	3.0504	2.7357	2.9607
	2.786	2.9816	2.8476	2.8113	3.0577	3.6709	3.191	3.2473	2.9919	3.0635	3.2711	2.8442	2.9603	2.8833	2.8682	2.8111
	2.9648	2.9612	3.1461	3.0857	3.0219	3.636	2.9929	3.5531	2.9149	3.0409	3.1492	3.1785	3.0872	2.8146	2.7662	2.936
	3.0655	2.8124	2.9702	2.7692	3.084	4.3397	3.2295	3.275	2.781	3.2324	3.5698	3.0483	2.8105	3.1823	2.952	3.0139
	3.0866	2.844	3.2474	2.8606	2.8844	4.567	3.1606	3.1741	3.1962	3.1177	3.4758	3.063	2.9097	2.8096	3.0718	2.8581
	2.7222	2.9572	3.0684	3.3047	3.0629	3.9954	3.6064	3.7203	2.71	2.8987	3.4019	3.0075	2.8177	2.8454	2.9733	2.8694
	2.8079	2.8918	3.1244	3.0716	3.017	3.8475	3.1531	3.4504	2.9455	3.0608	3.1429	2.8278	2.9585	2.9319	3.0696	2.7402
	2.9195	3.1263	2.8895	2.86	3.2246	4.1786	3.1776	2.8273	2.9644	3.1302	2.9334	2.9748	2.8343	3.0899	3.0335	2.8216
	2.974	3.0782	2.8246	2.866	3.0226	4.0896	3.3642	3.1808	2.8115	3.0894	3.4177	3.2982	2.8159	2.7716	2.8108	2.9471
	2.7563	3.0428	3.0483	2.8467	2.9008	4.4137	3.7976	3.4843	3.0364	2.9986	3.0247	2.8655	2.8423	2.9472	2.9682	2.959
	2.9959	2.9789	2.8657	2.7861	3.0076	3.579	3.5702	3.4284	3.0412	3.666	3.0592	3.1978	2.9605	2.8472	3.0858	2.8284
	3.2535	3.2522	2.997	2.9839	2.8746	3.9366	3.4849	3.2551	3.2568	2.804	3.3836	3.3166	2.7955	2.9036	2.7103	3.32
	2.7189	3.1532	2.9579	2.9634	3.0697	3.8032	3.4375	3.639	2.9257	3.2352	3.3341	2.8971	2.725	2.9376	2.9195	2.9821
	2.9258	3.0219	2.7847	2.8552	3.0647	3.9398	3.736	3.089	2.9531	2.859	2.8846	2.7918	2.8302	2.9588	2.798	2.7392
	2.762	3.0192	2.8161	2.7724	3.1125	4.0283	3.5667	2.9876	2.7291	3.2273	3.4818	3.1562	2.816	2.844	2.9588	2.9361
	2.9777	2.8038	2.8698	2.9567	3.4265	3.7901	3.0918	3.234	2.7745	3.2979	3.1257	2.7634	2.7299	2.932	3.0016	2.8706
	2.8548	2.9207	2.8158	2.8933	3.03	4.0706	2.979	3.4457	3.0015	2.9074	3.13	2.9448	2.7691	3.0561	2.8222	2.8548
	3.1449	2.8744	3.0846	2.8946	2.8851	3.7003	3.0686	3.0246	3.2914	2.8651	3.8702	3.0661	2.9742	2.9395	2.8139	2.8614
	2.7155	3.5396	3.013	2.775	3.0207	4.4833	3.1102	3.2237	3.0322	2.8198	3.5099	2.9445	2.6857	2.9235	3.2599	3.0127
	2.736	3.0593	2.8117	2.8901	3.2086	4.0966	2.9834	3.0962	3.1205	3.2777	3.3448	3.1019	3.005	3.0479	2.8349	2.9069
	2.9228	3.0169	2.9264	3.3349	3.3662	3.6732	2.9542	3.3113	2.9992	3.1376	3.6217	2.8506	2.8984	3.1828	2.9779	2.8848
	2.9928	3.3074	2.8697	2.8671	3.0949	4.0072	3.2371	3.5521	2.9348	3.4942	3.5864	2.9651	2.6854	2.7811	3.0783	2.8742
	3.0944	3.1752	2.8773	2.7925	2.9539	3.8718	2.8581	3.2149	3.0186	3.3015	2.8495	3.1433	2.9139	3.1008	2.8187	2.9675
	2.7775	3.0971	2.879	2.849	3.2068	3.8862	2.9285	2.937	3.054	3.1268	3.3218	3.317	2.9245	3.2514	2.9206	2.7593
	2.8717	3.0236	2.8709	2.7892	2.9277	3.3015	3.2608	3.0124	3.0199	2.8812	2.98	2.9645	3.1799	3.0777	2.9654	3.0069
	3.5156	3.0251	3.0875	2.9256	3.0581	4.0796	3.1224	2.9366	3.0296	3.0162	3.1839	3.1035	2.9701	2.8976	2.8642	3.3669
	2.9571	3.0581	2.9128	2.9379	3.0866	4.2443	3.1535	2.8943	2.9208	2.8384	3.324	2.9087	3.1535	3.1063	2.8174	3.0554
	3.0422	2.8074	3.1769	2.7994	3.1087	4.0436	3.2424	2.9134	3.0275	3.2682	3.1113	2.6887	2.6702	2.9212	3.0408	2.8288
	3.0723	3.0048	3.2236	2.8188	3.292	3.9198	3.0197	3.1973	3.1042	2.9596	3.1147	3.0187	3.0485	3.0027	2.9405	3.0651
	2.9355	3.1287	2.8011	2.9746	3.2151	3.885	2.9897	3.1448	2.8332	3.2158	2.9829	2.8512	2.9412	2.9617	3.0691	3.049
	3.2466	2.9724	3.1039	3.556	2.8113	4.2828	3.2511	3.0529	2.931	3.0589	2.9941	3.0015	3.0165	2.9485	3.0675	3.0053
	2.9384	2.8513	2.7773	2.8525	3.0113	4.3049	3.2032	3.2782	3.0609	3.2358	3.2283	2.6985	2.8399	3.0369	2.7909	3.3585
	2.8538	3.1334	2.8216	2.8991	3.0572	4.2702	3.0561	2.9823	3.1871	3.0487	3.448	2.9043	2.9846	2.9885	3.2206	3.0673
	2.8926	3.1139	2.8699	2.7812	2.888	3.8764	2.9691	2.738	2.93	2.9423	2.9636	3.0952	2.8025	2.919	3.0331	2.8666
	2.8491	3.0978	3.0883	2.9415	3.2561	4.6011	3.01	3.1489	2.812	3.3322	3.1794	2.9619	2.6934	2.9961	2.8854	3.195
	3.8796	3.0906	2.7907	2.9361	3.0287	4.2855	2.99	3.0178	2.73	3.485	3.0536	2.9288	3.0717	2.7426	3.1369	2.9012
	2.921	3.0219	2.9693	3.0937	2.8908	4.346	3.3181	3.2808	2.7001	3.1103	2.9538	3.0891	2.8472	3.0496	2.9359	2.9379
	2.9035	3.2475	2.9862	2.9867	2.8207	4.5517	2.8528	2.9285	3.0333	3.4205	3.442	2.8603	3.1488	2.8857	2.8977	2.8782
	2.8561	3.2601	2.8972	2.8791	3.2189	4.7395	3.0024	2.78	3.1454	3.0046	3.0534	2.8021	3.0328	3.0991	2.9136	2.9805
	2.9005	3.1618	3.1953	2.8404	3.025	4.0772	3.0202	3.1116	2.9612	2.9965	3.0676	3.0207	2.764	2.9112	2.8672	3.1509
	3.1166	2.8316	2.798	2.7613	3.0909	4.6169	3.2568	3.069	3.1817	3.1286	3.0599	3.1357	2.8685	2.8664	2.792	2.8305
	2.8629	3.0299	3.1129	2.8072	3.1445	4.7118	3.0634	3.5415	2.8331	3.0677	3.0442	3.0356	2.9307	3.0757	2.7599	2.922
	3.27	3.1134	2.9421	3.3697	3.3082	4.3029	3.2381	3.0827	3.2824	2.9505	3.123	3.0098	2.9298	3.2914	2.7816	2.8227
	2.9491	2.9685	2.9492	2.9276	3.6813	4.9411	3.002	3.1749	2.8782	2.8738	3.2253	3.5445	2.8333	3.2856	2.8821	2.8641
	2.8861	2.9219	2.7303	2.8658	3.4315	4.8256	3.3128	2.9686	3.1005	3.1281	3.2463	2.8599	2.747	2.9604	3.3261	2.8652
	2.9328	2.9294	2.8248	2.8762	3.4939	4.3529	3.1972	2.868	3.1929	3.1267	2.9535	2.8703	2.9814	2.9194	3.1978	2.8523
	2.8165	3.2045	2.8556	2.8464	3.2459	4.7685	3.4588	3.2898	2.9002	3.1243	3.1424	2.9443	2.9999	2.8706	3.0758	3.0303
	2.936	3.0883	2.8059	2.8385	3.9509	4.2997	3.2815	3.0579	2.8287	3.1652	3.186	2.9673	2.7842	2.973	2.7826	3.2268
	2.7646	3.2054	2.7335	2.8574	3.6668	4.5587	3.086	2.8488	2.8594	2.9631	3.059	2.9173	2.8811	2.8822	3.0503	2.9922
	3.1642	3.0267	3.0218	2.9272	3.0848	4.5058	3.2701	2.8591	2.9468	3.2923	3.0168	2.908	2.7763	3.0971	2.9195	2.8185
	3.0782	3.0226	2.9932	3.0835	3.4413	4.0345	3.1957	2.9658	2.8559	3.0148	3.424	3.0017	2.789	2.9906	3.0204	2.7853
	2.8278	2.8258	3.079	3.1438	3.1861	4.2587	3.2706	2.8739	3.0779	3.3241	3.154	2.9581	2.8248	3.3992	3.0533	2.9191
	3.0008	2.9248	2.9804	3.019	3.0298	4.643	2.9609	2.9194	2.885	3.1389	2.9291	3.0417	2.9054	3.0541	2.9057	2.9881
	2.8197	2.8737	2.842	2.6983	3.416	4.35	3.5914	2.9492	3.1704	3.251	3.1185	2.9017	2.8733	3.122	2.8991	3.1031
	2.9747	2.9046	2.8216	2.8289	3.1419	4.3574	3.2221	2.9862	2.8701	3.0218	2.9838	3.3001	2.9883	3.0293	3.062	2.9791
	2.8889	3.0807	2.9087	2.9158	3.2539	4.3482	3.0724	3.0669	3.0396	3.1944	2.982	3.0988	2.8559	3.2104	2.9215	3.04
	2.7657	3.9826	2.9429	2.8072	3.2868	5.2809	3.8343	2.9109	3.1604	3.3126	3.1185	2.9533	2.8559	3.0575	3.1489	2.8748
	3.2286	3.3845	2.8739	2.981	3.2486	4.5413	3.2141	3.1708	2.9742	3.2008	3.3014	3.1906	2.9829	2.8873	2.8658	3.0187
	3.1736	3.2458	2.8587	2.9957	3.3325	4.2887	3.1921	3.0066	2.9804	3.2822	3.2987	3.259	2.8868	3.1082	2.8964	2.7872
	2.9724	2.8068	3.1377	2.9119	2.9775	4.0101	3.8193	3.2164	2.9711	3.3947	3.1932	2.9934	2.8427	3.0036	3.0714	3.1589
	3.1324	3.1264	2.8574	2.7912	3.1241	4.1299	3.537	2.9371	3.0577	3.0826	3.3204	3.1915	2.8301	2.7907	3.0089	2.7809
	2.9241	2.9078	2.7017	2.7757	2.8219	4.2199	3.3468	2.9525	2.8202	3.1252	3.1393	2.9254	3.0969	3.1034	2.813	2.9344
	2.9389	3.1152	2.9021	2.7634	3.173	4.4456	3.2203	2.9893	3.2012	3.155	2.8162	3.4529	2.7728	2.8306	2.7676	2.7926
	2.9491	3.0833	2.9082	3.1196	3.0456	4.3878	3.2558	3.248	3.033	3.0857	3.2415	3.0133	2.7606	2.9487	2.9363	3.1328
	2.8759	3.0153	2.9104	2.9813	3.3461	4.6281	3.6378	3.0034	2.9408	3.1576	3.2855	3.2451	2.7121	3.0491	2.8063	2.9146
	2.9268	3.5782	2.8942	2.9396	3.7481	4.9169	3.4898	2.9367	3.031	3.7972	3.2375	3.1599	2.9155	3.0972	2.9884	2.932
	2.7914	2.8273	2.8843	2.8943	3.3008	4.0129	3.9632	3.2722	2.9108	3.4708	3.1417	3.208	2.8865	3.1375	2.752	2.7998
	3.132	2.9921	2.9928	2.8934	3.2426	4.7657	3.4349	2.8408	3.176	3.4947	3.2403	3.5434	2.9056	3.0647	2.8852	2.7348
	2.9656	2.9293	2.9016	2.9959	2.9713	4.1305	3.3794	2.9597	2.9949	3.3686	3.586	3.2476	2.9134	3.0615	3.1652	2.7559
	2.8417	3.1361	3.2701	2.896	3.0657	4.4235	3.6906	2.8299	2.8722	3.2016	3.0609	2.968	2.9307	3.0566	2.8946	2.7741
	3.2818	3.1314	2.7507	2.8894	3.0505	4.3269	3.1782	3.1617	2.9623	3.2005	3.5085	3.0332	2.8132	3.3476	3.1349	3.1463
	2.8078	2.9028	2.9856	3.1136	3.0497	4.1722	3.2878	2.9531	3.058	3.3962	3.2078	3.1361	2.9034	2.9931	2.9594	2.8437
	2.945	2.8592	2.9025	2.8604	3.1108	4.1644	2.9417	3.1402	3.0485	2.9628	3.457	2.7634	3.1306	2.9953	2.8877	2.9721
	2.9333	2.9279	2.9408	2.8647	3.1424	3.8545	2.9802	3.0914	3.0474	2.9281	3.132	3.2079	3.0725	2.9496	2.972	2.8639
	3.2049	2.7556	2.9919	2.8518	3.2301	3.9473	2.8816	2.96	2.9904	3.039	3.1593	2.7288	3.2183	2.9511	2.807	2.7907
	2.9086	2.9695	2.8429	2.9247	3.0405	4.1119	2.9588	3.2632	2.8795	3.1081	3.2069	3.0421	3.009	3.2484	2.8884	2.9503
	2.9015	3.0057	3.039	4.2813	3.044	4.9018	3.4793	2.7931	2.9319	3.3138	3.2392	2.8272	2.916	2.9789	2.9449	2.8442
	3.0577	2.6414	2.8403	2.8822	3.0401	3.7756	3.446	3.1293	3.1517	3.1486	3.5019	3.0661	2.9986	2.9577	3.0174	2.9328
	2.8649	2.8749	2.812	2.8321	3.2004	3.9068	3.3541	3.0716	2.8389	3.3839	3.1235	2.9434	2.7595	2.8475	3.0293	3.1134
	2.7945	2.9795	2.7876	3.0552	3.5525	5.0624	3.4391	3.2234	2.7474	2.9674	3.2371	2.9152	2.9974	3.0673	3.0947	2.7211
	2.8991	3.0642	2.8844	3.0532	2.9204	4.2838	3.2363	2.8747	2.8007	3.2119	2.794	2.8308	2.9516	3.2114	2.9945	3.2381
	2.9486	2.9495	3.0582	2.9979	3.0857	4.2814	3.7115	3.1671	2.9267	3.0633	3.1445	3.28	2.9575	3.2774	2.8748	2.99
	3.0577	2.9403	2.8201	2.7357	3.0955	4.5134	3.7486	3.1589	3.218	3.061	3.1554	3.2348	3.0637	2.9882	2.9743	3.0222
	2.8636	3.0947	2.9202	2.9508	3.1328	5.9703	3.4428	2.8843	3.3699	2.984	3.285	3.5143	2.7057	2.7759	3.1482	2.8326
	2.8469	2.8304	2.8524	3.0033	3.2794	3.8343	3.1687	3.0329	2.9402	3.1167	3.3101	3.2538	2.8357	3.0511	2.8109	2.8527
	2.9138	3.3203	2.9171	2.8833	2.9564	4.7517	3.5217	2.9432	3.0066	3.0622	3.2024	2.8633	3.0872	3.0651	2.9217	2.9469
	3.3596	3.1316	3.0007	2.912	3.2474	3.8722	3.6993	2.8345	2.9067	3.0533	3.4821	3.139	3.1921	2.9956	2.8907	2.7753
	3.282	3.4543	3.0264	2.9428	2.9706	4.3086	3.9016	3.2509	2.6978	2.9497	3.2998	3.3742	2.8254	3.1858	2.7985	2.7983
	3.0753	2.8361	3.1145	2.8493	3.1479	4.1397	3.1115	2.9513	2.885	3.2188	2.8539	2.9259	3.1167	2.9655	2.9514	2.8276
	2.8968	2.9427	2.8078	2.7479	3.1922	4.0255	3.3579	3.366	2.9583	3.0846	2.9027	3.0679	2.8566	2.835	2.9711	2.8096
	2.974	3.1366	2.938	2.903	3.0199	4.3634	3.3591	3.0901	2.9271	2.8647	3.6376	2.9664	2.876	3.0436	2.9087	3.1336
	2.8695	3.3213	3.1255	2.767	2.9973	4.106	3.3799	3.1758	2.8595	3.1134	3.2103	3.0841	2.8942	2.9769	3.0726	3.0149
	3.0684	3.2671	3.2663	2.8385	3.1536	3.7323	3.3409	2.8829	3.2473	3.0065	2.8769	2.8972	2.9479	3.2812	2.9576	3.1235
	2.8444	3.6556	2.9599	2.8538	3.2098	4.1269	3.095	3.1214	3.1627	3.1165	3.1313	3.1159	3.0385	2.9155	3.2945	3.0614
	2.876	3.2656	3.0097	2.7386	2.9963	3.963	3.1906	2.8751	3.0541	3.2118	3.1593	2.8453	2.8218	3.1696	2.8379	2.8925
	2.9666	3.3932	2.9611	2.7147	3.148	4.1813	3.0317	2.9419	3.1681	2.8827	3.3193	2.9496	2.9769	2.7566	3.1543	3.2389
	3.05	3.1634	2.979	2.9524	2.8408	4.4749	3.0246	3.1057	3.0874	2.9273	3.3445	3.4287	2.9765	2.8547	3.4383	2.982
	2.8951	3.4813	3.5515	2.7198	3.0562	4.4267	2.8797	3.0856	2.8583	3.5225	3.4171	3.0926	2.871	3.082	3.2114	3.073
	3.2814	3.2799	3.2136	3.1108	3.1197	4.0951	3.0789	3.2202	2.9643	3.1048	3.1255	2.9704	2.9285	2.8488	3.0502	2.8665
	2.9188	2.8251	3.9182	2.9198	3.0852	4.4068	3.3467	2.9525	2.9121	2.9977	3.3152	3.0171	3.1981	3.0238	3.096	2.8308
	2.8912	3.2194	2.8359	2.7593	3.4101	4.3275	4.1135	2.9928	2.8927	3.1988	3.1255	2.9253	2.8003	2.871	2.8548	2.9672
	2.8345	3.0146	3.0777	2.9665	3.0646	3.7779	2.826	3.1114	3.1399	3.204	3.1356	3.024	2.8448	2.8911	2.8768	3.0168
	3.1213	3.2984	2.7922	2.9074	3.2306	4.1815	2.9862	3.297	3.0408	3.0855	3.2295	2.9317	2.9384	3.1063	2.8841	2.8955
	2.7163	3.1922	2.9027	3.1256	2.9731	3.8911	3.0699	3.0508	2.8758	2.9543	3.358	3.1475	2.6106	3.0983	2.9514	2.9504
	3.2543	2.8204	3.0206	3.0405	3.0775	3.224	3.0225	2.931	2.8944	3.2025	3.4252	3.4215	2.8682	2.8287	2.924	2.9994
	2.8803	3.0517	3.0653	2.7724	3.424	3.8055	3.2504	3.1067	3.0362	2.9255	3.3525	2.7494	2.9566	2.8306	2.9811	2.9602
	2.7696	3.297	3.0111	3.0122	3.131	4.7982	3.2939	3.0468	3.2028	3.1161	3.2243	3.4142	2.9499	2.8523	3.127	3.1135
	2.9721	2.9787	2.9018	2.8446	3.5338	4.1115	3.2819	3.1691	2.92	3.2587	3.1797	3.1478	2.9276	3.0638	2.8374	2.8993
	2.9131	3.1172	3.7109	2.9379	3.1178	4.1176	3.2271	3.0768	3.0063	2.8381	3.1198	3.2041	2.8208	2.9533	3.0231	2.9028
	2.8261	3.0534	4.0037	3.0048	3.0032	3.8704	3.5207	2.9784	3.2231	2.9109	3.301	3.0916	2.8593	2.8084	2.9977	2.8509
	2.927	3.5958	4.1574	2.9073	3.4285	4.5329	2.9832	3.1365	3.0831	3.1489	3.0168	3.0886	2.9532	3.0813	2.9083	2.999
	3.2341	3.3291	3.2919	3.0415	3.1718	4.0086	3.1562	3.2789	2.7314	3.4178	3.2543	3.1505	2.9299	3.3429	2.9172	2.871
	3.1491	2.9035	4.0825	3.0881	3.1114	4.1056	3.1575	3.7903	3.0147	3.1454	2.9653	2.945	2.9798	2.9345	3.054	2.7733
	3.3166	2.8715	3.2285	3.2599	3.1025	4.231	3.049	2.9327	3.2416	2.937	3.0261	2.9304	2.7384	3.264	3.2698	3.0602
	2.928	3.0822	3.0399	3.242	3.47	4.0402	2.9589	3.0928	2.8529	3.2891	3.1904	3.0169	2.7375	2.9015	3.106	3.1181
	3.7363	3.3698	3.0978	3.1116	3.3305	3.9626	3.0347	2.8558	2.7486	2.9618	3.3753	3.1991	2.8833	3.2971	3.1132	3.0209
	3.1538	2.9731	3.0087	2.834	3.1067	3.8558	3.2158	3.0586	2.9011	3.2869	3.5296	2.9868	3.0427	2.9469	2.8832	2.9965
	3.1888	2.7362	2.9618	2.9809	3.3191	3.6999	3.0888	3.6834	3.0801	3.0828	2.9755	3.3178	2.8726	3.3051	2.9893	2.954
	2.8904	2.7851	3.4788	3.0194	2.8621	3.3302	3.0423	3.1992	3.1102	3.1009	3.4764	3.1585	2.891	2.9548	3.0014	2.9222
	2.9527	2.8308	3.1766	2.9572	2.9145	3.492	3.0387	3.1992	3.2411	2.9373	3.0355	2.8931	2.7708	2.916	2.8109	3.3118
	3.3564	2.8928	4.4064	2.8989	3.0134	3.3585	3.0126	3.1019	3.0997	2.7637	3.7025	3.0086	2.9395	2.9134	2.8868	2.9066
	2.7883	2.8861	4.5704	2.8921	3.2696	3.5631	3.1697	3.0396	3.175	3.0609	3.2412	2.9921	2.8254	2.7856	2.7893	2.824
	3.1881	2.8726	4.9742	2.8978	2.9797	3.7112	3.0578	3.4342	3.0945	2.8657	3.1891	3.1861	2.9118	3.0461	2.8891	2.9817
	2.9513	3.2364	4.6404	2.824	3.2576	4.4002	3.2447	3.2022	3.1759	3.095	2.9689	2.9789	2.9296	3.0059	3.0409	2.8234
	3.0965	2.7543	4.6564	2.8093	3.5326	3.945	3.3652	3.4521	2.776	3.0082	3.1337	2.8678	2.7744	2.9445	3.1835	3.1738
	2.8904	2.9895	3.8927	3.0495	3.1624	3.9181	2.9456	3.1781	2.7977	3.0132	3.0595	3.1031	3.1297	2.8799	3.1382	2.9682
	2.8499	2.9266	3.0936	2.7936	3.1325	3.9422	3.2257	3.1394	3.1271	3.1976	3.038	2.9843	2.8436	2.8257	2.8437	2.8862
	2.857	3.4016	3.7384	3.1235	3.4044	4.5301	3.0608	3.1433	2.8741	3.0218	3.2491	2.9574	2.9538	3.0434	2.9639	2.8058
	2.7744	2.9853	3.954	3.0432	3.0738	3.5368	2.9826	2.902	3.0844	3.0412	3.2796	3.6212	3.0426	2.8488	2.9775	2.9628
	2.9024	3.2282	3.8131	3.0079	3.0544	3.8155	2.9617	2.8972	2.8077	3.1897	3.1512	2.9549	2.9454	3.0849	2.7338	2.9901
	3.3401	3.1962	3.5764	2.8951	3.0406	3.7935	3.0514	3.2732	3.1259	3.1149	3.0634	2.7944	2.8293	2.9759	3.0112	2.8461
	2.9734	2.926	3.8295	3.0184	3.2431	3.5919	3.033	2.9755	2.9926	3.2641	2.9303	2.853	2.7957	3.0374	2.83	3.119
	2.7807	2.8783	2.9856	3.0242	3.1444	3.8027	3.0845	3.5637	3.1307	3.351	3.0405	2.9884	3.3076	2.9344	3.1279	2.6527
	2.8333	3.1416	2.7334	3.2247	3.0223	4.1729	3.45	2.8997	2.9805	3.173	3.4923	2.8957	2.8857	3.0466	2.7085	2.9281
	3.0572	3.1823	2.7096	2.8623	3.152	4.0068	3.1006	3.1274	2.861	3.2752	3.4233	3.0537	2.8726	3.0383	2.8213	3.2334
	2.7037	2.9176	2.9803	2.8565	3.2316	3.7231	3.0012	3.044	3.0051	3.0995	3.3427	2.8669	2.8015	3.0749	3.0175	3.0353
	3.0522	3.0344	2.7549	2.9191	3.2869	3.9021	2.8889	2.9904	3.0745	3.3607	2.945	2.9771	2.8377	3.0069	2.9332	2.8389
	2.8756	2.766	2.9026	3.1355	3.07	3.6752	3.4951	3.0549	2.8234	2.9645	3.5892	3.1459	3.1468	2.9144	3.0021	2.8513
	3.1686	2.8728	3.0094	3.0678	3.3639	3.8749	3.6391	2.9552	2.8825	2.9388	3.1368	3.0045	2.9541	2.9404	2.708	2.8808
	3.2649	3.1536	2.8885	2.9254	2.9259	4.2196	3.6717	3.0016	3.22	3.4963	3.1298	2.9593	3.0718	2.8068	2.9369	2.9391
	2.8615	2.7753	3.0195	2.8078	3.0676	3.1142	3.5703	2.9217	3.1166	3.723	3.2681	3.1898	3.014	2.9239	2.9689	3.1341
	3.2134	3.0375	2.9332	2.9963	3.0186	3.3059	3.4018	3.0726	2.9041	3.6905	3.3065	2.9947	2.9041	3.0605	2.9498	3.0737
	3.1085	3.0511	2.8683	2.9333	3.2471	3.7071	3.2636	3.0012	2.7643	3.086	2.9965	2.9145	2.9061	2.8262	3.0517	2.819
	3.3523	3.0459	2.9463	2.9106	3.0939	3.7671	3.5954	3.1174	3.1111	2.9842	3.0277	2.913	2.9228	2.8109	2.8759	3.3231
	3.0945	3.0303	2.8581	3.0222	2.989	3.6322	3.447	3.2445	2.9732	2.7873	3.5647	3.1094	2.8609	3.1993	2.9048	2.8998
	3.3638	3.1697	3.0591	3.0909	3.1913	4.0943	3.5875	3.2102	2.9206	3.1293	3.0678	3.1113	2.908	2.9684	2.7866	2.8697
	3.3365	2.7002	3.3113	3.0784	3.3366	3.8253	3.4829	3.0988	3.0844	3.2651	3.2794	2.9884	2.8636	3.2068	2.9294	3.0013
	3.1135	2.9119	2.9891	3.0385	3.1558	3.7504	3.5006	3.2877	3.1644	3.1077	3.2588	3.0251	2.8143	2.8813	2.8786	2.8251
	2.9271	2.9828	2.8721	3.0527	3.219	4.2255	3.682	2.9418	3.3086	2.8469	3.8452	3.0172	2.8162	2.9712	2.8481	2.9058
	2.9624	3.0077	3.4249	2.8785	3.1183	4.2033	3.2827	3.1421	2.835	3.1431	3.8124	2.9011	2.8321	2.8484	2.9689	2.8475
	2.888	3.0269	2.9431	2.7821	2.878	4.361	3.1328	2.8866	2.9971	2.9631	3.6577	3.0354	2.7614	2.9728	3.1254	2.8536
	3.3522	3.0228	3.158	2.9238	3.2834	4.3834	2.956	2.8559	3.1705	3.1575	3.2471	3.0465	3.132	3.3429	2.9973	3.0634
	3.3492	3.0869	2.9952	2.8843	2.9674	3.914	3.6514	3.1676	3.0929	3.1243	3.2324	3.0073	2.7923	2.8856	2.813	2.9219
	2.9524	2.9251	2.8715	2.8762	3.0626	3.6562	3.4535	3.0377	3.0839	2.7058	3.5642	3.1057	2.9984	2.8881	3.0685	3.2006
	3.4445	3.0096	3.0926	3.0632	3.2524	3.4233	3.1912	3.1482	2.9474	3.2697	3.005	2.9135	2.8556	2.8193	3.0643	2.958
	3.0193	3.2311	3.062	2.905	3.1903	4.1074	3.1946	3.213	2.9124	3.0461	2.8913	3.1118	2.9667	3.1743	2.8721	3.3498
	3.1639	2.9522	3.0757	2.7862	2.9197	3.8213	3.2216	2.7886	3.0635	3.2316	4.2213	2.9619	2.9043	2.9976	3.0962	2.9631
	2.8457	2.9381	2.7598	3.0364	3.1694	4.2219	3.3792	3.0148	2.9135	3.4027	4.4821	2.8715	2.8714	3.1606	2.9879	3.0861
	2.961	3.2885	2.8893	2.868	3.3741	4.4471	3.096	3.0759	3.4108	2.8219	3.3763	2.9235	2.886	3.0618	3.048	2.8864
	2.9692	2.9228	2.9178	2.8621	2.9696	3.7597	3.6085	3.1085	3.0157	2.9999	2.9491	3.0779	2.9869	2.798	3.0615	3.0092
	2.8303	2.9405	2.9904	2.8036	2.8972	3.6732	3.3041	3.1816	3.0289	3.202	3.1612	3.263	3.017	3.0938	3.1529	3.0654
	2.9814	2.9313	2.8031	2.8646	2.9832	3.9739	3.2216	3.1228	2.784	2.9457	3.1522	2.8498	2.8922	2.9897	2.9229	3.0499
	3.141	2.9547	2.7693	2.799	3.0548	4.0083	3.2973	2.8732	3.3044	3.0528	3.4111	3.0613	2.9423	3.0216	2.8787	3.0671
	3.2723	2.9495	2.8541	2.8032	3.0194	4.063	3.0207	3.2501	2.9237	3.0375	2.8199	3.0993	2.8067	3.4615	3.3083	2.79
	2.9382	2.884	2.8707	2.8717	3.5004	3.4172	3.1266	3.3328	3.0175	2.9363	3.2513	2.9249	2.9185	3.1737	2.952	3.0809
	3.2178	3.2799	3.1046	2.9198	3.3396	3.8184	2.9108	2.9481	3.0237	2.8608	3.4417	2.722	2.8405	2.8763	2.9256	2.9108
	3.354	3.035	3.0267	2.8091	3.2455	3.9344	3.4218	2.906	3.097	2.952	3.0958	2.7921	2.9266	2.9924	2.9861	3.0639
	3.0459	2.7356	3.2622	2.9573	2.727	3.5634	3.242	2.9868	2.8336	3.0076	3.0595	2.9559	2.772	2.8173	2.7869	2.9694
	2.9455	2.969	3.7102	2.7113	3.202	3.3825	3.4713	3.0525	3.1325	3.1672	3.1783	2.9961	2.7524	3.0106	2.8335	3.1686
	2.9321	2.9988	4.5311	2.9086	3.3054	3.6451	3.7292	3.0983	3.0378	3.1238	3.1795	3.066	3.3174	2.8629	2.9672	3.4242
	3.1291	2.8969	3.5675	2.8433	2.9327	4.235	2.884	3.2153	2.8989	2.9118	3.0495	3.1234	3.2065	2.8953	2.8468	3.0946
	2.8367	3.6063	3.2552	2.9462	3.2196	4.5052	3.1725	2.8348	2.8845	3.0549	3.0624	3.2206	3.2333	2.9509	3.0237	2.7628
	2.9348	2.8606	3.0672	2.8294	3.0015	3.9484	2.9382	2.8353	3.0423	3.0397	3.499	2.7763	2.895	2.9538	2.7573	2.8897
	2.8753	3.2019	3.5905	2.8708	2.9311	4.3023	3.0213	2.978	3.0417	3.0667	3.2976	2.894	2.9908	2.7218	2.7756	3.1335
	3.0255	3.2257	2.8349	2.8648	2.864	4.065	3.0134	2.9677	2.9581	3.0053	3.0154	2.7744	2.9255	2.7371	2.9584	2.9285
	2.8129	2.9459	3.0537	2.6847	3.0928	4.243	2.9391	3.3118	2.9948	3.0757	3.0531	3.0342	2.9534	3.1984	2.772	2.9355
	3.0692	2.8486	3.0922	2.9365	2.8086	3.987	3.6077	3.0483	2.8967	3.4751	3.4645	3.2175	2.8738	2.9707	2.7869	3.0017
	2.9381	3.1871	3.2702	2.9818	2.9676	3.8569	3.5364	2.8131	3.0137	3.1323	3.144	3.2865	2.6833	2.872	2.927	3.0118
	2.8125	2.8907	3.6626	2.9444	3.4462	3.8765	3.1495	2.972	2.908	2.9355	3.3646	3.0784	3.2691	2.7572	2.7551	2.8055
	2.9408	2.902	3.182	2.8985	3.0111	3.6138	3.0304	3.2624	2.7969	2.8591	3.7199	2.7753	2.9299	3.0266	2.8136	2.8901
	2.9379	3.2809	3.5508	2.9765	3.399	4.1963	2.9168	3.3533	3.1019	3.1938	3.2804	2.9231	3.2427	3.1719	2.7857	2.9587
	2.906	2.9665	3.521	3.1292	2.9929	3.5257	3.1879	2.8365	3.2059	2.8171	2.9719	3.0521	2.8988	2.7582	3.0212	3.0751
	2.8513	2.9766	4.5282	2.8427	3.111	3.9179	2.9982	3.3853	2.9835	3.3646	2.9751	2.7573	2.9602	2.8852	2.9287	2.9667
	2.9382	2.8256	3.3691	2.7981	3.2333	3.6546	3.1002	3.0072	2.8406	3.1115	3.2895	2.8944	3.0839	2.9159	3.1973	2.9846
	2.9276	2.945	3.1617	3.1257	3.0337	4.1373	3.1379	3.021	3.0385	2.9245	3.2409	3.0308	3.1317	3.0617	2.9199	3.0215
	2.9811	2.9619	3.2037	3.0083	3.3462	4.1854	2.7728	3.3831	3.1718	2.9487	3.1048	3.0902	2.8322	2.8255	3.1223	2.953
	2.7211	3.0847	3.3323	2.9343	3.006	4.4226	2.9406	3.1143	3.5613	3.2941	3.4478	2.8532	2.8257	2.8122	2.902	3.064
	3.0805	2.9074	3.5907	2.8386	3.407	3.6703	3.2332	3.0867	2.9102	3.1492	3.4715	3.252	3.0199	2.9417	2.9284	3.1096
	2.8522	2.8217	3.5128	3.1921	3.2458	3.9328	3.0953	3.251	2.9107	3.0705	3.5536	2.7352	2.7649	2.8832	2.7301	3.0083
	3.043	2.9214	2.9813	2.8781	3.2724	3.7403	2.9899	2.9235	3.4643	3.4179	2.9914	2.7877	2.999	2.8321	2.9594	2.9806
	3.1499	3.1932	2.8955	2.8886	3.0349	4.5716	2.9828	2.9347	3.0303	3.1855	2.7725	2.8213	2.8867	2.8168	3.036	3.0107
	2.813	2.9349	3.0476	2.8443	2.9526	3.5724	3.2303	2.9159	2.8712	2.9755	4.0642	2.8147	2.7476	2.9583	2.8592	3.345
	2.8426	2.7396	3.3894	2.8403	2.8962	3.9746	3.2252	3.2515	2.8224	2.9724	3.6487	2.8758	2.8595	2.7734	3.106	2.9679
	2.8576	2.8845	3.252	2.9856	3.2062	4.2739	3.1253	3.1452	3.0193	3.7362	3.0924	3.002	2.7861	3.3397	2.9366	3.1865
	3.3783	3.1238	3.002	3.0964	2.9598	4.1215	3.0469	3.2542	3.1055	3.0987	3.0179	2.9106	2.944	3.4793	3.1612	2.8669
	2.9982	3.2151	3.1782	2.999	3.1984	3.7907	3.3558	2.887	2.9135	3.2757	3.3541	2.9146	2.8676	2.9425	3.0896	2.8532
	2.7534	2.8733	2.8633	2.7562	3.4262	3.3347	3.129	2.859	2.954	3.1305	3.1378	3.0134	2.7012	2.8088	2.8665	2.7309
	2.8782	3.1499	2.867	2.9023	3.1634	3.6924	3.1664	3.1011	2.9907	3.161	2.9977	2.9261	2.9495	3.4746	2.8369	3.1048
	2.7776	3.2733	2.8472	2.8565	3.0674	4.1318	3.242	2.9397	2.9083	3.3565	3.0485	2.8365	3.0798	3.0113	2.9947	2.9455
	3.0239	2.7769	2.9669	2.9085	3.3074	3.4641	3.2642	3.0956	2.8376	3.6534	2.9851	2.9742	2.9221	3.1373	3.0813	3.1252
	3.1836	3.1592	2.9293	3.0783	3.411	3.4329	3.0158	3.1332	3.054	3.2881	2.9678	3.1781	2.9321	3.0697	2.9351	3.2526
	2.8477	2.9729	3.3112	2.8776	3.071	3.0801	2.7839	3.4281	2.9368	3.3934	3.3168	3.0739	2.7698	2.8282	2.8598	2.9448
	3.1522	2.9835	3.2785	3.0156	3.1173	3.4029	3.3145	3.474	2.9665	3.6639	3.423	2.9059	2.925	3.1325	3.1983	2.8484
	2.9136	2.861	2.9882	2.8601	3.5494	3.2583	2.883	3.0854	2.8164	3.2359	3.1127	3.1232	2.6642	3.0035	2.7068	2.9418
	2.8932	3.0533	2.7715	2.6963	2.8593	3.5389	3.0447	3.2182	3.0113	3.0941	2.989	3.1787	2.955	2.8972	3.0297	3.0783
	2.8778	2.8394	2.99	2.7905	2.8792	3.323	3.4155	2.9572	2.8897	3.474	3.0337	3.0363	2.9786	2.6767	3.0054	2.9929
	3.0326	2.7705	2.956	2.7664	3.1125	3.5826	3.1487	2.9396	2.8991	3.2148	3.8201	2.9718	2.7173	3.2693	3.0166	3.0273
	2.8861	2.9498	3.1552	3.1181	3.0829	3.9484	3.3001	3.2271	3.1427	3.4504	3.3904	3.2854	2.8664	2.9912	2.8075	2.9805
	2.8395	3.0345	2.9286	2.8482	3.2628	3.9165	3.2622	3.2607	2.8559	3.3878	3.7035	2.8839	2.8333	2.7261	3.1174	2.9798
	2.7839	3.1726	3.7284	2.9522	3.0349	3.9857	3.0922	3.2685	2.9348	3.0835	3.3964	2.9872	2.8452	2.8937	3.0265	3.1639
	3.0748	2.8733	2.7424	3.0581	3.2391	3.846	3.3354	3.0267	3.0664	3.1168	3.2818	2.9651	2.8278	2.8592	2.7557	2.9904
	2.825	2.8129	3.7885	3.3817	3.2708	3.9702	2.8983	3.1128	3.3483	2.9416	2.9772	3.029	2.7298	3.1846	3.1642	2.877
	2.8946	3.0035	2.6676	2.9641	3.2957	4.1629	3.1517	3.1926	2.7563	3.0183	3.2406	3.6047	2.7388	2.8555	2.8534	2.9927
	2.9641	2.8782	2.6961	2.9961	3.645	3.5631	3.2223	3.041	2.8919	3.0655	3.5469	2.8003	3.2392	3.1971	2.929	3.0448
	3.3334	2.9137	2.9666	2.9994	3.1098	3.94	3.3452	3.0858	2.8626	2.9897	3.0598	3.1884	2.9744	3.2625	2.8671	2.9585
	2.894	2.9255	2.936	2.9249	3.163	3.3247	3.1614	3.0091	3.0792	3.401	3.4489	2.9779	2.9359	2.9191	3.0288	2.8016
	3.1898	2.742	2.7811	2.8285	3.5622	4.2324	2.9724	3.0298	3.0086	3.0885	3.5606	3.1242	2.8693	2.7551	2.9029	2.9708
	2.7943	3.0268	3.0145	2.7561	3.0163	4.5731	3.1248	3.2199	2.9371	2.9995	3.4459	3.2018	2.9168	2.9699	3.0638	2.9532
	2.9177	3.1273	2.9283	2.8317	2.9271	4.6192	3.4194	2.8685	2.91	3.1959	3.3528	3.0684	2.8529	3.0468	2.8669	2.7603
	2.7421	3.1091	2.8426	3.0133	2.9148	4.0353	3.1574	3.129	2.9604	2.8686	3.1934	3.1505	3.149	3.0824	2.8426	2.9756
	2.8412	2.8609	3.1421	2.9132	3.3884	3.6761	2.934	3.1838	2.9678	3.0462	3.2131	3.0151	2.6728	2.9149	3.0047	3.1337
	3.279	2.9092	3.2751	2.7276	2.986	3.8271	3.1409	2.8668	2.8572	2.882	2.867	2.9661	2.8742	3.184	2.8049	2.8276
	3.0958	3.0478	2.9017	3.1649	3.0365	3.9497	3.1547	3.3132	3.2643	3.0684	2.7482	2.9	2.8778	2.7176	2.9585	3.2593
	2.9885	3.1866	2.9473	2.7706	3.373	4.2618	3.1401	3.0643	3.1087	3.5414	3.0679	2.9127	2.8302	2.9618	3.0511	2.951
	3.0668	2.8185	3.0103	2.8446	3.1017	3.9824	2.8648	2.8774	3.3837	3.2068	3.7291	2.8291	2.8292	2.951	2.939	3.1718
	2.7457	2.8376	2.8679	2.8976	3.1162	3.9231	3.0696	3.2591	2.8046	3.1638	3.3098	2.981	3.2948	2.7748	2.8721	2.6968
	3.3563	2.9517	2.7853	2.809	2.8784	3.8235	3.1533	2.959	3.1808	2.882	3.0833	3.0478	2.9358	2.948	2.7923	2.8151
	2.7943	2.7936	2.995	3.2481	3.1747	3.7254	3.4871	3.1008	3.1229	3.4856	3.1759	2.9262	2.952	3.0295	2.8672	3.0755
	2.8305	2.7744	2.9751	2.9382	3.0928	4.3047	3.3619	3.0286	2.8433	3.018	2.925	2.988	2.7946	3.0963	2.9733	2.9672
	3.0085	2.9077	2.945	3.0283	3.5041	4.2099	3.3818	3.2368	2.7701	3.1454	2.953	3.1174	2.8606	3.0102	2.9668	3.3402
	2.8671	2.8392	3.109	2.7974	2.9036	3.6723	3.1007	2.9874	2.9246	3.1073	2.7134	2.9631	2.848	2.9899	2.9627	3.19
	2.9787	2.9324	3.0384	2.9778	3.6537	4.5975	3.8713	3.2452	2.8807	2.9972	2.9938	2.8381	2.996	3.1117	3.0407	3.2254
	3.0967	2.9754	2.8931	2.7975	2.9349	4.0814	3.0158	3.1028	2.9861	3.1042	3.1076	2.9903	2.7892	2.9542	2.8205	3.1067
	2.9099	3.1533	3.0261	2.862	3.0086	4.2349	3.2592	3.0143	3.29	2.942	3.0749	3.1246	2.9205	3.0563	3.3487	3.0359
	3.2578	3.0292	3.0984	2.8112	3.2167	4.3274	2.9719	3.0999	2.8216	3.2648	2.9768	3.099	2.7133	2.9023	2.7907	2.9454
	2.9077	3.0804	3.0096	2.8008	3.1474	4.3972	3.2453	2.9244	3.0606	3.1637	3.0511	3.3297	2.9459	3.1413	2.7461	3.0137
	2.9546	2.9238	2.8575	3.0534	3.1321	3.7887	3.0892	3.0188	2.8679	2.9532	3.0111	2.93	2.9271	3.0118	2.7478	2.8612
	3.0411	2.9917	2.9966	3.0378	3.0431	3.7957	3.232	3.3111	2.9463	3.2198	3.2027	2.8082	3.1235	2.834	3.0593	3.063
	2.9794	3.1714	2.6896	3.1035	3.2214	3.9445	3.5499	3.541	2.959	3.1097	3.1085	2.8032	2.9268	3.2692	2.9453	3.0371
	3.1643	3.0142	2.8462	2.9155	2.8316	4.018	3.1429	2.9427	2.7791	2.9826	2.9947	3.5433	3.041	2.8424	3.1234	2.9482
	3.06	2.771	3.0295	2.8729	3.0901	4.199	3.4893	3.088	2.8784	3.2768	2.8138	2.7151	2.9665	3.0597	2.842	2.9631
	3.0201	3.0802	3.0134	2.9677	3.1101	4.3132	3.0123	3.0174	2.9235	3.0004	3.2669	2.9336	2.9735	3.2022	3.0686	3.0423
	3.1012	3.4162	2.8537	3.2183	2.9563	4.1408	3.2196	3	2.8113	3.3138	3.0328	2.8117	3.1361	2.8164	3.0254	3.0621
	2.9427	3.0457	3.0877	3.0909	3.1365	3.7536	3.1342	2.8767	3.0245	3.4896	2.9794	3.0411	2.9322	3.0888	3.0564	3.1215
	2.698	2.9292	2.7876	2.7709	3.4404	3.5186	3.2459	2.8776	3.2604	3.3216	2.8909	2.8907	2.9635	3.0868	3.0681	2.9887
	2.9686	3.1902	3.2084	2.7176	2.9799	3.4756	3.2026	3.2033	3.1058	3.255	3.0793	3.0178	2.701	2.956	2.8913	2.9544
	2.9012	2.9241	2.9915	2.7601	2.9873	3.144	3.6829	3.001	2.8397	3.6737	3.1953	2.9543	3.2411	3.1792	2.7365	2.827
	2.9897	3.0818	2.9099	3.0281	3.2174	3.2001	3.5734	3.2425	2.7962	3.6367	2.9005	3.2863	2.8034	3.1593	3.2745	2.7923
	2.9426	2.9691	3.0266	2.9695	3.3536	3.7284	3.3012	2.9044	2.9042	3.1453	3.5579	2.8922	2.8461	2.7894	2.974	2.8226
	2.8965	2.9563	2.7657	2.9789	3.164	3.5798	3.1337	3.2547	2.9628	2.8882	3.2545	3.6074	2.9434	3.0662	2.843	2.8173
	2.8579	3.0477	3.0555	2.8707	3.1787	4.1401	3.0697	2.9533	2.9734	3.8045	3.511	3.0748	3.0788	2.9869	3.0881	2.7623
	3.5489	2.7713	3.069	2.7178	2.9891	3.6552	3.0584	3.3347	3.037	3.3376	3.8613	3.1222	3.033	2.855	3.0159	2.8896
	2.8196	3.2294	2.9485	2.8391	3.3362	4.0437	2.8885	3.2198	2.9591	3.0057	3.3262	3.1714	2.8879	2.9578	2.9832	3.0979
	3.1046	2.816	3.2444	2.8868	2.8874	3.5361	3.0674	3.2502	2.801	3.2211	3.1035	3.1303	2.9521	3.0903	2.9492	2.8841
	2.9408	2.9831	2.8816	2.7848	3.1964	3.8106	2.9843	2.9343	3.115	3.1552	3.3603	3.3201	3.0312	2.6914	3.0247	3.1938
	3.515	2.8155	2.815	2.8174	2.9411	3.5901	3.1484	3.4687	2.9427	2.9052	2.8914	3.5166	2.721	2.991	2.9072	2.8904
	2.9215	2.9296	3.0825	2.8728	2.9655	3.8461	3.2164	3.1801	2.8289	3.2534	4.1099	3.0742	3.1848	2.9442	2.8762	2.9786
	3.8379	2.8227	2.9889	2.825	3.0116	3.728	3.2448	3.203	2.822	3.0796	3.0865	3.1318	3.6145	3.0278	3.0454	2.8538
	2.884	3.1095	3.1475	2.9969	3.2412	4.3624	3.3512	2.9125	2.8502	3.4316	3.2143	3.5275	2.9353	3.036	2.9628	2.8712
	2.9689	2.9156	2.8565	3.249	3.1972	4.1663	3.6057	3.3899	2.7243	3.1291	3.3229	3.155	2.911	3.0304	3.0603	2.9439
	3.0545	3.0406	3.6733	2.85	2.9506	4.3894	2.973	2.8566	2.7752	3.1499	3.3263	2.9658	3.1876	3.0337	2.9649	3.0995
	3.3992	2.8874	3.3351	3.0201	3.2562	3.5553	2.944	3.2723	3.2853	3.0668	3.0954	3.008	3.1972	2.8705	3.1706	2.888
	2.9497	2.9593	2.9189	2.93	2.8606	3.9885	3.3943	3.2562	3.02	3.3651	2.9772	3.1995	2.7894	2.9371	2.9766	3.0059
	2.9917	2.9679	2.7455	3.1182	2.9253	3.9929	3.5928	3.3647	3.0081	3.0603	2.883	2.9987	2.7918	3.0765	2.7032	2.7389
	3.0257	3.4715	2.8401	2.8493	3.0919	4.3329	3.3818	3.404	3.0559	3.0285	3.0861	2.9523	2.859	2.7625	2.8331	3.2216
	3.0688	3.0665	2.8256	2.8609	2.9723	4.4796	3.2673	3.3652	2.9378	3.4331	3.295	3.1101	2.8579	2.8904	2.9053	2.7229
	3.1775	3.0833	2.9062	2.8975	3.2235	4.4398	3.3774	3.6647	2.8085	3.3094	2.8772	3.2174	3.1683	2.8982	2.8961	2.9805
	3.2208	2.9591	2.855	2.9053	3.2503	4.3613	3.1929	3.2814	2.9665	3.1739	3.6109	3.6109	2.8352	3.0411	3.2718	3.0372
	2.7989	3.4183	3.0257	2.8618	3.0529	4.2705	3.5708	2.9207	2.7604	3.1103	3.1233	3.3207	2.9572	2.8192	2.8938	2.9603
	3.323	3.1964	2.781	2.9036	3.0364	3.7428	3.3007	3.1943	2.7737	3.0367	3.146	3.0681	3.1676	2.8741	2.8996	3.0026
	3.0401	3.1377	3.0128	2.8861	2.8539	3.275	3.4119	2.8655	3.0617	3.2511	2.9742	2.9782	2.896	3.0027	3.0046	2.9092
	3.2611	2.9404	3.2844	2.8432	2.9668	3.5935	3.2729	2.9688	3.0122	3.2218	3.2366	2.7715	2.8386	3.114	2.931	2.8838
	4.7074	3.8152	3.3396	2.7261	3.407	4.5694	3.0017	2.9876	3.0692	3.1273	3.2368	2.9653	2.7686	2.9165	2.8143	3.0849
	2.8194	2.9307	3.0711	3.0204	2.987	4.0591	3.4368	3.7685	3.1055	3.281	3.1788	3.2169	2.8255	2.9028	2.7444	2.8815
	2.9574	3.1259	3.1621	2.9335	3.2356	3.7968	3.8737	3.0916	2.9245	2.9767	3.3877	2.8775	3.2196	3.1023	3.148	3.0063
	2.8729	3.1191	2.8506	2.7705	2.8788	4.1712	3.4481	3.0615	3.0317	2.9781	3.067	2.884	3.045	2.7834	2.9247	2.8752
	3.003	3.0763	2.9509	2.8291	3.4625	4.5531	2.8642	2.944	2.7301	2.9958	2.9104	3.2283	2.9284	2.9987	2.9335	2.7448
	3.0579	3.1951	3.3388	2.7032	3.6418	4.5014	3.3293	2.9863	3.2893	3.2171	2.8219	3.0421	3.0104	2.9625	3.2601	2.8104
	3.2144	2.9839	2.7654	2.7031	3.2866	3.8123	3.1279	3.083	3.0695	3.3729	2.8875	2.962	3.1345	2.9797	2.9019	3.1523
	2.8183	3.3489	2.7951	2.9523	2.9412	4.2591	3.0115	3.0179	2.9367	3.515	3.0873	3.3125	2.9374	2.8565	3.1426	2.9629
	3.3143	3.0415	2.8915	2.9004	3.2518	3.7609	3.0474	3.0845	2.8632	3.068	3.1789	3.3767	3.0728	3.0483	2.7208	2.968
	3.095	2.9637	2.9584	3.0899	3.1765	3.9145	3.1043	3.0959	2.8616	3.4486	3.1996	3.1805	3.0081	3.4449	3.1216	3.0602
	2.9	3.0332	2.8347	2.7759	3.4743	4.4066	3.0053	3.5391	3.3671	3.2239	3.2859	2.8928	2.954	3.0942	2.846	2.937
	3.273	3.1868	2.9797	2.7367	3.6192	4.5664	2.9366	3.0914	2.9016	3.0728	3.0008	2.9279	2.978	3.0796	2.8136	2.7124
	2.9144	2.837	2.7995	2.8415	3.231	4.6306	3.1046	3.4032	3.1037	3.2507	3.1014	3.0526	2.8094	3.1664	2.863	3.0531
	3.0962	2.7682	2.7337	2.8174	3.529	3.9593	3.0387	3.2201	3.0205	3.2422	3.646	2.9447	2.7507	2.8082	3.0056	2.9532
	3.1255	2.9274	3.1275	2.8337	3.7693	3.7309	3.3418	3.3089	2.8446	2.9522	3.0437	3.2149	2.8788	2.9871	2.9539	2.7005
	2.859	2.9642	3.4866	3.0345	2.99	4.5469	2.9832	3.0995	3.1483	2.9841	3.3618	3.0529	2.8961	2.8671	2.765	3.1091
	2.9458	2.9428	2.851	2.8494	3.0561	4.1217	3.2095	2.9859	2.8811	3.1798	3.1121	3.1755	2.8385	3.1231	2.9394	2.9653
	3.2124	2.9762	2.7805	2.9773	3.1177	4.1687	3.0375	3.1716	3.5192	3.044	3.3103	3.0535	3.2235	2.8302	2.9776	2.9103
	2.9372	3.0811	2.8195	2.9621	3.2318	4.2069	2.9129	2.9288	3.1457	3.1752	2.922	2.8946	2.8937	2.9248	3.3635	3.1347
	3.2322	2.7852	3.0746	3.1129	2.8849	3.9598	3.1257	3.2146	3.2976	3.5057	3.2958	2.9669	3.0855	3.104	3.0603	2.9973
	2.9628	2.9569	2.701	2.9146	2.9669	4.2064	3.3748	3.0638	2.901	3.0427	3.1056	2.8674	3.0074	3.1892	2.994	3.0339
	3.0363	2.9049	2.7582	2.8457	3.1176	4.1069	2.9638	2.9027	2.9496	3.1605	3.446	3.1691	2.9073	3.0093	2.8105	3.1578
	3.2574	2.9218	2.8753	2.7502	2.8695	4.0681	3.0037	3.1322	2.878	3.1305	3.3463	2.9398	3.0495	2.7827	2.7957	2.8436
	2.7882	2.9148	3.0774	3.0086	3.0301	3.931	2.8487	3.597	3.126	3.2728	2.9755	3.0399	2.9096	2.9567	2.9019	2.8964
	2.7551	3.2225	2.8595	2.9054	2.9658	3.8308	2.8768	2.7903	3.2666	3.3323	3.1642	2.7537	2.6608	2.9762	2.8168	3.0656
	3.0295	2.9055	2.9035	2.8239	2.9913	3.6178	3.1114	3.1093	3.3443	3.2413	2.9126	2.8966	3.1668	2.8938	3.2465	3.0544
	3.0606	2.8342	2.988	2.8192	3.2269	4.3757	3.0915	3.1417	3.1034	3.5681	3.3287	2.7635	2.7934	3.4107	2.8185	2.927
	3.1265	2.7879	2.9091	2.8068	2.9472	4.1174	3.1294	3.0333	2.9264	2.9972	2.6711	2.8765	2.9678	2.9444	2.8939	3.0684
	3.1465	2.8317	2.9358	3.0008	3.049	3.8763	2.8711	3.0703	3.6138	3.3105	3.1975	2.7913	2.7552	2.9248	3.068	2.8987
	3.4779	3.0724	3.0902	2.9219	3.08	4.2403	3.1085	2.9554	3.427	3.1997	3.2882	3.1234	2.8635	2.8309	2.8885	2.8868
	3.2288	2.9424	3.1662	2.9765	2.7332	3.441	3.0241	3.0069	3.0716	3.1252	3.2097	3.0028	2.9107	2.8813	3.1262	2.9822
	2.9192	2.8267	2.9894	2.9722	2.9768	3.4614	3.4563	3.0138	3.0373	2.8607	3.4796	3.0303	2.8204	3.2883	2.8863	3.0583
	2.9731	2.8438	3.8313	2.6944	3.0106	3.7308	3.4333	2.9934	2.9264	3.3404	3.1922	3.0494	2.9673	3.003	2.8189	3.2564
	3.3165	3.1953	3.1743	2.9072	3.0394	3.8746	3.08	2.7753	3.049	2.9542	2.8748	3.0508	2.9002	3.079	2.8794	2.904
	2.929	3.0366	2.8375	2.8993	2.9286	3.6654	3.098	3.201	2.9944	3.2254	3.1551	2.8412	2.9069	2.9383	2.8239	2.9937
	2.8407	2.8422	3.0776	2.8045	3.1398	3.3342	3.0074	3.4287	3.0387	2.9496	3.0281	3.0372	2.7551	2.9956	2.856	3.0112
	2.8255	3.015	2.8267	3.0482	2.9614	3.6088	3.1387	3.0441	3.0916	3.1274	3.3095	3.0088	3.0628	3.0415	2.8784	2.8757
	2.8648	3.1639	3.2444	3.0804	3.0588	3.7609	3.1908	3.0571	3.0412	3.1084	3.0273	3.1896	3.0209	2.8742	2.9852	3.0283
	2.8957	2.7297	2.9922	2.9465	3.3238	3.39	3.046	2.9587	3.4338	3.5584	3.1928	2.7725	3.0245	2.8879	2.9113	3.0896
	2.8952	3.0128	2.8716	2.9746	3.0172	3.1526	3.0867	3.1856	3.0727	3.0146	3.2696	2.9015	2.982	3.0307	2.8937	2.7784
	3.0988	2.8704	2.8229	2.917	2.9443	3.2853	2.9804	3.1233	3.087	3.6493	3.0062	2.97	2.7478	3.0461	2.754	2.8934
	3.3091	3.3256	2.8517	3.1734	3.331	3.5505	2.9515	3.2372	2.9506	3.5754	3.0859	2.9012	2.9677	2.9947	2.8459	2.8355
	3.2225	2.7529	2.9032	2.8437	3.1741	3.3432	2.7841	3.226	3.0975	3.0626	3.1906	3.0879	3.0402	3.077	2.9138	3.0021
	3.7103	2.8454	2.759	3.0613	3.1233	4.3016	3.0023	2.8785	2.9632	3.2081	3.1116	3.0956	2.7327	2.9679	3.0575	3.0479
	2.9858	2.802	2.8538	3.0973	3.0484	3.8126	3.6752	3.1078	2.9401	3.5863	2.897	3.0076	2.9117	3.0074	2.9452	2.8795
	2.9322	3.1287	2.8032	2.8619	2.9125	4.073	3.0138	2.9203	2.8887	3.2669	3.2881	3.1675	3.0039	2.6556	2.8184	3.2002
	3.2776	3.0663	2.8338	2.7897	2.9152	3.8031	3.0164	3.2401	3.0352	3.5713	3.0086	2.7787	2.7135	3.0195	2.9806	3.0749
	3.0941	2.7128	3.1762	2.9845	3.0781	3.323	2.9934	2.9087	3.1373	3.5469	3.0613	3.2607	2.9013	3.0496	3.0826	2.8444
	2.7172	2.8844	2.8892	2.99	3.2171	3.7092	3.1383	3.0065	2.7652	3.6785	3.0684	3.0951	2.9862	2.7371	3.0553	2.9187
	2.9266	3.0706	2.8433	3.1508	3.5455	3.9567	2.9723	3.0805	2.7176	2.875	2.8731	3.1464	3.1002	2.7419	3.0998	2.8461
	3.3458	2.756	2.9106	3.0967	3.0448	4.0399	2.9697	3.3817	3.0006	2.9337	3.4324	2.8908	2.8331	2.7316	2.8974	2.779
	2.8057	2.8779	3.0552	2.861	3.241	4.5517	3.5212	3.1699	2.8628	3.114	3.1215	2.9829	2.9051	2.9796	2.9946	2.7567
	2.9113	2.9575	2.9819	3.0389	3.4388	3.9134	3.0426	2.9325	2.8703	2.8052	3.2796	2.9599	2.7886	2.8593	2.9144	2.8141
	3.1476	2.7012	2.7996	3.0136	3.1368	3.5479	3.0556	2.9429	3.2457	2.9598	2.8765	3.6945	2.8059	2.8105	2.9538	3.5424
	2.9167	3.1447	2.9255	2.8385	3.5554	3.8001	3.159	2.8685	2.9911	2.8973	2.7724	3.0449	3.2446	2.9447	3.0504	2.7605
	3.1156	2.8929	2.9848	3.0545	3.5092	3.6184	3.7138	3.2201	2.7224	2.937	2.9675	2.9966	3.0387	2.8521	2.89	2.973
	2.9878	2.8909	2.9666	3.1247	2.9171	3.8614	3.411	3.4058	3.0042	2.8416	3.11	3.1445	2.6837	2.8386	2.8502	2.8344
	3.1611	3.1145	2.9041	2.8203	2.9606	3.943	3.1651	3.1321	3.1486	2.8925	3.1996	3.0367	2.8671	3.32	3.1945	2.9075
	3.1122	2.9654	2.8947	2.9831	3.1563	3.9611	3.0603	3.2156	3.1589	2.748	3.1136	2.7477	3.1732	2.995	2.8172	2.8488
	3.5141	2.9023	2.7243	2.9449	3.0343	4.2324	3.3934	3.0215	3.1817	3.1661	3.0602	2.8908	3.0412	2.9445	2.9306	2.7325
	3.2552	3.2781	3.0662	2.8283	2.8405	4.7557	3.2105	2.873	2.8464	3.0246	3.8608	2.9608	2.9606	3.0673	2.8974	2.8082
	2.7445	2.8178	3.0482	2.7643	3.3082	3.8722	3.3033	2.9613	3.0426	3.1814	3.5814	2.7891	3.2243	2.8016	2.9486	2.8883
	2.8473	2.8713	2.7631	3.0028	3.3878	4.0315	3.0823	3.412	2.8311	3.2161	3.3215	3.0152	2.9212	3.2847	2.9305	2.9248
	3.1228	2.9266	3.0241	2.9583	3.2662	3.7655	3.4486	3.0779	3.2048	3.6624	3.2468	3.0191	2.816	3.1436	2.9455	2.6753
	3.0702	2.9154	2.805	2.9863	3.2413	3.9412	3.179	3.1482	2.8794	2.9284	3.2486	3.1038	2.9074	3.0022	2.9507	2.845
	2.9079	3.034	3.0073	3.0027	2.9861	3.7076	2.8612	2.9405	2.9054	2.8719	3.0208	3.315	2.9877	2.9616	3.2482	3.1231
	2.9472	2.7992	2.7762	2.8452	3.6902	3.8037	3.0804	3.1657	2.9556	2.8468	3.0283	3.2383	2.8077	2.9699	3.0673	2.756
	2.7576	3.0647	2.7966	2.9937	3.4252	4.0622	3.5892	2.8528	2.9529	3.1207	3.4896	2.9477	2.8423	3.1115	2.9833	2.8974
	2.772	2.8006	2.8026	3.3626	3.2003	3.2944	2.9235	3.5231	3.1676	3.2606	2.9392	3.0893	2.9476	2.8702	2.9068	3.0084
	3.1265	2.8389	3.0778	3.1431	3.11	3.5265	3.2105	3.2765	3.182	3.0079	2.9215	3.6371	2.8529	2.9657	2.9456	2.8571
	2.964	2.8411	2.9159	2.9305	3.5443	4.3434	3.1414	2.9929	2.9676	3.0409	2.8085	2.9916	2.9341	3.0317	3.0513	2.7494
	3.0249	3.0515	3.0567	2.9239	3.1542	4.0972	3.4401	2.9076	3.0115	3.327	2.9465	3.0799	2.791	2.9051	2.8567	3.1251
	2.8747	2.8706	3.0685	2.8171	2.9567	3.7129	3.048	3.097	2.9735	3.0522	3.0269	2.9944	2.9059	3.2122	3.0029	3.1467
	3.0154	2.8691	2.9093	2.7592	3.3282	3.8574	3.0324	2.8707	2.8437	2.8439	3.1509	3.2463	2.8102	3.0012	2.9176	2.724
	2.7758	2.8742	2.8502	2.8538	3.421	3.8145	2.8426	2.988	3.322	3.0375	2.9536	2.951	2.9318	3.1227	3.0041	2.9555
	3.2641	2.8691	3.1599	2.9276	2.9257	3.4066	3.2167	3.2109	3.0371	2.9772	2.9485	2.717	3.0137	3.1735	2.8484	3.0332
	3.0288	2.9527	3.1753	2.8966	3.0736	3.2512	3.6474	2.776	3.105	3.1222	3.015	3.3677	3.0293	3.1448	3.0097	2.9266
	3.2481	3.1375	2.9652	2.8404	2.8053	4.5901	3.1429	2.9313	3.1925	3.4169	2.7646	3.2244	2.965	2.8578	3.0372	2.7442
	3.5596	3.1129	2.9023	2.9036	2.9825	4.5618	2.9861	3.0671	3.151	3.1017	2.8523	3.4387	3.063	3.1461	2.7161	2.9896
	3.0194	2.8996	2.8399	2.9284	2.8455	3.5582	3.1942	2.8097	3.1387	3.0961	2.8495	2.9086	2.8669	2.8773	2.8438	2.8303
	3.3407	2.8508	3.2111	2.8338	3.3536	3.5072	3.1045	2.9258	3.0108	3.1599	3.0834	2.8979	2.8191	3.1029	2.8748	2.8809
	2.8789	2.9924	3.0561	2.9495	3.0287	4.2043	2.9771	2.8243	2.962	3.0258	3.009	2.7472	2.7497	2.7713	3.0012	2.8691
	2.9111	3.2263	2.903	2.9427	3.2676	3.9298	3.1332	3.0752	3.0684	3.1395	3.1792	2.6997	2.9575	2.6932	2.6836	3.1675
	3.0888	3.1815	2.9364	2.8156	3.3693	4.3948	3.4517	3.4337	3.1454	3.39	3.1073	2.8887	2.8006	3.0317	2.7192	2.9664
	2.949	2.9157	2.6906	2.6463	3.3234	4.0051	3.2497	3.0024	3.2514	2.8708	2.9256	3.0322	2.9488	3.1437	2.864	3.0811
	3.5894	2.8798	2.9728	2.763	2.8833	3.5717	3.02	2.8926	2.8694	3.1788	3.2586	2.8853	2.8747	3.0909	2.7776	3.1325
	3.7664	2.8982	2.7626	2.8234	3.1833	3.9175	3.2818	3.213	2.7534	2.8158	2.9722	3.0305	2.7014	3.1094	2.8879	2.9722
	3.0482	2.8456	2.7898	2.7783	3.0387	3.8491	3.2791	2.9135	2.9789	2.9867	2.8561	2.9869	2.8132	2.9339	2.7336	2.9881
	3.2909	2.8917	2.9876	3.0083	3.1465	3.6637	3.1536	2.9327	2.995	3.0804	3.6183	2.857	2.8959	3.1295	3.2347	3.1524
	2.8693	3.1195	2.8221	2.9133	2.9562	3.9058	3.1046	3.1774	3.0806	2.9563	3.0914	3.1131	2.9148	2.9432	2.6902	2.9124
	2.7037	3.0173	2.9476	2.9592	2.9548	3.7111	3.3018	3.2515	2.8243	2.948	3.1047	2.8528	2.9017	2.8761	2.7694	2.986
	3.0637	2.7932	3.9226	2.8986	2.9833	3.6021	3.1067	3.1105	3.1972	3.0338	3.976	3.2571	2.9987	2.8513	2.8236	3.0508
	3.0382	2.8384	3.18	2.8969	2.9416	3.2833	3.3471	2.8586	2.8425	3.1464	3.2724	2.802	2.8789	2.8799	2.9141	3.0746
	3.0433	2.8293	2.9146	2.7864	2.9073	3.6483	3.1803	3.1022	2.9542	2.9979	3.3281	2.8992	3.0303	3.0779	2.8816	2.8726
	3.0296	3.1306	3.0583	2.9142	3.4231	3.6373	3.2872	3.1146	3.2294	3.1181	3.3315	3.0972	2.8532	3.1783	3.249	2.8963
	2.9286	2.7449	2.7693	2.9672	3.2326	3.4779	3.6571	3.0766	2.781	2.9595	3.0795	2.6639	2.7991	2.9108	3.1198	3.3253
	3.1176	2.8798	2.8735	2.993	3.1041	3.2774	3.0109	2.8408	3.1407	3.0976	3.2348	2.9453	2.6742	2.7432	2.8963	3.1619
	2.7433	3.1404	2.7329	3.0883	2.9077	3.7918	2.9341	3.2409	3.0974	3.2204	3.0408	2.9874	2.8874	3.1402	3.0882	2.7482
	2.879	2.9885	2.7738	2.9244	3.0574	3.7528	3.4247	3.0624	3.2737	3.0385	3.1921	2.858	2.7034	3.0253	3.0612	2.9203
	2.7697	2.8779	3.1422	2.8578	3.0277	3.5617	3.0851	3.0865	2.8355	3.0269	3.139	2.8643	2.9237	2.9653	3.1293	2.9033
	2.8422	2.9741	3.0203	2.6521	3.3298	3.4324	3.2414	2.9452	3.2063	3.0967	3.097	2.8677	2.8358	2.826	2.9912	2.9531
	3.2223	3.1304	2.9082	2.9046	3.0706	3.7787	3.1252	2.9366	3.1151	3.1449	2.914	2.9257	3.1266	2.9634	2.9779	2.753
	2.8938	2.9076	2.811	2.7346	2.8548	3.8223	3.2368	3.1791	3.3308	3.1037	3.0817	2.6639	2.8641	3.2141	2.8636	2.835
	3.0064	3.0875	2.9193	3.0267	2.9306	4.5926	3.2586	3.3208	2.9656	3.2248	3.3107	2.8829	3.0611	3.029	2.8351	2.9679
	2.7804	2.9121	2.928	2.7716	3.1677	4.1281	3.1589	2.8603	2.9747	2.8019	3.0867	2.768	2.8161	2.9597	3.1643	2.7365
	3.1345	2.7726	3.0196	3.0165	2.9326	3.7089	3.383	3.0015	2.9854	2.9983	2.9601	2.8399	3.0065	2.876	3.1579	2.8996
	2.7239	2.9053	3.0612	2.9061	3.1365	4.2975	3.2196	3.1922	3.131	2.8962	2.7947	2.8145	2.8009	2.8784	3.0817	2.971
	3.2236	2.9886	2.9093	3.4216	3.367	3.4425	3.2799	3.5079	2.9539	2.9682	3.2181	2.8323	2.8488	3.0861	2.8791	2.8797
	2.8361	2.7969	3.2351	2.8466	3.1325	4.1099	2.769	3.2165	2.9031	3.0868	3.2058	2.82	2.919	3.1154	2.7412	2.8435
	3.0985	2.9332	2.8291	2.8357	3.0887	3.7333	2.8936	2.834	3.0661	2.8635	2.8335	3.0969	3.1911	3.0956	2.9011	3.1449
	2.8322	2.75	2.8955	2.9436	3.048	3.5022	3.0349	2.8777	2.9171	3.0046	3.1323	2.821	2.8134	3.2666	2.8958	2.9923
	3.0059	2.9166	2.8429	2.9598	3.2276	3.8828	3.0191	3.4448	2.8946	2.81	3.1839	3.0325	2.8277	3.1469	3.1852	2.9987
	3.2158	3.1076	3.0808	2.9435	3.4031	2.929	3.168	3.2476	2.9607	3.1642	2.8262	2.9046	3.0181	3.0955	2.9062	2.9254
	3.3526	2.9565	3.1544	3.2252	3.1786	3.9542	2.9757	3.874	3.1182	3.0613	2.9092	2.887	2.9531	2.9372	2.8372	2.8162
	3.0512	2.8855	3.605	3.2034	3.2776	3.5667	3.2424	2.9372	2.8706	3.1142	2.905	2.8501	2.9009	3.015	2.9111	2.9117
	3.6434	2.9969	2.9373	2.8778	2.9592	3.6137	3.0163	3.2226	3.0406	2.9221	3.0622	2.9346	2.8433	3.033	2.7624	3.0292
	2.9387	2.7448	3.1056	3.0853	3.2708	3.4923	3.3315	3.4393	2.791	3.1394	2.765	3.0516	2.9052	2.8878	2.8104	2.816
	3.2346	2.7679	2.8132	2.7657	3.188	3.5197	3.4836	2.8709	3.0459	2.8876	2.7586	3.5328	2.8363	2.9328	2.8672	2.7923
	2.7504	2.8153	3.0501	2.8554	3.0815	3.546	3.1392	2.7039	3.4441	3.1	3.2959	2.8146	2.9098	2.9077	3.0312	2.9851
	2.9087	2.8271	2.8365	2.9004	3.1164	3.3548	2.8797	3.225	3.1155	2.9357	3.1671	2.8316	2.8933	2.928	2.9396	2.9928
	2.6719	2.9828	2.7873	2.8063	3.3218	3.4367	2.9246	2.8969	2.9909	2.9536	3.195	2.8746	2.8816	2.9856	2.8575	2.8943
	3.1317	2.9125	3.1449	3.0063	3.1525	4.9756	3.1895	3.0436	2.8205	2.9418	2.8937	2.9203	2.9297	3.0327	3.069	2.8703
	2.779	2.999	2.8387	3.0985	3.1192	4.0022	3.1146	3.1988	3.3351	3.2604	2.9581	2.87	2.8708	2.922	2.8279	2.8491
	2.9956	2.6652	2.9165	2.9523	3.2061	3.2847	2.9615	2.9419	2.9828	3.0101	2.9881	2.8668	2.9487	2.9618	3.0804	2.9613
	3.2125	3.1844	2.9316	2.9274	2.9408	3.4131	3.0312	2.9117	2.8778	3.4451	2.8947	2.8619	2.9357	2.8949	2.9727	2.9188
	2.9263	2.9907	3.0832	3.0064	3.381	3.664	3.2115	3.2611	2.8239	2.9379	3.1012	2.7606	2.8643	2.8985	2.8437	3.126
	2.7684	3.1348	2.9929	2.9223	2.8722	3.3238	3.1274	3.236	2.914	3.2827	2.9806	2.8	3.2255	3.0862	3.0621	3.1162
	2.8154	3.0375	2.786	2.9847	2.9253	3.4265	3.2445	3.0445	2.9589	2.9334	3.3678	3.0755	2.8754	2.9658	2.8143	2.931
	2.8838	2.8474	2.9028	2.9513	2.7765	3.6912	2.9436	2.9154	3.083	3.3088	3.2706	3.0088	2.6834	2.6998	3.2412	2.831
	3.451	2.9278	3.1083	2.8881	3.1476	3.5216	3.0801	3.2858	2.9511	3.3186	3.1736	2.9608	2.9417	2.9973	2.8748	2.941
	3.1191	2.721	2.899	2.996	3.0667	3.0414	3.0588	3.1717	2.9896	3.8494	3.2353	2.9739	3.0214	2.987	3.0155	2.88
	2.9317	3.0091	2.7028	2.8064	3.1468	3.4237	3.403	2.9589	3.0817	3.0878	2.9393	3.209	3.081	3.0641	2.9531	3.1421
	3.4862	3.246	2.9768	2.7424	2.9628	3.3414	3.5621	3.1268	2.9011	3.1015	3.3811	3.0322	2.839	2.9873	3.1203	2.902
	2.8785	2.8764	2.8405	2.8386	3.1523	2.934	3.3094	3.0803	2.7267	3.1468	3.6901	2.7116	2.9079	2.9843	2.9466	2.8021
	3.0217	2.7934	2.8179	3.058	3.104	3.0847	3.1503	2.9347	3.0986	3.4204	3.0724	3.3739	3.0178	3.0481	2.8325	2.7874
	2.8612	2.8988	3.1128	2.9478	2.9501	3.3523	3.398	3.3848	3.2543	3.1553	3.1163	3.1244	2.6885	2.88	3.0818	3.0182
	3.0485	3.0611	2.9807	2.7107	3.1953	3.4662	3.3338	3.1872	3.0733	2.9238	3.061	2.882	2.8167	2.8331	2.895	3.1536
	2.897	2.8306	3.0914	3.184	3.1929	3.2563	3.3224	3.0262	2.9538	2.9647	3.3655	3.0512	3.1563	2.9631	3.148	3.0674
	2.9954	2.8956	2.9264	2.855	3.1321	3.3202	2.8465	3.2233	2.7452	3.1336	3.1193	3.1569	2.9479	3.0618	3.133	2.8634
	2.7705	2.7976	2.7681	2.8443	2.8863	3.5829	3.5995	3.0795	2.9248	3.0112	3.2285	2.9237	2.8112	2.939	3.0346	2.8423
	3.7004	3.0623	3.1734	2.8322	2.9518	2.9613	2.9116	3.0774	2.9382	2.9546	2.9395	3.1598	2.8803	2.96	3.2897	2.8526
	3.4518	2.864	3.107	2.8532	2.8753	3.2564	3.7286	3.09	3.0642	2.776	3.0645	3.2805	2.9071	3.2824	3.1086	3.0358
	2.9046	3.1693	2.8792	2.9089	3.1738	3.2078	3.4051	2.9372	2.8251	3.1586	3.2968	2.9275	2.927	2.9774	2.904	3.1667
	3.3121	3.0948	2.9732	2.9808	3.0368	4.0133	3.7177	3.3495	2.9266	3.3354	3.101	2.8209	2.8156	3.0008	3.0717	2.888
	3.4438	3.3043	2.9075	2.8726	3.2367	4.2317	3.7147	2.8592	3.167	3.0066	3.0771	3.054	2.853	2.6971	2.9124	3.0593
	2.8644	2.8772	3.0318	2.9075	2.9136	3.6446	3.7869	3.1015	3.0435	3.088	3.2883	3.0231	2.9029	2.9532	3.0083	2.9705
	2.8989	2.8106	3.204	2.9129	3.0259	3.4581	3.2299	3.2427	3.3113	3.2342	3.0515	2.7537	2.9981	3.0718	2.887	3.0336
	3.1021	3.2115	2.8098	2.9713	3.1179	4.3023	3.3526	3.1267	3.236	2.9782	3.0894	2.9024	3.0093	3.0101	2.905	3.0233
	2.7103	3.0128	3.0305	3.2859	3.114	4.0806	3.6354	3.2872	2.8785	2.9951	2.9272	2.8566	3.1412	3.2916	2.9137	3.0817
	2.9074	2.849	2.9028	3.1061	3.1001	4.0176	3.2282	3.3731	2.9048	3.1372	3.007	2.7355	3.1491	3.0159	3.2933	3.0348
	3.2964	2.8366	2.8651	3.2091	3.1975	3.2831	3.288	3.0878	2.8348	3.1331	3.1849	2.8878	2.8386	3.1799	3.0476	2.8851
	2.8905	2.8845	2.848	2.8574	2.8437	3.046	3.4312	2.8972	2.9534	3.2057	3.4885	2.9792	2.8967	3.1344	3.0041	2.9632
	2.882	2.7911	3.3641	2.7557	2.8177	3.3806	3.5308	2.7568	3.0033	3.1532	3.2158	2.9583	3.1764	2.8252	3.1448	2.8972
	2.8523	2.8661	2.6537	2.8665	2.9741	3.7046	3.6801	3.1905	3.3384	3.2169	3.4635	2.8351	2.9139	3.1018	3.158	2.7471
	3.0476	2.7871	2.7468	2.8566	3.1773	3.0392	3.5406	2.8382	2.9894	3.1637	3.18	2.8973	2.8605	3.3632	2.8821	2.9302
	2.8793	2.8734	2.9292	2.9117	3.0024	3.5326	3.7664	3.0386	3.0024	3.091	3.3937	2.9405	2.8479	3.3202	2.6894	2.8911
	2.8454	3.0547	2.7796	2.7802	3.0687	4.3481	3.489	2.9756	2.9197	3.0305	2.9817	3.212	3.0213	3.2683	2.8933	2.938
	2.8456	2.8255	3.2099	2.8511	3.0775	4.5599	3.1024	2.8569	2.942	2.9411	3.1257	3.321	3.1698	3.0264	3.1009	2.8791
	2.8746	3.053	2.8692	2.9337	2.8998	4.1971	3.0742	3.2215	3.2421	3.2873	3.5957	2.9654	3.0829	2.8293	2.8563	2.8925
	3.1503	3.0146	2.753	2.8061	2.9145	3.8825	3.2534	2.8272	3.2698	3.0278	3.2667	3.0113	3.094	3.2453	2.8015	2.7675
	2.6969	2.8078	2.7167	2.9393	3.3676	3.8272	3.5796	3.0533	3.1494	3.2203	3.4975	2.833	2.8836	3.2524	2.7855	2.9233
	2.9074	3.0192	3.0835	3.1278	3.0582	3.6139	3.1891	3.0359	2.8757	3.2713	3.0951	2.7704	2.8389	3.0787	3.0272	3.0319
	2.7815	2.9225	2.6605	3.0259	3.4142	4.3839	3.2992	2.8136	3.2559	2.9432	3.0957	2.9634	2.8806	2.938	3.3506	2.987
	2.8449	3.1021	2.8132	2.8807	3.1515	4.399	3.0472	3.0467	2.9282	2.9253	2.956	3.1751	3.0369	3.1716	2.7776	2.9607
	2.9258	2.7926	3.4164	2.79	3.0631	3.4821	3.0669	3.3581	2.8781	3.0199	3.1135	2.8787	2.9316	3.2755	2.9777	2.8469
	2.6968	2.9461	3.1596	3.1589	3.1364	3.9884	3.125	2.8129	3.2855	2.9687	4.5121	3.2022	2.7886	3.4042	2.795	2.7987
	2.9901	2.9335	2.9648	2.8838	2.9183	4.4046	3.3927	3.0001	3.1641	3.506	3.6279	2.8789	2.9671	3.0765	2.9624	2.8745
	2.7794	2.8377	3.1871	2.9361	3.1124	4.0771	3.1291	2.9123	3.2783	3.38	3.2573	3.0697	3.0886	3.0991	2.9488	2.8637
	3.0608	3.0008	2.865	2.9958	2.8669	4.1236	2.8622	2.8567	2.9439	3.0875	3.5538	2.7246	2.8022	2.8279	2.9869	2.6793
	2.9313	2.9174	2.8864	3.04	3.3422	3.73	3.7471	3.0409	3.2362	3.0108	2.9663	2.8772	3.0007	2.9939	3.0113	2.9518
	2.8491	2.8612	2.7684	2.8609	3.2114	3.5624	2.9033	3.0063	3.1783	2.9718	3.1567	2.9234	2.9388	2.9812	2.9571	2.8001
	2.8576	2.8274	2.8074	2.8718	3.3035	4.0124	2.9879	2.8624	2.8861	3.3142	3.1857	3.0048	2.8078	2.839	3.0323	2.7995
	3.0792	3.0736	3.0632	2.9328	3.0063	4.3851	3.3795	3.0398	3.1452	3.0416	3.2485	2.9208	3.0374	2.919	3.2076	2.9091
	2.9991	2.9821	3.0365	2.9217	2.8952	3.6452	3.8962	2.9272	3.3128	2.9856	2.9881	3.2198	3.0954	3.1527	2.8074	2.7807
	2.8392	3.0898	2.6953	2.8911	3.1665	4.5159	3.1534	3.0229	2.8987	2.9557	3.1142	3.1254	2.8437	3.1418	3.0234	3.0849
	2.9885	2.9574	2.8532	2.8006	3.353	5.0175	3.3219	3.2083	2.9521	2.9213	3.6693	3.0377	2.7949	3.1268	3.0386	2.9773
	3.0031	3.0891	2.9363	2.8012	3.4852	4.3214	3.0072	3.2143	2.9857	3.222	3.1566	2.9489	2.8589	2.9645	2.9212	2.8551
	3.1068	2.7576	2.8239	2.9221	3.2598	4.0043	3.3952	3.2345	2.9376	2.9572	3.1719	2.8753	2.8985	2.9746	3.1709	3.0858
	2.9808	2.9004	2.8075	3.0148	3.0361	4.1237	2.9425	2.8807	3.1287	2.8967	3.1135	3.0825	3.1138	2.7421	2.7286	2.9524
	3.2824	3.0292	2.7494	3.0938	3.2432	4.2492	2.9457	3.6074	3.1314	3.1016	3.3213	2.9383	2.9468	3.1806	2.9962	2.8925
	3.0005	2.9765	2.9377	3.3223	2.9912	3.5508	3.0958	3.4493	3.2847	2.8923	3.4015	3.4008	2.9385	3.2214	2.7581	2.8116
	3.722	2.7496	2.7145	2.846	3.3945	2.9227	3.0769	2.9498	2.8272	3.0727	3.3202	3.2305	3.0761	3.0252	2.8278	2.7105
	3.1603	3.0807	3.0172	3.2379	3.1291	3.5056	3.328	2.9635	3.425	3.6712	3.1703	3.1771	3.1121	3.058	2.9478	2.6337
	2.7903	3.0164	3.3889	3.0308	2.9807	3.47	3.647	2.9777	3.0924	3.1064	3.2508	2.9099	2.9451	3.1152	2.8357	2.8654
	2.8029	2.8638	2.9098	2.7248	2.7839	3.4412	2.9461	3.1534	3.063	3.253	3.0427	3.073	2.9863	2.9005	2.8016	2.9161
	3.161	3.074	2.966	2.8176	3.0871	3.3585	3.6915	3.0822	3.1181	2.8517	3.5338	2.786	2.8876	3.2129	2.8827	2.73
	3.216	2.9837	2.856	2.7863	3.2679	3.327	3.1059	2.8776	3.0234	3.2112	2.9982	3.0643	3.068	2.9795	2.9982	2.7535
	3.2966	3.0431	3.0841	2.9307	2.9276	3.3083	3.1901	2.8639	3.6656	3.2173	2.8099	3.0136	3.1258	2.9625	2.8784	2.7472
	2.953	2.7684	2.9544	2.9821	2.9701	3.7319	3.6302	3.0711	2.7588	3.7327	3.2088	2.969	2.8099	2.9091	2.8589	2.9286
	3.1949	2.7752	2.7747	2.8565	3.0228	3.4902	3.6408	3.2455	3.2865	3.3037	3.1374	2.9316	2.7774	3.1228	2.7526	3.057
	3.0297	3.0339	2.8392	2.9446	3.1487	4.2871	3.5464	2.9534	3.1766	2.849	3.0665	3.0246	2.7785	2.9909	3.0016	2.8578
	3.3541	3.0017	3.114	2.911	3.1948	3.0691	3.5124	2.9812	3.0794	3.2873	3.5426	3.2553	2.793	2.7536	2.9575	3.1533
	2.9307	2.9852	3.4993	3.1477	2.872	3.0865	3.4459	2.9412	2.8235	3.0301	3.1953	3.0939	2.7603	3.3169	2.9338	2.756
	3.0722	2.8517	3.0572	3.0828	3.1267	2.9138	3.3245	3.3752	3.1451	3.1826	2.8498	3.3471	3.2974	3.0668	2.8954	2.8713
	2.9901	2.9926	3.1408	3.147	3.2961	3.2534	3.2006	2.9783	2.9911	3.0297	3.6013	3.0662	3.1376	2.7629	3.1811	2.7296
	3.0791	2.8418	3.3393	3.0739	3.1708	3.2072	3.1553	2.7347	3.055	3.3889	3.1605	3.2506	2.8632	3.0025	3.0386	2.7886
	2.9274	3.0538	2.7743	2.8828	3.1873	2.9789	2.9923	2.9591	2.8168	3.1972	3.3963	2.8788	3.1131	2.9876	3.0346	2.8385
	3.0968	3.2053	3.0712	2.809	3.1096	2.9209	3.5026	2.9545	2.9454	3.3372	3.4362	2.9028	3.0299	3.1769	2.8679	2.88
	3.2935	3.157	2.945	2.7871	2.951	5.5231	3.6628	3.0832	3.3657	3.0025	3.3963	2.9234	2.8533	2.9937	3.0981	2.9042
	3.0579	2.9036	2.8457	2.9173	3.4218	3.0383	3.524	3.0896	2.9253	3.1155	3.1377	3.0243	2.9377	3.1492	2.9708	2.8472
	2.9147	2.6522	2.692	2.6873	3.0457	3.3709	3.3079	2.9447	3.8469	3.103	3.6597	3.1869	2.8947	2.8035	3.0959	3.024
	3.0363	2.9437	2.8207	2.7926	2.9892	4.0209	3.3747	2.9911	3.3396	3.2029	3.3008	3.1699	2.7464	3.0672	2.938	3.0495
	2.9508	3.2599	2.7959	2.9578	3.2828	4.1863	3.3672	3.6937	2.9587	3.674	3.2851	3.1808	3.4281	3.1332	2.8554	2.9675
	2.8791	2.9436	3.2053	2.8089	3.0042	3.311	3.1912	3.0602	3.19	3.195	3.4268	3.4696	2.8963	2.9267	2.9685	2.8461
	2.936	2.7626	2.9728	3.0913	2.9996	3.3314	3.367	3.3155	2.8119	3.136	2.945	4.4143	3.0575	2.9216	2.9791	3.0503
	2.6998	2.9383	3.2354	2.75	3.1614	4.1464	3.1559	3.1152	3.0306	3.0151	3.3291	3.4316	2.9417	2.7628	3.0625	2.8698
	2.8557	2.8753	2.8115	3.2145	2.9005	3.8374	3.2645	3.4255	2.8426	3.044	3.0983	3.2664	3.1459	3.0753	2.9421	2.8353
	3.1831	2.7824	3.4555	3.0222	3.0112	3.8834	3.0313	2.9451	3.0121	3.2195	3.1477	2.912	2.8683	3.2633	2.7225	2.8489
	3.0605	2.9307	3.0043	3.1593	3.0831	3.6236	3.0288	3.0278	2.9239	3.0911	2.9848	3.0781	2.8202	3.1207	2.7878	3.1676
	3.3527	2.9347	2.9131	2.9808	2.7279	3.924	3.1491	3.5511	3.0292	2.9402	3.137	2.748	2.968	3.131	2.8891	2.8758
	2.795	2.8493	3.0484	2.9077	2.8618	4.4873	2.886	3.0175	3.1741	3.0739	3.9223	3.2693	2.8234	3.3101	2.9627	3.0179
	3.3605	2.9366	2.9762	2.7937	2.9951	3.8467	3.1542	2.7295	2.9205	3.0181	3.6143	2.989	2.9098	3.0569	3.0473	2.7278
	2.9594	2.823	2.934	3.0973	3.0152	4.1686	3.1774	3.3578	2.9254	3.3213	3.344	3.2416	2.9558	2.9104	3.1096	2.808
	3.0515	2.9652	2.923	2.8711	3.1653	4.2283	3.1874	3.2446	2.9054	3.0339	3.2883	3.8684	2.95	2.7725	2.9929	2.8018
	2.8163	2.8298	2.9258	3.1668	2.9675	4.2648	3.471	3.0125	3.0137	3.1784	3.0844	2.9415	2.8678	2.9098	2.9109	2.907
	2.9582	3.0077	3.1101	2.8729	3.2672	4.0106	3.4539	3.007	3.0823	3.0299	3.1857	2.8547	2.9986	2.9212	2.8763	3.1731
	3.5944	2.8235	2.9277	2.7694	3.2208	4.1374	3.2644	3.1617	2.9475	3.418	3.1792	3.1109	2.7642	3.1108	2.7642	3.1131
	2.8055	2.8424	2.8561	2.9244	3.0392	3.762	3.4014	2.8379	2.7101	3.3913	3.435	2.9279	3.1582	2.7952	3.0378	2.8908
	2.9089	2.9742	2.9252	2.7598	3.3071	4.4115	3.4638	2.8165	2.8564	3.3916	3.3509	3.3266	2.8672	3.0793	3.0563	3.1247
	2.9146	2.9306	2.7527	2.9601	3.0735	4.2607	3.3081	3.1195	3.0825	3.2921	3.2212	2.9454	2.7825	2.9164	2.7979	3.1078
	2.9231	2.7981	2.8235	2.8181	3.0431	3.6256	3.2313	3.0583	3.0471	3.1087	3.1524	3.5467	2.9623	3.208	2.8084	2.9351
	2.8824	2.7293	2.9216	3.0388	3.0196	3.8354	3.0305	2.9655	2.9626	3.0878	3.2802	2.8567	3.1248	2.9716	3.1331	2.9214
	2.7807	2.7596	2.8357	2.8138	3.2626	3.8708	3.143	2.8633	3.0343	3.2327	4.192	2.6992	2.9614	2.9237	2.895	2.8367
	2.8718	2.7676	2.7375	2.855	3.0921	3.4729	3.0612	2.9906	2.824	2.8871	3.7933	2.796	2.8806	2.8067	3.0611	2.8949
	3.0187	3.1502	2.8194	2.8658	2.9499	3.9849	3.103	2.9075	2.7409	3.0503	3.7122	3.0596	2.8872	2.9229	2.8893	3.0411
	2.9521	2.8481	2.8732	3.0282	2.9582	4.1387	3.2051	3.1562	3.2547	2.9187	3.6298	3.2317	3.0497	2.8102	2.8582	3.0845
	2.8804	2.9633	3.2801	3.1266	2.8884	4.0724	2.9442	3.0921	2.9885	3.1254	4.1901	2.8436	3.0319	3.1037	2.996	2.9434
	3.5474	2.8715	3.2133	2.9289	3.0424	3.4479	3.1595	2.9096	3.581	3.1306	3.3654	2.9144	3.0731	2.8182	2.8782	2.8575
	2.7603	3.0029	2.8299	2.9011	3.0012	3.8895	3.3862	3.341	2.9424	3.0516	3.0533	3.207	3.1595	2.8729	2.8677	2.7241
	3.0936	2.9828	3.2059	2.8803	2.9711	4.3066	2.9163	3.2202	3.1149	2.8308	3.4499	2.9412	3.0525	3.0578	2.8714	2.828
	2.9757	3.0458	2.9284	2.9826	3.0408	3.9963	2.9925	3.2974	3.0375	2.9117	3.2042	2.8389	3.2521	2.899	2.8432	2.8644
	3.6711	2.7756	2.8195	3.4722	3.0236	4.7533	3.0914	3.3288	3.0822	3.0948	3.4025	3.1035	2.8943	2.8669	2.7336	2.9101
	2.8819	3.0409	2.8061	3.0785	2.9301	4.4184	3.1732	3.1945	2.7271	2.8142	3.1279	3.089	3.0669	3.0283	2.8101	2.8365
	2.8538	2.6993	2.8011	2.8447	3.0966	3.4234	3.0181	2.8233	3.0439	2.893	3.2142	3.3684	2.8192	2.8727	2.7826	3.2294
	2.9603	2.8633	2.7852	2.96	3.0702	3.8128	2.9429	2.9044	3.0399	3.2352	3.8274	3.0754	3.0472	2.9092	2.9305	2.8561
	3.8414	2.9898	2.8657	2.9205	3.1305	4.7588	3.2806	2.8668	3.078	3.1631	3.3311	3.1382	3.22	2.7752	2.9295	2.9307
	3.2913	2.9275	2.7664	2.9112	3.085	4.1524	3.1051	2.9661	2.9049	3.0866	3.2948	3.0406	3.2864	2.768	2.7135	2.9124
[truncated: 2,003 more rows]
