# Supplementary material for: Hydrogen Bond Dynamic Propensity Studies for Protein Binding and Drug Design
Source: PLoS One. 2016 Oct 28;11(10):e0165767. doi: 10.1371/journal.pone.0165767 (PMC5085089; doi:10.1371/journal.pone.0165767)
Supplement: S3 Table — We depict the N-O distance in Å for the different C-HBs (indicated by the pair of residues engaged in the HB) for all consecutive configurations of the MD run. Configurations are equally spaced and cover a time span of 40 ns. (XLSX) [file pone.0165767.s003.xlsx]

## Sheet: Hoja1
	MDM2-Nut-3-Without ring- 1				MDM2-Nut-3-Without ring- 2
	100-96	99-95	62-58	57-54	100-96	99-95	62-58	57-54
	3.04	2.8023	3.4375	2.8799	3.3957	2.9567	3.1441	2.893
	3.1495	2.8568	3.8894	3.2109	2.7992	2.8747	3.307	2.9684
	3.2961	2.9718	3.5132	2.9646	3.5413	2.8964	2.8188	3.1323
	3.2646	3.413	3.6446	2.784	3.6895	2.9751	3.1839	3.0161
	3.1416	2.804	3.5003	2.8966	3.5465	2.8781	3.3853	2.9208
	3.125	3.1054	4.0075	2.9253	2.9496	2.6571	3.2194	3.0521
	3.2701	2.8838	3.5132	3.0131	3.384	2.8932	3.2824	2.8314
	3.2977	2.9016	4.1442	3.1237	3.4904	2.9344	3.1945	3.0054
	2.8843	2.8674	3.7987	3.1426	3.199	2.8085	3.4243	2.7553
	3.1775	2.9261	3.7414	3.0319	3.1984	2.9442	3.3687	3.0166
	3.1297	2.7768	3.78	3.1953	3.0393	2.8432	3.4345	3.2067
	3.4376	2.6519	3.7952	2.8163	3.3547	2.9522	2.9187	3.0361
	3.1468	2.9208	3.3944	3.0959	2.8077	2.7139	3.315	3.1038
	3.7581	2.9295	4.01	3.1821	3.3366	2.8599	2.8934	2.9468
	3.4281	2.8486	3.4775	2.8073	3.1575	2.95	3.4145	3.0342
	3.4053	2.7773	3.9593	2.8207	3.5602	3.0104	2.9977	3.1102
	2.999	3.234	4.0345	2.7742	3.4176	2.7966	3.1695	3.2072
	3.8054	2.8383	4.0697	3.3606	4.1275	2.9428	3.0743	3.0494
	3.3018	2.7889	3.3838	2.9897	3.9461	2.9533	3.3758	3.1795
	3.1731	2.8821	4.2545	3.0177	3.0436	2.938	3.2305	2.941
	3.2086	2.8204	3.4748	3.1591	3.3552	2.8452	2.9463	2.9762
	3.3525	2.8087	3.7298	2.8595	3.4365	3.0051	2.791	2.8422
	2.9462	2.8625	4.301	2.9793	3.4526	2.8473	3.0891	3.0805
	2.9396	2.7783	3.8673	2.7984	2.9133	2.9502	3.0626	2.9499
	2.8636	3.1731	3.8342	3.11	3.1814	2.8878	3.3067	2.88
	2.852	3.1618	4.6186	3.2021	3.3103	2.9576	3.1199	3.1885
	2.9592	3.0255	3.7737	2.8174	3.0829	2.7395	3.3225	3.0768
	3.3758	2.9312	3.5629	2.9939	3.2785	2.8647	3.0823	2.9007
	3.1058	3.1923	3.8456	3.3012	3.3036	2.8134	2.9508	3.1072
	3.3468	2.9595	4.0396	2.8498	3.2515	3.0007	3.322	3.1858
	3.3666	2.9993	3.3833	2.7503	3.3329	2.7314	3.0361	2.957
	3.2402	2.9383	3.5507	2.9633	3.4019	2.867	2.8721	3.0701
	3.4019	2.8234	4.2982	3.0133	3.3414	2.8569	3.1599	3.2829
	3.8818	3.0301	4.3429	2.7263	3.2219	2.9979	2.9406	3.0802
	2.8303	2.8284	3.5337	3.0316	3.4253	2.8745	3.0764	3.3114
	3.5075	2.8833	3.3751	3.1617	3.0056	2.9431	3.0401	2.7982
	3.3919	2.9396	3.47	3.2275	3.0487	3.06	3.4075	3.1492
	3.0485	2.8253	3.4844	2.9553	3.3836	2.8137	3.1482	3.0777
	3.2403	2.9002	4.3381	3.4035	3.3844	2.8097	3.3118	3.0027
	3.1733	2.9958	4.0623	3.0678	3.6572	3.0315	3.15	3.3497
	3.1418	2.9161	4.0285	3.0739	4.1664	2.798	3.2656	3.0072
	2.865	2.746	4.3947	3.169	3.2528	2.8929	3.0531	3.0897
	3.5935	2.8175	5.4011	3.2018	3.6115	2.9557	2.9521	2.7811
	3.2144	2.936	3.8611	3.0875	3.5285	2.8736	3.2135	3.2669
	3.1481	2.9111	3.7331	2.901	3.611	3.3341	3.2428	3.0598
	3.1636	3.6458	4.1207	3.0422	3.3025	3.4898	3.0755	2.9433
	3.1698	2.8494	3.963	2.8352	3.5634	3.0276	3.0382	3.0943
	2.8991	2.9705	5.0525	3.5642	3.7086	3.0768	3.059	2.8173
	3.0379	2.8358	4.4682	2.829	2.9495	3.0833	2.9976	2.9205
	3.3957	2.7498	4.2099	3.4903	3.0634	3.143	3.0578	2.9029
	2.8417	2.8673	3.6305	3.2497	2.871	3.3928	3.4141	3.4856
	2.8148	2.8078	4.063	2.9083	2.8542	3.5538	3.1446	2.812
	3.0353	2.8152	3.6002	2.9072	3.1225	3.6559	3.1369	3.1359
	2.8668	2.9023	4.1528	3.1468	3.1651	3.0092	3.0223	3.2262
	2.7503	3.015	3.8241	2.9618	3.0408	3.0802	3.2031	3.626
	2.9914	2.9163	3.9215	3.0828	2.8789	2.9781	3.0426	3.3056
	3.0943	3.1622	3.7143	2.726	2.9921	3.2643	3.0184	2.8987
	3.151	2.9614	3.1388	3.0086	3.8706	3.7223	3.3012	3.0762
	2.8899	2.9187	5.0719	2.7258	4.252	3.5603	3.422	2.9733
	3.3414	2.7893	3.8317	2.8641	3.3424	3.0622	3.3157	2.9393
	3.0923	2.6677	3.578	2.7516	3.1686	3.6047	3.0861	2.9867
	3.3983	2.6997	3.5584	3.064	3.2388	3.3369	3.2792	3.1313
	3.3862	2.8604	3.407	2.9766	2.9081	3.3051	3.217	2.8714
	3.0687	2.9222	4.3247	2.771	2.8965	3.2209	3.2031	2.95
	3.7254	2.7065	3.818	3.1521	2.9653	3.2895	3.1233	2.9371
	3.0339	2.8083	3.6065	2.9195	3.1441	3.6579	3.2341	2.933
	3.1021	2.7277	4.0803	2.8984	3.0096	3.5364	3.3709	3.2065
	2.8589	2.9318	3.8052	2.8196	3.3165	3.9972	3.0433	2.9568
	3.0831	2.6551	4.0206	3.4218	2.9024	3.3746	3.2369	2.8952
	3.0855	2.8165	4.0356	2.8737	3.1873	3.772	3.3465	2.9393
	3.1724	2.7221	3.1835	3.0865	3.3228	4.5178	3.6793	2.9402
	3.0193	2.7613	4.7143	3.1088	2.8089	3.9782	3.4798	3.1067
	3.4641	2.9109	3.7392	2.9122	3.0972	4.0111	3.4307	3.1515
	3.467	2.7867	3.5035	2.9514	2.8117	3.5148	3.2556	2.7566
	2.8323	2.7521	4.0574	3.1341	3.4081	3.3386	2.846	3.2613
	3.2783	2.8527	3.8761	2.8889	2.9713	3.6349	3.1565	2.991
	3.8504	3.0149	3.521	2.9767	2.7564	3.9036	3.3232	3.0944
	2.8902	2.9082	3.2788	2.866	2.8563	3.5947	3.1128	3.2566
	2.7634	2.8234	3.3366	2.8266	3.3006	3.3745	3.219	2.9754
	2.8753	2.9035	3.551	2.8753	2.9348	3.5983	3.4373	3.072
	2.8207	2.9053	3.3399	2.8453	3.3669	3.4701	3.2394	3.3161
	2.7556	3.2721	3.162	2.7799	3.3383	3.6279	3.2824	2.9103
	3.0884	2.9019	3.9559	2.998	3.0444	3.5417	3.0209	2.84
	2.9585	2.7931	3.7426	3.0241	3.1258	3.7819	2.9634	3.0198
	3.0415	3.0333	3.6095	3.0034	3.228	3.1078	3.667	3.3281
	2.8416	3.0569	3.7131	2.8011	3.0973	3.2228	2.7812	2.9521
	2.7969	3.1841	3.3848	2.8732	2.9752	3.4615	3.0004	3.1096
	2.8918	2.9251	3.3086	3.0348	3.007	3.383	3.03	3.1798
	3.1026	2.7565	4.7372	2.9187	2.8466	2.9895	3.0961	3.0642
	3.8974	2.8698	4.4735	3.0294	3.2087	3.2099	2.7201	3.1348
	3.5402	2.8635	4.1641	3.2775	4.1702	3.4331	3.11	3.3515
	3.0673	3.0954	3.9665	3.4095	3.1263	3.2991	3.1543	3.2266
	3.4479	2.9092	3.9791	2.9668	3.0983	3.1556	3.0927	2.9595
	3.481	2.7718	3.7268	2.9109	2.9838	3.1957	2.9821	3.1754
	3.5116	2.9213	3.8509	2.7307	3.0638	3.2432	2.9922	3.1952
	3.231	2.8654	3.6999	2.9027	2.8361	3.332	2.9889	3.3262
	3.0732	3.1106	3.2512	2.9333	3.0911	3.2326	2.8375	2.902
	3.2036	2.8449	3.1511	3.0642	2.8815	3.4022	3.0444	3.0718
	3.097	2.6576	3.7957	3.074	2.9059	3.5617	3.1436	3.2332
	3.3973	2.937	4.432	2.9687	2.9689	3.6346	3.4032	3.2101
	3.1695	2.8934	4.2174	2.9453	3.2051	3.5636	3.2143	3.0013
	3.262	2.826	3.5115	2.9862	2.8986	3.2826	3.2387	3.1967
	3.1733	2.8636	3.6247	2.7268	2.9496	3.482	3.3974	3.0939
	3.1227	2.7981	3.4754	2.7112	2.8097	3.2496	3.1548	2.9807
	3.5177	2.7459	4.0962	2.8763	3.251	4.2604	3.1422	3.0582
	3.1679	2.851	3.8005	2.9034	2.9763	3.6364	2.7424	2.9909
	3.11	2.8226	3.1734	2.767	3.2072	3.4351	3.3681	2.9116
	3.3051	2.7562	4.0674	3.0615	3.0285	4.0409	3.3573	3.1571
	3.1416	2.9242	3.7394	2.7215	3.4833	4.0238	2.823	3.103
	3.1777	2.8832	3.076	2.6812	2.8692	3.5043	2.9211	2.8773
	3.2271	2.8863	3.5723	2.8379	3.0373	3.6134	3.0111	2.9774
	2.938	2.8691	3.9561	2.9664	2.8257	3.4114	3.0457	2.7544
	3.1228	2.9146	3.4706	2.9239	2.8363	3.595	3.1807	3.256
	3.3297	2.8855	3.4858	2.6925	2.7939	3.5838	3.0248	2.854
	2.987	3.0261	4.107	2.8921	2.9152	4.1359	3.1488	3.3171
	3.0893	2.823	3.2512	2.7944	2.9865	3.7645	3.4103	2.8766
	3.0758	2.7867	3.3875	3.0177	2.8961	3.4052	2.9623	3.0214
	2.8943	2.8845	3.4918	2.9848	2.88	3.4017	3.0534	2.9927
	3.0279	2.9445	3.98	2.9242	3.0792	3.3984	3.1212	3.1148
	2.9317	2.8413	3.4001	3.1602	2.8453	3.2588	2.8658	2.9644
	2.937	2.6746	4.7319	3.135	2.9713	3.5322	3.0536	2.9711
	3.181	2.9536	3.3831	2.9384	2.7542	3.3106	2.7256	3.1025
	2.9434	2.8112	4.3557	2.9619	2.8396	3.5109	3.2967	2.7777
	2.9383	2.743	3.0583	2.915	3.0246	3.4263	3.2189	3.1932
	3.0066	2.9381	3.2817	3.0582	3.5212	3.4955	2.9364	3.0992
	3.0861	2.9441	3.1227	2.7681	2.9551	3.5567	3.0593	3.3974
	3.0962	2.7933	3.9064	2.8115	3.4767	4.1886	3.1297	2.851
	2.9141	3.1398	3.1094	2.9829	3.6191	4.2754	2.8241	3.2435
	2.91	2.9174	3.5613	2.8002	2.9721	3.6421	3.0649	3.0056
	2.9058	2.8498	4.2504	3.0121	3.4907	3.9171	3.096	3.0856
	2.8117	2.9379	4.2174	3.1961	3.3872	4.2326	3.3998	3.0143
	2.8554	3.2546	4.2156	2.8938	3.2999	3.6817	3.2798	3.0478
	2.9713	2.9925	4.3486	3.0192	2.982	3.876	3.2596	2.9198
	2.9678	3.0653	3.8998	3.0489	3.1914	3.9241	2.7925	3.1427
	3.448	2.7215	3.6199	2.7246	3.3633	3.6148	3.0589	2.856
	2.8042	2.8453	3.6841	3.0458	3.112	3.9178	3.0989	2.9369
	2.8752	2.7329	3.715	2.894	3.1153	3.7149	3.1097	3.417
	3.3293	2.8786	3.4411	2.783	2.7725	3.8615	3.6078	3.0957
	3.2132	2.8975	3.9122	3.0229	3.2053	3.7406	3.3557	2.9797
	2.9435	2.923	3.6801	2.9377	2.8902	3.4588	3.5557	3.0362
	3.0181	2.8213	3.5691	2.8032	2.9604	3.3018	3.0976	3.2718
	3.2016	2.7237	3.8144	3.0508	3.0321	3.5072	3.5621	3.2243
	3.0589	3.0619	3.2901	2.9213	3.0075	3.4987	2.9576	3.0734
	3.6156	2.8542	3.8492	3.005	3.0075	3.5108	3.0655	3.1045
	3.6123	3.0248	3.9458	2.9342	3.1965	3.5521	3.043	3.1979
	3.3699	2.7825	3.4958	2.8486	3.1672	3.2818	3.0715	2.9664
	2.9672	2.7112	3.4468	2.7306	2.9079	3.2628	3.0946	2.8897
	3.2718	3.2892	3.8827	2.8665	3.2511	3.5879	2.9312	2.91
	3.0998	2.8724	3.5046	2.9336	2.8858	3.0973	3.1822	3.3305
	3.0809	2.7807	3.6211	3.1735	3.3478	4.1831	3.4422	3.0227
	2.7915	2.7367	3.7285	2.8441	2.9747	3.2926	2.7927	3.1458
	3.3282	2.8715	3.5892	2.8345	3.1565	3.307	3.3057	3.0898
	3.708	2.7124	3.2467	3.0224	2.9929	3.4031	3.2437	3.0763
	3.4282	2.8315	3.5239	2.9879	3.0755	3.3336	2.8538	3.0027
	3.697	2.6921	3.2122	2.9403	3.0229	3.2346	3.4914	2.7992
	3.3491	2.7733	3.5531	2.719	3.0711	3.3612	3.164	3.136
	3.1026	2.8882	3.9597	3.2055	2.8145	3.3624	2.9355	3.2061
	3.0087	2.9393	3.4322	3.0919	2.9131	3.3741	3.0925	3.1324
	2.9457	2.8579	4.279	2.9623	3.0761	3.3467	3.5345	3.2171
	2.8941	2.8656	3.7177	3.0624	3.3067	3.6757	3.2277	2.8643
	2.8465	2.8788	4.0611	2.9156	3.1005	3.9538	3.6664	3.2295
	3.0291	2.9318	4.2268	2.8921	3.295	3.9341	2.919	2.8828
	3.3224	3.0032	3.2209	2.8351	2.9827	3.8219	3.1042	2.8818
	3.0149	2.9688	3.4631	2.838	3.1359	3.5762	3.6139	2.7971
	3.1674	2.9215	3.4526	2.9051	3.2441	3.727	3.7	3.0196
	2.8159	2.8386	3.1563	3.1031	3.2721	3.3174	3.2043	3.1244
	2.9213	3.1004	3.3883	2.9107	3.1897	3.7365	2.9456	2.7891
	2.9825	2.8803	3.3348	2.916	3.1517	3.7783	3.169	2.9359
	3.1815	2.947	3.2056	2.8314	3.0182	3.2268	3.3631	2.9003
	2.8184	2.8003	3.4927	3.1067	2.8947	3.3189	3.221	3.4143
	2.9777	2.7661	4.3287	2.8617	3.5541	3.9642	3.3558	2.973
	3.1214	2.9475	3.7277	3.2726	3.1055	3.5837	3.2872	2.8378
	3.1238	2.9086	4.1598	2.8295	3.3573	3.9783	3.2734	2.8186
	2.9207	3.0588	3.8117	3.0649	3.1368	3.3714	3.3181	2.954
	3.0124	2.9375	3.518	2.7088	3.2041	3.7159	3.3227	2.9715
	2.8615	3.0302	3.9345	3.0943	2.7521	3.5143	3.0907	3.3871
	3.1848	2.944	3.5774	2.7712	3.0419	3.2312	3.2081	3.0507
	2.9263	3.5424	3.6564	2.729	3.4711	3.5152	3.1891	3.1586
	2.9564	3.8338	3.1657	3.1425	3.4471	3.3373	3.001	2.8354
	2.8732	3.2485	3.528	2.9289	3.0356	3.806	3.0749	3.2416
	3.2088	3.5018	3.3777	2.9737	3.3967	3.7537	2.8436	3.0428
	3.0718	3.3019	3.2341	2.9472	3.7392	3.5091	3.2572	2.9716
	2.7274	3.1457	3.3977	3.0226	2.8178	3.5549	3.3339	3.6641
	2.9589	3.4823	3.6995	2.9513	3.0104	3.2346	3.0441	3.2781
	2.9074	3.9679	4.3176	2.6956	2.9252	3.2749	3.2675	3.158
	2.8958	3.4166	4.2072	3.0385	3.2373	3.6754	3.3029	3.2635
	2.9182	3.4359	3.5918	3.1846	2.7828	3.0985	2.9181	3.054
	2.8478	3.2623	4.262	2.9644	3.3781	3.9515	2.7649	2.9241
	2.9404	3.0904	3.3124	3.1143	2.9897	3.508	3.3064	3.3781
	2.9797	3.8737	3.6008	2.9445	3.0852	3.6405	3.3889	3.2073
	3.2681	3.6716	4.0642	2.9547	3.4012	3.6015	3.5032	3.039
	3.0941	3.3368	3.8476	2.9982	3.8194	3.1861	2.9693	3.2058
	2.9413	3.4569	4.2033	3.1425	3.0421	2.9931	2.8862	3.0759
	2.9325	2.9697	2.9868	2.9651	3.0334	3.4743	3.069	3.1338
	2.875	3.3165	3.5031	3.2207	3.2212	3.6358	3.1384	2.8689
	3.1648	3.2042	3.4044	2.9099	3.1143	3.6786	3.2049	3.0364
	3.2525	3.1516	3.2417	2.8408	3.4756	3.7974	3.4202	2.9717
	2.8965	3.0465	3.3477	2.8722	3.0026	3.7207	2.9364	3.1355
	2.8087	3.174	3.6237	2.8143	3.1367	3.4938	3.0441	2.9219
	2.9179	3.2495	3.3935	3.1152	3.234	3.3325	3.0568	2.9596
	2.7711	3.49	3.6028	2.9815	3.0577	4.0742	3.1561	3.4296
	3.0951	3.4815	3.9526	2.8341	3.2074	3.5374	3.163	3.1336
	2.8027	3.5989	3.842	2.8757	2.9989	3.2856	3.0133	2.9519
	3.1222	3.0827	3.5718	2.9776	2.9782	3.5816	3.7718	3.0628
	3.0899	3.0689	3.7462	2.8746	2.8839	3.3213	3.0593	2.7704
	2.9048	3.1327	4.3367	2.9479	3.2418	3.661	3.5415	2.9026
	3.016	3.0883	4.8772	2.7639	3.4694	3.6931	3.018	3.0015
	3.0137	2.8498	4.5924	3.5399	3.4734	3.8757	3.2742	3.1635
	2.918	3.0498	4.381	2.9999	3.1991	3.3428	3.2252	3.0671
	3.3896	3.234	3.4239	3.1497	3.458	3.8108	3.0956	2.9009
	2.8748	3.0107	4.0558	2.7705	3.0893	3.4721	3.1555	2.9726
	2.9177	3.0867	3.5482	2.7279	3.5079	3.7257	3.2476	3.4127
	2.725	3.361	2.9966	2.8672	3.1477	3.1516	3.0528	3.0604
	2.9071	2.891	3.3292	2.8123	3.4608	3.6129	2.9873	2.9192
	2.9812	3.4918	3.9171	3.2774	3.0955	3.566	3.2042	2.8778
	3.0456	2.9872	4.129	2.7873	3.8651	4.2988	3.2979	3.3591
	2.8347	2.8771	3.2978	2.9748	3.2148	3.2517	2.9071	3.2281
	3.0111	3.1714	3.6951	2.9928	3.2534	3.4153	3.4886	3.1342
	3.0776	2.8434	3.6419	2.8272	3.8351	3.5945	3.2962	3.0193
	2.7638	3.1669	3.4501	2.9498	3.3653	3.6356	3.2843	2.983
	2.871	2.9018	3.3532	2.8016	3.8385	3.4656	3.2127	3.0458
	2.9148	2.9644	3.0308	3.1551	3.3443	4.0153	2.9794	2.931
	2.8481	3.177	2.95	3.0261	3.594	3.625	3.4954	3.2365
	2.9174	2.8069	3.2807	2.8199	3.322	3.6702	3.3039	3.1755
	2.7289	3.3419	3.9954	2.9319	3.6247	3.8561	2.8889	3.0282
	3.0385	3.3461	3.1236	3.0134	3.4413	3.4506	2.9456	3.0509
	3.0467	3.3993	3.2859	3.0845	3.432	3.4613	2.9275	2.9803
	2.9141	3.1725	3.8521	3.0619	2.8847	3.219	3.4385	3.1447
	3.0064	3.2063	2.8831	2.852	3.6285	3.4875	2.9577	2.765
	3.0273	3.1718	3.3863	2.9579	2.7744	3.4964	3.3479	2.8586
	2.9342	2.9681	4.0481	3.3147	2.9887	3.5494	2.816	3.5302
	2.965	3.1612	4.5805	2.9826	3.1673	3.2034	3.001	3.1171
	2.9031	3.2765	4.0406	2.9903	3.2187	3.7046	2.9391	3.3223
	2.8639	3.3881	4.4374	3.1632	2.8175	3.4062	2.8592	3.2472
	2.9644	3.0937	4.93	3.2781	2.8303	3.6806	2.8231	3.1247
	2.9238	3.0448	5.058	2.9691	3.0014	3.6201	2.9667	2.9805
	2.8348	3.0541	4.4144	3.3432	2.9592	3.757	2.9566	2.8861
	3.0812	3.4781	4.4498	3.0144	2.9527	3.4646	2.9577	2.9165
	2.8524	2.9236	4.326	2.9131	3.0404	3.4294	2.8469	2.9269
	2.9071	3.2228	3.5627	2.9851	2.9729	3.5549	3.1186	2.6913
	3.2398	2.9524	4.0106	2.8644	2.8148	3.6113	3.667	3.085
	2.8786	3.1466	3.779	3.3317	2.9475	3.525	3.5723	3.5238
	2.7458	3.2361	4.9739	3.0615	2.9939	4.0597	3.2026	3.4222
	2.7592	3.2641	4.7371	2.9436	3.0074	4.3548	2.9926	3.3068
	2.9415	3.5492	4.5778	2.9911	3.0567	4.0591	3.1873	3.0915
	2.754	3.1203	4.253	3.2064	3.2938	3.9513	3.0945	2.9689
	2.7552	3.2267	5.1637	3.2038	3.2217	3.7387	3.2219	2.8751
	2.8439	3.0458	4.5545	2.76	2.8929	3.8708	3.0441	2.9965
	3.4853	2.8401	4.6429	2.8097	3.0997	3.7389	3.5603	3.5799
	2.99	3.0013	5.2557	2.9687	3.0814	3.9005	3.0434	3.4796
	2.9368	3.2055	5.0213	2.9802	3.1536	4.4275	3.1968	3.146
	3.0306	3.2841	4.9523	3.0066	3.1425	4.336	2.8474	3.0163
	2.8841	3.3852	4.8454	3.1556	3.2362	4.1154	3.0329	3.4858
	2.9689	3.2407	3.9561	2.9633	3.1072	4.0652	3.0537	2.8209
	2.7379	2.8673	4.2933	2.8599	2.797	4.2347	2.9626	3.0965
	3.1336	3.1322	4.6818	2.9968	2.8995	4.555	3.2998	2.8682
	2.774	2.9839	4.1678	2.8034	2.9481	4.1622	3.0856	3.0166
	3.0644	3.2425	4.0241	3.0359	2.9554	4.1885	3.2401	2.9918
	2.8608	2.8362	4.0674	2.9053	2.7962	4.2133	3.0274	3.309
	2.7963	3.077	4.4859	3.0887	3.362	4.2788	3.4917	3.0435
	2.8058	3.2667	4.3192	2.9819	3.1401	4.0573	3.0292	2.8703
	2.8969	3.6528	4.3655	2.9766	3.6439	4.306	3.1185	2.8949
	2.864	3.6527	5.0223	2.9842	3.1962	4.2213	3.2324	3.2373
	2.8625	3.536	4.3039	3.0787	3.3046	4.3356	3.2674	2.8653
	3.0275	3.3636	3.9353	2.9971	3.923	4.6492	3.0157	3.0087
	3.1355	3.172	4.6622	2.7855	3.1502	3.9923	3.289	2.8838
	2.9157	3.1965	4.3423	3.0897	3.0992	4.1269	3.1657	3.1934
	3.0451	3.0256	4.5408	2.7282	2.9364	3.9828	2.7696	3.2073
	2.9099	3.3102	4.5828	3.0256	3.598	4.3315	2.8952	2.9499
	3.204	3.5103	5.0268	2.8006	3.1518	4.247	2.8285	3.0126
	2.958	3.3512	4.2899	2.7816	3.0437	3.9004	3.2391	3.1283
	2.8478	3.5186	4.4314	2.8393	3.0731	3.8384	2.9542	2.9408
	2.9346	3.6043	4.4218	2.8898	2.9778	3.5627	2.9679	2.8773
	3.0333	3.2059	5.2916	3.0594	2.8766	4.1787	2.7827	3.1018
	2.877	3.3709	4.7071	3.0238	3.2647	3.7971	2.9447	2.8122
	2.8993	3.2772	5.0728	3.2048	3.0807	3.9356	3.2953	2.8944
	3.0942	3.4901	4.2696	3.2507	3.5069	4.1387	2.9664	2.8692
	3.0866	4.1381	4.6785	2.8587	4.2165	4.3478	3.1147	3.2023
	3.1505	3.8219	4.7035	3.1763	3.2906	4.1092	2.9951	2.8226
	2.9563	3.7244	5.2207	3.4041	3.1294	3.877	3.0463	3.0577
	3.0216	3.4776	4.5456	2.8582	2.9335	3.7231	3.0768	3.3962
	3.0075	3.5265	4.5517	2.8361	3.685	3.7788	3.103	2.8043
	3.1818	3.6067	3.6701	2.89	4.0646	4.1837	3.2783	2.9154
	3.0412	3.7702	4.3863	2.9102	3.0385	3.5907	3.2794	2.8238
	2.9236	3.3223	3.1443	2.814	3.4489	3.8655	3.3843	2.8175
	2.9018	3.4242	3.2887	2.9853	3.6751	4.4784	3.1814	2.9224
	2.9023	3.2533	3.3444	2.9165	3.2589	4.2228	3.6079	3.0155
	3.2047	3.4504	3.3548	2.9454	3.0957	4.2912	3.0642	3.0858
	2.8352	3.1613	3.4895	2.924	3.0962	4.1455	3.1895	2.9244
	2.7954	3.2121	3.7864	3.0838	2.8728	3.6959	3.3446	2.9172
	3.1728	3.4278	3.4149	2.8058	3.206	3.6471	3.0505	3.1323
	3.1906	3.6777	3.7408	2.8943	3.3713	3.9178	3.0262	3.1264
	2.9654	3.7763	3.3942	2.976	3.5522	4.062	3.0778	3.0471
	2.8335	3.3246	3.2151	3.0117	3.8296	4.253	3.0489	3.1912
	3.2297	3.8913	3.8657	2.7976	3.081	3.7347	3.1481	3.1077
	3.0943	3.6146	3.8932	2.8806	3.1447	3.8809	2.7662	2.7991
	3.0122	3.3437	3.1775	2.7299	3.081	3.9793	3.3038	3.0533
	3.3064	4.1882	3.0781	2.8772	3.3518	4.3083	3.0344	2.8878
	3.1153	3.4178	3.755	2.9773	3.2504	3.8566	3.1578	3.2683
	3.1997	3.5494	3.1984	2.8035	3.6209	3.8687	3.1382	3.1973
	3.2099	3.8262	3.8446	2.9619	3.2374	4.1474	3.5128	2.9879
	2.9126	3.0478	2.9368	2.9495	3.2355	4.3479	3.1166	3.0502
	3.5424	3.5934	3.1392	2.8155	2.9373	3.9417	2.9524	3.2054
	3.1458	3.7243	3.1158	2.893	3.1341	4.2175	2.9429	2.7768
	3.3982	3.8732	3.549	3.1327	3.4328	4.1134	2.8664	3.1055
	3.1331	3.6789	3.2732	2.8959	3.8967	4.6695	3.3109	2.8946
	3.1087	3.2857	4.1891	2.9054	4.6539	5.3084	3.0925	2.8603
	2.9223	3.4132	3.5607	2.9658	4.6429	4.5706	3.5186	2.9313
	2.8926	3.3639	3.745	2.9333	4.3902	4.6827	3.4796	3.2021
	3.0925	3.8214	3.0925	2.8509	4.9669	4.8132	3.0613	2.9089
	3.0746	3.4005	3.3306	3.3136	4.5581	4.8742	3.1106	3.1818
	3.4455	3.9304	3.384	2.9625	4.0751	4.2071	3.0063	2.8169
	3.242	3.5895	3.3312	2.8931	4.4743	4.1513	3.2904	3.1532
	2.99	3.5757	3.3948	2.9068	4.1912	3.7596	3.0584	2.9084
	3.1645	4.2631	4.0002	2.8485	4.2985	4.3116	3.1947	3.2009
	2.9212	3.155	3.1826	3.1457	4.1913	4.4448	3.3335	2.8615
	2.9438	3.4291	3.1395	2.9367	4.3809	3.8896	3.0133	3.0077
	3.1394	3.6315	3.8499	3.084	4.1218	3.4071	2.9839	2.9
	3.8037	3.8443	3.2465	3.1961	3.4688	3.3717	2.9063	3.1457
	2.9056	3.6972	3.4463	2.7415	3.5506	4.2526	3.0127	3.0561
	3.0349	3.4533	3.2981	2.8446	3.3295	4.3915	3.0899	3.3795
	2.7658	3.0847	3.6798	2.7726	3.3182	4.4416	3.0479	2.9181
	3.1765	3.8628	3.0711	2.8884	2.8227	4.1411	3.1433	3.0039
	3.0571	3.715	3.2113	2.8219	3.5076	4.1123	3.5573	3.1364
	2.7676	3.5455	3.278	2.8227	2.9607	3.8043	3.1251	3.1114
	2.9714	3.3163	3.4072	2.9379	3.3732	3.9292	3.0004	3.1003
	3.6281	3.8068	3.548	2.9428	3.3977	3.8784	3.2398	3.025
	3.0017	3.209	2.9184	2.8423	3.16	3.711	3.0296	3.1706
	3.2246	3.4277	3.6333	2.8227	3.2455	3.5408	3.0076	2.8022
	2.8978	3.5824	3.6532	2.822	3.4345	3.787	3.0234	3.0064
	3.2801	3.9521	3.7528	2.7086	3.3653	4.2189	2.7752	3.1209
	3.4495	3.8999	3.3602	2.8649	2.9409	3.8512	2.9568	2.9884
	3.1361	3.4922	3.5592	3.0041	3.1845	3.6119	2.9058	2.9512
	3.1364	3.7399	3.6664	2.9065	2.8582	3.5907	3.1382	2.7961
	2.8953	3.6066	3.6224	2.9143	3.4807	3.3777	3.0145	2.8415
	2.8503	3.0308	3.7377	2.9421	3.3528	3.9856	3.2147	2.8829
	3.1121	3.4021	2.9073	3.0001	2.9627	4.4592	3.0777	3.3138
	3.0322	3.3202	3.3194	2.7727	2.8125	3.7843	2.9597	2.7622
	3.2146	3.6983	3.2042	2.9899	3.0584	4.3733	3.2974	3.0056
	2.7152	3.2607	3.4988	2.8689	2.9139	3.7017	3.1133	2.9957
	2.9498	3.3015	3.3987	3.1737	3.0374	4.3845	3.0612	3.0186
	2.8875	3.2937	3.4824	3.0456	3.1233	4.236	3.2034	2.9181
	3.2329	3.8706	3.3759	2.9304	2.9169	4.4266	3.2997	2.8598
	2.9453	3.4008	3.7497	3.0242	3.1268	3.96	3.3083	2.9772
	2.9184	3.0993	3.5416	3.1248	2.7874	3.8014	3.4117	2.8939
	3.205	3.1477	3.1999	2.9703	3.3265	3.9506	3.1351	3.027
	3.0405	3.7427	3.3643	2.938	2.9764	3.6286	3.0605	3.2913
	3.0203	3.8149	3.4942	2.949	3.016	3.6871	3.0282	2.7618
	2.9732	3.4315	3.0242	2.9797	3.1074	3.8912	3.0782	3.0475
	3.1467	3.8833	3.3514	3.0228	2.9856	3.5943	3.1952	3.169
	3.3326	3.6967	3.5611	2.8584	3.0779	3.7906	3.4618	3.1996
	3.2494	3.5318	3.4094	2.8333	3.2735	4.5705	3.0028	3.651
	3.0379	3.5159	3.2164	2.8601	3.0574	4.4112	2.9247	3.1853
	3.0627	3.6004	3.1431	2.9205	3.0646	3.7991	3.1399	3.1009
	3.1499	3.4573	3.0635	3.008	2.9647	4.0654	2.9917	3.1914
	3.1282	3.3392	3.2112	2.7778	2.7996	3.6882	3.464	3.0295
	3.61	3.7126	3.5209	2.9473	3.0545	3.3179	3.1149	2.8335
	2.893	3.3622	3.1651	2.9756	2.8493	3.3052	3.0893	3.1547
	3.5327	3.6214	3.2057	2.9862	2.8702	3.7496	3.3536	3.0974
	2.8037	3.2459	3.5692	2.7675	2.9647	4.1402	3.4021	3.2206
	3.1302	3.3388	3.2342	3.2655	2.9646	3.6193	3.3413	3.353
	2.8498	3.4345	3.2527	2.8531	3.0161	3.7665	3.4939	2.9194
	3.139	3.4536	3.0308	2.8791	2.8852	3.9921	3.5267	3.3454
	3.086	3.6891	3.1821	2.8852	3.1478	4.617	2.8824	2.9642
	3.4273	3.5876	2.9841	2.7473	3.254	4.2847	3.2795	3.0902
	3.8322	3.3271	3.3495	3.0101	2.8591	3.5993	3.2937	2.8929
	2.8874	3.2362	2.97	3.1421	3.1022	4.1135	3.4104	3.1978
	3.0773	3.1762	3.6674	3.0609	2.8862	4.0402	3.51	3.2965
	3.1816	3.6286	3.0638	3.0501	3.199	3.9582	3.122	2.9181
	3.4027	3.5571	3.1437	2.9659	3.4356	3.709	3.0078	3.3904
	3.0234	3.3722	3.5094	3.2022	3.3586	4.2982	3.0443	2.8651
	3.1482	3.4034	3.3897	2.9075	3.3038	3.872	2.9504	3.2936
	3.58	3.8697	3.3471	3.0655	3.0975	3.7967	3.1287	3.3153
	2.8247	3.4404	3.4104	2.9689	2.988	3.6579	3.3302	2.9823
	2.9659	3.5273	2.9386	2.7916	2.8686	3.6879	3.1163	2.9831
	2.8549	3.4411	3.2576	2.9395	3.036	3.9406	3.2839	3.0892
	3.2118	3.6973	3.0082	2.9185	2.8052	3.4719	2.8051	2.8198
	2.9971	3.3552	3.4965	2.837	3.152	3.9052	3.2617	3.2709
	2.7979	3.5373	3.1884	2.9581	3.2253	4.2434	3.2739	2.9318
	3.5286	3.9086	3.3682	2.9331	2.8162	3.7008	3.2584	3.3551
	3.032	4.0933	3.5378	2.8922	2.8874	3.5632	3.1923	2.8427
	3.222	3.6407	3.2291	3.0375	2.9249	3.5601	2.8161	3.1747
	3.2692	3.6442	3.3326	2.9575	3.3567	4.9046	2.9271	2.8292
	3.1015	3.7093	3.0099	2.9018	3.0582	3.8983	3.0677	2.9033
	3.168	3.7163	3.1959	2.8884	3.1231	4.1907	2.8953	2.9059
	3.0871	3.6027	3.5594	3.0768	2.8817	4.171	2.9097	2.9617
	2.9343	3.2291	3.5653	2.9755	2.8146	3.8345	3.1572	2.745
	3.0873	3.3601	3.3249	3.0327	2.9503	3.7774	2.9446	3.0367
	2.9304	3.0525	3.1948	2.8266	3.0552	3.98	2.912	2.908
	2.9767	3.2962	2.9876	3.1085	2.836	3.5788	3.0977	3.0633
	2.8129	3.0617	3.2528	2.804	3.6963	4.1944	3.2094	3.6694
	3.1915	3.3787	3.2393	2.9168	3.5927	3.6743	3.1006	2.9064
	2.8085	3.2842	3.0531	3.0548	3.4312	3.5984	3.285	3.1534
	2.8537	3.0227	3.0608	2.8578	3.3229	3.6172	3.2834	3.2762
	2.9993	2.8675	3.2851	2.8179	3.1307	3.2357	3.6139	2.9659
	2.8704	3.1367	3.4257	3.1555	2.8481	4.155	3.055	3.03
	2.9085	3.3059	3.1599	3.2187	3.1091	3.9548	3.2284	3.1064
	2.9381	3.309	3.0741	3.0595	3.0788	4.1316	3.2851	3.0043
	2.9428	3.0388	3.4919	3.0861	3.0815	3.7035	3.4797	3.0132
	3.2	3.4011	3.3407	3.0741	3.0641	4.1377	3.2472	2.8132
	2.7424	3.0522	3.3475	2.9675	3.2247	3.8879	3.1828	2.9078
	2.764	3.2107	3.2429	3.3388	3.0662	4.0703	2.9577	2.8364
	2.7724	3.1135	3.2607	3.1531	3.0295	3.3866	3.6376	3.2608
	2.8816	3.2027	3.7629	2.8788	2.9236	3.7182	3.0069	2.9562
	3.1207	3.7352	3.5173	2.9975	2.9053	3.7507	2.9959	2.7676
	2.8185	3.4574	3.312	2.8583	3.0135	3.7231	2.9587	2.9359
	3.0717	3.5988	3.2159	2.7543	2.7767	3.2792	3.7415	2.9789
	2.8554	3.2842	3.1114	2.8306	3.0478	3.7615	3.6667	3.2639
	2.8081	3.0049	3.7638	3.1197	3.1577	3.3915	3.1821	3.3092
	2.8675	3.1226	3.1267	2.8802	2.8954	3.514	3.0491	2.9715
	2.9429	2.861	3.2092	2.9357	3.1201	4.0453	3.1508	3.072
	2.7797	3.244	2.9644	3.0599	2.8389	3.4807	3.1641	2.836
	3.0191	3.2713	3.1557	2.9135	2.8991	3.8337	2.9929	3.1426
	2.823	2.9715	3.2079	2.987	3.0908	3.8352	3.3668	3.543
	3.0686	3.0647	3.7948	2.952	2.9002	3.8051	3.203	2.8878
	2.9254	3.0252	3.5959	2.9023	2.8606	3.7077	3.132	3.2021
	2.749	2.9304	3.3546	2.822	3.0115	4.0122	2.9536	2.9952
	2.8603	3.117	3.4747	2.8882	2.8471	4.5043	3.1115	3.1274
	2.8679	3.2328	3.6275	3.0337	3.1307	3.6563	2.8204	2.9857
	2.9959	3.1546	3.2321	3.1934	2.7994	4.1556	3.0068	3.5218
	3.1216	3.1647	3.1447	3.0753	2.8904	3.6124	2.7709	2.9594
	2.8032	3.5224	3.8127	2.9038	3.0455	3.9735	3.0788	3.3507
	3.0374	3.1326	3.3901	2.9816	3.0573	3.1645	2.9234	2.9095
	3.2927	3.0678	3.2686	2.926	2.9451	3.3367	3.2715	3.0066
	2.9223	3.2328	3.3391	3.0601	2.9189	3.5257	2.9877	3.3052
	2.8033	3.042	3.5534	2.8313	2.9884	3.6308	2.8716	3.0857
	2.9278	3.3557	3.7046	2.7846	3.4206	4.0936	2.9981	2.8554
	3.1247	3.2761	3.3611	2.9289	3.1979	3.9804	2.9913	3.2309
	3.1447	3.1431	3.2237	2.7662	2.8841	3.4962	3.069	2.8218
	2.9694	3.2444	3.5645	3.057	3.3292	4.3094	3.3581	3.5563
	2.9	3.3464	3.6313	2.9541	3.0666	3.7588	3.1812	3.0731
	2.9098	3.1903	3.0376	2.9806	3.7403	4.6763	3.0434	3.1951
	3.054	3.2873	3.2086	2.7945	3.0031	3.4242	2.9561	3.1279
	3.3098	3.0019	3.5985	2.8231	3.0744	4.3728	3.2391	2.9475
	2.8668	3.258	3.3832	3.1014	3.7509	3.821	3.2688	2.8375
	2.9249	3.3407	3.3437	2.777	2.9095	2.9372	3.112	2.8726
	3.1196	3.4151	3.2741	2.7783	3.5912	4.2169	3.3191	2.9718
	2.9566	3.1305	2.8474	2.7798	3.1538	3.9406	3.0951	2.8838
	2.8878	3.5783	3.7218	2.9056	2.9338	3.9574	2.9679	3.1467
	2.9475	3.199	3.1819	2.9502	2.941	3.7515	3.3829	2.9396
	2.8463	3.3211	3.2083	2.8328	3.1282	4.7653	2.9422	3.1257
	2.9387	3.336	3.0491	2.756	3.0023	3.6612	3.0747	2.7588
	2.9282	3.0513	3.2758	2.886	2.9905	3.676	3.5512	3.0337
	3.1973	2.9826	3.1549	2.8171	2.9379	4.0077	3.0508	2.9575
	2.8034	3.2198	3.526	3.0372	3.1486	3.8654	2.8745	2.9703
	2.9504	3.8726	3.3668	2.9898	2.8612	3.5423	3.1708	2.9899
	2.9408	3.2196	3.6053	3.1456	3.0786	3.8699	3.1468	2.8692
	2.9298	3.1965	3.5541	3.0616	3.0861	3.5258	2.9793	2.9661
	2.8752	3.0482	3.3015	2.7986	3.2771	3.8782	2.9108	3.0555
	2.8014	3.0796	3.7199	2.8862	2.9232	3.457	3.0964	3.0976
	2.8033	2.9239	3.5984	2.951	3.2521	3.7561	3.1926	2.8102
	3.1242	3.7825	2.9917	2.8287	2.9384	4.1126	3.4119	3.0145
	2.8709	2.8504	3.1507	2.7937	3.0251	3.5968	3.0122	3.1168
	2.9913	3.0258	3.4847	2.9089	3.1593	3.8629	3.2754	3.0959
	2.813	3.2209	3.7234	2.9355	3.092	3.8187	3.196	3.5825
	3.0205	3.2695	3.7454	2.828	2.987	3.6031	3.1949	3.0674
	2.8578	3.5271	3.316	2.9044	3.3784	3.7093	2.9142	3.1976
	3.0127	3.1729	3.5934	3.1655	3.3164	3.875	2.9051	3.2368
	2.8639	3.1473	4.1316	2.7536	3.5667	4.1509	3.0004	3.137
	2.9626	2.9962	3.6041	2.9442	3.3551	4.5683	3.0161	3.2418
	2.8728	3.1823	3.5538	2.8015	3.1522	3.9522	3.1043	2.9943
	3.1206	3.0128	3.5448	2.8718	2.9275	3.6292	3.0669	3.0721
	2.9057	3.0647	3.3033	2.9277	3.0717	3.459	3.3495	3.1759
	2.9904	3.3127	3.3514	3.2051	2.8881	3.4293	2.9304	3.3908
	2.9159	3.0208	2.9771	2.8946	2.9495	3.7156	2.9586	3.1847
	3.0153	3.0053	4.0507	2.9846	2.9675	3.7351	3.0474	3.2015
	2.833	2.8865	3.9062	2.8404	3.0868	3.5811	3.1549	3.3335
	2.9404	3.133	3.4427	2.946	3.0238	3.7701	3.1041	3.1954
	2.9397	3.1303	3.4045	2.8403	3.383	4.3864	3.1021	2.9508
	2.8315	2.8814	3.5878	2.8967	2.8485	4.1219	3.0504	3.007
	2.9388	2.9761	3.6429	2.8768	2.9574	3.7544	3.163	3.1207
	3.0287	2.8766	3.8259	3.1142	2.9679	4.1729	2.9337	3.1167
	3.0664	3.049	3.555	2.7684	3.2546	4.2702	3.124	3.2834
	2.7295	3.0308	3.5593	2.9916	2.9072	3.9077	2.9796	3.4093
	2.908	3.0088	3.9097	2.9841	3.5895	4.4338	3.2688	3.0852
	2.8213	2.7966	3.4115	2.9106	2.9958	4.5236	2.785	3.8596
	2.7651	3.0664	3.7647	2.8368	3.65	4.0253	3.5422	3.2868
	3.1922	3.1427	3.268	3.0582	3.259	4.3234	3.3637	3.2332
	2.9059	2.944	3.2538	2.9838	3.1761	4.234	3.1184	3.2784
	3.1398	3.4041	3.6897	2.9869	3.0121	3.699	3.1496	3.0804
	3.0317	3.2876	3.7487	2.9075	3.1391	4.4958	3.1695	3.3544
	2.8454	3.6327	3.4537	2.9607	3.2705	4.363	3	2.8268
	2.9392	3.495	4.3661	3.0258	2.8918	4.2584	2.9716	3.047
	2.9379	3.0639	3.1788	3.0773	3.0184	3.9321	3.0043	3.0277
	3.1872	3.1808	3.7149	2.9705	2.785	3.8117	3.4764	3.1989
	3.0606	2.9801	3.8849	2.8974	3.0196	4.0283	3.2584	2.9615
	3.282	3.1008	4.2904	2.8897	3.066	3.45	3.5451	3.0148
	3.0732	2.9334	3.9427	2.7547	3.4523	4.2046	3.2217	2.8138
	2.8591	3.1679	3.674	2.7694	3.2833	4.5992	3.3432	2.9061
	3.0065	2.9768	3.5786	2.8077	2.9726	3.9186	3.2426	2.9389
	2.9883	3.2802	3.0977	2.8569	3.0422	4.4206	3.116	3.1881
	3.1387	3.0316	3.7541	3.2092	2.9084	4.1215	3.3893	3.2456
	3.0859	3.0547	3.1944	2.9548	2.8298	3.6802	3.1773	3.199
	2.8716	2.8679	3.2145	2.8862	3.226	4.0329	2.8776	3.4702
	3.0956	3.0093	3.2441	2.92	3.1092	3.8798	3.0776	3.0974
	3.1975	3.1599	3.8118	2.9323	2.9775	3.9711	3.251	2.9859
	2.7945	3.087	3.341	2.8434	3.0427	4.265	2.9151	2.8811
	3.541	3.0099	3.8755	2.712	2.8933	4.188	2.9601	3.4251
	3.0567	3.2384	3.3476	3.1254	2.9868	4.1572	3.0097	2.9097
	2.839	2.8194	3.8003	2.8282	2.8715	4.0818	3.3986	3.1433
	3.0083	3.1016	3.1098	2.9266	2.8168	3.4654	2.9164	2.9755
	3.0284	3.0782	3.2588	2.9734	2.8321	3.6289	3.0094	3.0932
	2.8258	3.1429	3.3807	2.8963	2.916	3.8962	3.4263	2.8537
	2.9814	3.3835	3.5183	3.0766	3.2246	3.9417	3.0855	2.9586
	2.9238	2.9124	3.5301	2.8993	3.4187	4.1993	3.2499	3.2512
	2.7867	3.1471	3.2279	2.8741	3.182	3.3764	2.9348	3.0864
	3.1563	2.9351	3.4989	2.8553	2.8005	3.4788	3.3526	3.2292
	2.9097	3.2673	3.3033	2.9214	2.8371	3.7392	3.2258	2.7026
	2.8724	3.4422	3.3948	2.934	3.2693	4.0031	2.9548	2.8594
	2.6801	3.204	3.0483	2.9602	3.625	4.1191	3.0636	2.7928
	2.9523	3.2191	3.1482	2.8296	3.2097	4.132	3.263	3.174
	2.8644	3.1235	3.0092	2.8994	3.2593	3.8312	3.5095	3.4969
	2.9073	3.0319	2.9634	2.7694	2.8733	4.1206	3.2811	3.2236
	2.9581	2.9289	3.3066	2.906	3.7854	4.5488	3.1308	3.0066
	2.9426	3.0397	3.4369	2.9624	2.7675	4.302	3.2469	3.5134
	2.8154	3.0353	3.3164	3.0118	3.1942	4.2175	3.263	3.2493
	2.9373	3.2057	3.9016	3.0056	3.2765	3.5399	3.0177	2.9182
	2.9504	3.0762	3.5902	3.1607	2.8735	4.1311	3.2333	2.8086
	2.9462	2.9033	3.3554	2.9102	3.1424	3.6946	2.9172	2.9041
	3.1132	3.1728	3.6311	2.6796	2.9389	3.715	3.142	3.064
	3.1329	2.8799	3.5789	3.0852	2.9132	3.9031	3.2693	2.9526
	3.2816	3.334	3.1036	2.7948	2.9536	3.6625	3.2119	3.0543
	3.0282	2.939	3.398	2.6581	2.8679	3.5068	3.0062	2.9863
	2.8689	3.2223	3.8885	2.721	2.9209	3.4587	3.2241	3.0292
	3.5152	2.8688	2.8537	2.8006	3.1254	4.0837	3.2052	3.2618
	2.921	2.8664	2.9275	2.8283	2.8935	4.2715	2.9888	2.9035
	2.8317	2.8863	3.2911	2.7677	2.8578	3.8893	3.0039	3.0549
	2.8965	3.3603	3.9761	2.7823	3.0213	3.7088	2.979	3.2646
	2.9653	2.9367	3.4513	2.8295	3.0932	3.9027	3.2523	3.0953
	2.9364	3.0364	3.6185	3.0149	2.9038	4.2102	2.9659	3.0213
	3.0085	3.2915	3.733	2.8183	2.8963	4.0585	3.2481	2.8988
	3.1736	2.8435	3.1506	2.7474	2.7624	3.0499	2.9927	3.0266
	3.1613	3.0513	3.3417	3.015	3.0246	3.4842	3.0742	3.2512
	2.8263	3.1819	3.3504	2.9731	3.0057	3.8149	2.9532	3.062
	3.0251	3.0015	3.4941	2.7751	3.115	3.4711	2.9968	3.0434
	3.1059	2.7563	3.2201	2.9242	3.118	3.7888	3.0666	3.0566
	3.0874	3.0506	3.3641	2.8588	3.0302	3.9142	3.0148	2.8808
	3.0067	3.3884	3.1102	2.9441	3.2294	3.6193	3.2897	3.3567
	3.0693	2.9887	3.1836	2.8485	3.1516	3.0416	3.1098	3.1061
	3.2538	2.9941	3.2662	3.1069	2.8937	3.7271	2.8403	2.8053
	2.9345	3.0414	2.8389	2.8826	3.0032	3.7562	3.3128	3.2185
	2.8353	3.0007	2.9683	2.8398	2.9807	3.8939	3.0218	3.0983
	3.1605	3.1658	2.6929	2.8696	2.9949	3.4983	2.76	3.2513
	3.042	2.8997	3.2907	2.9726	3.1266	3.9217	3.1073	2.8014
	3.1728	3.1485	3.4733	2.8244	2.9474	3.9511	3.0662	2.8382
	3.0286	3.0563	3.2199	2.99	3.1055	3.9949	3.1407	3.0365
	3.1175	3.0643	3.1017	2.8411	3.2756	4.6141	3.2453	3.3717
	2.8215	3.0748	3.4473	3.0794	3.0209	4.0876	2.9547	3.0887
	2.8343	3.0163	2.9514	3.0326	3.0561	3.8272	2.9705	3.0061
	2.8653	3.1362	3.0966	3.0182	2.8889	3.5519	2.96	3.4548
	2.8546	2.8803	3.1511	2.9874	2.7933	3.7254	3.2039	3.0238
	2.8623	2.9573	3.0902	2.8299	2.9371	3.281	3.0898	3.0606
	3.0819	3.2004	3.2061	2.8444	3.1278	3.2767	3.1932	3.0552
	2.9993	3.2608	3.1189	2.7571	2.908	3.1474	2.7683	2.9228
	2.9602	2.946	3.4858	2.8649	3.3221	3.2882	2.8199	2.9971
	2.9343	3.0751	3.113	3.4476	2.8293	3.338	3.0856	2.929
	2.8464	3.1332	3.3562	3.1908	3.0994	3.7235	2.9757	3.1765
	2.9276	3.2074	3.021	3.1273	3.0082	3.257	3.2463	2.8873
	3.1901	3.1211	3.6384	2.9416	2.8799	3.3112	2.9824	2.9516
	2.8893	3.0901	3.1751	2.8293	2.8551	3.2549	2.8725	3.0724
	3.0011	3.4758	3.7559	2.8504	2.8627	3.3499	2.937	3.0626
	2.8854	3.3264	3.1618	2.9363	3.0468	3.1355	3.2437	3.1568
	2.9376	3.1441	3.3044	3.1379	3.063	3.3042	3.0053	2.7108
	2.7667	3.3407	3.211	2.9945	3.1676	3.5959	3.0519	2.9397
	2.8964	3.1596	3.3121	3.1905	2.8041	3.4166	3.2235	3.0908
	2.9744	3.2806	3.0925	2.8976	2.9286	3.2508	3.3579	2.8879
	3.1633	3.382	3.2782	2.8732	2.8932	3.0831	3.0144	2.9446
	2.9656	2.9911	3.3549	3.123	3.0804	3.2217	3.027	2.8094
	2.7123	3.5108	3.363	2.9401	2.8311	3.3287	2.9699	3.0335
	2.9993	3.3017	3.0773	2.8741	2.7292	3.3174	2.931	3.052
	3.234	3.0903	3.5227	2.9349	2.9443	3.7186	3.0171	3.0354
	2.9235	3.2173	3.273	3.2489	2.8365	3.0213	3.0526	3.0809
	2.8578	3.5413	3.1321	2.8083	2.7719	3.053	2.7754	3.1494
	3.0594	3.3123	3.3236	2.9271	2.9349	3.1462	2.9639	2.9179
	3.1428	3.2953	3.34	2.8813	2.8716	3.3155	3.3809	3.0038
	3.0034	3.3017	3.4096	2.9571	2.8633	3.4439	3.0236	2.7874
	2.879	3.3391	3.2218	2.9048	2.8997	3.5765	2.9896	2.9244
	3.1821	3.1792	3.3506	3.0142	2.94	3.1191	3.162	2.8697
	3.207	3.6107	3.0863	2.7555	3.1119	3.2595	3.3169	2.8527
	2.9752	3.2615	2.9387	2.9859	2.8464	3.1995	2.897	3.3133
	3.1704	3.4491	3.5198	3.1665	2.9616	3.6557	2.8251	3.6835
	2.9965	2.9102	2.8579	2.9538	2.9509	4.3667	3.0641	3.091
	3.0417	3.202	2.9315	2.6802	2.9392	4.2555	3.0708	3.1406
	2.9482	3.1292	3.3615	2.8204	2.8365	3.5108	3.0521	3.097
	2.9878	3.3516	4.0047	3.2928	2.7079	3.4806	3.0172	3.3452
	2.9826	3.0485	3.431	3.0851	3.0123	3.7538	3.3898	2.8755
	2.8303	3.084	3.2025	2.8738	2.799	4.2389	2.9531	3.2136
	2.7506	3.2036	3.0421	3.1133	2.9799	3.8231	2.9407	2.8819
	3.184	3.847	3.4138	3.2087	3.0556	3.1252	2.8623	3.0156
	2.9662	3.2565	3.6018	2.9266	3.2398	3.7715	3.2168	3.5131
	3.0637	3.4455	3.197	2.6771	3.0327	3.9852	2.9927	3.6851
	3.1904	3.75	3.5266	2.9831	2.9429	3.3135	3.0599	3.0976
	2.8845	3.7513	3.7505	2.9198	3.5594	4.194	3.4079	2.9294
	2.9405	3.7741	3.1544	2.8315	3.2952	3.7733	3.0527	2.7773
	3.0133	3.3583	2.9405	2.8996	2.9651	4.0814	2.7994	3.0218
	2.9761	3.3717	3.3648	2.9789	2.8856	3.596	3.0094	2.8215
	2.9478	3.503	2.7775	2.8816	3.1501	4.0461	2.9948	2.9502
	2.9272	3.1145	3.5095	3.0542	2.8106	3.9402	2.8362	3.2438
	2.933	3.0382	2.9656	3.1184	2.864	3.904	3.0623	3.2208
	2.8074	3.2052	3.0245	3.0526	3.0315	3.6291	3.3939	2.9054
	2.8054	3.2114	3.08	2.8851	2.8901	4.2253	3.417	3.2191
	3.0099	3.1864	3.1792	2.9051	2.8593	4.0635	3.4013	3.0019
	2.922	3.3509	3.0915	2.8586	2.7986	3.9488	3.8242	3.3555
	2.8871	3.0389	2.9362	2.9412	2.8631	3.8032	3.6435	3.1144
	3.0015	3.2785	3.0756	2.6964	2.9478	3.5224	3.6825	3.0516
	2.797	3.3513	2.9516	2.9039	3.1784	3.9644	3.1023	3.0084
	2.7991	3.3259	3.1317	2.8865	2.9546	3.774	2.9796	3.2731
	2.9801	3.1202	3.051	3.0576	2.8938	3.7752	3.3095	2.9679
	2.943	3.1828	3.472	3.0113	2.8307	3.418	3.4604	2.8384
	3.311	3.1965	3.1891	3.0567	2.7763	3.5751	3.0474	3.0108
	3.0215	3.4988	3.2116	3.2249	2.8634	3.6847	3.302	3.1941
	2.7154	3.0989	3.1642	2.6665	3.031	4.0819	3.6272	2.8763
	2.8424	2.9993	2.9142	2.9815	2.8543	3.9179	3.3439	3.0382
	3.0278	3.1629	3.2155	2.8905	2.9468	4.2671	3.3513	2.796
	3.0554	2.8697	3.0598	2.7693	2.9839	4.067	3.4618	3.0699
	2.9325	3.2888	2.9035	3.0304	2.9388	4.3173	2.9537	3.1161
	2.8616	3.4403	2.8997	2.844	2.8875	3.646	3.2997	2.8452
	2.8063	3.226	3.6403	3.004	3.0002	4.5302	3.3738	3.0545
	3.0449	3.4134	3.2793	2.8477	3.017	3.452	3.097	3.0114
	2.9672	3.3363	3.383	2.7949	2.9811	3.3979	3.3819	3.2969
	3.0282	3.0358	3.1366	3.0325	2.7801	3.8836	3.0451	2.783
	2.9325	2.8599	3.3323	2.9306	3.1734	3.804	3.124	2.8523
	2.9487	3.1186	3.3263	2.6578	2.962	3.6604	3.288	3.1525
	2.7819	3.6199	3.294	2.9418	2.8871	3.5809	3.5356	2.9698
	2.8299	3.1958	3.4064	2.8114	2.8114	3.4219	2.9944	3.1894
	2.8167	2.9604	3.4199	2.8335	2.8676	3.5549	3.3318	2.8469
	3.0982	3.1683	3.2172	3.0049	2.8153	3.4704	2.8892	2.7573
	2.9059	3.1778	3.1961	2.7664	3.2173	4.3712	3.0257	2.8401
	3.1214	2.9137	3.2784	2.9639	2.8305	3.6717	2.8834	3.0883
	3.0352	3.6027	3.2093	2.9562	2.9792	3.2687	3.5315	3.0908
	2.9934	3.0586	3.1486	2.9508	2.9566	3.8449	3.0785	2.806
	2.9569	3.2385	3.021	3.0537	3.2371	3.7868	2.8665	3.0628
	2.7655	3.1967	3.4871	2.8536	3.4272	4.2231	3.1184	3.1058
	2.8985	3.4919	3.302	2.982	3.5657	4.9593	3.0949	2.7994
	3.0133	3.1612	2.8294	2.978	2.8609	4.3411	3.1218	3.3044
	2.9671	3.1943	2.9526	2.8445	2.8437	4.0956	3.5786	3.0373
	2.8848	2.9333	3.2855	3.0318	2.9186	3.7052	3.3559	3.2676
	2.7631	3.223	3.0499	2.7735	2.9736	3.7758	3.0883	3.0987
	2.8004	2.899	2.9775	3.0134	2.8849	4.2132	3.6747	3.0403
	2.8635	2.8268	2.9979	2.9479	3.4801	4.9423	3.3354	3.2321
	2.8501	2.827	3.1717	2.8818	2.9336	4.1718	3.0544	3.1154
	2.6898	3.2655	3.6899	3.2585	2.9072	4.0817	3.4394	3.0769
	2.9519	3.2197	2.9702	3.0355	3.222	4.294	3.0518	3.1764
	2.9146	2.9928	3.3067	2.8558	2.9925	4.3541	3.0858	3.2133
	2.7469	3.3904	3.1317	2.9095	2.656	4.0869	3.0107	2.861
	2.8812	3.0928	3.2837	3.0141	2.861	3.8898	3.2649	3.047
	3.2925	3.2811	3.1093	3.0138	3.3239	4.3641	3.1582	3.0594
	3.048	3.201	3.1892	2.7426	3.0742	4.4314	3.39	2.8496
	3.0202	2.998	3.2191	3.0028	2.8436	4.7534	3.2613	3.4881
	2.9855	3.6179	3.0389	2.8533	2.8606	4.3822	3.3324	2.7874
	2.6442	3.0754	3.5073	2.9109	3.0136	4.2215	2.9787	2.9466
	2.7717	3.0334	2.9344	2.8102	2.981	4.9262	2.7885	3.0847
	2.9577	3.3033	2.7939	2.7706	2.8304	4.2148	3.3484	2.925
	3.1248	3.0308	2.9218	2.9409	2.7711	4.1345	3.214	3.1146
	2.9886	3.4061	3.1442	2.9377	2.9188	4.4707	3.1285	3.0953
	2.8183	3.1107	2.7598	2.9413	2.8785	4.1022	3.0779	2.8046
	3.003	3.1319	3.2603	2.9477	3.2568	4.595	2.9676	2.8847
	2.9959	2.9669	3.1428	2.9495	3.1883	4.2208	3.3092	2.9799
	2.7575	2.9039	3.3075	2.9608	3.0971	4.2642	3.3469	2.9647
	2.9046	3.4137	3.0172	2.7514	3.0737	4.3798	3.1983	3.0927
	2.9324	3.0558	3.2289	2.9463	3.0233	3.9025	3.0212	2.8381
	2.7823	3.2877	3.3692	3.196	3.0981	3.9044	3.3461	2.9787
	2.9431	3.0922	3.278	2.9301	2.9384	3.4552	2.9776	3.069
	2.9869	3.4056	3.4877	2.9255	2.8291	4.6927	3.212	2.9917
	2.8573	3.6301	3.2345	2.8107	2.9923	3.7667	3.3387	3.0566
	2.8638	2.96	3.5234	2.9349	2.8493	4.0558	3.0541	2.9086
	2.8809	3.2734	3.2484	2.6966	3.1811	4.172	3.282	3.084
	2.7086	3.1136	3.553	3.0542	3.0936	4.0339	3.3906	2.971
	3.3601	3.4749	2.9822	2.8261	3.3532	3.7412	2.9013	3.2653
	2.8668	3.3919	3.2608	3.0546	2.9913	4.0359	2.9375	3.0137
	2.8153	3.0037	2.8713	3.0499	2.8573	3.7785	2.9336	3.2977
	2.8416	3.4137	3.2595	2.8325	3.0642	3.9267	3.0587	2.9107
	2.8369	2.9979	3.1656	2.8537	2.9946	4.3063	3.2921	3.0954
	2.8613	3.055	3.3663	2.8353	3.2969	4.0269	3.0943	3.0476
	2.9846	3.5371	3.0422	2.8404	4.3344	4.8093	3.4183	2.847
	2.9406	3.3576	3.1981	2.8445	3.7547	4.37	3.3512	2.9583
	2.7439	3.4318	2.955	2.9318	3.5739	4.2598	3.0388	2.7935
	2.901	3.3265	2.8097	2.8181	3.1662	4.0102	3.0059	3.0677
	2.8553	3.3072	3.4971	2.9928	3.1364	4.3971	3.0718	3.0498
	3.0164	3.5685	3.1093	2.8849	3.0122	3.947	2.9669	3.3495
	2.7446	3.0628	3.2727	2.6776	3.3359	4.3511	3.232	2.7322
	2.7222	3.2419	2.9683	2.9376	2.9251	4.0922	3	2.8466
	2.8041	3.2147	2.9006	2.874	3.1137	4.3022	3.8844	2.8739
	2.7311	3.0891	3.3652	2.7769	2.88	3.9025	3.192	3.3657
	2.7923	3.2442	3.0148	2.8564	3.1899	4.4267	3.1813	2.8487
	2.9702	3.2351	3.1984	3.0425	3.2196	4.6795	3.5185	3.0458
	2.8921	3.4175	2.9911	2.89	2.9476	4.0968	3.5538	2.9701
	2.8127	3.2681	3.511	3.2837	2.9539	4.1861	2.9635	2.8517
	2.7699	3.4476	3.1221	2.9154	3.0113	4.016	3.08	3.0899
	2.9128	3.2923	3.2469	2.7892	3.1276	4.0837	3.1595	2.9312
	2.9396	3.0756	3.1538	2.8507	2.9004	4.1449	3.3504	3.3441
	3.0204	3.4345	3.4539	2.868	2.8772	4.2825	3.1316	2.9852
	3.1703	3.6813	3.2843	2.9266	2.8741	4.05	2.9373	3.1175
	2.8135	3.1701	3.9756	3.1363	2.9545	4.5803	2.9641	2.965
	2.9216	3.6065	3.664	2.8616	3.0399	5.0265	2.8922	3.0844
	2.8595	3.174	3.3377	2.9774	2.7944	4.3732	3.1399	3.1807
	3.0073	3.0156	3.2697	3.0007	2.9255	4.4453	3.4026	2.7557
	2.9179	3.5016	3.1905	2.8019	2.7985	4.0079	3.1264	3.0137
	3.2289	3.6621	3.4861	3.1909	2.869	4.0527	3.2354	3.364
	2.9607	3.1919	3.3154	2.9303	3.154	4.6296	3.0111	2.9512
	2.8632	3.2641	3.3601	2.795	2.9872	4.396	3.1229	2.9281
	2.9603	3.1425	3.55	3.1364	2.9383	4.3654	3.0969	3.1461
	3.0178	3.5715	3.2291	2.7883	2.814	3.7129	3.0482	2.9062
	2.8563	3.1593	3.3467	2.9564	2.8731	4.4764	2.9578	2.9419
	3.1512	2.97	3.0981	2.8454	2.8902	3.8371	2.9621	3.3933
	2.9253	2.8786	3.1767	2.758	3.1259	4.0841	3.2052	3.5178
	2.9191	3.2128	3.3709	2.8718	2.7902	4.232	3.5662	2.8127
	3.2445	3.0139	3.3471	2.8166	2.8767	4.4575	3.0189	3.093
	2.9366	3.7213	3.3184	2.8333	2.8566	3.5336	3.5453	3.17
	3.1568	3.8377	3.2869	2.9046	3.0173	4.1192	3.1453	2.9009
	3.0158	3.1009	3.4998	2.8677	3.1236	3.8174	3.1051	3.3467
	2.9877	3.2515	3.2925	2.8593	3.0811	4.209	2.9135	3.074
	3.2125	3.2659	3.435	2.8657	3.1405	4.4107	3.3571	3.1306
	3.1728	3.0708	3.3732	2.8831	2.9893	4.3029	3.2753	3.2065
	2.8606	2.7692	3.1467	2.7922	2.93	3.9024	3.0791	3.2258
	2.7889	3.2531	3.0065	3.0182	2.9342	4.3337	3.5812	2.8629
	2.9246	3.1864	3.5496	2.87	2.857	4.555	2.7497	2.7953
	2.7032	3.0344	3.1061	3.0198	3.185	3.7604	2.8784	2.9904
	3.0821	3.1795	3.7471	2.8413	3.2958	3.7113	3.1443	3.0168
	3.0688	3.1962	3.0637	3.0855	2.9005	3.86	2.9981	3.3008
	2.8023	2.8826	3.2135	2.9727	3.0874	4.1717	3.0096	3.0423
	2.8921	3.2147	3.5442	2.8511	2.8055	4.1097	3.2345	3.1024
	2.825	3.0125	3.0062	2.8525	2.7952	4.2519	3.0397	2.8803
	3.008	3.1561	3.687	2.7494	2.9878	4.6118	3.0779	3.1618
	2.7826	3.3134	3.1901	2.7513	2.9901	4.2948	2.928	3.0748
	2.9682	2.8402	3.456	2.7414	2.8594	4.0198	2.9638	3.6771
	2.9248	3.3002	2.904	2.8418	3.2603	4.0813	3.3979	3.4475
	3.0036	3.0509	3.383	2.7886	2.9052	3.269	3.2114	3.2759
	2.8033	3.3129	3.2129	2.8318	2.8843	3.9874	3.1784	2.9878
	2.9134	3.1998	3.6352	3.0268	2.9402	4.0658	3.0211	3.0807
	2.9263	3.0793	3.6884	3.0476	2.9455	4.2841	3.0065	3.0447
	2.903	3.1303	3.3689	2.9288	3.0128	4.3148	3.0354	2.9608
	2.8877	2.947	3.5889	3.1308	3.103	4.074	3.3006	3.1525
	2.8929	2.9285	3.4672	2.7793	3.1317	4.2808	3.084	3.306
	2.8945	2.847	3.0146	2.7589	3.1587	4.3954	2.9937	3.4999
	2.8288	2.8986	3.2323	2.9233	3.0155	4.424	3.4513	2.9277
	2.9788	3.2776	3.1913	2.8101	2.8	3.9828	3.5524	3.1633
	2.9125	3.0749	3.831	2.9673	3.3499	4.5516	2.9972	2.8894
	2.8945	3.2883	3.319	2.8009	2.7741	3.8685	3.1069	3.0597
	2.9412	3.3435	3.0428	2.9424	2.9148	4.4057	3.011	3.0053
	2.8283	3.026	3.2866	2.854	2.9327	4.0482	2.9948	3.0607
	2.8454	3.6339	3.5749	2.6862	3.0993	4.0145	3.1097	3.2036
	2.9761	3.0379	3.192	2.8627	3.0724	3.8965	3.3645	3.0199
	2.8509	3.0843	3.2093	2.8627	3.1153	3.6781	3.1788	2.9266
	3.1079	3.0899	3.4316	2.8446	3.1233	3.8252	3.4181	3.0546
	2.9119	3.0229	3.2441	2.8308	2.9419	3.8375	3.1609	2.8572
	2.932	2.845	3.1959	2.9152	3.0267	4.1678	3.1128	2.8298
	2.9306	3.0225	3.0916	2.8237	2.9319	3.6932	3.0724	2.9413
	2.6715	2.9947	3.1194	2.8836	3.016	4.1191	3.1424	3.2539
	2.8797	3.015	3.359	2.9052	3.1094	4.2144	2.9982	2.9257
	2.8859	2.8473	3.0579	2.9385	3.0197	4.2588	2.9094	3.2467
	2.9088	3.1916	3.501	2.7618	3.2119	4.151	2.8691	3.0839
	2.7719	3.2563	3.1309	2.9124	2.9184	3.2069	3.1841	3.0792
	2.8005	3.1763	3.1454	2.9903	3.2858	4.3357	3.0672	2.9342
	3.0225	2.9311	3.4895	2.8535	3.2963	4.0884	2.8712	3.0791
	2.8732	2.9298	3.1495	2.7704	3.0929	3.9843	3.2449	3.0603
	2.808	3.1653	3.4461	2.8647	2.9358	4.1073	3.1865	3.1893
	2.7068	3.349	3.5776	2.8256	3.2158	3.7211	2.9122	2.9678
	3.0379	3.0517	2.9589	2.877	3.4179	3.8013	3.3432	2.9773
	3.1012	3.2476	3.3428	2.7862	3.1364	3.7603	2.8788	2.7908
	2.8678	3.1867	3.2512	2.9078	3.1416	4.1841	2.9986	2.9268
	3.0885	3.0755	3.2713	2.777	3.3521	4.1015	3.0659	2.9718
	2.9939	2.8917	3.0443	2.7238	2.9438	3.4507	3.0023	3.169
	2.9541	3.1032	3.2913	3.0651	3.0322	3.8907	2.9415	2.961
	3.1279	3.0773	3.481	2.9302	3.01	3.6354	3.0023	3.0533
	2.8705	2.8964	3.2181	2.7838	3.1016	3.2672	3.3205	3.0614
	2.8088	3.1254	3.2102	2.8696	3.0365	4.312	3.0247	2.9136
	2.9279	3.4652	3.3213	2.8437	3.0092	3.301	3.0478	3.0231
	3.1116	3.4067	3.1846	2.7927	2.9212	3.1519	2.83	2.8267
	2.836	2.8938	3.3777	2.9467	2.9379	3.4616	2.913	3.1205
	2.9459	2.9857	3.1518	2.8247	3.1743	3.8256	2.9802	3.1603
	3.0547	3.1612	3.1208	2.8274	2.891	4.1279	3.3668	2.9821
	2.8302	3.3915	3.0163	2.8955	3.2089	4.3892	3.0478	2.8754
	3.0642	3.2768	3.6156	2.7792	3.5836	4.3244	3.4375	2.8021
	2.7474	2.9389	3.3416	2.8306	2.9113	3.5214	2.8119	3.1075
	3.014	2.9937	3.4962	3.0049	3.0478	4.1014	3.1157	3.5788
	2.856	2.9805	3.122	2.9112	3.0705	3.953	2.8219	3.1458
	2.7704	2.9626	3.4734	2.8379	2.9094	3.7009	3.1051	3.2013
	2.8853	3.0508	3.5321	2.8342	2.8339	3.4898	3.0115	3.0007
	2.8798	3.1693	3.3575	2.9112	2.8272	3.8933	2.9211	2.733
	2.817	3.0495	3.1838	2.8311	2.8392	3.5527	3.2308	3.5804
	2.7943	2.97	3.1527	2.8397	3.1262	4.1485	3.603	3.2888
	2.8529	3.3915	3.0695	2.7627	3.4237	4.0469	3.311	3.2403
	2.8389	2.8432	3.1509	2.8359	3.4266	4.6009	3.5335	3.8571
	2.8136	2.827	2.855	2.9209	2.9528	4.0968	3.0176	3.2572
	2.8906	2.9858	3.2049	2.8115	2.9039	3.7255	2.9184	2.8833
	2.8416	3.0613	3.4033	2.7213	3.119	3.4673	3.4385	2.8986
	2.8888	3.1845	3.4378	2.9909	3.0224	3.6752	3.2364	3.0433
	2.6869	3.2207	3.2743	2.7692	2.916	3.5585	2.8298	2.8999
	2.7644	2.9848	3.2191	2.8541	2.8944	3.6047	2.972	3.3835
	2.9	2.9931	3.2589	2.848	3.0367	4.5712	2.8882	3.1501
	2.9821	2.8969	3.255	2.7102	2.9599	4.0924	2.9501	2.9703
	2.8172	2.9933	3.2133	2.7935	2.9147	3.9505	2.9836	3.0654
	2.7738	3.021	3.4075	2.8232	2.8474	4.0482	2.9909	2.925
	2.9095	2.9502	3.3888	2.9578	3.3119	3.7822	3.3358	3.0678
	2.8861	2.6961	3.3101	2.8744	2.9802	4.0817	3.3757	2.9737
	2.9516	3.257	3.6282	2.7712	3.3716	3.7553	3.2275	2.9734
	2.8772	2.9164	3.2231	2.9847	3.142	4.0956	3.1116	2.9393
	3.0059	3.4678	3.6076	2.9494	3.5118	4.0591	2.7534	2.9989
	2.8777	3.1746	3.266	2.7728	3.6409	4.2644	3.1808	2.8256
	2.914	3.1557	3.061	2.9486	2.7957	3.9582	2.9974	3.0611
	2.9589	3.2998	3.7545	2.8889	3.9536	4.3437	2.999	2.8846
	3.0066	3.1099	3.2409	2.8524	3.0086	3.9586	3.0764	3.1727
	2.842	3.6992	3.3954	2.8124	3.0346	3.1822	2.9149	3.0975
	2.8582	3.6151	2.9531	2.8627	2.8471	3.8772	3.3778	3.2182
	2.9303	3.4167	3.0764	2.6886	2.9089	3.2327	2.9645	2.9154
	2.9351	3.0897	3.2645	2.7541	3.0661	3.8584	3.2603	3.1167
	3.163	3.1423	3.5531	2.7619	3.2286	4.3692	3.3491	3.2178
	3.0664	3.1658	3.2742	2.8221	3.2981	4.3457	2.7278	2.9822
	2.8909	3.3815	3.6747	2.9324	3.3802	4.3079	3.0015	3.0175
	2.9447	3.0505	3.2151	2.9647	3.4646	4.4684	3.0258	3.2909
	2.8224	3.0988	3.2767	2.9384	2.9766	3.9652	3.5164	3.1154
	2.973	3.1722	3.4945	2.9422	2.8905	4.2868	2.9871	3.3035
	2.8078	2.8563	3.088	2.928	2.7275	3.9078	3.0245	2.9142
	2.9799	3.5237	3.7512	3.0301	3.2907	4.3122	3.0201	2.8216
	2.8627	3.038	3.5543	2.7611	3.0788	4.0335	3.2297	3.2913
	2.8871	3.0299	3.1695	2.7555	3.008	3.9884	3.3591	2.8701
	2.8734	3.4779	2.9911	2.7877	3.3827	4.0463	3.0818	3.1399
	2.8261	2.9896	3.3223	2.8236	2.8152	3.7266	3.1498	3.1956
	3.0426	3.3482	3.0153	2.8636	3.0336	3.9281	3.0234	2.8759
	2.9503	3.543	2.8106	2.8404	3.4443	3.9729	3.0114	3.2202
	2.7834	3.2784	2.9006	2.6951	2.9958	3.4543	3.0085	3.0777
	2.772	2.884	3.3648	2.8172	3.1074	3.5239	3.0262	2.9607
	2.7263	2.8146	3.0108	2.8547	3.7636	4.0245	2.949	2.9879
	2.8575	2.8453	3.2988	2.8143	3.5264	4.2022	3.0395	2.9442
	2.8547	3.1235	3.6065	2.7722	3.4078	3.7422	3.0792	2.9609
	2.8366	3.4044	4.0285	2.8515	3.5172	3.6332	3.0194	3.1431
	2.9587	3.4253	3.5153	2.9233	3.4133	4.2884	3.1914	2.984
	2.9773	2.9589	3.6143	2.8626	2.7659	3.3058	3.1139	3.1094
	3.1151	3.0939	3.3361	2.8609	2.9865	3.3598	3.4781	2.8849
	2.8838	3.001	3.4512	3.0882	2.8708	3.2862	3.1952	2.8559
	2.9286	3.5176	3.8207	2.9097	3.0766	3.0572	3.0393	2.9692
	2.8744	3.09	2.9898	3.0363	3.8637	3.8118	3.2244	3.1414
	2.9265	2.9703	2.9944	2.9558	3.1484	3.2629	3.1208	2.9127
	2.7952	2.9867	3.5843	2.9665	2.9955	3.2737	3.2967	3.0542
	2.7444	3.3354	3.5611	3.0479	3.2411	3.3517	2.9822	2.9303
	3.137	3.0239	3.591	2.8303	3.8137	4.1745	3.4089	3.2739
	2.9856	3.2058	3.0047	2.8177	4.4759	4.5294	3.3516	3.035
	2.8628	2.8671	3.3531	3.1179	3.7538	4.5039	3.4681	2.8626
	2.8652	3.0942	3.4616	2.697	3.3344	4.1711	3.5138	2.8372
	3.0209	3.2203	3.0276	2.9249	3.3127	3.6706	3.1978	2.8724
	3.0042	3.1329	3.1961	3.0033	2.8529	3.6918	3.1406	3.0839
	2.8332	3.17	3.2214	2.841	3.0287	3.9145	3.3437	2.8809
	2.8055	3.2684	3.6312	3.0248	3.1227	3.2068	3.1512	2.8353
	3.0024	3.43	3.1802	2.8776	2.8654	3.9629	3.1428	2.8744
	2.7044	3.6953	2.9812	2.954	2.8132	4.0531	3.6034	2.9943
	2.9204	3.6196	3.154	2.7074	2.9031	4.0169	3.072	2.9037
	2.7287	3.1987	3.155	2.89	3.1013	4.3208	2.7845	3.0608
	2.8344	3.143	3.5677	3.0279	3.151	4.0971	3.1734	2.8114
	2.9594	3.2701	3.117	2.7515	3.1249	4.1224	3.6449	2.9086
	2.7782	2.9626	3.2192	2.8899	2.8378	3.6258	2.9681	3.0682
	3.0026	3.4061	3.469	2.718	2.8403	3.889	2.9588	3.1239
	2.8455	2.9084	3.1894	2.7541	3.014	4.1209	3.1212	3.2055
	3.02	3.2144	3.0917	2.7763	3.0573	3.8401	3.2119	3.0625
	2.9724	3.0438	3.4668	2.8626	3.2596	4.1104	3.202	2.8143
	2.7706	3.2396	3.3193	2.8599	3.2576	3.8899	3.2548	3.1772
	2.9889	3.1637	3.0679	2.8173	2.8547	3.6867	2.9602	2.9123
	2.917	3.5447	3.6405	2.8105	2.992	4.0068	3.0926	2.8711
	2.7747	3.1352	3.0695	2.9804	3.201	3.9235	3.0168	2.8473
	2.8373	3.141	3.6605	2.8381	3.5252	4.2641	3.17	3.4184
	2.7752	3.3614	3.954	2.9707	3.0916	3.9433	3.259	2.8758
	2.7655	3.2449	3.3383	2.8827	3.1143	3.9271	2.9882	3.0257
	2.9839	3.1761	4.402	2.8515	3.2507	4.0345	3.0449	3.0667
	3.0837	3.1382	3.828	2.7821	3.5441	4.396	2.854	3.0739
	2.8378	2.9446	3.2802	2.7959	3.2475	4.21	2.8745	3.2793
	2.9837	3.1438	3.2492	2.8484	3.1183	3.5519	3.0127	2.9714
	2.9378	3.4444	3.5007	2.7866	2.9285	3.8029	3.2292	3.2498
	2.9562	3.3585	2.8556	2.8668	2.9101	3.7266	3.0669	3.0504
	2.8221	3.1241	3.1028	2.8996	2.9267	3.9112	2.891	3.0697
	2.8478	2.9531	2.9936	2.9076	3.2053	4.2579	3.2305	2.9537
	2.754	3.0973	2.8855	2.8688	3.2575	3.7118	3.1447	3.003
	2.8308	3.1999	2.8804	2.9506	3.1331	3.7612	3.2171	3.2959
	2.9779	3.1763	2.8739	3.0006	3.8057	4.2239	2.9966	2.9387
	2.9881	3.174	3.0491	2.8689	3.0031	3.0536	2.9286	2.967
	2.9875	3.2826	3.1149	3.0685	3.0464	3.367	3.1486	2.9581
	2.7979	3.1988	3.1398	3.102	2.8955	3.3465	3.109	3.0152
	3.0813	3.156	3.1365	2.8179	2.8066	3.4502	3.2313	3.1175
	2.8591	3.0303	3.3307	2.8541	2.9174	3.4366	3.1777	2.8399
	2.78	3.2422	3.1273	2.9254	3.1192	3.3766	3.2736	2.9777
	3.0442	3.377	3.4873	2.9458	3.1964	3.8987	3.4096	2.7781
	2.9981	3.2936	3.2272	2.8735	3.4864	3.5546	2.9843	2.8944
	2.6755	3.0021	3.2519	3.1493	2.9061	3.6436	3.1323	2.8913
	2.9401	2.9888	3.2854	2.7753	3.0766	3.6058	3.4539	2.979
	2.9608	3.5036	3.1574	2.8211	3.0359	3.6468	3.2753	2.761
	2.7825	3.2616	3.4318	3.0901	2.7929	3.3138	2.8962	3.1618
	2.8738	3.063	3.5868	2.9707	3.0553	3.6523	3.1626	2.9961
	3.0943	3.6007	3.7842	2.7998	3.1331	3.5253	3.202	2.8769
	2.9335	3.0935	3.3163	2.9949	2.8541	3.4735	3.6303	3.3102
	2.6609	3.3127	3.3412	3.0908	2.812	3.445	3.2701	2.8379
	2.8532	3.4769	2.9681	2.7441	3.034	3.5515	3.1456	2.8268
	3.0354	2.8911	3.0956	2.8399	2.988	3.8561	2.9188	3.2175
	2.8676	3.1935	3.2432	2.7985	3.2857	3.9589	3.5161	3.0219
	2.8477	3.1361	3.3019	2.9476	2.9534	3.7185	3.1416	2.886
	2.7694	3.0742	3.324	2.7608	2.804	4.2145	3.0923	2.9156
	3.0441	3.4051	3.2226	2.9497	2.8784	3.9731	3.0134	2.8434
	2.7361	2.9834	2.9036	2.8894	3.3964	4.0589	3.2077	3.029
	2.8353	3.0362	2.9068	2.8368	2.8492	4.2155	3.1059	3.2143
	2.9872	3.2133	3.2056	2.7239	3.2367	3.6842	3.0234	2.859
	2.7125	3.053	3.1979	2.8774	2.9028	3.5279	3.0465	3.0216
	2.8055	3.2422	3.1483	2.9625	3.4481	3.9951	2.9572	3.2331
	3.1132	2.9713	3.907	2.7411	3.0371	3.3362	2.8673	2.9868
	2.8072	3.1933	3.1726	2.8515	3.093	3.7442	2.9771	3.0629
	2.7357	3.1592	2.9914	2.7725	2.9504	3.9835	3.3582	2.8142
	2.8808	3.1015	3.0036	2.7705	3.1969	4.1034	3.6215	3.039
	2.8251	2.9742	2.736	3.1904	2.8778	3.8347	3.0013	3.0846
	2.7617	2.9253	2.9605	2.9174	2.9108	3.6198	3.4031	2.8608
	3.0386	3.1605	3.6031	3.2789	3.6651	4.3068	3.4382	3.1672
	2.9405	3.0572	3.8074	3.0586	3.5679	3.9922	3.1445	3.2399
	2.7968	3.1507	3.4487	2.8798	2.9369	3.6135	3.0406	3.1292
	3.1928	3.2073	4.1495	2.8279	3.2049	3.4383	3.4157	2.7886
	3.0788	3.1302	3.886	2.9513	3.0393	3.963	3.0411	3.1894
	3.1019	3.5445	3.0434	3.0884	3.1257	3.6744	3.1579	3.0351
	2.7765	2.8818	2.7548	2.809	3.1182	3.8648	3.266	3.5227
	2.9472	3.1952	2.8611	2.9067	2.8379	3.0743	3.1991	2.8309
	3.0604	3.1377	2.9225	2.8071	3.0584	3.6075	3.2402	2.9468
	2.9717	3.1329	2.831	2.8302	2.9864	3.4175	3.1259	3.1048
	3.0067	3.329	2.6814	3.295	3.5959	3.6933	3.11	3.1761
	2.7959	3.1945	3.1849	2.9604	2.7966	3.4346	3.598	2.9818
	3.2999	3.4713	2.8946	2.8571	2.9662	3.7037	3.0286	2.9778
	2.9532	3.1166	3.1701	3.0668	2.8993	3.3276	3.5951	2.9328
	2.9316	3.0689	3.4034	2.7692	3.3106	3.9166	3.5908	3.0698
	3.0895	3.0372	2.6584	3.0814	2.857	3.6778	3.3322	3.1523
	2.9409	2.8748	3.1025	2.7977	3.0505	4.6805	3.3357	3.1222
	2.7385	3.0768	2.9035	2.8208	2.8984	3.4108	3.4195	3.13
	2.9453	3.195	2.7528	2.8499	3.4903	3.853	3.2686	3.009
	3.2606	3.5939	2.7637	2.8307	3.1346	4.0887	4.3317	2.9512
	3.1698	3.2773	2.8154	3.0124	3.054	4.5584	3.9265	3.3457
	2.9013	2.9919	2.8294	2.7854	2.981	3.8104	3.3843	3.1724
	3.0963	3.174	3.0431	2.8642	3.1657	3.5123	3.4443	3.3234
	2.8895	3.2801	2.9153	3.0334	3.391	3.2516	3.5284	3.3692
	2.9246	3.4179	2.8412	2.8564	3.2063	3.2956	3.5431	2.8635
	2.9489	3.3406	2.7279	2.6945	3.15	3.3434	3.5043	3.2148
	2.8531	3.0027	2.8105	2.7313	3.1524	3.7448	3.2479	2.899
	2.7346	3.0981	3.1429	2.9854	3.1146	3.6801	4.0344	2.7763
	3.1826	3.0548	3.2342	3.5473	2.8293	3.7857	3.3926	3.1265
	2.9233	3.3942	3.0085	2.8519	2.9626	3.6165	3.2487	3.5365
	3.0588	3.0936	2.9681	3.27	3.1317	3.2394	3.0095	2.8804
	2.8649	3.5643	3.1966	2.8555	2.8833	3.1691	3.1631	3.268
	3.0014	3.1281	2.8367	2.8537	3.2714	3.6317	3.133	2.9457
	3.0692	2.9158	2.9896	3.0775	3.7538	3.96	3.1894	2.8741
	2.8513	3.5721	2.8433	2.7948	3.9302	3.9302	3.6191	3.1393
	3.2961	3.6656	2.879	2.7869	3.898	4.1624	3.7243	3.1509
	2.8898	3.1715	3.1244	2.7119	3.651	4.222	2.934	3.1562
	2.896	3.2704	3.2916	2.9924	4.5562	4.6754	3.2404	3.214
	2.8886	3.0213	3.3142	2.8562	4.545	4.6405	3.0079	3.1857
	2.9011	2.9442	3.0004	2.8071	4.2337	4.1932	3.0066	3.2643
	2.9364	3.0156	3.0621	2.8728	4.2764	4.5033	3.2893	2.9694
	2.7437	3.1421	3.1583	2.9956	4.7401	4.5004	2.7744	3.1863
	2.9042	3.265	2.8672	2.6218	4.9566	5.068	2.9596	3.2499
	2.8669	3.0557	2.8884	2.8759	4.118	4.1878	3.2001	2.8151
	2.9046	3.0002	2.7891	3.0743	4.8892	4.6519	3.1291	2.9035
	2.8214	3.1645	3.0197	3.0869	4.4992	4.2251	3.1573	2.9532
	2.7518	3.5032	3.0247	2.9655	3.4756	3.8501	3.3189	3.0376
	2.8518	3.2564	2.7995	2.8185	3.5235	4.6439	3.5669	2.7822
	2.8486	3.5425	3.1782	3.0304	3.0422	3.6843	3.0322	2.7153
	2.8938	3.5977	3.3054	3.0838	3.1773	3.7512	3.0157	2.9453
	2.7649	3.4237	3.0275	3.3377	3.136	3.7266	3.2706	2.9912
	2.9386	3.3956	3.4399	2.9864	3.0038	3.8238	3.1811	2.9191
	3.0403	2.9589	3.4455	2.8159	3.1431	3.8177	3.1449	2.8835
	2.8878	3.3137	2.9361	2.809	2.9487	3.4562	3.3415	2.9511
	2.8172	3.5544	2.8033	2.7655	2.782	3.7347	3.4456	2.8541
	2.8514	3.4067	3.1477	2.9975	3.4095	3.6703	3.4423	2.9125
	2.7636	3.2832	3.2559	2.8813	3.1103	4.1555	4.0213	3.2994
	2.7565	3.202	3.0768	2.8115	3.2369	3.8401	3.2365	2.8472
	2.8955	3.4432	3.1661	3.0058	3.6236	4.2613	3.0227	2.9806
	2.8964	2.9138	3.2392	2.8278	3.9459	4.5805	3.389	3.0084
	2.9556	3.0138	3.1173	2.9222	3.1341	3.9394	3.4013	2.7381
	2.9119	2.9397	3.4794	2.8325	2.9059	3.7993	3.239	2.8975
	3.0643	3.0286	2.8596	2.9808	3.0533	3.3678	3.0499	2.8829
	2.8965	3.2281	3.4025	2.8954	2.8353	3.1208	3.0637	2.8063
	2.6898	3.0774	3.1304	2.9559	2.9432	3.6595	2.8754	2.8421
	3.0157	3.2928	3.0312	2.8611	3.0418	4.1034	3.1803	3.1328
	2.8448	3.1616	3.1437	2.8163	2.9797	3.5765	3.6347	3.0456
	2.9745	3.4275	2.8925	2.8562	3.4868	3.7458	3.0504	2.8165
	2.936	3.2851	2.8612	2.7004	3.1388	3.6513	2.9813	4.0477
	2.8327	3.1053	3.2512	2.9181	3.0187	3.7871	3.3102	2.9829
	2.9291	3.4605	3.0509	2.854	2.9495	3.3321	2.9666	3.2015
	2.7912	3.216	2.9842	3.0423	2.8067	3.6458	3.0907	2.8526
	2.9538	3.2749	2.8784	2.8331	2.9921	3.4817	3.0076	3.2875
	2.9012	3.2762	3.3725	2.893	2.7948	3.2619	3.066	3.2835
	3.0096	3.3754	3.153	2.9271	2.8334	3.4123	3.4389	3.0306
	2.9025	3.157	3.37	2.8776	3.0023	3.3654	3.0492	2.9716
	2.6774	3.2507	3.9028	3.0052	2.9295	3.2962	3.2399	2.9637
	3.0046	3.2502	3.0017	2.9722	3.0554	3.9674	3.0844	2.8977
	2.8089	3.2048	3.3287	2.9427	3.086	3.8056	3.4135	3.086
	2.8381	3.3307	3.1431	3.0715	3.0345	4.0341	3.0789	2.8581
	2.8345	3.3116	3.1863	2.9119	3.0261	3.6534	3.0122	2.9202
	2.8639	3.0693	2.9212	2.746	2.7254	3.4241	3.17	2.9566
	3.0446	3.5931	3.2578	2.6708	3.2795	4.1068	2.9546	2.8339
	3.0359	3.255	3.5035	2.7301	3.2305	3.606	3.5846	2.9142
	2.8505	3.1424	3.1309	3.0358	3.2688	4.0141	3.1646	2.7983
	2.735	3.0332	3.0741	2.9703	3.2774	3.8622	3.0621	2.9759
	2.9924	3.2437	3.0111	2.8145	3.3189	4.1095	3.1758	2.9451
	2.9892	3.1037	2.9728	3.1182	3.3592	3.8674	3.2405	2.8566
	2.8424	3.339	2.9637	3.0404	3.1798	3.7944	3.0507	2.9724
	2.8023	3.03	3.0485	2.7283	2.9199	3.8214	3.4529	2.8268
	2.8201	3.3771	2.9816	3.0058	3.1708	3.5421	3.2533	2.9581
	2.8756	2.986	3.0771	2.7081	2.7727	3.412	3.4917	3.0045
	2.8779	3.4899	2.9	3.1981	2.9404	3.271	3.5931	2.9914
	2.8871	2.8414	3.0305	2.9631	2.8849	3.3328	3.5459	2.9298
	2.8791	2.9469	2.963	3.0042	3.2898	3.6406	3.181	3.1458
	2.8356	2.9836	3.4893	3.0139	2.9378	3.7095	3.1451	3.2078
	2.7576	3.292	3.2347	2.9457	2.964	3.2179	4.0399	3.1379
	3.2492	3.526	2.7648	2.9673	3.6709	4.1918	3.3879	2.8881
	2.896	2.8824	2.8762	2.8599	2.9614	3.7669	3.307	3.4688
	2.9066	3.3738	3.3261	2.8518	2.908	3.4409	3.6138	3.1392
	3.025	3.1341	3.4333	2.9971	3.4336	4.0037	3.3361	2.9039
	2.856	3.4623	3.1529	2.7868	3.5149	3.641	3.6106	3.1364
	3.3978	2.9684	3.1246	2.7958	3.4799	3.8722	3.2002	3.2282
	2.9321	3.2125	2.9357	2.814	2.8834	3.2017	2.8688	2.8559
	2.822	3.0679	3.135	2.783	2.8403	3.7112	3.0688	2.8033
	2.7912	3.0226	3.0171	2.8312	2.8775	3.4491	3.5826	2.9919
	2.9568	3.1412	3.3505	2.86	3.2901	3.8576	3.3835	3.0313
	2.7943	2.9688	3.1379	2.9285	3.1294	3.3957	2.9496	3.2335
	2.7883	2.7838	3.1826	2.6608	2.9014	3.3788	3.407	2.9103
	2.8354	3.0694	3.3894	2.8901	3.032	3.4914	3.5051	2.8351
	2.8073	3.0399	3.156	2.7783	3.0817	3.4482	3.34	3.0504
	2.6295	2.9642	2.9338	2.8698	2.8993	3.2672	3.5598	2.9281
	2.9125	3.0479	2.8545	3.1772	3.1831	3.3982	3.621	3.0033
	3.0584	3.2767	3.2206	3.2025	2.8334	3.1107	3.321	3.0709
	2.6352	2.9318	3.1291	3.1216	3.0247	3.5745	3.2075	2.8469
	2.807	3.2531	3.0656	2.8029	2.8653	3.2327	2.9807	2.7871
	2.7052	3.7748	3.0394	2.8119	2.8449	2.9248	3.3504	2.9842
	2.7899	3.0794	3.1378	2.7474	3.2585	3.3605	2.9592	2.7211
	2.8562	3.6868	3.1545	2.7897	2.7467	3.3138	3.465	2.9149
	2.9523	3.0954	3.3288	2.9553	3.2938	3.444	3.152	2.9851
	3.1649	3.1919	3.2333	3.0186	2.9804	3.722	3.6431	2.7438
	2.8526	3.7001	3.2314	3.0262	3.0418	3.0274	3.6673	2.941
	2.776	3.1051	2.9681	2.9722	4.642	4.0515	3.5305	2.8829
	2.7949	3.3643	3.4402	2.8897	3.9598	3.4382	3.6607	2.974
	2.9306	3.6246	3.2361	2.7187	4.7761	3.7928	3.0415	3.0445
	3.0983	3.3444	3.3397	2.7982	4.276	4.0639	3.1456	2.9722
	3.0021	3.6177	2.8045	2.8563	5.4695	4.4865	3.1157	3.1863
	2.9798	3.3303	3.1546	2.9162	4.6722	4.146	3.1843	3.0726
	2.8471	3.2696	4.2103	3.1222	5.1938	3.647	2.9131	2.9351
	2.8405	3.21	2.9851	2.8536	4.5178	3.6377	3.135	2.8608
	2.6964	3.2501	3.0682	2.8704	4.4906	3.6606	3.1825	2.8375
	2.8945	3.1962	3.6056	2.7359	4.8855	3.766	3.2706	2.8269
	3.0006	3.7727	3.1681	2.8116	4.5409	3.7865	2.887	2.8862
	2.8287	3.6447	3.7318	2.982	5.0272	3.6226	2.7686	3.2078
	2.7854	3.504	3.1578	3.0935	4.3463	4.2291	3.1528	3.271
	2.7698	3.2825	3.2291	2.9502	5.1048	4.7457	3.2456	3.0008
	3.1655	3.5334	3.3136	2.8621	4.9197	3.8987	3.0386	3.1488
	2.8687	3.5881	3.4127	3.2687	5.1956	4.7174	3.0174	2.8544
	2.8159	3.3944	3.3597	2.9043	4.8486	4.1327	3.1434	2.9183
	2.9929	3.5083	3.1287	2.7914	4.9016	4.7554	3.0547	2.9415
	2.8314	3.379	3.2797	2.9026	4.582	3.8058	2.9763	2.945
	2.8503	3.0993	2.9576	2.7789	5.3346	3.7102	2.9583	3.176
	2.8787	3.2166	2.7734	2.8819	4.5687	3.8899	3.0239	2.8734
	2.7881	3.3819	2.8659	3.0345	4.9378	3.6913	2.9192	2.7351
	2.7847	3.3473	3.1722	2.9447	4.7304	4.4569	3.2154	2.9074
	2.7653	3.3728	3.5805	2.9227	4.8458	4.13	3.1046	2.9894
	2.9709	3.5979	3.0339	3.0749	5.3067	4.2721	3.3938	2.991
	2.8492	3.4319	3.2764	3.1517	4.5046	4.1753	3.3892	2.8696
	2.8137	3.0608	3.1829	3.0527	5.655	3.9047	3.146	2.9922
	2.8934	3.6756	3.4658	2.856	4.7975	4.2232	3.4091	2.9312
	2.9605	3.2831	3.0696	2.9119	5.2263	3.8822	2.9988	2.7745
	2.6871	3.3056	3.0246	2.8998	4.8602	3.978	3.7144	2.9925
	2.9477	3.1173	2.7991	3.0997	4.8538	3.463	3.6312	2.9728
	2.7181	3.1283	2.9132	3.0964	4.596	3.6386	2.865	2.8489
	2.7929	3.2836	3.4544	2.7928	4.8294	3.7966	3.1387	2.8308
	2.7796	3.1361	2.9362	2.9794	4.7102	3.7178	3.0153	2.8424
	2.9511	3.095	2.9116	2.8028	4.8607	3.7974	2.9116	2.8685
	2.7657	3.175	3.3512	2.8415	4.8245	3.7862	3.0533	2.9062
	2.7864	3.3216	2.8634	2.715	4.6497	3.888	3.0445	3.129
	2.7973	3.6291	3.3741	2.8093	4.6063	3.6319	3.0321	3.2946
	2.9997	3.6147	2.9894	2.8447	5.3982	3.7743	3.1829	2.9629
	2.9723	3.1688	3.9493	2.8083	4.9242	3.7409	3.1722	2.7553
	2.9365	3.5877	3.2976	2.9515	5.3175	4.0112	3.0143	2.872
	2.8687	3.784	3.2337	2.7832	5.128	3.8278	2.8881	3.1336
	2.778	3.1928	3.0663	2.7857	5.7796	4.2069	2.9944	2.7609
	2.9555	3.3369	3.0214	3.1352	5.1383	3.9082	3.4612	2.8201
	2.821	3.1617	3.0395	2.8169	6.685	4.0761	2.8784	3.2412
	2.7313	3.328	2.7087	2.8342	6.1961	4.1511	3.2802	3.0971
	2.8298	3.4837	3.5257	2.9588	6.7229	4.0234	3.2348	3.0051
	2.8734	3.3985	2.7764	3.1012	6.2893	4.3039	3.3623	2.9931
	2.8936	3.4588	3.1482	2.8131	5.8975	3.8655	3.4312	2.8967
	2.902	3.3104	3.4614	2.8151	6.6516	3.8986	3.0342	2.7969
	2.8126	3.6386	3.2585	2.737	6.2546	3.5959	3.0643	3.0158
	2.9329	3.0931	3.2255	2.9486	6.337	4.0145	3.2091	3.0029
	2.7397	2.931	2.98	2.8903	6.2067	3.8152	3.2207	2.9524
	2.9865	3.7091	3.3221	2.9101	6.0848	3.8762	2.9698	2.87
	2.7429	3.7071	3.4786	2.8797	6.6487	3.9566	3.0029	2.9005
	2.639	3.1991	3.3414	2.897	6.6962	4.303	3.1065	2.6616
	2.809	3.5059	3.2276	2.9099	6.0772	4.2239	3.3168	2.9816
	2.8277	3.2549	3.0882	2.7871	6.5763	3.8839	3.0742	3.0378
	2.7803	2.9595	3.3477	2.7327	6.5703	5.234	3.333	3.0258
	2.8766	3.525	3.0926	2.7789	5.825	4.3814	3.4081	2.8662
	2.7882	2.9692	3.2126	2.9846	6.6107	4.2775	3.3746	3.2005
	2.9266	3.3043	2.9933	3.0181	7.0171	4.0731	2.8904	2.8527
	2.8397	2.7717	3.2621	2.8177	6.5116	3.8569	2.859	2.7666
	2.9636	3.5145	3.175	2.6755	6.1114	3.7764	3.1538	2.8306
	2.932	3.3119	2.7823	2.8349	6.7141	4.0028	2.9119	2.9028
	3.046	3.0066	3.1531	2.9695	6.7334	4.2674	3.4026	2.9624
	3.0685	3.0628	3.0606	2.7001	6.7477	4.4992	2.9595	3.1892
	2.9008	3.2735	2.8318	2.7213	6.6573	4.1939	2.9085	2.8384
	2.8973	3.0129	3.4078	2.8929	7.1403	4.4703	3.1537	2.7389
	3.2512	3.1343	3.1961	3.0148	6.7659	3.7458	2.8718	2.6862
	3.5236	3.1701	2.929	2.871	6.8168	4.0303	3.2334	2.7685
	3.0165	2.8542	3.4408	2.7454	6.7237	3.9567	3.2417	2.8991
	3.0475	3.022	2.6416	3.0738	6.015	3.6488	3.2198	2.7277
	3.001	3.2974	2.9441	2.852	6.1838	4.2425	2.9024	2.9527
	2.926	3.3671	3.423	2.7825	6.4003	4.2422	2.9645	2.9184
	2.9197	3.1701	2.8582	2.7753	7.0845	3.9949	3.0282	3.0305
	2.8538	3.3714	2.7695	2.9775	6.5768	3.9825	3.193	2.9209
	2.9639	3.4055	3.0246	2.7367	7.1313	4.5254	3.4015	2.8655
	2.8978	3.378	3.2633	3.0099	6.29	3.9892	3.0983	2.7671
	2.9431	3.2316	3.3193	2.9025	6.7474	4.7886	3.013	2.8384
	2.7726	3.0298	3.3401	2.8495	6.3965	4.1236	3.0793	2.6682
	2.7939	3.0781	3.1192	2.7635	6.4517	4.402	2.9833	3.0217
	2.9774	3.3236	2.8286	2.6427	6.2396	4.2075	3.1918	2.7959
	2.9601	3.2853	3.3773	2.8399	6.186	3.9134	3.2461	2.8216
	2.8568	3.4703	3.3494	2.8152	6.6925	3.9141	2.9767	2.7866
	2.7504	3.4342	3.4567	2.8586	5.7839	3.3938	2.9486	2.9627
	2.7982	3.1364	3.3079	2.8669	6.7328	4.1299	3.2253	2.8814
	3.2027	2.8229	3.1337	2.8795	5.9731	4.1502	3.4523	2.8482
	3.1076	3.3447	3.7767	2.8206	5.9628	4.4286	3.0106	2.776
	2.9767	3.0056	3.4263	2.7519	6.3178	4.0608	3.4219	2.9763
	2.9782	3.0708	3.5119	2.8191	6.5496	3.7	3.4548	2.8836
	2.9025	3.1377	3.1622	2.8443	7.4238	4.05	3.402	3.1837
	2.9256	3.3241	3.6472	2.9135	6.5421	3.8911	3.1507	2.848
	3.0488	2.9694	3.5717	2.7671	6.1753	3.9426	3.0571	2.6721
	2.8391	3.1635	3.7423	3.0697	5.6121	3.8886	3.2476	2.9106
	2.8916	3.0281	3.1215	3.1654	5.3632	3.7871	3.111	2.7821
	2.8254	2.9356	2.9282	2.8169	6.47	3.6504	3.3135	2.7961
	3.1793	3.326	3.026	2.8011	5.831	3.6009	3.2883	2.8551
	2.9968	3.0926	3.6032	2.9132	5.7855	4.1829	3.1095	2.9552
	2.788	3.399	3.4747	2.8794	5.1638	4.2316	3.3898	2.8399
	3.0423	2.9723	2.8914	2.9646	6.5498	3.9227	3.0791	3.0524
	2.9313	2.8323	3.0854	2.8875	6.2429	3.8041	3.0968	2.8489
	2.8904	3.0124	3.5916	2.7952	5.3617	3.865	3.1517	2.6399
	2.9477	3.1986	3.2261	2.8589	5.8341	3.8069	3.7754	2.9017
	2.7745	3.2596	3.4914	2.8459	6.0803	4.1113	3.1205	2.8094
	2.973	2.9392	3.0517	2.9624	6.5851	4.1688	2.892	2.8448
	3.0866	3.142	3.3258	2.9015	6.9516	4.5412	3.8683	2.8295
	3.3207	3.4055	3.4554	2.9413	6.2802	3.9703	3.3651	2.7849
	2.8384	3.4831	3.1381	2.8519	5.625	4.0608	2.9117	2.7361
	2.7619	3.0997	3.4406	2.6558	6.0722	4.5093	3.0021	3.0462
	3.3709	2.9958	2.9644	2.6118	5.148	3.9234	3.146	2.7796
	2.9516	3.2555	3.6303	2.9725	6.2823	4.686	3.1696	2.9067
	2.9969	3.2279	3.107	2.7454	6.6363	4.5902	3.3122	2.8458
	3.0263	2.9547	3.6023	2.7985	6.6423	4.19	3.2572	3.0301
	3.2706	2.9535	3.3918	2.8077	6.3608	4.5932	3.4708	2.6917
	2.8328	2.8329	3.1226	2.8432	6.6426	4.46	3.0886	2.9915
	2.8726	3.0041	3.0222	2.7688	6.7483	4.5488	3.4011	2.8228
	3.0131	3.053	3.653	2.953	6.7951	3.9667	3.3182	3.0106
	2.7933	3.4238	3.2554	2.8144	7.2244	4.8403	3.2271	2.7055
	2.6472	2.9023	3.4227	2.8918	6.19	4.446	3.4316	2.9856
	2.8413	3.3529	3.5955	2.8486	6.7793	4.8135	3.3298	2.8218
	2.8433	3.2644	3.3899	2.8283	6.2166	4.1253	2.9833	2.7717
	2.8582	3.387	3.2829	2.8593	6.2507	3.9482	3.0842	2.9388
	2.8686	3.4429	3.7991	2.9173	6.5064	3.6094	3.3523	2.8742
	2.8326	2.8816	3.4253	2.8913	7.0392	4.6328	3.3158	2.9079
	2.8902	3.3993	3.5389	2.7743	7.1296	4.6954	3.1545	2.7477
	3.1152	3.3488	3.4037	2.8139	6.8196	4.6568	3.0314	2.9541
	2.9011	3.1598	3.3636	2.8491	6.7	3.9564	3.0242	2.9294
	3.1488	3.3407	3.3044	2.8287	6.795	4.608	3.3504	2.8229
	2.7833	3.2957	3.5556	2.7859	6.3322	4.2078	3.0757	2.9417
	2.7017	3.4359	3.7575	2.9203	7.6874	5.0278	3.1788	2.8528
	2.7279	3.0195	3.1822	2.9398	7.1976	4.4405	3.5247	3.159
	2.8373	3.0102	3.0056	3.1723	6.5379	4.2658	3.0106	2.9561
	2.8343	3.7898	2.8419	3.0353	5.7995	3.7345	3.1231	2.8067
	2.7619	3.3978	3.2225	2.846	7.2721	5.0518	3.5244	2.9545
	2.9341	3.2094	3.5417	2.9066	6.9428	4.4712	2.9937	2.8995
	2.8522	3.3375	3.3216	3.0224	7.2711	4.3869	3.6096	2.9334
	2.9616	3.6604	3.5134	2.9952	6.3401	4.2091	3.4446	2.7881
	2.7418	3.1638	3.5256	2.9375	6.2557	3.9835	3.1516	2.9058
	2.8372	3.1848	3.793	2.7139	6.0848	3.3313	2.9878	2.9957
	2.8716	3.1542	3.5074	2.7048	5.954	3.8895	3.1856	3.2278
	2.8109	3.4059	3.4655	2.8072	7.122	4.3311	3.1932	2.8344
	2.7331	3.0261	3.4625	3.0628	6.3711	3.4988	3.3718	2.9767
	2.9783	3.7133	3.3144	2.751	6.5676	4.413	2.7873	3.087
	3.0841	3.6866	3.1978	2.9753	5.9307	3.7874	3.2747	2.8837
	2.7787	2.9446	3.0818	2.6436	6.4512	3.6816	3.105	2.8535
	3.048	2.9842	3.4841	2.7493	6.3646	3.6867	3.0475	2.9182
	2.9749	3.2402	3.2784	2.8731	6.5089	3.5017	3.019	2.8736
	2.8401	3.2632	3.3383	2.7043	6.549	3.916	3.1461	2.9966
	2.8792	3.2361	2.868	2.9198	6.6959	4.2944	3.2803	2.7998
	2.8663	3.3632	3.0681	2.8474	6.4847	4.3212	3.2314	2.7911
	2.8871	3.1372	3.106	2.6863	6.4713	4.5389	3.1711	3.0274
	2.9881	3.4346	3.4383	2.928	6.6356	3.8957	2.9479	3.0197
	2.8807	3.3517	3.5397	2.8982	6.3151	3.916	3.1753	2.8997
	2.7742	3.0234	3.3275	2.8327	6.7368	4.7995	3.1095	3.1309
	3.0499	3.2849	3.6312	2.8714	6.7091	4.3751	3.4568	2.8923
	2.8674	3.0047	3.8419	2.777	6.2951	3.805	3.5166	2.9853
	3.3336	3.1734	3.2192	2.9591	6.4557	3.5702	3.2933	2.8084
	3.0991	3.2002	3.3909	2.9905	6.3099	3.4761	3.0923	2.9975
	2.7735	3.228	3.3731	2.9032	6.7938	3.8277	3.0918	2.984
	3.5238	3.5569	3.2241	2.8605	6.5075	3.8072	3.472	3.2693
	3.0538	3.5105	3.1258	2.8233	6.4327	4.3326	3.0389	2.9655
	2.8274	3.3042	3.4386	2.8686	6.3575	3.8311	3.3493	3.222
	2.7467	3.0311	3.6206	2.9165	6.5695	3.9402	3.0257	2.8901
	3.0404	3.0235	3.681	2.7543	6.8706	3.6424	3.4829	3.0342
	2.786	3.0083	3.2376	2.8659	6.954	3.6711	2.9386	2.8846
	2.9081	2.8197	3.1754	2.6347	6.4372	3.6436	3.3879	2.8198
	2.7933	3.1578	3.2046	2.8691	6.5771	4.0132	3.4713	2.9816
	3.0316	3.06	3.5568	2.8392	6.5049	3.517	3.3147	3.0773
	3.3059	3.2156	3.3524	2.774	6.5817	3.6407	3.4048	2.9322
	3.0115	3.0352	3.5626	2.7853	6.2167	3.4068	3.0247	2.5967
	2.92	2.8704	3.0447	2.9376	6.4499	3.6516	3.4146	3.0541
	2.965	3.0286	3.1717	2.8918	6.8555	4.163	3.062	2.9426
	2.7412	3.265	3.1167	2.7734	6.8069	3.6718	3.6626	2.9778
	3.1032	3.0521	2.9698	2.7629	6.1633	3.7152	3.0906	2.9752
	2.8565	3.1433	3.1606	3.0463	5.8986	3.618	3.87	3.1399
	2.9252	3.1785	3.9559	3.1461	6.1899	3.8616	3.4471	2.9831
	2.8595	3.3589	2.8467	2.9975	6.7751	3.5487	3.1491	2.8012
	2.8652	2.9489	3.038	2.9023	7.0423	4.4052	3.1201	2.8595
	3.002	3.1153	3.1812	2.7606	6.3596	3.4942	3.0777	2.9696
	2.9052	3.2788	3.2758	2.9555	6.2389	3.5878	3.1763	3.0291
	2.7849	2.9971	3.0269	2.7513	7.1936	3.7868	3.6829	3.0463
	2.778	3.1939	3.0267	2.8704	6.0927	3.2759	3.0311	3.5244
	2.9089	3.1508	3.1924	2.798	6.7813	4.09	3.1842	3.2409
	2.7957	3.2372	2.9837	2.9385	5.9987	3.8286	3.1139	3.011
	3.1156	3.5513	2.9606	2.83	6.1345	3.5523	3.556	2.7019
	2.9611	3.1218	3.3588	2.8547	6.282	3.7081	3.5897	3.034
	3.2488	3.1993	3.0449	2.8808	6.12	3.6036	3.2337	2.9541
	3.1268	3.0778	3.2921	3.1146	6.5075	3.5962	3.1498	2.7773
	2.9437	3.2063	4.0026	2.8801	6.4822	3.7581	3.2241	3.0812
	2.8343	3.0277	3.3005	2.7503	5.9757	4.1613	3.2203	3.1924
	2.9151	3.4707	3.2032	2.8537	6.9522	3.7376	3.1336	2.9065
	2.8601	3.0013	3.3395	2.8764	7.0128	3.9324	3.3397	2.6737
	2.9095	3.3218	2.968	2.8035	6.3547	3.7133	3.0239	3.0061
	2.996	3.2705	3.3228	2.8447	5.8054	3.47	3.1885	3.2265
	2.8851	3.2868	2.8298	2.6792	5.584	3.6304	3.491	2.7775
	3.1307	3.1303	3.5051	2.7403	7.1274	3.5768	3.1593	2.8482
	2.9961	2.9615	3.2693	2.677	6.6831	4.0401	3.2913	2.8759
	2.8653	3.0182	3.1849	2.8464	6.9117	3.8181	3.5722	2.794
	2.8782	3.2337	3.9669	3.1118	6.8572	4.1864	3.5057	2.9821
	2.9209	2.9719	3.0554	2.749	5.7923	3.5302	3.2228	3.3554
	2.7098	3.0695	3.7345	2.7948	5.9017	3.5262	3.2188	2.7202
	2.7125	2.8972	3.3485	2.901	6.5459	4.0262	3.2831	2.9997
	3.0188	2.7803	3.4129	2.8792	5.7152	3.7913	3.3616	2.8641
	2.9419	2.8634	3.3703	2.8865	6.7363	3.738	3.2434	2.7638
	3.0708	2.9913	3.1454	2.8634	5.7132	3.8507	4.0598	3.1304
	2.8416	2.9602	3.767	2.9398	6.5888	3.7936	3.5698	2.9413
	2.914	3.1757	3.7228	2.7951	6.6342	3.736	3.4005	2.8945
	3.109	3.1802	4.0817	2.8124	6.1419	4.1024	3.381	2.8199
	2.8114	3.0987	3.7021	2.9986	6.2733	3.8731	3.0902	2.8504
	2.9534	2.9351	4.3295	2.8878	6.1743	3.505	3.2252	2.8029
	2.8095	2.9871	3.6038	2.9493	6.2989	3.6582	3.1162	2.81
	2.9177	3.469	4.185	2.9176	6.4648	3.7127	3.1989	3.0564
	2.7743	3.2485	3.3215	2.8458	6.2113	3.3682	3.4824	2.7675
	2.8621	3.6306	4.4067	2.8748	6.5463	3.7558	3.0793	2.8426
	2.8873	3.1211	3.2803	3.1256	7.1302	4.137	3.6174	3.2036
	2.8688	3.0508	3.5245	2.8023	6.2454	3.8602	3.7519	2.879
	2.9555	3.2594	2.9227	2.8412	6.7548	3.6633	2.95	2.8645
	2.7375	3.2192	3.8865	2.9683	6.4061	3.5946	3.2024	3.1173
	2.7435	3.2405	4.4088	3.0863	6.7464	3.4615	3.376	2.8426
	2.8531	3.4093	3.0995	2.928	6.3641	4.3346	3.0254	2.8468
	2.9895	2.9708	3.5807	2.8507	6.5714	3.8439	3.093	2.7567
	2.9029	3.043	3.4901	2.9283	6.5352	4.0491	3.3869	2.9072
	3.0568	2.9699	2.9821	2.8406	5.8593	3.8754	3.2134	2.9212
	2.9062	3.0448	3.4887	2.7186	6.3433	3.8828	3.0503	2.7724
	2.9716	2.9825	3.1948	2.8061	6.1726	3.7537	3.4637	2.9058
	2.9835	3.0032	3.7441	2.96	7.1457	4.3465	3.5035	2.8988
	2.8865	2.9925	3.6761	3.0991	6.0334	3.9077	3.5494	2.9162
	2.9701	3.0495	3.4267	2.9393	6.1546	3.7874	3.0741	2.8447
	2.8916	3.1877	3.2419	2.7851	6.7392	3.7997	3.0487	2.8812
	2.8734	3.1792	3.0094	2.5916	6.7597	3.9503	2.8229	2.9412
	2.9933	3.0219	3.3451	3.027	6.2368	3.6122	3.3337	2.8727
	2.8084	2.774	3.0642	2.7846	6.286	3.7221	3.102	3.245
	2.9204	3.2484	3.1863	2.8175	6.0203	3.5022	3.3556	3.1183
	3.0014	3.4792	3.3319	2.9194	5.9946	3.9766	2.9177	2.8037
	2.9427	3.2684	3.0804	2.7672	6.3716	3.8379	2.973	2.9294
	2.8653	3.2892	3.2495	2.848	6.5523	3.7237	3.2252	2.9929
	2.7663	3.2628	3.3786	2.7798	6.5952	3.6723	2.9481	2.7406
	2.838	3.3812	3.1846	2.7413	6.015	3.7149	3.0758	2.8756
	2.8122	3.2072	3.4231	2.8252	6.1398	4.1852	3.3225	2.7888
	2.8115	3.1953	3.5225	2.8718	6.2111	3.8932	3.6148	2.733
	2.9496	3.0283	3.1977	2.7972	6.6227	4.3716	3.1926	2.8201
	2.9209	3.1606	3.6078	3.0351	6.0547	3.8553	3.1806	2.9882
	2.7963	3.2683	2.8515	2.8647	6.0643	3.5047	3.5336	2.9434
	2.8859	3.2182	3.2465	2.8295	5.9027	3.4973	2.9202	3.0028
	2.909	3.2361	3.1807	2.7416	5.9855	3.2884	2.9025	2.8141
	2.9753	2.9685	3.4839	2.909	6.6045	3.2401	3.0775	2.8424
	2.9463	3.2341	3.031	3.1094	6.371	3.4619	3.0197	2.9034
	2.9436	3.2087	3.0102	2.8843	6.1061	3.7149	3.2744	2.6845
	2.8841	3.2077	3.3266	2.8474	5.8353	3.4029	2.8435	2.7736
	3.1062	3.2074	3.1744	2.7431	7.0417	3.8572	2.9536	2.8423
	2.9357	3.2838	2.8871	3.0305	6.5228	4.1218	3.0517	2.7318
	2.9112	3.0757	3.3188	2.895	6.6248	4.1806	3.0347	2.8117
	3.0067	3.1184	3.4043	2.8809	5.7118	3.4023	3.25	3.0227
	3.0288	3.1825	3.4689	2.8015	6.5158	3.8197	3.2965	2.9799
	3.0772	2.88	3.6945	2.8965	6.354	3.7625	3.2644	3.3535
	2.9465	3.15	3.4742	2.8613	6.7072	4.1615	3.3761	2.812
	2.7344	3.0063	4.0475	3.1104	6.2107	3.8262	3.1833	2.8112
	2.7467	3.2023	3.7363	2.8273	5.6977	3.9429	3.0733	2.9061
	2.7875	3.6776	3.7958	2.8993	6.3286	3.5942	2.9558	2.9819
	2.7611	3.4104	3.9368	3.041	6.4842	3.5906	3.1246	2.908
	2.828	3.1701	3.5782	2.759	6.7539	3.5594	3.1593	3.1414
	3.1454	3.3445	4.0391	3.0316	6.5359	4.6961	2.9849	2.9928
	2.8738	3.1258	3.6862	2.9545	6.7863	4.2293	3.1681	2.9637
	2.9964	3.1058	3.4964	2.9139	6.6639	4.9891	3.2227	2.7502
	2.9521	2.9737	3.969	2.9275	5.6127	3.8294	3.194	2.7829
	2.9919	3.2458	3.1904	3.184	5.7122	3.8394	3.1226	2.8772
	3.0411	3.0795	3.3486	2.9116	5.9891	3.5916	3.4112	2.9598
	2.7486	3.0881	3.5347	3.1034	6.6448	3.7928	3.1052	2.9973
	2.8731	3.2476	4.1643	3.1676	6.5945	3.6951	2.9658	2.8229
	2.8165	3.1866	4.1044	2.9136	6.5193	3.8092	3.0897	3.0834
	2.8105	2.9215	4.1032	3.0398	5.7996	3.6835	3.3905	2.8899
	2.9693	3.3941	3.8111	2.7605	5.4025	3.9129	3.2484	3.3855
	3.0883	3.2772	3.7121	2.8332	6.2827	4.4971	3.2656	3.0367
	2.9024	2.9737	4.0526	2.7867	6.7262	3.8724	3.0806	2.927
	2.9505	3.0426	3.4376	2.9407	6.694	3.6522	2.9088	3.2336
	2.8272	2.9856	4.3306	2.8403	5.6966	3.432	3.1964	3.1499
	2.9223	3.2903	3.6573	2.9073	6.5014	3.5939	3.4536	2.8528
	3.1416	2.9083	3.4899	2.9566	6.5817	4.0877	3.3603	2.8977
	3.0248	3.3019	3.5955	2.7659	6.6769	3.8915	3.3612	2.7595
	2.8278	2.9821	3.3373	2.8252	6.6717	4.0239	3.033	2.9323
	3.1439	3.1942	3.4684	2.7008	6.8743	3.9577	2.9813	3.2548
	2.8388	3.2518	3.5539	3.0626	6.2749	3.4359	2.836	2.8663
	3.0371	3.2501	3.8579	2.8257	6.1448	3.8297	2.9293	2.8036
	2.7646	3.238	3.1111	2.7534	5.7353	3.8337	2.9703	2.875
	2.823	3.1758	3.5148	2.9462	6.6914	3.9762	2.9886	2.8893
	2.7505	3.1515	3.8649	3.1013	6.3529	4.0339	3.2372	2.72
	2.969	3.1426	3.8919	3.0073	6.6762	3.679	2.91	2.8986
	2.9401	3.0846	3.3592	2.8226	7.1056	3.9827	2.8421	2.7923
	2.9348	3.0502	3.4245	2.9833	6.6576	3.8821	2.9542	2.8421
	2.8566	2.9771	3.4509	2.8551	6.0885	3.1327	3.1265	3.0127
	2.9031	3.2238	3.3533	2.8921	6.326	3.976	3.0798	3.1175
	3.0098	3.3057	3.8199	2.9748	6.5142	3.462	2.8494	2.7081
	2.7106	3.2633	3.1416	2.8151	6.6057	3.6884	3.0166	2.948
	2.8919	2.8494	3.4137	2.9177	6.6448	3.2379	3.1068	2.9363
	2.9312	3.2244	3.3194	2.8553	6.7489	3.641	2.9965	2.8848
	2.8533	3.4132	3.7288	2.8369	6.6204	3.7176	2.9663	2.914
	2.6524	3.0624	3.3968	3.025	6.6219	3.8881	3.0758	2.7584
	2.7471	3.4361	3.5227	2.9016	6.4314	3.7748	2.9436	2.9513
	2.8123	2.9934	3.3468	2.7804	6.3375	3.674	3.1487	2.7705
	2.7492	3.4692	3.7265	2.7908	6.4574	3.7681	3.0065	3.1003
	2.8294	3.1418	3.3408	2.6602	6.765	3.8061	2.9709	3.0071
	2.7531	3.3696	3.6576	2.8161	7.1007	4.3977	3.0041	2.8661
	2.8247	3.0314	2.9723	2.8762	6.318	3.5484	3.0506	2.9905
	2.8117	3.1343	3.2388	2.7896	5.9624	3.7892	3.2148	2.9894
	2.8275	3.0185	3.5149	2.9208	6.4931	3.8223	3.1733	3.0711
	2.9333	3.2094	3.6466	2.7871	7.011	3.6799	3.1765	2.7652
	2.8415	3.288	3.6317	3.0715	6.8237	3.8853	3.1541	3.0448
	2.7236	2.8085	3.4019	2.8051	6.4509	3.9811	3.3237	2.9553
	2.8312	2.8691	3.6572	2.8262	6.6405	3.5284	3.0159	2.8154
	2.8131	3.2376	3.5402	2.7955	6.7928	3.859	3.1277	2.7207
	3.0331	3.1872	3.4123	2.9861	6.2325	3.4637	2.9205	3.0192
	3.0609	2.9825	3.2908	3.0379	6.7515	4.069	2.8017	2.9529
	2.743	2.9597	4.0884	2.9329	6.5492	3.4086	3.2646	2.9153
	2.8698	2.9774	3.36	2.8201	6.6396	3.3175	2.8464	2.8296
	2.8566	2.9302	4.039	3.1179	6.8051	3.8817	3.1248	2.8371
	2.8123	3.0548	3.2182	2.869	6.9308	3.6415	3.0781	2.8045
	2.7715	3.2827	3.4246	2.9492	6.4498	3.8855	3.1571	2.9926
	2.7228	3.1635	3.2661	3.2629	7.1232	3.8501	3.2255	3.12
	2.7282	3.0873	3.5824	3.0112	6.873	3.9284	2.9281	2.9864
	2.8294	3.182	3.7977	3.0477	5.6407	3.8814	3.5634	2.9774
	2.7751	3.5679	2.9509	2.833	6.1245	3.8289	3.2262	2.9591
	2.7881	3.3244	3.1709	2.9368	6.6181	3.8171	3.29	2.7793
	3.0445	3.103	3.7558	2.8888	6.6675	3.7477	3.2162	2.9359
	3.0035	3.0234	3.5444	2.8226	6.9465	3.551	3.1541	2.9245
	2.8335	3.2179	3.3517	2.761	6.2092	3.7063	3.0874	2.9515
	2.8265	3.2054	3.1121	2.7552	6.645	3.9251	3.1272	2.969
	2.8559	3.54	3.2591	2.8214	6.6839	3.1943	3.6864	2.9651
	2.8363	3.4283	3.184	2.745	7.5204	3.9147	3.1233	2.8749
	3.018	3.3127	3.2328	2.8176	7.1342	3.5277	3.2273	2.9371
	2.9136	3.4048	3.2333	2.9141	5.7759	3.4384	3.0809	3.0509
	2.9921	3.0285	3.5282	2.7627	6.4559	4.0101	3.0766	2.9747
	3.0247	3.1805	2.9182	2.9341	6.5946	4.0708	3.4119	2.767
	2.7218	3.2028	3.7232	2.7074	6.6795	4.4344	3.01	2.8439
	2.7341	2.908	3.3927	3.023	6.9798	4.3947	3.2915	3.0829
	3.4872	3.2154	3.0115	2.9105	6.6727	3.906	3.0581	2.9299
	3.2579	3.2114	3.3029	2.6946	5.8423	3.1635	3.3047	3.0154
	2.8443	3.331	3.0232	2.878	6.2625	3.4858	3.1918	2.9247
	3	3.5756	3.4043	2.6888	6.3842	4.1344	2.8458	3.012
	3.1529	3.4713	3.129	2.877	6.1019	3.6895	2.8469	2.858
	3.0368	3.5699	3.305	2.951	6.4629	4.2795	2.9088	3.0158
	3.046	2.9365	3.2629	2.7906	5.4629	3.4022	3.927	2.8712
	2.7543	2.8397	3.5162	3.0205	6.3103	4.0939	3.5681	2.8157
	2.7851	3.2665	3.0835	2.8376	6.5456	3.914	2.8169	3.3843
	2.9948	3.0983	3.1573	2.8656	6.1074	3.7386	2.8504	2.8518
	3.0086	3.2105	3.0689	2.8187	6.4329	3.5832	3.2647	2.8463
	2.7844	3.2758	3.9041	2.9286	6.0315	3.7781	2.856	3.0001
	2.7513	2.9409	3.6063	2.8501	6.0094	4.129	3.0883	2.9631
	2.9039	3.3191	3.1754	2.802	6.7493	4.3117	2.9605	2.7937
	2.8049	3.0169	3.7427	2.9524	5.9726	3.3837	3.0172	2.8885
	2.9757	3.49	3.2536	2.8701	6.0107	3.5526	3.0773	2.9797
	2.8516	2.9497	3.2315	2.8736	6.4034	3.8084	2.9251	2.9145
	2.8479	3.1938	3.6213	2.9144	6.5206	3.4467	3.2078	2.9896
	2.9809	3.0297	3.0158	2.6718	6.5133	3.6352	2.9551	2.7543
	2.9847	3.1102	3.6917	2.8637	6.5471	3.9873	2.9355	3.2053
	3.1908	2.9626	3.3891	3.074	6.8067	3.9078	3.0796	2.6992
	3.1703	3.3532	3.6717	3.0224	6.7562	3.6802	2.8274	3.0303
	2.7969	3.093	3.8525	2.9471	5.9778	3.4081	2.9082	3.0044
	3.141	3.0245	3.4397	2.9918	6.1048	3.7849	2.8596	2.8926
	3.0571	3.5078	3.1924	2.83	6.5828	3.9347	2.9363	2.8821
	2.9708	3.3813	3.0022	3.0432	6.2941	3.803	3.044	3.0435
	2.8141	3.0309	3.177	2.9697	6.8	4.4099	2.9388	2.7967
	3.1638	3.1841	3.2077	2.8178	6.402	3.4644	2.8576	3.0424
	2.9274	3.2467	3.3797	2.7964	6.756	3.4316	2.9917	3.0081
	2.9057	3.2654	3.2036	2.85	6.7276	3.755	3.2011	2.8679
	3.0733	3.7126	3.4575	2.9547	6.7375	3.6282	3.3211	2.837
	2.9899	3.5516	3.28	2.8179	6.3294	3.2161	3.0188	3.226
	2.8946	3.147	3.022	2.9587	6.9344	3.918	2.9235	2.9727
	3.3164	3.3316	3.2573	3.0237	6.4989	3.4896	2.9774	2.926
	2.9834	3.4728	3.5138	2.7592	6.5948	3.3831	2.9088	2.776
	2.9927	2.8266	3.4799	2.9451	6.5369	3.5804	2.9259	2.9396
	2.8661	3.0563	3.6706	2.7549	6.1349	3.5699	3.0975	2.9789
	3.288	3.1515	3.1214	2.7088	6.3423	3.7336	3.001	3.0007
	2.999	3.2795	3.4064	2.9201	6.0942	3.8357	2.9753	3.1288
	2.7814	3.0679	3.1975	2.9415	6.0685	3.8383	2.9786	3.1018
	2.9981	3.4098	3.4281	3.0052	6.6586	3.6614	2.8782	2.9311
	3.0748	2.9193	3.3799	2.9003	6.2241	3.6842	2.7362	2.6741
	2.9761	3.6574	3.2665	2.8085	6.4676	3.6631	3.1864	3.0291
	2.7205	3.2765	3.7057	2.7747	5.7158	3.6007	2.9961	2.8821
	3.2832	3.472	3.6015	2.8828	6.2236	4.0076	3.1495	2.925
	3.0825	3.6128	3.033	2.7639	6.4104	3.8716	2.7881	2.755
	3.0182	2.9418	3.3608	2.8381	6.3495	3.7603	2.9326	3.0043
	2.9784	3.2551	3.1195	2.8552	6.3181	3.8177	2.7132	2.9975
	3.0802	3.6289	3.6218	2.8887	6.9911	4.492	2.9611	3.1243
	3.0674	3.3777	3.5504	2.8586	6.5588	4.0431	3.0199	2.7655
	2.8524	3.4997	3.8019	2.779	6.4374	3.8374	3.4918	2.9999
	3.0833	3.8757	3.3444	2.6442	6.1492	4.4987	3.2157	2.7424
	3.0808	3.7937	3.2995	2.8142	5.8951	3.5068	2.9413	2.9196
	3.1643	3.0929	3.5033	3.0158	5.9869	3.2089	3.3017	3.0031
	2.9584	3.1753	3.2799	3.2831	5.8533	3.6102	2.8485	3.0411
	2.855	3.5729	3.7429	2.8621	6.6245	4.0731	3.0424	2.6407
	3.2137	3.4896	3.2451	3.078	6.3797	4.0665	3.0271	2.7586
	2.8064	3.1463	3.3771	3.0366	6.185	4.1507	3.107	2.7788
	3.0783	3.0166	3.5349	3.1029	6.3135	3.7852	3.0541	3.4961
	2.8842	3.469	3.1404	2.8516	6.0093	3.5936	2.991	2.8098
	3.0599	3.4574	3.6279	2.9584	5.9455	3.9331	3.175	2.9414
	3.1064	3.6422	3.6234	2.9311	6.3794	4.231	3.1638	2.9293
	2.7306	3.3541	3.2924	3.0077	6.2921	3.6544	3.0586	2.9824
	3.3027	3.6919	3.4453	2.7157	6.549	3.8244	3.1233	3.0645
	2.8793	3.1826	2.9488	3.1292	6.2526	3.7869	2.9504	2.7641
	2.875	3.6677	3.2036	3.2442	6.3339	3.7347	2.8718	3.0034
	2.9428	3.2583	3.6721	2.9449	6.1827	3.944	3.1251	3.0177
	3.0245	3.2433	2.9988	3.0153	6.8051	3.9016	2.9287	2.92
	2.7969	3.0009	3.622	2.8056	6.404	3.4876	2.9074	2.8849
	3.1816	3.8432	3.2858	3.1413	6.1552	3.6066	3.3948	2.7485
	2.9042	3.2943	3.8181	2.9642	6.3399	3.33	2.8497	2.8838
	2.9667	3.5416	3.596	2.8813	5.588	3.6382	3.2142	2.7764
	2.8761	3.4821	3.2811	3.0464	6.2055	3.3123	2.9956	2.995
	3.0967	3.4999	3.1116	2.7581	6.0702	3.547	2.8922	3.1642
	3.0721	3.2139	3.214	2.8529	6.2958	3.3522	3.065	2.9889
	3.1374	3.745	3.295	3.0328	5.8401	3.6244	3.1519	2.9043
	2.8377	3.1135	3.0397	2.8074	5.5023	3.8724	2.9014	3.358
	3.0605	3.1738	3.2311	3.0615	6.5305	3.8086	2.9924	2.8664
	3.3591	3.3119	3.4617	2.8558	6.5036	3.8949	3.5081	3.0408
	3.0246	3.3496	3.1486	2.9563	6.5989	3.9766	2.9568	3.1157
	2.8795	3.2518	3.413	2.9649	6.1647	3.7841	3.015	3.0878
	3.0628	3.5303	3.27	2.8527	6.3263	3.7496	2.8862	2.9487
	2.7908	3.3037	3.4621	3.0556	6.3427	3.4365	3.4296	3.2912
	3.0713	3.2777	3.1713	3.2866	6.7504	3.6672	3.176	2.8137
	3.0479	3.2706	3.6102	3.0255	6.4188	3.5943	3.1117	3.1377
	3.092	3.6524	3.4496	2.7475	6.3895	3.2809	3.1492	3.0442
	3.1008	3.6419	3.2721	2.8573	6.4536	3.5426	3.2255	3.024
	2.7893	3.4079	3.4688	2.9139	6.4622	3.506	2.9526	2.7957
	3.3602	3.4794	3.0329	2.8794	7.1493	3.9146	2.9714	2.7762
	2.8804	3.0797	3.3208	2.7697	6.018	3.5788	3.0901	2.9184
	3.255	3.2495	3.0987	2.8456	6.0019	3.6851	3.57	2.7562
	3.0273	3.442	3.2187	2.9765	5.9489	3.6405	3.415	2.8948
	3.1287	3.6272	3.4977	2.9349	6.5971	3.7625	3.3655	2.8904
	3.0256	3.3702	3.2688	2.8968	6.9627	4.0303	2.9405	3.1231
	2.9258	2.9164	3.7703	2.836	6.8352	3.884	3.3189	2.9061
	2.9536	3.3653	3.0608	2.7289	6.238	3.5764	3.3406	3.2028
	3.0553	3.4832	3.1612	2.7603	6.6147	3.4711	2.9918	2.8448
	2.837	3.1767	3.0961	3.0431	7.037	4.2414	2.8491	2.8961
	2.8452	3.2531	3.2852	2.8251	6.7793	4.1722	3.2859	2.8043
	2.9517	3.7995	3.3425	2.9941	6.4432	3.8626	3.501	2.8086
	2.9983	3.5945	3.6407	2.7846	6.6576	3.626	3.4014	3.0165
	2.8159	2.9721	3.3118	2.7926	6.376	3.5009	3.0657	2.7126
	3.3661	3.4762	3.3479	2.8714	6.6414	3.6489	3.5886	3.0193
	2.9473	3.306	3.0161	2.9869	6.4398	3.913	3.5094	2.8351
	2.9346	3.3721	3.7839	2.8892	6.5198	3.5183	2.9661	2.8282
	2.8146	3.7416	3.1861	2.9099	6.6592	3.9909	3.0649	2.9832
	3.0323	3.3463	3.249	2.921	5.4842	3.8042	3.1174	3.0866
	2.8895	3.5419	3.253	2.9963	5.5409	3.8968	2.962	3.3706
	3.1745	3.5359	3.1151	2.7396	6.1043	4.0768	3.1301	2.8363
	2.9714	3.3241	3.0612	2.964	6.5356	3.9785	3.4225	2.9565
	2.9788	3.4331	3.0194	2.9516	6.7727	3.7634	3.3075	3.1955
	2.8516	3.2572	3.3457	2.8477	5.7487	3.8901	3.1512	2.8241
	2.7668	2.9351	3.316	2.9713	7.3052	3.7743	3.5088	2.9824
	3.1811	3.2903	3.2117	2.8786	5.989	3.5531	3.1316	2.9285
	3.0565	3.3147	3.1886	2.9407	6.8528	3.9954	3.1934	3.2273
	3.171	3.1328	3.1515	3.0667	6.583	4.0429	3.3052	2.9358
	2.9131	3.6417	3.069	2.9754	6.5296	3.407	3.2281	3.09
	3.4432	3.6909	3.2771	2.9681	5.998	3.6598	3.0288	3.0222
	3.9965	3.1038	3.0777	2.9436	6.5855	3.7507	2.9062	3.0927
	3.0069	3.5656	3.4837	2.844	6.9233	3.8239	3.3519	2.8039
	2.9055	3.3802	3.0314	2.7896	6.5697	4.0178	3.1612	2.8533
	3.0615	3.5899	3.2884	2.9482	6.839	4.4341	2.9718	2.8791
	2.8874	3.1956	3.5573	2.7534	6.4563	3.8977	3.0721	3.2792
	2.9884	3.2523	3.2653	2.7353	7.5577	4.1748	3.2751	2.8416
	3.4562	3.6759	3.3558	2.9863	6.1695	3.8459	3.0492	3.1783
	2.9499	3.1165	3.3783	2.856	6.037	4.3681	2.9154	3.0132
	2.926	2.9601	3.1949	3.1819	6.2658	4.0708	3.6814	3.1972
	2.9582	2.9923	3.5881	2.9061	6.7606	4.1055	3.1481	3.2011
	3.0362	3.4047	3.0356	2.9361	6.1232	4.2415	2.843	3.0468
	2.8582	3.1491	3.1747	2.7617	5.9315	3.6344	2.9755	2.8778
	2.9193	2.9333	3.3694	2.8346	6.6839	4.1627	3.2545	2.9573
	3.0969	3.4084	3.4783	2.9363	6.3205	3.8071	2.9817	3.336
	3.4992	3.1326	3.2219	3.1185	6.027	3.6109	2.8922	2.7672
	2.7644	3.3998	2.8326	2.9253	6.9302	3.8101	3.0438	3.0125
	2.9211	3.1066	3.1547	2.9198	6.7517	3.9998	2.932	2.8569
	2.9274	3.4349	3.5882	2.9347	6.8153	3.8537	2.853	2.9827
	3.2266	3.0638	3.4559	2.7727	6.1649	3.6203	3.053	3.0056
	3.0817	2.9192	3.4386	2.7001	6.6877	4.1411	2.924	3.0148
	2.7613	3.3948	3.0409	2.9871	6.867	3.7755	3.1303	2.7718
	2.7828	3.7968	3.2389	3.0687	6.742	4.0419	3.2755	2.9141
	2.9096	4.2347	3.2233	2.7509	7.2965	4.2158	3.3889	2.9434
	2.813	3.503	3.2961	3.1439	6.6725	4.0557	3.1389	3.1865
	2.8181	3.9302	3.1804	2.7147	6.4241	3.6198	3.1903	3.167
	2.8049	3.6739	2.912	2.9337	6.7313	4.0998	3.2494	2.9293
	2.9332	3.7225	3.0948	2.971	6.3015	4.1227	3.0722	3.0121
	2.9725	3.5052	3.1895	2.9645	5.9755	3.3765	3.1767	3.4965
	3.0434	3.1579	3.1039	3.2407	6.3492	3.3028	3.1482	3.0863
	2.8272	2.9858	3.199	3.0075	6.7144	3.5509	2.816	2.7798
	2.7382	3.6724	3.015	2.863	5.6306	3.7349	3.1478	3.0164
	2.8548	3.446	3.6612	3.0155	5.8572	3.4613	2.8353	2.8338
	3.1037	3.2323	3.3262	2.9953	6.4443	3.8784	3.4181	2.8182
	3.031	3.3508	3.1908	2.8972	6.4519	3.5504	3.1211	3.0471
	2.8496	3.6271	3.3676	2.8728	6.6942	3.5325	3.0378	2.8905
	3.007	3.3468	3.0715	2.9976	6.476	3.4915	2.901	2.7581
	2.8726	3.3529	2.9541	2.9689	6.6796	3.8582	2.9353	2.9315
	2.9369	3.4006	3.3084	2.9031	6.8908	3.9691	2.7779	2.9418
	2.992	3.6318	3.9155	2.8274	6.2298	3.7461	3.0858	2.907
	3.0194	3.3571	3.1833	3.1097	6.4626	3.5302	3.2277	2.8785
	3.144	3.3612	3.2631	2.8834	6.7746	4.023	3.1556	2.8267
	2.6865	2.9835	3.4508	3.1771	6.5907	3.9327	3.027	2.6645
	2.8431	3.2459	3.3488	3.0941	7.1472	4.4947	2.954	2.9619
	2.8608	3.2637	2.9611	2.7558	6.083	3.7625	3.2741	2.9464
	2.9342	3.3663	3.2958	2.7426	6.5627	4.2696	3.1628	3.3541
	2.7463	3.1127	3.0535	2.8391	6.7905	3.8447	2.9767	2.8176
	3.0233	3.6735	3.2074	2.8794	7.0721	3.776	3.1329	2.9027
	2.9697	3.5549	3.6148	2.804	6.4257	3.5244	3.1452	3.0226
	2.9668	3.6981	3.1959	2.8976	7.2464	3.9905	3.534	2.9514
	2.8773	3.2343	3.2126	2.8106	6.4517	3.7613	2.9909	2.8989
	2.8912	3.2258	3.2287	3.0196	7.0499	3.8229	3.0579	3.0738
	3.082	3.6355	3.1358	2.8321	6.5158	3.5676	2.9223	2.8686
	3.0866	3.0308	3.4853	2.8675	6.7798	3.9981	2.9037	2.9835
	2.9566	3.4058	3.6813	3.0145	6.8468	3.3684	3.1171	2.995
	2.9537	3.3065	2.9054	3.0673	6.2774	3.7216	3.205	2.9335
	2.7456	3.15	3.1075	3.1028	6.4285	3.7141	2.8774	2.8117
	2.9025	3.2523	3.7904	3.0423	6.6018	3.5082	3.4273	2.8441
	3.0494	3.5801	3.2626	2.9204	6.0832	3.8211	3.0007	3.0211
	2.8097	3.2092	3.2556	2.939	5.7503	3.7329	2.9216	3.0138
	2.7524	3.2502	3.4947	2.7107	6.2773	4.08	3.0855	2.7766
	2.8866	3.775	3.371	3.215	6.3034	3.668	3.3469	3.0341
	2.8431	3.5791	3.0589	2.8673	6.7676	3.8409	3.1712	2.9245
	2.7154	3.1228	3.1737	2.8933	6.2162	3.6245	3.011	2.9465
	3.1138	3.704	3.2028	2.9919	6.6303	3.5058	3.1836	2.8645
	2.8551	3.9486	3.0214	2.8884	5.7585	3.2569	2.8422	2.8417
	2.9325	3.5397	3.0846	2.9725	7.0156	3.7461	3.048	2.8687
	3.1046	3.2647	3.2593	2.9247	5.8717	3.5629	3.2313	2.9337
	3.0207	3.4241	3.5086	2.7103	6.2507	3.6765	3.0333	2.7328
	3.2125	3.7427	3.5231	2.9294	5.9565	4.082	3.4658	2.7676
	3.0653	3.7849	3.5319	2.7486	6.2498	4.0299	2.9793	2.815
	3.0845	3.1694	3.71	2.7076	6.7526	3.8954	3.0356	2.8226
	2.9028	3.2372	2.9915	3.112	6.3448	3.8913	3.0093	2.7901
	2.8835	3.5578	3.7577	2.9263	6.5999	4.3969	3.2401	2.8194
	3.2251	2.9254	3.3515	2.9012	6.2206	3.5845	2.7923	2.9652
	3.0768	3.1075	3.1829	2.9085	6.9722	4.227	3.0182	2.8079
	2.8728	3.0428	3.3459	3.0982	6.0857	3.7641	2.9084	2.7937
	3.2878	3.057	3.0023	3.0535	6.9295	3.9472	3.206	3.0476
	2.8791	3.1835	3.9247	2.9361	6.4675	3.6814	3.0306	2.9598
	3.0055	2.9746	3.2038	3.0379	6.7811	3.9216	3.2298	3.0985
	3.0459	3.0825	3.0854	3.0519	5.764	3.3443	3.1525	2.733
	3.1556	3.1375	3.2354	2.9523	6.8181	4.3395	3.681	2.9812
	2.8604	3.0958	3.3486	3.1118	6.3336	4.2899	3.1483	2.9246
	2.9023	3.2308	3.458	2.9182	7.0517	4.1896	3.6867	2.8022
	3.0759	2.9975	3.2364	2.9081	6.8193	4.1544	3.4846	2.9103
	2.9222	2.9566	3.6695	2.8344	7.0133	4.1682	3.2374	3.2151
	2.9022	2.9495	3.2645	2.8939	6.1891	3.8022	3.1365	3.0303
	2.9059	3.624	3.2453	2.7739	6.2555	4.2431	2.9648	3.0108
	2.8037	3.3383	3.1362	3.2045	6.0928	3.5792	3.438	2.826
	2.9026	3.1159	3.2977	2.917	6.7565	3.9853	3.3318	2.8062
	2.6923	3.4787	3.4956	2.9948	6.0216	3.2614	3.3772	2.7511
	2.9666	3.3731	3.2465	3.1637	6.1332	3.2781	3.1297	2.7969
	2.8227	3.2791	3.1989	3.1755	6.1269	3.654	3.6525	2.8332
	2.8033	3.7788	3.3066	2.9859	6.8911	4.2468	3.7219	2.8127
	2.9116	3.32	3.43	2.845	6.3518	3.9654	3.6059	2.9802
	2.8097	3.1872	3.0663	2.8879	6.2836	4.1127	3.1758	3.035
	3.0706	2.9109	3.0817	2.8885	6.1696	3.9277	3.1012	2.8744
	2.8622	3.2819	3.0459	2.9606	6.5198	4.1958	2.9768	3.0484
	2.896	3.4148	3.2493	3.0054	6.5306	3.9111	3.3333	2.8
	2.859	3.4373	3.6305	3.0511	6.2509	3.5402	3.2505	2.9733
	2.7789	3.9509	3.2559	2.8115	6.6489	4.1461	3.5971	2.8246
	2.9936	3.7184	3.2714	2.9925	6.7042	4.3419	3.0462	2.8281
	2.9461	3.0354	3.6217	2.8887	6.536	3.861	3.6447	3.075
	3.0776	3.4454	3.4466	2.9847	6.3155	3.3552	3.7616	2.8813
	2.748	3.2647	3.1234	2.863	6.2272	3.8449	3.454	2.818
	3.1088	3.4749	2.9185	2.7782	6.6327	3.7759	4.4706	3.1803
	2.7918	3.5364	3.2013	2.7902	5.9288	3.6381	3.5606	2.8602
	3.2103	3.6594	3.138	2.9481	5.6982	3.8014	3.2238	2.8135
	2.9125	3.2355	3.3663	2.9233	6.8803	4.193	4.1516	2.8733
	2.9313	3.0265	3.6821	2.9038	6.565	3.7375	3.6671	3.0594
	2.7336	3.0612	3.1334	3.0749	6.4603	3.7453	3.3719	2.9868
	2.8993	3.286	3.1126	3.0714	6.2414	3.5422	3.5521	3.1657
	3.337	3.2324	3.3834	3.1877	6.2567	3.7874	3.5463	2.8884
	3.0346	3.1048	3.5699	2.9657	6.7153	3.5062	3.0421	2.7609
	2.8738	2.8713	3.1763	3.2925	5.8748	3.3499	3.0632	3.0354
	2.9191	3.3578	3.2843	2.8394	6.2972	3.4748	3.4822	3.1214
	3.1259	3.5879	3.1667	2.8807	6.6635	3.5408	3.1075	2.9218
	3.1527	3.2828	3.2642	2.8582	6.6028	3.3786	2.8751	2.9928
	2.7856	3.3254	2.9947	2.9647	6.4523	3.7889	3.3524	2.8173
	2.744	3.4014	3.2397	2.9619	5.9672	3.6579	3.1531	3.1494
	2.7404	3.5608	2.8364	2.9375	6.2149	3.7357	3.3468	3.1684
	2.8797	3.5681	3.0521	2.9317	6.2179	3.4546	3.9356	2.915
	2.7554	3.5805	3.2397	2.889	6.3272	3.5919	3.3363	2.9591
	2.8102	3.3314	2.9635	3.1705	6.5945	3.5151	3.4164	3.2142
	3.5114	3.7325	3.2856	2.9108	6.5807	3.9793	3.556	2.8361
	3.1238	3.6483	3.5958	3.153	6.1899	3.4765	3.2763	2.8579
	3.029	3.5023	4.0356	2.9429	6.788	3.7301	3.2102	2.6831
	3.4235	3.1248	3.2566	2.9826	5.9589	3.4328	3.5785	2.7819
	3.7747	3.8355	3.591	3.0759	6.3996	3.2162	2.9834	3.04
	3.5607	3.9979	3.4277	3.0022	5.9252	3.65	3.3042	2.8956
	3.97	3.5383	3.3772	2.8621	6.263	3.3914	3.5047	2.8716
	3.8885	3.0547	3.1448	3.0943	6.2929	3.6255	4.0573	3.0151
	4.0594	3.5059	3.4616	2.9081	6.1989	3.6467	3.5115	2.906
	4.1159	4.0117	3.4554	2.9603	5.7017	3.3041	3.1956	2.9262
	4.0177	3.8444	2.979	2.8757	5.741	3.6389	3.4885	2.7405
	3.8151	3.4178	3.6165	2.9559	5.8094	3.4943	3.8353	3.065
	3.8983	4.1854	3.3759	2.9482	6.3014	3.8094	3.0635	2.7856
	4.0106	3.7531	3.3699	2.8005	6.602	3.3298	3.5417	3.0162
	3.9427	3.23	3.5792	3.0525	6.0455	3.4833	3.5676	2.9602
	3.8856	3.4878	3.4467	2.8392	7.3084	4.0304	3.2203	2.7426
	4.5443	3.58	4.5196	2.8814	6.2657	4.0995	3.1529	2.9244
	4.2557	3.4869	3.5318	2.8113	6.2487	3.3982	3.0292	2.791
	4.734	2.8938	3.2268	2.9378	6.4865	4.1076	2.9311	3.0298
	4.6358	3.3161	3.4776	2.8364	6.4548	3.4544	3.6827	2.8454
	4.9649	3.1324	3.5183	2.783	6.8687	3.7832	3.3626	3.0898
	3.7873	3.3481	3.4742	2.9565	6.9665	3.577	3.1975	2.9138
	4.1634	3.2807	3.488	2.8062	7.0141	3.7448	2.981	3.0838
	4.1524	3.3808	3.3091	2.7673	5.9721	3.8303	3.3335	2.8421
	4.2457	4.0897	2.947	2.8252	6.9479	3.6924	3.6258	2.8274
	4.5472	4.0039	2.8192	3.0263	5.821	3.384	3.1381	2.9564
	4.2973	3.1157	3.1766	2.9541	5.9517	3.8076	3.4535	2.8543
	4.5473	3.6992	3.3213	2.7968	5.9179	3.6748	3.1629	2.7207
	4.7783	4.3194	3.2513	2.6924	5.8075	3.6474	3.7189	2.9861
	3.7957	3.1666	2.9906	2.876	6.0384	3.4253	3.2815	2.8454
	3.5735	3.7763	2.9687	2.8167	6.1388	3.6914	3.0402	2.8827
	3.2018	3.0962	3.1143	2.719	6.5743	3.7038	3.3372	3.0847
	3.1975	3.323	3.5408	2.9066	6.3044	3.3287	3.0956	2.688
	3.2732	3.1769	3.0632	3.1514	6.1873	3.7505	3.4288	2.9093
	2.9012	3.1302	3.3186	2.9508	6.1529	3.6641	3.9537	2.8775
	2.9055	3.1094	3.1658	2.8963	5.8475	3.5698	3.2422	2.8892
	3.0272	3.2202	3.2534	2.9712	6.2985	4.0223	4.1784	3.1403
	2.9149	3.2251	3.0829	3.0219	6.4838	3.8973	3.8205	2.9035
	3.6025	3.5602	3.3344	2.8861	5.7822	4.2944	3.5125	3.0925
	2.902	3.1396	3.0282	2.9754	6.0076	3.4	3.3394	2.9601
	3.0108	3.7679	3.0246	2.8201	5.1824	3.4567	3.1387	3.034
	2.834	3.0962	3.114	2.8326	5.6172	4.1086	3.3364	2.7439
	2.8125	3.2657	3.5495	2.8295	5.5438	3.7037	3.1633	2.7694
	2.8955	3.7338	3.2384	2.8846	5.7426	3.6034	3.2767	3.004
	3.067	3.5177	3.2556	3.091	6.0765	3.6881	2.9746	2.8392
	2.9825	3.4065	3.1202	2.8767	5.2609	3.6109	3.3944	2.921
	2.9404	3.4699	3.5028	2.7037	5.5336	3.943	3.751	2.7334
	2.9581	3.5826	2.9817	2.9009	5.6517	3.5405	3.4625	2.9388
	3.0487	3.2091	3.1323	3.0682	5.5695	3.5455	3.4466	3.04
	2.8295	3.3069	2.8967	2.8444	6.0076	3.7381	3.2162	2.9393
	2.8426	4.0208	3.2039	2.775	5.7955	3.5442	2.8422	3.0114
	3.3143	4.4262	3.1583	3.2184	5.1328	3.3892	3.2035	3.165
	3.2442	3.782	2.8917	2.8538	5.6367	3.9226	3.4682	3.2057
	3.1151	3.3719	3.1357	2.9149	5.4164	3.5708	3.1449	3.0478
	2.9999	3.7098	3.3124	2.8384	6.0197	3.6977	3.5533	2.9818
	2.8851	2.9816	3.0179	2.8592	5.8426	3.7737	3.5568	2.755
	2.8827	3.0684	2.8817	2.7714	6.1458	3.8604	3.674	2.8815
	2.7996	3.4313	3.0179	3.0195	6.6251	3.9966	3.0095	2.7998
	2.8534	3.6208	3.2982	2.8301	5.4044	3.641	3.5111	2.9595
	3.3299	3.6946	4.0701	2.7557	6.7224	3.5557	3.5006	3.057
	2.7867	3.5323	3.288	2.7999	5.9903	3.7696	3.0713	2.8672
	2.9374	3.5851	3.1873	3.2075	6.4118	3.5828	3.3261	2.8551
	2.7753	3.1947	3.1558	2.8223	6.3316	3.4841	3.3365	3.0577
	2.7093	3.3088	3.165	2.8891	6.3709	3.4904	2.8315	2.7376
	3.0619	3.4713	3.2977	2.8253	6.0145	3.6121	3.7794	3.0584
	2.9409	3.4414	3.3833	2.9896	6.7083	3.659	3.3677	2.8951
	2.9758	3.3168	3.0876	2.8985	7.5892	3.5141	3.6052	2.7932
	3.0475	3.651	2.8691	3.1264	6.9588	3.4353	3.6102	2.8853
	2.9906	3.8234	3.2504	2.8912	6.9191	4.0921	3.3163	2.9511
	2.8722	3.7356	3.4127	2.7867	6.2777	3.7062	3.4361	2.9625
	2.7893	3.4451	3.1155	2.8789	6.486	3.7516	3.2796	2.9138
	2.8261	2.929	3.3421	2.7682	5.7924	3.5655	3.9953	3.0951
	2.7767	3.2999	3.1444	2.9931	5.8623	3.6393	3.6629	3.0596
	3.0245	3.363	3.4239	2.9843	5.4102	3.4547	3.66	2.8622
	2.8635	3.1926	3.2286	2.8488	5.4146	3.7522	3.5606	3.0992
	3.0297	2.8867	3.1764	2.9386	5.6092	4.0184	3.4463	2.8986
	2.7757	3.2629	3.2189	2.9048	6.4066	4.0902	3.2088	2.9958
	2.9673	3.2516	3.0072	3.0325	5.5207	3.5394	3.3385	2.8836
	2.9807	3.1333	3.1062	2.8306	5.7439	3.8932	3.3547	2.9048
	3.2176	3.7715	3.446	2.9325	6.0784	3.6937	3.7712	2.7349
	2.9095	3.3139	2.8943	2.8611	6.7584	3.7017	3.4546	2.8673
	3.0165	3.4035	3.1073	3.1468	6.3797	3.6854	3.4778	2.9748
	2.8632	3.3436	3.6956	2.9585	6.1797	3.8661	3.5225	2.8056
	2.9431	3.4694	3.1969	2.8973	6.9779	3.7361	3.6118	2.9104
	3.0683	3.7135	3.1557	2.9435	6.8219	3.6741	3.7883	2.8776
	3.0505	3.3004	3.1918	3.1241	5.579	3.7452	3.2866	2.8297
	3.0079	3.5719	3.4122	2.9631	5.8746	3.5044	3.2627	2.7064
	3.0703	4.0432	3.7058	2.8621	6.6836	3.8581	3.3435	2.8906
	2.9582	3.069	3.461	2.7689	6.386	3.7024	3.3584	3.0161
	3.2194	3.1897	3.3643	2.7596	6.4055	3.7845	3.256	2.9957
	2.8682	3.6905	3.5222	3.1279	6.5661	3.6977	4.2123	2.953
	2.7398	3.6777	3.2074	3.0045	6.6994	3.842	3.0205	2.6747
	2.7732	3.4508	3.6701	2.814	6.2823	3.5808	3.1197	2.8573
	2.8397	3.8853	3.0253	2.9101	6.709	4.1355	3.1068	2.7828
	3.0523	3.6032	3.8797	2.8277	6.0933	3.4193	3.4188	2.9743
	3.0008	3.637	3.1632	2.7771	5.8516	3.7115	3.2198	3.1483
	3.024	3.4788	3.4907	2.9013	6.0172	3.916	3.3404	2.7622
	2.8326	3.5522	3.4569	2.9516	6.2174	3.7332	3.3968	2.9035
	2.8545	3.4821	3.2523	3.022	6.2194	3.7785	3.7935	2.873
	2.8174	3.1716	3.3989	3.0136	5.7224	3.88	3.2078	3.0433
	2.7746	3.3201	3.4195	2.8126	5.8984	3.8364	3.8928	2.7924
	2.9882	3.5304	2.8962	3.0293	5.7396	3.866	3.5756	2.9428
	2.8859	3.3783	3.2289	2.8331	6.1856	3.5056	2.9784	2.8458
	2.8074	3.4774	3.0602	2.876	6.7902	4.0125	3.2704	2.774
	2.9735	3.423	3.5409	2.885	6.0466	4.3094	3.1859	2.9835
	2.8178	3.3474	2.9956	2.9959	5.8775	3.38	2.8997	2.8491
	2.8978	3.2636	3.2335	2.9141	5.6231	3.3403	3.13	3.2734
	2.9276	3.6136	3.3185	3.0408	5.2827	3.4611	3.5427	3.3758
	2.9216	3.6261	3.4946	2.9846	6.0544	3.2606	3.6703	3.0407
	3.0608	3.3042	3.2723	2.8235	6.6406	3.5228	4.3092	2.7381
	2.7989	3.0822	3.1596	2.8913	5.8691	3.6897	3.2238	2.704
	2.8021	3.1981	2.8367	2.7315	5.9756	3.6684	3.5636	2.7509
	3.1526	3.5711	3.8414	2.8632	5.213	3.6273	3.4402	2.8189
	2.9179	3.6479	2.9497	2.825	6.2256	3.7013	3.1669	2.8763
	3.0439	3.7986	3.68	2.9512	6.4155	3.8776	3.6145	2.8573
	3.3379	4.0845	3.185	2.841	5.6504	3.655	3.4137	2.7807
	3.1172	3.9047	3.0826	2.8557	7.1759	3.5555	3.2836	2.7923
	2.9117	3.3567	3.1731	2.7898	5.2588	3.6582	3.7786	3.0506
	3.3873	4.2516	4.0994	2.8737	6.1171	3.7694	3.0949	2.7764
	2.8738	3.8473	3.1629	2.7675	5.4805	3.3478	2.9531	2.9893
	2.7819	3.6702	2.9176	2.8921	6.074	4.009	2.9917	3.038
	3.1161	3.686	3.2095	2.9004	5.2795	3.7453	3.5858	2.9043
	2.8621	3.5242	3.091	2.8232	6.3077	3.8822	3.1605	2.7278
	3.1906	3.6817	3.1159	2.9038	5.4684	3.2902	2.9641	2.9884
	4.0467	4.1229	3.1189	3.0703	5.5863	3.731	3.3103	2.8588
	3.4568	3.5729	2.8793	2.8847	5.9273	4.0995	3.4404	2.8341
	3.7549	4.5367	3.0419	2.8815	5.2736	3.394	3.2522	2.9245
	3.0652	3.9007	2.9058	2.8098	5.7982	3.9221	3.6137	2.9205
	3.3745	4.2379	3.7324	3.3117	6.104	3.6594	2.9608	2.6347
	3.863	3.8239	3.0457	2.911	6.4427	3.9703	3.232	2.8481
	3.8107	4.0798	3.3834	3.0442	5.5099	3.5375	3.1006	2.701
	4.3343	4.4327	3.2134	2.9604	5.1364	3.327	3.5668	2.6734
	3.8189	4.3664	3.3342	3.1363	6.1823	3.5688	3.1012	2.9214
	3.7771	4.5	3.3706	2.8579	5.8458	3.6215	2.9895	2.7746
	3.7976	4.4377	3.4788	2.9455	5.7722	4.0977	3.109	2.9125
	3.1076	3.9974	2.9138	2.8899	6.1222	3.7977	3.0473	2.7925
	3.8873	4.0613	3.5314	3.0538	6.2642	3.8943	3.0423	2.8991
	3.543	3.9421	3.0189	3.0443	6.4044	3.9558	2.9768	2.8362
	3.2169	4.114	3.5065	2.953	5.4104	3.7494	3.1937	2.9438
	3.0537	3.8235	3.1101	2.8829	6.0643	3.8615	3.9992	2.9076
	3.5887	3.7443	3.1786	2.8784	5.343	3.687	3.1259	2.8395
	3.2873	3.4886	3.325	2.8789	5.2164	3.2902	3.5763	2.9654
	3.466	3.951	3.359	2.9592	6.1463	3.543	3.1332	3.0963
	2.7104	2.9801	3.5116	2.8617	5.8191	3.5267	3.0198	3.0992
	2.924	3.5306	3.3309	3.013	6.1557	3.7403	2.9825	3.0889
	2.8304	3.392	3.3263	2.7968	5.9841	3.8989	3.307	3.0976
	2.8095	3.0154	3.6514	2.9288	5.3705	3.6118	3.0319	3.0927
	2.8897	3.4743	3.2412	2.9641	6.32	3.546	3.3173	3.1047
	2.917	3.5168	3.5649	2.8655	5.9132	3.4114	3.1987	2.9273
	2.8265	3.3685	3.547	3.0191	6.0981	3.7477	3.2709	3.0172
	2.9769	3.7465	3.3406	2.7133	5.8288	3.6089	3.3617	3.0198
	2.8015	3.2803	3.3145	2.7613	5.6542	3.3206	3.609	2.9029
	3.1317	3.7781	3.4564	2.9322	5.8794	3.2556	2.8951	2.7525
	3.4296	4.0141	3.3775	3.0379	6.3359	3.3779	3.2042	2.9243
	3.8426	4.3987	3.1369	3.1682	6.1968	3.6306	3.3704	2.8958
	3.0945	3.6953	3.657	2.8122	6.2247	3.7418	3.0673	3.1054
	2.8908	3.7618	3.1613	3.036	6.1138	3.5417	3.3117	3.187
	2.9038	3.7926	3.0163	2.8984	6.5427	3.6822	3.4962	2.8619
	2.9768	3.4365	3.9269	3.0292	6.2155	3.8934	3.1769	2.8796
	3.0148	3.6525	3.4724	2.9195	6.4503	3.5416	3.0339	3.213
	2.8866	3.4996	3.4489	3.0431	6.3308	4.0547	3.1703	2.9266
	2.6823	3.1812	3.3468	2.8989	6.7522	3.7364	3.2283	2.9322
	2.8045	3.0868	3.4484	2.8964	5.6251	3.5851	3.2329	3.1502
	2.9567	3.0755	2.9615	3.1024	5.9763	3.6698	3.1097	2.8916
	3.2045	3.8439	3.4155	2.9608	6.0626	3.6997	3.8592	2.9303
	2.944	3.6515	3.1034	2.8678	6.5126	3.7703	3.1983	3.0673
	2.8577	3.738	3.1786	2.8088	7.0786	3.5806	3.0859	3.0503
	3.3128	3.5925	3.3494	2.9685	6.3738	4.1357	3.2452	3.0639
	2.8949	2.9568	3.2899	2.9104	6.2482	3.9033	3.021	3.1243
	2.8576	3.1642	3.1995	2.9612	5.8518	3.3965	3.396	2.9114
	3.1374	3.8304	3.3534	2.8321	5.2814	3.6232	2.9613	3.0734
	2.9517	3.4346	3.5885	2.8466	6.9028	3.5701	3.2608	2.9096
	4.0969	4.327	3.6578	2.8831	6.8337	3.9797	3.6067	2.9117
	2.9851	3.7894	4.0502	3.0348	6.6493	3.6794	2.9304	3.172
	2.9695	3.5182	3.1422	3.0361	6.7197	3.626	2.9496	3.2731
	3.3244	3.8125	3.4039	2.8201	5.8177	3.1815	2.8748	3.031
	3.0759	3.3111	3.1862	3	6.6785	3.2924	2.9059	3.089
	2.9981	3.6543	3.2808	2.8328	7.3632	3.5646	2.7481	2.9647
	3.1669	3.549	3.4238	2.8998	7.5142	3.4484	2.9656	2.807
	2.9633	3.5505	3.7093	2.8964	6.6924	3.6351	2.9021	2.9374
	2.9365	3.5731	3.1798	2.8675	6.7111	3.8441	3.0284	2.9642
	3.0841	3.6882	3.6022	3.0818	6.5806	3.9999	3.1801	2.8922
	3.3525	3.9974	3.1652	2.8435	7.2541	3.7845	2.9978	2.838
	3.1459	4.135	3.3682	2.873	5.2614	3.5817	2.9001	2.9255
	3.1041	3.406	3.2683	2.7914	5.9862	3.6238	2.759	2.8572
	3.2015	3.6066	3.4509	3.0142	5.5818	3.4371	2.9328	2.8471
	3.5359	3.9048	2.9402	2.928	6.0725	3.4204	2.9882	3.0673
	3.135	4.042	3.3564	3.079	5.9828	3.1883	3.0745	3.1048
	3.0262	3.3913	2.921	2.92	6.3553	3.5084	2.9542	2.8625
	2.9493	3.3364	3.4116	3.1047	5.7251	3.5198	3.0886	3.0805
	3.1752	3.4989	3.2914	3.1298	6.0828	3.5839	3.0915	2.7746
	3.043	3.5957	3.5297	2.9329	6.1595	3.9114	3.3809	2.8986
	3.1271	3.9615	3.2004	3.0841	5.959	3.3588	3.047	3.0611
	3.3906	3.7057	3.6072	3.1881	6.8325	3.6269	3.2538	2.9464
	2.8399	3.3415	3.7065	3.1263	6.7749	3.7332	3.33	2.7594
	2.9217	3.1657	3.0552	2.708	6.5384	3.8926	3.0344	2.9836
	2.7439	2.9096	3.6702	3.3346	6.6028	3.6377	3.1763	2.7829
	3.0388	3.986	2.8599	3.0107	7.039	3.7215	3.2264	2.8849
	3.1091	3.5158	3.2944	3.1785	6.8935	3.7826	3.1221	2.8278
	3.254	3.505	2.9073	3.0065	6.8684	3.6002	3.0871	2.7733
	3.9249	4.0366	3.2578	2.7849	6.8021	3.3648	2.9578	2.7973
	4.1187	4.5821	3.9807	3.2264	6.5903	3.5312	3.1292	2.8744
	3.9341	5.0026	3.3969	3.1451	6.4257	3.4604	2.822	2.9108
	3.0339	3.0815	3.8601	3.1723	6.8419	3.6863	2.8524	2.8056
	3.2543	3.0018	3.3535	2.8977	6.8528	3.5733	3.4505	2.8521
	3.0394	3.5256	3.431	2.8572	6.3653	3.4732	3.0372	3.1702
	3.1826	3.8068	3.342	2.9182	7.0971	3.6883	2.9867	2.8326
	3.0768	3.152	3.2061	2.9434	6.4301	3.5681	3.2353	2.8686
	2.8876	3.5314	3.3783	2.9372	5.7729	3.3056	2.9842	2.8579
	2.9827	3.63	2.9239	3.332	6.4015	3.3756	3.5209	3.0009
	4.0365	4.0865	3.3931	3.0246	5.9308	3.5054	3.4162	2.8662
	3.646	3.8037	3.2005	3.0074	5.6998	3.344	3.087	2.8466
	4.4004	4.6284	2.9917	2.8659	5.7981	3.3019	3.5338	2.9635
	3.4663	3.9054	3.1617	3.1563	5.8359	3.5474	3.2119	2.9716
	4.2757	4.8768	2.9546	2.8761	5.4242	3.5565	3.065	2.8835
	3.6831	4.1605	3.0236	2.8286	6.1685	3.591	3.0765	3.2132
	3.5693	4.3067	3.3872	3.129	6.3488	3.0817	3.0527	3.0001
	3.4304	4.0466	3.0468	2.9643	5.1433	3.2572	3.0149	3.0633
	3.0315	3.4858	3.3336	3.1357	5.1508	3.0356	3.2207	3.0414
	2.9764	3.5436	3.409	2.8502	5.3022	3.4943	3.0194	2.8879
	3.2151	3.903	2.9757	2.8269	6.1589	3.1596	2.9462	3.109
	3.7688	4.3998	3.3863	3.0163	5.7374	3.0648	3.2781	2.8375
	3.3691	3.8618	3.4348	2.8136	5.6172	3.0181	3.115	2.9959
	4.1861	4.4775	3.5078	3.0179	5.5332	2.8846	3.0348	2.8733
	3.7583	4.0627	3.2733	3.0477	5.8388	3.7075	3.1393	3.3834
	3.7686	3.9121	3.6304	2.912	5.66	3.234	3.0084	3.1082
	3.6742	3.7377	3.2772	3.0818	5.4803	3.2608	2.9552	2.9785
	2.8204	3.5408	3.3942	2.9651	5.9762	3.6547	3.1186	3.0482
	3.0007	3.2906	3.2621	2.9196	5.675	3.3918	3.0422	3.0777
	2.85	3.4129	3.4067	3.0747	7.0117	3.4871	3.4082	2.8664
	2.9398	3.4906	2.94	2.884	5.7237	3.4323	2.9491	3.0564
	3.2558	3.5338	3.2338	2.8178	5.5376	3.3269	3.1367	2.7685
	3.6205	4.1361	2.9036	2.8087	6.1701	3.4407	3.815	2.9126
	3.3642	4.1285	3.134	2.917	5.5981	3.2925	3.0847	2.7364
	3.7261	3.9426	3.4608	2.7854	5.6545	3.8477	3.0058	2.9872
	4.4597	4.6945	3.2379	3.1279	6.0236	3.2948	3.099	3.0323
	2.939	3.5806	3.0551	2.9359	5.7309	3.2875	2.8072	2.9512
	3.2074	3.9154	3.2744	2.8685	5.619	3.4689	2.8518	2.7858
	2.9412	3.7884	3.0195	2.978	5.868	3.5838	3.0228	3.0888
	3.7251	4.8786	3.0806	3.0725	5.9011	3.3419	3.559	2.9051
	3.1428	4.0303	3.1136	2.9731	6.0199	3.2371	3.0111	2.979
	3.4483	3.6876	3.2292	2.8287	6.1466	3.1504	3.1254	3.0432
	3.101	4.174	3.0303	2.8839	5.6139	3.2962	2.8878	2.956
	3.1546	3.9233	3.0973	2.8668	6.0412	3.3852	3.1938	2.9681
	3.2419	4.128	3.2893	2.901	6.356	3.6358	3.3476	3.0441
	3.1634	3.9275	3.8596	2.9189	5.8979	3.4298	3.2589	2.8433
	3.5934	3.8822	3.4389	2.8006	6.4513	3.1617	3.2508	2.9525
	3.0731	3.9697	3.003	2.8932	5.6359	3.2502	3.0361	3.1218
	3.8757	4.489	3.534	3.2114	5.7622	3.5361	2.9371	2.954
	3.9483	4.4092	3.4095	3.0651	6.0433	3.5729	3.0578	2.7922
	3.3618	4.2813	2.9631	2.931	6.068	3.8662	2.9731	2.8807
	3.4418	4.1336	4.121	2.8721	6.0022	3.4146	3.1339	2.8058
	3.2135	4.2656	3.0278	2.8458	5.7535	3.3592	3.0064	2.9064
	3.0189	3.7897	3.1311	2.7224	6.2895	3.7809	2.9681	2.9795
	3.1417	3.7996	3.2491	2.9369	6.5542	3.8897	2.9915	3.1823
	3.6341	4.2107	3.0393	2.9242	6.2744	4.2642	2.933	2.9499
	3.0136	3.7321	3.2245	2.844	5.7787	3.1168	2.8204	2.8622
	3.3315	4.3785	3.0792	2.9107	5.798	3.3321	2.9127	3.2151
	3.4745	4.3613	3.1367	2.8295	5.6797	3.2047	3.2876	2.9974
	3.5815	4.189	3.1881	2.7398	5.96	3.5288	3.2437	2.9218
	3.3004	3.9435	3.1994	2.9702	6.1671	3.5211	3.0371	2.7571
	3.111	3.829	2.8803	2.841	5.7769	3.2536	3.3708	3.0842
	3.0403	4.006	3.0025	2.8603	5.5919	3.1821	3.2343	2.992
	3.2255	4.0585	3.1239	2.8241	6.5005	2.8993	2.9331	2.8608
	3.142	4.1254	2.8583	2.9268	5.5785	3.5551	2.8754	2.9847
	3.2137	3.9328	3.0229	2.9372	5.2453	3.6486	2.9448	2.8492
	3.341	4.2262	2.9059	2.8611	5.7179	3.7143	3.6668	2.8839
	3.081	4.019	3.2588	2.8881	6.0859	3.6074	3.139	2.8711
	3.203	3.6439	2.9603	3.0416	5.437	3.1485	2.8314	3.0205
	3.1446	3.9249	3.1387	3.0535	5.4546	3.4114	3.0549	2.7793
	2.9206	3.5309	3.0844	2.7625	5.5037	3.0954	3.2238	3.0436
	2.9376	3.6537	2.8224	2.7397	5.566	3.2002	2.9337	2.8964
	3.2165	3.6304	3.4038	2.7638	5.8796	3.424	3.1055	2.9691
	2.8367	3.6208	2.9375	3.0152	6.0313	3.5178	2.8101	2.7912
	2.8996	3.1154	3.2682	3.1492	6.2027	3.8074	2.8332	2.9764
	2.8601	3.5705	3.4235	2.9495	5.6586	2.9539	2.8788	2.9965
	2.7799	3.4727	3.1394	2.7084	6.1162	3.2875	2.9397	2.8874
	3.0445	3.467	2.9881	3.0149	5.8137	3.4657	2.9295	2.8561
	3.0201	3.6993	3.28	3.1201	5.5079	3.7724	3.212	2.9704
	3.5529	4.1845	3.4611	3.0004	5.7311	3.1195	2.7535	2.9843
	3.0721	3.5099	3.0817	3.3121	5.4822	3.4105	2.778	2.8757
	3.0113	3.6814	3.5368	2.8676	5.7135	3.4084	2.7379	3.1084
	3.2062	3.7288	3.2828	2.9337	5.771	3.3607	3.332	2.9412
	2.974	3.7366	3.2738	2.931	5.9179	3.3513	2.9033	2.8837
	3.9898	4.4354	3.1096	3.1653	6.1416	3.9798	2.8394	2.9664
	3.2027	3.6925	3.2359	2.9553	5.9714	3.2652	3.1505	3.2482
	3.722	4.0577	3.102	2.7635	6.2168	3.1071	3.2901	2.8429
	2.898	3.4728	2.9439	2.9062	5.5575	3.4427	3.1075	2.8451
	3.037	3.6372	3.0306	2.869	5.9989	3.4997	2.9978	3.1731
	2.9596	3.6595	3.2998	3.1622	6.0514	3.8491	2.9996	3.1505
	3.1317	3.4453	3.6473	3.0626	6.4187	3.7478	2.977	2.8487
	3.2246	4.0383	3.1869	2.9409	6.2819	3.5381	3.2604	2.8216
	3.2105	3.9514	3.1549	2.9089	6.1998	3.7926	3.0498	2.8799
	3.3906	4.1259	3.4222	2.944	5.6342	3.3085	3.3049	2.8816
	3.5388	4.0371	3.3522	3.3092	5.5276	3.2195	2.9805	2.9512
	3.9388	4.1472	2.9217	2.8731	5.3712	3.4622	2.9716	3.071
	3.8945	4.6348	3.835	2.9462	5.5934	3.5697	3.2362	3.0991
	4.7737	4.5141	3.2583	3.0979	5.5768	3.7718	2.8814	2.956
	4.1462	4.1363	3.3781	2.9784	5.6328	3.5646	3.2636	3.1677
	3.4928	4.1106	3.62	3.1196	5.5379	3.2335	3.0854	2.8429
	3.2645	4.3721	3.3962	2.8469	5.4545	3.4491	3.4127	3.0579
	3.2117	4.0097	3.0675	2.9392	5.4792	3.7302	2.8301	2.7947
	3.0921	3.7345	3.5843	3.179	5.4078	3.396	2.7184	2.963
	2.8923	3.5852	3.1469	2.8642	5.6994	3.6327	2.974	3.2289
	3.1489	4.0687	2.8555	3.0744	5.517	3.4711	2.9244	2.9975
	3.9251	4.6145	3.1936	2.9908	6.2586	4.047	3.3451	2.9378
	3.2703	4.0985	3.1844	3.3005	5.5244	3.5146	3.0916	2.9049
	4.0812	4.417	3.0304	2.8794	5.2649	3.4128	3.0368	2.8229
	3.7329	4.1963	3.1527	2.9569	5.6405	3.7456	3.0572	3.2236
	3.7777	4.4536	3.1559	3.1101	5.492	3.5164	3.1239	2.8451
	3.6256	4.0288	3.6953	2.8004	5.3665	3.3324	3.2775	3.2624
	3.4377	4.0715	2.9034	2.768	5.4834	3.4709	3.1514	2.8548
	3.5397	4.1432	3.3301	2.9255	5.8423	3.571	2.9233	2.7783
	4.6138	5.016	3.5912	3.1917	5.4369	3.1906	3.2018	3.0142
	3.9257	4.6078	3.0422	2.7865	5.4857	3.8177	3.0519	2.9727
	3.562	4.4593	2.8812	3.1091	5.8734	3.3976	3.5459	2.7565
	3.9135	4.5238	3.0516	2.8873	5.4511	3.4656	3.4386	2.8522
	4.239	4.2641	3.3575	3.0732	5.7911	3.2973	2.9439	2.7678
	4.0239	4.2744	3.3047	2.9087	5.5584	3.3304	2.9867	2.7651
	3.987	4.347	3.1043	3.049	5.9114	3.7511	3.1048	2.8916
	3.2848	4.1292	3.2404	2.9718	5.6151	3.8104	3.0719	2.7667
	3.1201	4.085	3.2237	2.9406	5.6982	3.3877	3.0978	3.053
	3.0424	3.8907	3.0767	2.8105	5.4354	3.3834	2.9605	2.9506
	3.4401	4.1264	3.2898	2.8321	5.7364	3.4308	3.6015	2.9131
	3.343	4.0796	2.8541	3.0974	6.2344	3.6603	2.9291	3.0468
	3.8736	4.7038	3.1743	3.0405	5.6915	3.2291	2.91	2.8043
	3.0448	3.6682	3.2936	3.1019	6.0573	3.4926	2.9902	3.0084
	3.7585	4.1394	3.6058	3.0145	6.2378	3.4456	2.9418	3.201
	3.2961	3.5788	3.2158	3.2453	5.5342	3.3414	2.8159	2.8743
	3.0395	3.5092	3.4392	2.9932	6.3064	3.5849	3.3629	3.1425
	3.0496	3.9018	3.1109	3.0263	6.1045	3.3868	3.0104	3.0252
	4.0743	4.6019	2.8904	2.8344	5.9716	3.8389	3.1416	2.781
	4.1068	4.5761	3.9095	2.9938	5.6516	3.1036	3.42	3.0219
	3.8746	4.7906	3.5468	3.0452	5.9781	3.611	3.1821	2.8892
	4.0701	4.6935	3.0724	3.0421	6.0464	3.0525	2.9933	2.9382
	4.2257	4.619	3.0365	2.9412	5.9875	3.7282	3.0205	2.8993
	3.7991	4.1079	2.8348	2.9857	5.6874	3.3254	3.0724	3.375
	3.9231	3.9593	2.7808	2.8404	5.9263	3.6393	2.8998	2.9964
	3.6116	4.1398	3.0824	3.1272	5.9639	3.8388	3.1421	2.9833
	4.5219	4.6452	3.0997	3.042	5.7633	4.0463	3.1307	3.0489
	3.9139	4.6122	3.1028	3.0167	6.5839	3.3689	3.0706	3.0622
	3.7583	4.1335	3.2669	2.9559	5.4924	3.062	3.2019	2.8824
	3.4933	4.3143	3.4608	3.1536	6.0721	3.2841	2.7891	2.8752
	3.4672	4.1532	3.3444	2.9213	5.5191	3.115	3.184	2.9061
	3.4767	3.8215	3.1878	2.8577	6.1608	3.429	2.829	2.7678
	4.0912	4.4628	3.2597	2.8255	6.053	3.3195	2.9659	2.8976
	3.9089	4.5031	3.2367	2.9764	6.4106	3.6062	3.2389	2.8797
	3.7986	4.7125	3.1644	2.8929	6.4921	3.5369	2.9667	2.8937
	4.1879	4.4064	3.3025	3.1422	5.7207	3.3782	3.2441	2.8079
	3.5726	4.3303	3.2337	3.0128	5.5052	3.5096	3.1959	3.0073
	3.409	4.3947	3.1519	2.9629	5.6263	3.8706	2.8461	2.7384
	3.7652	4.0734	3.1617	2.9815	6.4172	3.5492	3.2638	2.7243
	3.726	4.4699	3.2924	3.0097	6.1311	3.6115	3.208	2.8108
	3.157	3.8088	3.0535	3.2037	5.5293	3.2881	3.1828	2.8701
	3.5236	3.9755	2.9795	2.9663	5.7047	3.5891	3.4696	2.884
	3.4357	3.7948	3.5595	2.9319	5.3209	3.7781	3.3338	2.7768
	3.6742	4.1509	3.259	2.9051	5.5277	3.4522	3.3928	2.8538
	4.4938	4.7943	3.4594	3.1144	6.0273	3.7823	3.2434	2.7954
	3.1017	3.5875	4.1312	3.15	5.9917	3.6907	3.3461	2.6696
	3.5003	3.7909	3.3011	3.2745	5.922	3.6177	3.3475	2.7681
	3.6428	4.4078	3.4298	3.0085	5.5705	3.3228	2.9558	2.9497
	3.6308	4.0458	3.1589	2.954	5.9143	3.0814	3.1391	2.8156
	3.6878	4.1645	2.9087	2.8595	6.2676	3.6246	3.0058	2.868
	3.4423	4.3637	3.3006	3.1133	5.8877	3.7131	3.4062	2.9065
	3.309	3.8261	2.8732	2.7304	5.7609	3.5113	2.9552	2.8204
	3.6876	4.2259	3.3042	3.0135	5.7976	3.1961	3.3163	2.7993
	3.9158	4.1738	3.4924	2.9325	5.7324	3.1413	3.0068	2.9977
	4.186	4.3967	2.976	3.1367	5.7436	3.1393	3.1711	2.8635
	3.2987	3.9474	3.4015	3.0004	5.3461	3.1423	2.9484	2.8177
	3.7282	4.4586	3.8356	2.9609	5.2154	3.6398	3.1142	2.8537
	3.8249	4.3572	2.9917	2.7388	5.3303	3.2865	3.3219	2.9659
	4.0092	4.0983	3.349	2.9998	5.7416	3.317	3.2468	2.8604
	4.1363	4.3913	3.2092	3.1008	5.3775	3.199	3.0983	3.0925
	3.5166	4.4131	3.5929	3.197	5.3077	3.1169	2.99	2.9471
	4.1455	4.6085	3.0722	2.9195	5.9952	3.6886	3.4681	3.0306
	4.238	4.4902	3.361	2.7266	5.5819	3.3427	2.9542	2.8677
	3.676	4.1335	3.2103	2.9718	5.4361	3.4424	3.05	2.8662
	3.0389	3.5815	3.4906	3.002	5.61	3.4814	2.9897	2.9339
	4.1369	4.6029	3.1654	2.8894	5.8816	3.0178	3.2409	2.9637
	3.5011	4.39	3.2403	2.8686	5.9652	3.9652	3.306	2.9452
	3.8221	4.341	3.8123	2.9812	5.9589	3.7544	3.1111	2.9611
	3.939	4.1327	3.6599	3.2602	5.9283	3.3973	3.3668	2.8729
	3.6677	4.2242	3.7609	2.8819	5.5261	3.6067	2.9037	2.7803
	3.799	4.5877	3.1723	3.0417	5.6476	3.5712	3.02	2.8849
	3.5933	4.0936	3.0867	3.0511	5.8046	3.8991	3.3048	2.775
	3.9635	4.1116	3.1207	2.9185	5.409	3.3849	3.1661	2.8607
	4.809	4.7143	3.3945	2.8133	5.6037	3.4824	3.1244	2.799
	3.4398	4.1077	3.3273	2.7267	6.1929	3.3226	3.1865	2.9971
	2.8272	3.5167	2.833	2.8048	5.9844	3.3311	2.969	2.9424
	2.9608	3.2182	3.2261	2.7083	5.8643	3.3246	3.3278	2.9039
	2.8846	3.4219	3.2782	2.7022	5.9692	3.4981	3.4586	2.9632
	2.9784	3.093	3.2465	3.065	5.3594	3.6866	3.0274	2.9007
	3.385	3.9835	3.2179	2.9569	5.404	3.5862	2.9822	2.7964
	3.4478	4.2149	3.4723	3.0025	5.6332	3.3069	3.1676	2.9982
[truncated: 2,002 more rows]
