# Supplementary material for: Hydrogen Bond Dynamic Propensity Studies for Protein Binding and Drug Design
Source: PLoS One. 2016 Oct 28;11(10):e0165767. doi: 10.1371/journal.pone.0165767 (PMC5085089; doi:10.1371/journal.pone.0165767)
Supplement: S4 Table — We depict the N-O distance in Å for the different C-HBs (indicated by the pair of residues engaged in the HB) for all consecutive configurations of 4 independent MD runs, each of 20 ns length. (XLSX) [file pone.0165767.s004.xlsx]

## Sheet: Hoja1
	DISTANCE N_O : MDM2-compuesto 14b
	100-96				99-95				62-58				57-53
	Dynamic 1	Dynamic 2	Dynamic 3	Dynamic 4	Dynamic 1	Dynamic 2	Dynamic 3	Dynamic 4	Dynamic 1	Dynamic 2	Dynamic 3	Dynamic 4	Dynamic 1	Dynamic 2	Dynamic 3	Dynamic 4
	2.9905	3.0138	3.0328	3.5819	3.089	3.4202	2.9249	3.564	3.4758	3.0784	3.488	3.2708	3.0231	2.9388	2.9329	3.4733
	3.1416	3.0534	3.8959	3.0637	2.7873	3.234	2.7559	2.8521	2.9371	3.2616	3.4108	3.2449	3.1611	3.0358	3.2691	2.7016
	3.1293	2.9236	3.39	2.8413	2.8972	2.773	2.9043	2.7348	2.9011	3.2661	3.0907	3.1475	2.9332	2.9536	3.0055	2.8898
	3.2567	2.8561	3.2123	3.5735	3.1733	3.4588	3.0982	2.9121	3.2092	3.1958	3.0141	3.0328	2.9236	3.2056	3.5384	2.8188
	3.4968	2.8692	2.7808	3.0599	3.1628	3.2788	2.8012	2.9561	3.046	3.2205	3.1892	3.4721	2.9992	3.1596	3.2376	2.6385
	3.0001	2.9951	3.4048	3.4449	3.0285	2.9985	3.0447	2.9425	2.8736	3.2781	3.1877	3.2155	2.9412	2.7934	2.9092	2.8167
	3.1068	3.8354	2.9809	3.1206	2.8575	2.934	2.9274	2.7158	3.1447	3.3035	3.0338	3.4814	2.951	3.2718	3.082	3.0048
	3.2075	3.6728	3.744	3.0049	3.0317	3.4318	2.9273	3.1895	2.7835	3.4298	3.0871	3.0042	2.8568	3.2364	2.9871	2.956
	3.8566	3.2773	3.3854	3.3387	2.8721	3.0452	2.7795	2.9171	2.9333	3.0581	3.1061	3.1917	3.1748	3.0433	3.168	2.993
	3.02	3.0931	3.9582	3.1317	3.0038	3.1836	2.8215	2.9524	3.0942	3.2978	3.422	3.1967	3.1477	3.0767	3.1323	2.7622
	3.3572	3.0954	3.4258	2.8903	2.8029	3.2106	2.7211	3.2956	2.9226	3.0965	3.3548	2.9607	2.7009	2.8279	3.1259	2.9333
	3.0796	3.2155	3.1402	3.1863	3.413	3.281	2.9208	2.8343	2.9829	3.378	3.5557	3.3997	2.7469	3.2873	2.7688	2.8915
	3.5857	3.0976	3.0088	3.2793	2.793	3.505	2.729	3.0249	3.7981	3.2686	3.3969	2.9796	2.9469	2.8097	2.9117	3.1
	3.1013	3.5968	2.9445	3.249	2.9226	3.6873	2.7989	3.2007	3.0309	3.487	3.3442	3.0036	3.0413	3.1247	2.9738	2.932
	2.995	3.3288	3.4794	2.9767	3.2047	3.1271	2.7669	2.7875	3.3683	3.2497	3.4538	3.5085	2.9515	3.211	2.9321	2.9839
	3.3891	3.1938	3.4069	3.2026	2.755	2.9117	2.823	2.9676	3.2062	3.4179	3.4308	3.6203	2.9071	3.1124	3.1343	3.0511
	3.7288	3.7563	3.3171	2.9018	2.8926	3.0517	2.9015	3.0766	3.3974	3.5196	2.9777	3.142	2.9543	2.8541	3.2444	2.9665
	3.696	3.3738	3.1847	2.9714	2.8603	3.1333	2.7982	3.1978	2.8072	3.2036	3.7214	3.0489	3.0343	3.505	2.9076	2.8528
	3.5055	3.5774	3.2644	3.0889	2.9064	2.7414	2.9	2.7792	2.9563	2.9662	3.2094	3.0116	3.0661	3.1641	2.8631	2.9627
	3.5669	3.1861	3.5278	3.3986	2.9346	2.8939	2.639	2.8956	2.8995	3.4486	3.7237	3.2536	3.0882	2.9983	3.3548	3.153
	3.1734	3.302	3.1835	3.2005	2.9226	3.0748	2.7652	2.6912	3.1751	3.4324	3.201	3.0518	3.2029	3.5215	2.9959	2.935
	3.5926	3.2473	2.9339	3.2159	2.9099	3.274	2.943	2.8485	2.9334	3.4629	3.4642	3.5287	2.9786	2.9946	3.5041	2.9258
	3.3752	3.5366	3.0693	3.5792	2.8295	2.8376	2.981	3.0227	3.2894	3.4061	3.3348	3.1479	2.8107	3.6825	2.9823	2.862
	3.0541	3.451	2.921	2.9108	2.995	3.1866	2.7216	3.288	3.1531	3.3607	3.0769	2.9865	3.2151	3.1331	3.0563	2.8943
	3.4004	3.363	3.4322	3.4427	2.9612	2.8511	2.8353	3.1618	2.879	2.9297	3.2547	2.9278	2.852	3.1219	3.2063	2.9925
	3.5204	3.2788	3.0287	3.2784	2.8055	2.8512	2.8297	3.1344	2.896	3.095	3.6177	2.7883	3.2423	3.0778	3.3181	3.0854
	3.5041	3.3824	2.907	3.2749	2.8362	2.7731	2.9834	2.9622	3.0892	3.2801	3.0983	2.9212	3.5235	3.0849	2.9151	3.0705
	3.8339	2.9973	3.1891	2.9802	2.9684	2.824	2.9815	2.9433	3.0731	3.7343	3.0676	3.4267	3.3249	3.3636	3.373	3.161
	3.4677	3.4203	3.1166	3.3404	2.7587	2.8267	2.8178	2.9804	2.7863	3.2813	3.3324	3.3575	3.1761	2.9257	2.8205	2.9549
	3.0704	4.3631	3.3731	3.2124	3.0026	2.901	3.0078	2.9325	3.1017	3.5784	3.3837	2.8995	3.1495	3.0414	2.8421	3.3661
	3.0071	3.5448	3.7853	3.1024	3.088	3.0808	3.1672	2.901	3.0884	3.6301	3.9336	3.0521	2.8062	3.06	2.9043	2.964
	3.0234	4.3483	3.1023	3.5006	2.8569	2.9347	2.9019	2.751	2.8725	3.8742	2.8689	2.9475	3.1093	2.9985	3.0704	2.9083
	2.9482	4.8472	4.086	3.209	3.0952	2.8599	3.0813	3.3365	3.142	3.4143	3.8028	3.0274	2.7602	2.8542	2.7938	2.8009
	3.0307	4.429	3.3529	3.1514	3.1094	3.004	2.9089	2.8599	3.4163	3.3112	3.5165	3.3239	3.1604	2.9271	2.9432	2.776
	2.9653	4.6	3.6374	3.3341	2.9957	2.9429	2.8127	2.9856	3.1931	3.3147	3.2814	3.1973	3.0339	3.4181	2.8168	2.9842
	3.1883	4.3761	3.8065	4.2908	3.1295	2.9019	3.0567	3.0349	3.0224	3.2674	3.7066	3.0018	2.9548	3.0673	2.7888	3.2099
	2.996	4.2215	3.4961	3.565	3.3321	2.8482	2.9969	2.9949	3.0022	3.4428	3.0555	2.7497	2.9605	3.1737	3.2439	3.0092
	2.9732	5.3441	3.0394	3.4933	3.0484	3.3389	3.0703	2.8492	3.0543	3.5759	3.3537	2.9046	3.2493	3.0822	3.2099	3.0768
	3.2033	6.2597	3.2823	3.122	3.0914	3.425	3.2836	2.8767	2.8457	3.5206	3.1738	3.1658	3.0648	3.1866	3.0488	2.9722
	2.88	4.733	2.9078	3.0872	2.9425	2.7375	3.1364	2.9217	2.7934	3.0115	3.0354	2.9095	2.9578	2.962	2.7634	2.8575
	3.1952	5.1842	2.8165	3.6303	2.9461	3.2772	3.4851	3.0701	2.8159	3.3772	2.9966	2.8152	2.972	3.416	3.2404	2.7798
	3.0661	4.735	3.1617	2.9596	3.0131	2.9148	3.0378	3.2488	2.8368	3.3174	3.0323	3.0722	3.1896	3.2963	3.2466	2.9072
	2.8768	5.5948	3.2555	3.2258	3.4297	3.2181	3.0392	3.0189	2.9589	3.098	3.216	2.8818	3.0205	3.1693	3.198	2.7897
	2.7423	7.0778	2.8825	2.8773	3.5203	3.628	2.9939	2.8608	2.958	3.3236	3.0963	2.9314	2.9411	3.014	3.1593	3.0491
	2.9753	5.2903	2.9403	3.0615	3.1962	3.1458	3.3922	2.8791	3.5989	3.7242	3.2033	2.8386	3.0358	3.0309	2.9969	2.8179
	3.2147	5.7174	2.7552	3.0835	3.2617	3.7496	3.3078	2.8743	3.1092	3.5561	2.9371	3.2054	3.025	2.8849	3.1453	3.0399
	3.1359	5.6486	2.8551	2.9403	3.2093	2.9021	3.1578	3.1897	3.1857	3.1941	3.446	2.8238	3.0797	3.1127	3.5037	2.8359
	3.1064	5.2272	3.188	3.0911	2.982	3.2757	2.9107	2.8661	2.8763	3.3345	3.4517	2.9866	2.8436	3.1374	3.0887	3.0579
	2.8976	4.257	3.1336	2.8953	2.8081	3.5604	3.0647	3.2214	2.857	3.1529	3.0439	2.7464	3.0461	2.6831	3.1326	2.9492
	3.221	4.6827	3.2865	2.9949	2.917	3.7584	3.2643	3.1381	3.0447	3.7383	3.1003	2.984	3.1657	3.1172	2.9868	2.8671
	3.3669	5.0101	3.0777	2.9927	3.1281	4.2574	3.1361	3.2052	3.3352	3.4739	3.2207	3.0034	3.2131	2.9256	2.9692	3.4999
	3.3445	4.8113	3.2644	3.0365	2.9703	4.029	3.5123	3.0903	3.1588	3.3513	3.5295	2.7546	3.0804	3.0199	2.9282	2.9358
	3.2108	5.0053	3.1611	2.8794	3.0168	3.4401	2.9543	3.1312	2.988	3.5642	3.4566	2.9506	3.2913	2.855	3.0822	2.9272
	3.0203	4.2183	3.0903	3.1082	2.7839	3.5613	3.4236	3.5725	3.0992	3.4289	3.7007	2.8667	2.9626	2.8308	3.3571	2.9293
	3.0231	4.4228	2.9138	3.069	2.8844	3.6731	3.2751	3.7598	3.2269	3.253	3.465	2.9187	3.0651	3.0723	3.2417	2.9072
	3.7301	4.0342	2.8065	2.9138	2.8783	3.1753	3.0038	3.0318	2.9256	3.3976	3.2785	2.9365	3.0176	3.0548	2.8239	3.0404
	3.6846	4.895	3.137	3.1961	2.9621	3.9583	3.1004	3.3092	3.4441	3.4801	3.3794	2.8019	2.9713	3.4264	3.4158	2.721
	3.8224	5.2338	3.0723	3.0683	3.1874	3.7347	3.0456	3.2994	3.5281	3.1146	2.8799	2.7975	3.0563	2.9538	3.1905	2.9595
	4.1748	4.97	3.7757	3.0444	3.0409	3.801	3.0451	3.2774	3.0562	3.4045	3.0496	3.1825	2.9438	3.2555	3.0573	2.8168
	3.0606	4.9585	3.2247	3.0458	2.763	4.1309	3.207	3.0647	3.0436	3.4895	3.1384	3.0081	3.0204	3.2743	3.1347	3.07
	3.1861	3.7092	2.7738	2.9641	2.9815	3.3785	3.1469	2.9364	3.1009	3.5193	3.4359	3.0128	2.8062	3.2388	3.2876	2.8902
	3.1966	4.7287	3.2013	2.9692	2.6721	3.2256	3.5975	3.0656	3.0681	3.5228	2.9887	3.1356	2.806	3.1231	2.8902	2.9623
	3.0907	3.5304	2.9139	2.792	3.0884	2.7823	3.1647	3.0607	3.3531	3.5722	3.3939	3.0333	2.9116	3.2298	2.8954	3.009
	3.0006	3.7105	3.0299	3.3916	2.8895	3.0304	3.2414	3.1447	3.0286	3.6145	3.3486	2.9611	2.993	3.5206	3.0518	2.7682
	3.5591	3.1509	3.1531	2.8544	2.704	3.146	3.2632	2.8897	3.3786	3.9084	3.3807	3.0869	2.9641	2.8772	3.672	3.0265
	3.4237	3.9871	3.0275	2.869	2.9826	3.6497	2.9013	3.1589	2.9147	3.6848	3.3218	3.1994	2.948	3.0329	3.1539	3.197
	3.0109	4.209	3.0094	3.2089	2.9374	3.0322	2.9907	3.2107	2.8089	3.3811	3.3582	3.2801	3.0221	3.1507	3.1269	2.7867
	3.1574	4.5877	3.4304	2.9254	3.0739	3.5471	3.3559	3.3514	2.8127	3.724	3.1648	2.8554	3.0306	2.9508	2.9483	2.7563
	2.8688	4.9897	3.207	2.8541	2.9904	3.8066	2.9172	3.0961	2.8786	3.4008	3.2131	3.2813	3.0626	3.2057	3.1355	3.0645
	3.1254	4.9652	3.2876	2.8132	3.0574	4.1339	2.7078	3.0969	3.2644	3.7593	3.27	2.7505	3.0375	2.7197	3.1347	2.7577
	3.0947	4.8041	2.9878	3.1317	3.071	3.8856	3.0378	3.0777	2.8155	3.2616	3.0816	2.9379	3.2147	2.8572	3.214	3.0621
	2.8991	5.0155	3.1365	3.0737	2.9822	3.3398	3.1782	3.1415	3.1	3.3609	3.5735	3.1201	3.4515	3.0978	2.9984	3.0279
	2.9822	4.6799	3.2044	3.5031	3.3276	3.6955	3.4575	3.3807	2.9178	3.2759	3.2807	2.9803	2.9098	3.0904	3.2781	3.0315
	3.0672	5.2554	3.0705	2.8475	2.8689	3.1827	2.9478	2.9989	2.9708	2.9804	3.32	3.0067	3.0173	3.1065	2.9282	2.9295
	3.554	4.5406	3.0969	2.9205	3.1223	3.6717	3.0919	3.5952	2.9242	3.3775	2.9972	3.2528	2.9587	3.0287	2.9924	3.0109
	3.7068	4.1879	3.0757	2.734	2.9711	3.4748	2.9742	3.0055	3.1774	3.5918	2.9799	2.9502	3.0954	2.9509	3.0142	3.0306
	3.2702	4.2917	3.1074	3.2362	3.1148	3.9335	3.1117	3.288	3.5504	3.5838	3.4447	3.0974	3.1864	2.7949	3.4565	2.8582
	3.8656	4.9236	2.8039	2.9241	2.8593	4.1607	2.9585	3.3695	3.1111	3.6436	3.0621	3.1161	3.0578	3.0338	3.0853	2.9623
	4.1967	4.686	3.3068	2.9358	2.8989	3.0496	3.2095	2.7608	2.7873	3.7548	2.9052	3.1677	2.9444	3.2159	2.9575	3.1698
	4.3616	5.1019	2.8799	2.8267	2.7989	3.1168	3.1363	3.0492	2.8169	3.5611	3.0964	3.5551	2.9529	2.9867	2.9909	2.8938
	5.0842	5.1375	3.138	3.0003	2.7681	3.7602	3.4257	3.4455	2.9506	3.3506	2.9361	3.8438	3.042	2.9044	3.306	2.8892
	4.508	4.8137	3.0419	3.0144	2.7522	3.6971	3.0039	3.1354	3.0785	3.369	3.5158	3.9941	3.3246	3.2708	3.1738	3.084
	4.9937	5.1269	2.9626	2.9262	2.8815	3.8954	3.1208	3.2339	2.7527	3.2018	3.6628	3.2416	2.9092	3.0907	2.9227	2.9168
	4.7656	5.4534	2.8701	3.0291	2.8985	3.8813	3.1895	3.2869	3.2612	3.0721	3.0394	2.8697	3.0249	3.2778	3.1453	3.0234
	5.0985	4.3346	2.8088	2.9999	3.2116	4.0937	3.0418	3.2819	3.1196	3.0582	3.2448	3.2417	3.2203	2.955	2.8523	3.1194
	5.3324	4.5742	2.7685	2.8378	2.9606	3.5122	3.01	3.2219	2.916	3.1301	2.9114	3.1203	2.7667	2.9141	2.9325	2.9084
	5.1463	4.0026	3.1086	3.0742	3.226	3.7122	3.1338	3.0502	3.0551	3.3413	3.5302	3.0582	2.7787	3.0803	3.1303	3.0766
	5.9425	3.6532	2.8914	3.2374	2.9741	3.2025	2.991	3.571	2.8461	3.608	3.0163	3.2938	3.0401	3.2605	3.0797	3.3457
	5.5093	3.2087	3.0119	2.9944	2.9922	2.9064	3.1105	2.9641	2.8252	3.4877	3.2506	3.2446	2.9533	3.0706	2.8577	2.7593
	5.6245	3.7854	3.2307	2.9792	2.9986	3.53	2.9551	3.4643	2.9013	3.5332	3.0625	2.9507	2.9409	2.9582	3.3024	2.9508
	5.0775	3.7367	2.9287	3.107	2.8468	3.1437	3.157	3.2301	2.9622	3.0131	3.2514	3.2166	2.9637	2.9704	3.0442	2.9255
	5.3592	3.0777	2.9257	2.8005	3.0084	3.1115	3.0435	3.0913	3.0887	3.2767	2.9361	2.9353	3.1104	2.831	2.9766	3.1823
	5.3055	2.9082	3.0165	2.9263	3.0851	3.0811	2.8975	3.0818	3.045	3.1104	3.232	3.2155	2.9292	2.7722	3.0761	3.0027
	5.5739	2.966	2.9255	2.9162	2.8372	3.1883	3.3941	3.1055	2.9687	3.3525	3.1239	3.4197	2.9148	3.2547	2.8657	2.9663
	5.1587	2.8158	2.9448	3.1655	3.0486	3.166	3.1769	3.3657	3.0094	3.0935	3.4982	3.1106	2.9118	2.9833	3.3056	3.0598
	6.1884	3.4179	3.1173	2.7888	3.0101	3.3984	3.0161	3.1243	2.87	2.9989	3.3661	3.1363	2.919	3.01	2.8485	2.7044
	5.9624	3.1106	2.7379	2.834	2.8641	3.0201	2.914	3.1457	2.8344	3.1994	3.3336	3.2264	3.1367	2.9816	2.8796	2.9204
	5.1565	3.0953	2.7817	2.9606	3.0012	3.024	2.9863	3.0834	3.0466	3.1433	3.3577	3.2839	3.1076	3.3776	3.1655	2.7509
	5.5809	3.5653	3.5608	3.0638	3.1769	2.8845	3.5411	2.8326	3.0655	3.4537	2.9582	3.1935	3.5122	3.1099	3.3518	2.8864
	6.0406	2.7689	3.3321	3.2332	2.7541	3.0492	2.9326	3.1334	2.8623	3.4185	3.7595	3.0507	3.1169	3.0544	3.1268	2.7438
	5.5295	2.9751	2.9055	2.9663	2.914	3.1099	3.2733	3.3465	2.9789	3.2854	3.0212	3.1414	3.3183	3.289	2.7808	2.974
	6.0848	3.4473	2.818	2.8818	3.0162	3.0524	2.9469	3.1059	2.9152	3.416	3.113	2.849	3.005	3.093	2.9116	2.8603
	5.9891	3.5928	3.1541	3.0284	2.7543	2.8441	2.9353	3.3397	2.9844	3.4194	2.8658	3.0345	3.066	3.0805	3.1476	3.1805
	5.2088	3.4789	2.9535	2.9599	2.7423	2.8272	2.8699	2.9129	2.9588	3.313	2.9258	2.9737	2.8888	3.0773	3.0614	2.8159
	5.4594	2.9765	2.8636	3.1694	3.0221	3.1644	2.998	3.0351	2.9513	3.6699	3.1276	3.4592	2.7783	3.1969	2.7396	2.8261
	5.5285	2.9098	2.9797	3.1575	2.7645	3.005	2.8526	2.9556	2.9163	3.4161	3.0641	3.1472	3.1273	2.9699	3.2231	3.0804
	5.5195	2.9977	2.8809	2.8781	3.1455	3.0783	3.0857	2.9838	2.8161	3.515	3.0948	2.8569	2.8954	3.0934	3.1512	3.0747
	5.8707	2.8542	2.8954	2.9992	2.9287	3.2127	2.9385	3.098	2.9084	3.6088	3.5776	3.0167	2.92	3.1052	3.4731	2.9063
	5.4434	2.8936	3.4752	3.0974	3.0173	3.0316	2.8545	3.1105	3.4428	3.4113	3.2092	3.1957	3.055	2.9459	3.1823	2.8305
	6.2087	3.3025	3.1529	2.9446	3.0787	3.1091	2.8366	3.0892	2.9902	3.1274	3.4357	3.3409	2.8255	3.0064	2.7757	3.0606
	5.2551	3.0446	2.9533	3.0034	2.9797	3.1606	2.9697	3.034	2.836	3.1622	3.173	3.1444	3.1548	2.9579	3.1571	2.7212
	5.8107	2.8768	3.3999	3.1303	2.8423	3.1935	2.9336	3.0448	3.3428	3.22	3.21	2.94	3.0204	3.1331	2.9764	2.7725
	4.9651	3.0737	2.8559	3.016	3.0706	3.1794	3.3235	3.1575	2.8384	3.3482	3.2391	2.982	2.8824	2.9568	2.9641	2.9518
	5.4352	2.9548	2.937	3.042	3.0471	3.1408	3.1412	3.4059	2.9627	3.2576	3.1162	3.2037	2.8799	3.1536	3.1175	3.0278
	5.5589	3.4764	2.9025	3.2268	2.8912	3.3484	3.0425	3.5094	3.0339	3.6801	3.5335	2.878	3.0619	3.1246	3.1459	3.1098
	5.4805	3.0429	2.9143	2.9765	3.1289	3.2173	3.0078	2.9605	3.0017	3.0877	3.7118	3.1583	2.8411	3.0422	3.3965	3.0852
	5.2258	3.1654	3.2418	3.202	2.8457	2.9246	2.9497	2.9483	2.9694	2.9413	3.4498	3.1754	2.935	3.3511	2.8663	2.9344
	5.3392	3.0373	2.761	3.1338	2.9857	3.1384	2.9479	3.117	3.0108	3.2007	3.3431	3.0062	3.0135	2.8561	2.8819	2.9596
	6.1585	3.4541	3.0821	2.9832	3.164	3.1856	2.8642	3.0791	2.7738	3.1682	3.4799	2.898	3.2124	3.0761	3.4804	2.8122
	4.9316	2.9412	3.6041	3.4607	2.9436	3.0716	3.489	3.0814	3.0996	2.9664	3.5022	2.8863	3.0052	3.1292	3.4691	2.9706
	5.4632	2.9344	3.0065	3.2765	2.9285	3.1607	3.2071	2.9921	3.6064	3.6651	3.1062	2.8911	2.9406	2.8342	3.2406	3.5004
	4.947	3.0052	3.0106	3.2497	2.8718	3.1388	3.0959	3.0132	3.2932	3.1072	3.3725	3.3885	3.15	2.9507	2.9085	2.8774
	5.1915	2.9854	2.8984	2.9532	2.9149	3.1518	3.0499	2.8348	3.4337	3.2336	2.7545	3.2026	2.8961	2.9757	2.987	2.9451
	5.7128	2.9418	3.0539	2.9564	3.1001	3.1192	3.1902	3.1731	2.965	3.0785	3.0712	2.8086	2.831	3.1222	3.0953	3.1771
	5.514	3.0944	3.0847	2.9299	2.851	3.0851	2.9734	3.1324	3.0025	3.4266	3.1968	3.0436	3.2629	2.9674	3.0374	2.7681
	5.4233	3.0323	3.1612	2.9767	2.8496	2.9098	3.099	3.0656	3.1575	3.5981	2.8202	3.2205	2.8656	3.0795	3.4407	2.9286
	5.4668	3.1551	3.1	3.0644	2.9927	2.9645	2.8845	3.1616	2.9658	3.206	3.1857	2.9209	2.8777	2.9642	3.2688	2.9145
	5.7163	2.8796	2.7698	2.9505	3.0278	2.9501	2.9772	3.1337	3.3596	3.782	2.8791	3.3404	2.8132	2.9916	2.8809	3.0669
	6.0064	2.7912	2.9538	3.0848	2.9853	3.056	2.9537	3.0328	3.2389	3.7315	3.216	3.0464	2.7534	3.0587	3.2108	2.7112
	5.7487	3.1574	2.9803	3.1597	3.1532	2.7829	2.931	3.0062	2.9285	3.991	3.1699	3.2191	3.1633	2.9226	3.119	3.3441
	5.0608	3.317	2.7701	2.9047	2.7787	3.2772	3.0973	3.2974	3.0223	3.4791	3.3108	3.0984	2.9832	2.8957	2.9004	2.8897
	5.2175	3.1403	2.8788	3.181	3.0282	2.9849	3.1173	3.0507	2.9789	3.3793	3.053	3.1048	3.0117	3.0012	3.0413	2.7062
	4.9372	2.8967	2.6942	2.8903	2.8136	3.2212	3.1462	2.9215	3.2546	3.5363	3.0752	2.9606	3.0192	2.8152	2.7377	2.7679
	5.3905	2.802	3.3589	2.9938	2.8113	3.3862	2.8158	2.9975	3.1178	3.3262	2.8879	2.9482	3.2304	2.9914	3.1459	2.9087
	5.6713	3.4485	2.9389	2.8456	2.9478	2.9667	2.9211	2.8675	2.7647	3.1472	3.1298	3.3439	2.983	2.8533	2.9333	3.0284
	5.8182	2.9828	2.9796	3.1851	2.8684	3.1719	2.7339	2.9819	2.8771	2.9762	2.8857	3.0074	2.9572	3.1005	3.0693	3.1157
	5.1366	2.7922	3.085	3.2134	2.9813	3.1033	3.1858	2.9064	3.2315	3.5725	3.9351	3.0341	2.9726	3.0468	3.1105	2.9062
	4.9639	2.9713	3.044	3.2121	3.0768	3.0213	3.1246	2.837	3.2217	2.9887	3.7124	2.8007	2.9994	3.1622	3.2059	2.8192
	5.1463	2.8853	3.021	3.166	3.5865	3.0896	2.84	3.033	2.9897	3.0805	4.4896	3.0817	2.9394	2.9126	3.0583	2.9427
	5.0156	2.9656	2.8824	3.1401	2.7779	3.0513	2.9093	2.9337	2.9156	3.337	3.4074	2.9346	2.8408	3.0644	2.82	3.1513
	5.623	2.7809	2.7949	2.8704	3.1433	3.0189	2.8595	2.9866	2.7025	3.7486	3.8735	3.1425	3.0413	3.0843	3.3813	2.807
	5.3715	3.2107	2.8495	3.2444	3.0006	2.9861	3.0513	3.2131	3.2563	3.0712	3.6511	3.2654	3.167	2.9727	2.9769	2.8221
	5.1312	3.2061	2.8388	2.9463	3.0134	3.2296	3.0729	3.1261	2.816	3.3407	3.3567	2.9382	2.8677	2.9328	3.2805	3.2154
	5.0434	3.2715	3.2961	3.239	2.8624	3.1798	3.1462	2.9922	2.9865	3.1332	3.3619	3.1395	2.9168	2.8979	3.4523	2.9792
	4.9646	3.1758	2.8317	3.1776	2.9068	3.164	3.2337	3.091	2.9491	3.3948	3.5645	2.9065	2.8366	2.9423	3.4828	2.973
	5.3118	3.2428	2.9366	3.2061	3.086	3.1028	2.9442	3.0351	3.0721	3.572	3.2642	2.6852	2.9605	3.0457	2.9937	3.0445
	5.513	3.1013	2.8983	2.8147	2.9638	3.4738	2.9574	2.9826	3.2052	3.1617	3.2467	3.021	2.8131	3.1014	3.1199	2.9164
	5.7087	3.2672	3.0748	2.8366	3.008	3.3253	3.2013	3.0745	3.0085	3.0939	3.3932	3.0249	3.0067	3.1008	2.7448	2.843
	5.7877	2.8453	3.335	2.8268	2.864	3.0295	3.2663	2.9418	3.475	4.2724	3.1247	2.8399	2.9606	3.0565	3.0697	2.7816
	5.4565	2.8627	2.6524	3.1044	2.8448	3.0413	2.9574	3.3387	2.8002	2.9913	3.5216	3.0439	3.0174	2.9591	3.4873	2.7494
	5.6308	2.6713	3.001	3.0528	3.0224	2.9023	3.082	2.7943	3.0024	3.5169	3.7044	3.0606	3.1181	3.0499	3.3899	2.9861
	5.4973	2.7557	3.1218	3.0175	2.9945	2.9997	3.1125	2.912	2.911	3.8947	3.3935	3.3287	2.9964	2.9084	3.0551	3.093
	5.6278	3.0088	2.7944	2.8605	2.7963	3.2189	3.3953	2.7668	2.8273	3.6666	3.3254	3.2369	2.9557	3.2588	3.0673	2.8961
	5.1869	2.9376	3.01	3.0083	3.0568	3.1186	2.9999	3.0676	2.9856	3.8851	3.7312	3.1675	2.8525	2.9897	2.9527	3.2267
	5.2343	2.8041	3.01	3.1438	2.9091	2.8737	3.1342	2.8608	2.9829	3.2938	3.2038	3.1339	3.0013	2.9259	2.9492	2.8648
	5.802	3.0892	2.8523	3.3017	3.0487	3.3167	2.8979	3.0789	3.1747	3.7163	3.2344	3.2434	2.7548	2.8365	2.8634	2.9359
	5.3567	3.1949	3.1684	3.1042	2.8501	2.8635	2.7704	2.9154	3.0616	3.4192	3.068	3.0632	2.9615	2.8819	3.0319	2.7181
	5.5485	3.1361	3.059	3.0607	2.8177	3.0653	3.0277	2.9461	2.8965	3.3732	3.1913	2.8769	3.1293	3.1683	2.991	2.9217
	5.4205	3.4664	3.0291	3.3245	2.8995	3.1734	2.9044	2.6725	3.049	3.6293	3.1778	3.3567	2.8278	3.1697	3.4036	2.9668
	5.3089	3.18	2.9722	3.5769	2.888	2.8908	2.8957	2.9999	2.9734	3.4275	3.0812	2.7984	2.9586	3.5623	2.9505	2.7933
	5.2809	3.3099	3.3281	3.1365	2.9149	3.0551	3.1348	2.8732	2.8954	3.4069	3.5872	2.9818	2.8116	3.072	3.1595	3.0766
	6.0691	3.4457	3.1406	3.0989	2.9988	3.0101	2.8887	3.0746	3.3831	3.6614	2.9058	2.8497	2.9771	2.9295	3.2354	3.0665
	5.9546	2.8304	2.9127	3.1033	3.0316	2.9415	3.2428	2.7629	3.3652	3.5335	3.0859	2.7969	3.0139	2.9491	3.2351	3.0227
	6.0864	3.2113	3.4108	3.3536	2.8918	3.1168	3.3287	2.9227	2.9859	3.3915	3.2123	2.9351	2.9358	3.5351	3.5335	2.9977
	5.1716	2.8415	3.1121	2.937	2.8736	3.5058	2.8927	3.1541	3.3116	3.0525	3.192	3.0692	3.1141	2.8218	3.0173	2.8199
	5.5073	3.1497	2.7549	2.9012	2.9686	2.7886	2.8232	3.1061	2.9327	3.4449	3.2694	2.9186	2.9311	2.7992	2.9608	2.9598
	6.297	3.4195	3.0628	3.0721	3.1505	2.8989	3.4088	3.0889	3.0856	3.086	3.0487	2.8601	3.1681	3.0994	3.0144	2.9212
	5.6391	3.1321	3.5427	2.8517	2.7702	3.0093	3.0506	3.2242	2.9623	3.7076	3.3517	2.7276	2.9585	2.8835	3.1586	2.7929
	5.5064	3.082	3.0334	3.3165	2.9548	3.3621	2.9837	3.1394	2.9168	3.9604	3.1486	2.825	3.0484	2.7425	3.0456	2.9757
	5.6578	3.2032	3.2534	2.8682	2.9038	3.3058	3.1977	3.2378	2.9368	3.3837	3.3719	3.0116	3.1222	3.3177	2.9286	2.7863
	5.5888	2.8543	2.7089	3.308	3.163	3.1399	2.9271	3.1156	2.9555	3.4222	3.1868	2.8758	3.1971	3.1738	2.8915	2.9068
	5.7395	3.2241	2.9399	2.8756	2.8688	3.4043	2.9897	3.1998	3.1233	4.1971	3.6083	2.9424	2.9445	2.9637	2.9371	2.9646
	5.5308	3.762	2.9212	2.8889	2.9713	3.0471	2.9323	3.3343	3.0374	3.5155	3.0701	3.4259	2.9855	2.9724	2.9594	2.9125
	5.4907	3.1932	2.9437	3.0233	3.0077	3.1556	2.8943	2.9853	3.2106	3.7224	3.223	3.7874	2.8608	2.8139	3.5929	2.9832
	5.7807	2.8041	2.8904	2.9338	2.7196	3.0814	3.1727	3.237	3.2489	2.9898	3.0577	3.1961	3.2412	3.0532	3.0411	2.8903
	6.0647	3.145	3.1013	3.0614	2.7769	3.0494	3.1511	3.0047	3.0336	3.1809	3.0842	3.0077	3.1431	2.8729	2.9869	3.1926
	5.7127	2.9271	3.2208	2.8513	3.0544	3.1268	3.1334	3.1171	3.0834	3.7331	3.1714	3.1901	2.8591	2.9928	2.8898	3.1028
	6.1364	2.9111	2.9695	3.0636	2.9301	3.1661	2.8884	2.9883	2.7272	3.3087	3.0053	3.3174	3.0659	2.9852	3.1994	3.0721
	5.372	2.9785	2.8841	3.0345	2.8278	3.1653	2.9011	2.9792	3.3014	3.6042	3.2959	3.2517	2.7947	3.123	3.1299	3.0251
	5.0735	3.0503	3.7215	2.8749	3.1066	3.2195	3.1169	2.9871	3.2103	3.75	3.938	3.1377	2.9022	2.9719	3.5613	2.8774
	5.434	3.0472	3.0705	2.9234	2.8918	2.6945	3.0302	3.0771	2.9832	3.431	3.4297	3.0713	3.0684	3.0712	3.1517	2.7022
	4.5232	3.8069	2.7991	3.1433	2.9847	3.1275	3.0483	3.3405	3.1897	3.383	3.3969	2.9509	2.7247	3.022	2.7809	2.9931
	5.0232	2.8577	2.9498	3.0116	3.0788	2.8535	2.9324	2.8769	3.2385	3.4704	3.2478	3.0575	2.798	2.9477	2.9924	2.8893
	5.596	2.916	3.155	2.8589	2.8878	3.0796	2.8308	3.0488	2.8169	3.2905	3.1938	3.0457	3.1534	3.0644	2.9049	2.9393
	5.2453	2.8852	3.1537	3.0597	2.8771	3.0186	2.8131	3.2132	2.9948	3.3822	3.1861	3.0876	3.0031	2.9069	3.2845	3.0557
	5.3418	3.2117	3.1359	2.9648	2.8566	3.2526	3.1607	2.9447	3.1907	3.0966	3.6533	3.0554	3.0207	2.9721	2.9567	3.2918
	5.1701	3.0793	3.3084	2.723	2.9678	3.1107	2.9616	2.9588	3.5394	2.9538	3.0838	2.7816	2.8121	3.0933	2.9771	3.0202
	5.0447	3.0325	2.8618	3.2439	3.1584	2.9607	3.0946	2.7015	3.1285	3.1432	3.3199	2.9629	2.9812	2.7874	2.9316	2.9615
	4.9684	3.0472	3.1843	2.9558	3.0339	2.9925	2.8306	2.8418	2.8038	3.6034	3.3349	3.2652	2.8512	3.0721	3.2348	2.9123
	5.29	2.9283	3.0576	2.8818	2.8991	3.3422	3.2584	2.986	2.8299	2.896	3.1374	3.2153	2.8651	3.0701	2.9849	3.1481
	5.2742	2.7887	2.9722	3.5379	3.1236	3.0429	2.9028	2.9792	2.9578	3.158	3.0322	3.0374	2.9835	3.0658	2.8827	2.9175
	5.5851	3.0294	3.11	3.0851	2.8718	3.1106	3.129	2.8349	3.0779	2.9903	3.5658	2.9769	2.8445	2.8808	3.1607	3.1214
	5.3104	2.8802	2.9632	3.2425	2.966	3.0058	3.2027	3.0954	3.0585	2.8636	3.6092	3.1472	3.1475	3.019	3.3533	2.8815
	5.0319	2.9167	2.7345	2.856	2.9368	3.1626	3.0403	2.8319	2.8825	3.9871	3.4433	3.3529	2.8243	3.4585	2.9402	2.703
	5.4299	2.7979	2.9715	2.9283	2.8384	3.0286	2.9958	3.0315	2.9376	3.0532	3.2179	2.9586	2.963	2.8594	3.1569	3.0878
	4.8917	3.2037	3.17	3.0011	2.9315	3.5409	2.977	3.3452	3.005	3.0015	3.0922	3.1386	2.8548	3.0176	3.1754	2.989
	5.6935	3.0917	2.9486	2.9708	2.9472	3.1523	2.9821	3.376	2.9202	3.3179	3.2141	3.0901	2.9057	3.104	2.9924	2.9471
	5.6547	2.9855	2.9369	2.9245	2.8049	3.1781	3.0694	3.0872	3.0175	3.7326	3.5915	3.1915	2.8933	2.8778	3.3177	3.4134
	5.6609	3.0616	2.9534	2.9986	2.7271	3.3869	2.9838	3.3835	3.2352	3.0152	3.5205	2.9065	2.8912	2.7204	3.3395	3.1219
	5.3591	2.9927	3.1011	3.0526	3.1585	3.2213	3.2766	2.9474	3.0955	3.3856	3.3745	3.3217	3.0801	2.7089	2.9207	2.8265
	5.3632	2.7902	2.7752	3.0575	3.0186	2.9636	3.0031	2.8547	3.0157	2.9437	3.1329	3.4129	2.8907	3.1341	3.194	3.1323
	5.3874	2.9899	2.9137	2.902	2.8999	3.1489	3.1267	2.9685	3.152	3.5355	3.4479	3.7874	2.8593	2.916	3.1207	2.9134
	4.5853	2.8111	2.8608	3.0708	2.8166	3.0293	3.2511	3.1735	3.0773	3.1091	3.2587	3.1577	3.1329	2.8631	3.8142	2.9434
	5.1779	2.9742	3.2746	2.9741	2.8995	3.3409	3.2754	2.9508	3.0818	3.2834	3.3004	2.8188	2.9687	3.0775	2.9567	2.7312
	5.6064	2.8813	3.1127	2.7985	3.0489	3.3029	2.7777	3.1639	3.3	3.1149	3.2689	3.0729	2.7707	2.7901	3.0251	3.0431
	5.7519	2.8822	3.1374	2.8651	2.9073	3.2018	2.862	3.1216	3.2392	2.913	3.2554	3.3316	2.7973	2.9243	3.9165	2.8115
	4.7064	2.9104	3.155	2.8831	2.9593	3.2152	3.0666	3.3515	3.0771	3.1479	3.4148	3.2277	2.9536	2.7798	2.9175	3.2753
	5.8085	3.0348	2.9621	2.8748	2.964	3.6207	2.9135	3.4815	2.9959	3.3279	3.0673	3.088	2.8983	2.7228	2.9926	2.9945
	5.1907	2.8255	3.1975	2.7826	2.885	3.6321	3.3175	3.1787	2.9216	3.1866	3.3784	3.0102	2.7604	3.1045	2.7249	3.0658
	5.4399	2.8693	3.4367	2.9558	2.8644	2.9488	3.1903	3.1858	3.0143	3.2872	3.1977	3.138	3.1846	2.8612	2.9914	3.1211
	6.0182	3.0627	2.8688	3.034	3.0268	3.1477	3.1167	3.1146	3.144	2.8638	3.0665	3.2381	2.924	2.687	2.897	2.918
	5.2943	3.1492	2.9889	2.8479	3.0873	3.4889	2.9732	3.323	2.948	3.6084	3.0634	3.0413	2.8582	2.7726	3.1135	3.0004
	5.1066	3.2986	3.2046	3.0502	3.0924	3.2148	3.1904	3.0032	3.0411	3.6736	3.3533	2.8857	2.8279	3.0025	2.9392	3.024
	4.9985	2.8398	2.7086	2.8784	3.0022	3.0449	2.8881	3.0579	2.9089	3.0396	3.3646	2.8385	2.9261	2.8282	2.8187	3.0198
	5.0283	2.9337	3.158	2.9356	3.2996	3.0029	3.1933	2.9071	3.0587	3.0729	2.9324	2.9008	2.8424	2.9111	3.2948	2.9806
	5.3693	2.9269	3.1115	3.2717	3.4254	3.1734	3.0032	3.2854	2.7916	3.142	3.5728	2.9572	2.9265	3.0122	2.9042	3.2643
	5.3178	3.4245	2.8673	3.3876	3.4866	3.4553	3.2235	3.3865	3.2214	3.04	2.9868	3.0251	2.854	2.7793	2.9139	3.1729
	5.2292	2.818	2.9166	3.4219	3.1805	3.0258	3.1903	3.0152	2.8846	3.3013	3.1848	3.2535	3.0401	3.0556	2.876	2.8527
	4.9506	2.7159	2.8585	2.8065	3.0662	2.9623	3.1336	3.2032	2.9556	3.0747	2.9154	3.0811	2.7906	2.8377	2.8867	3.0116
	5.4856	2.9313	2.9509	2.9663	3.0144	3.0891	3.1675	2.8881	3.4164	2.9124	4.5584	2.9058	2.9249	3.0423	3.0231	3.0108
	5.4703	3.0971	3.0227	3.5038	3.0806	3.2392	3.1672	3.4166	3.4292	3.6778	3.3491	3.1734	2.9264	3.1532	2.8798	3.1964
	5.4631	2.7794	2.9407	2.8986	2.913	3.0441	2.9934	3.1177	2.9838	3.008	2.9279	3.089	2.8465	2.6932	2.9725	2.8851
	5.6482	2.8687	3.3235	3.2036	2.7884	2.9257	2.9557	3.1914	3.086	3.3053	2.9196	3.1359	3.0375	2.815	2.8072	2.9261
	5.1944	2.7901	3.4883	2.7151	2.9248	3.1452	3.2466	2.9661	2.8587	3.0155	3.2425	3.1214	3.2754	2.9153	3.009	2.9631
	5.3104	2.7771	2.9811	2.9209	3.1103	3.2608	3.286	3.1852	3.1345	3.2461	3.3661	3.0007	3.1166	2.8595	3.3972	3.1037
	5.8605	3.259	3.1623	3.0129	2.9449	3.1636	3.3976	3.0475	2.8568	3.2825	2.9215	2.8958	2.8915	3.0414	3.2197	2.938
	5.824	3.0548	3.0224	3.0109	2.8203	3.8005	3.3869	3.2385	2.8484	2.9208	3.015	2.8206	3.1517	2.7705	3.0579	3.2736
	5.7082	2.9301	2.842	2.6983	2.9343	2.9277	3.6607	3.0217	2.8229	3.149	3.157	3.1595	3.0145	2.8199	2.8495	3.2542
	5.0654	3.1172	2.9845	3.2757	2.8487	3.1845	3.3193	2.9726	3.0857	2.948	2.9556	3.3263	3.0698	2.8995	3.2005	3.3902
	5.8317	3.1406	2.8922	3.0553	2.914	3.1839	3.302	2.8769	3.2148	2.9312	2.9703	3.1992	3.8033	2.9014	2.985	2.8762
	5.3004	2.7394	2.8438	2.8015	2.8207	2.9924	3.0757	3.0972	3.3676	3.206	3.4515	3.3661	3.0045	3.0731	3.1268	3.0015
	5.7658	3.0543	2.9389	2.9677	3.0719	2.9753	2.9098	3.0427	3.0763	2.9281	2.8689	2.9846	2.8474	2.7879	2.8226	2.8742
	5.4963	2.8434	3.4074	2.8459	2.7985	3.2935	3.3176	3.0312	2.9648	3.1712	3.3529	3.2528	3.1145	2.8932	3.089	3.0169
	6.1364	3.0353	2.8661	2.792	2.9165	3.1842	3.0483	3.2898	2.9018	3.4157	3.0545	3.0158	3.2225	2.7954	3.3867	2.8795
	5.2231	2.8219	2.932	2.8844	2.867	2.9909	3.2086	3.1086	3.0344	2.9139	3.1706	3.1617	2.9791	2.9504	3.4033	3.3497
	5.6644	2.7654	2.8518	2.9242	3.4454	3.3254	3.0098	3.1557	2.8695	3.0206	3.0505	2.888	3.1056	2.9788	3.1161	2.9572
	5.365	2.904	3.4499	3.1574	2.845	3.1504	3.0007	3.1094	2.847	2.9905	3.0006	3.1589	3.065	2.968	2.9561	3.1243
	5.8985	3.1224	2.9447	2.8766	3.0373	3.0455	3.0531	3.0332	3.032	3.2238	2.948	3.0391	2.854	2.7669	3.142	3.1822
	5.3607	3.4121	2.9125	3.2822	2.7692	3.0313	2.9218	3.2612	2.795	3.1641	2.8449	2.9266	3.3642	2.9221	3.3622	2.8278
	5.3001	3.0479	2.8736	3.1343	2.8055	3.0095	3.016	3.1315	2.8982	3.04	2.978	3.2457	2.981	2.9438	3.1876	3.3851
	5.0057	2.8939	2.9691	2.8348	2.7861	3.1841	3.085	3.1871	3.0421	3.1324	2.8859	2.9044	3.1797	2.889	2.8586	2.9465
	4.7498	2.8691	2.6754	2.8586	3.2213	3.3051	3.19	2.8764	2.9464	3.0639	2.9408	3.0019	3.1593	2.7894	2.9767	3.0768
	5.7879	2.8116	2.8176	2.7445	2.7412	3.0833	2.7294	2.9581	2.9887	3.4591	2.9422	3.0775	3.1006	2.9599	3.0743	3.0678
	5.5816	2.8721	2.7835	2.6937	3.0569	3.1071	2.9541	3.1983	3.1759	3.0193	3.0739	2.9327	2.9656	2.78	3.0974	3.0661
	5.6731	2.962	2.7236	2.8011	2.836	3.6262	2.9723	3.13	2.9249	3.1616	3.0811	3.1065	3.1081	2.8261	2.739	3.2619
	5.3005	3.0428	3.1339	2.9147	2.734	3.2855	3.1335	3.2866	2.9097	3.2522	3.1522	2.958	3.1422	2.8005	2.993	2.9673
	6.0384	2.7943	2.9458	2.8725	3.0716	3.464	3.0587	3.2299	3.1713	3.2357	3.3917	3.4091	3.0558	2.9936	2.7081	2.9908
	5.528	3.0588	3.0129	2.9594	3.1743	3.0978	2.9883	2.9034	3.1293	3.1199	3.0885	3.5205	3.0978	2.7685	2.8596	3.5705
	5.3186	2.9102	2.8616	2.9338	3.0788	3.0972	3.2749	2.9687	3.0285	3.2493	2.8793	3.3401	3.0634	2.9712	3.1607	2.9542
	5.4559	3.0375	3.0318	2.9235	2.7763	3.0625	3.2381	3.1261	3.2038	2.9982	3.1525	3.4032	3.0585	2.9458	3.1455	2.9363
	5.0141	3.1043	2.9398	3.3431	2.927	2.8757	2.9213	2.9737	3.3856	3.0917	3.091	2.9885	3.1024	2.9446	2.7883	2.9727
	4.9428	3.1908	2.9915	3.1303	3.0245	3.2522	3.0024	3.2219	2.9109	3.0461	2.9827	3.186	3.0276	2.7674	3.4588	3.1057
	5.8069	2.8579	3.2277	3.1634	2.9528	2.8949	3.2223	3.1178	3.3124	2.8059	3.1094	3.7584	3.0032	2.9887	3.2672	3.1299
	5.0745	2.8799	2.8473	3.3807	3.027	2.8695	3.088	2.7775	3.2905	2.8185	3.0959	3.086	2.9405	2.9556	2.7948	2.9837
	5.346	2.8741	3.1396	3.0639	2.9895	2.9358	3.0202	2.8882	3.051	2.936	3.0258	2.9681	2.919	2.9546	2.8462	2.8224
	5.1446	2.8686	2.9517	2.7814	2.9516	3.195	3.1262	3.0604	3.1357	2.8584	3.0184	3.0592	2.9773	2.9467	2.9114	2.9721
	5.3697	2.9993	2.7807	2.9984	3.0829	3.4276	3.0842	2.9772	2.8138	3.1222	2.9421	3.0793	3.2481	2.8292	3.0408	3.214
	5.5115	3.1791	3.1491	3.1985	2.784	3.344	3.075	2.9426	2.7366	2.7999	2.7345	3.0171	2.8751	2.8357	2.9643	3.1825
	5.1117	2.819	3.0672	3.0906	2.943	2.9911	3.2974	2.9737	2.9563	3.2957	2.9897	2.9185	2.8669	3.046	3.0495	3.0016
	5.4542	3.1075	2.9432	3.1252	2.9152	2.8507	2.9575	3.5031	3.1273	3.5081	2.915	3.1056	2.9203	2.8612	2.9536	3.1049
	5.6908	2.9886	3.2361	2.826	2.8884	3.1156	3.342	2.9917	2.9338	3.7045	2.8741	3.02	2.936	2.8942	2.7645	2.9136
	5.1634	2.949	2.8084	2.9402	2.8037	2.9101	3.4394	3.1164	3.1433	3.1438	2.987	2.859	2.8928	2.8903	3.0657	3.0845
	5.5381	2.9321	2.8943	3.2384	2.7118	2.938	3.1555	2.8283	3.1347	3.2939	2.772	2.9786	2.8648	3.0551	3.5303	3.0983
	5.5819	3.2206	2.8652	3.1844	2.8364	2.9714	3.1606	2.9467	3.1868	3.1187	2.8358	3.5851	2.983	2.8169	2.8155	2.9686
	5.8956	3.0681	2.9835	2.8903	3.082	3.1035	3.1785	3.0485	3.0759	3.0219	2.9323	3.1386	3.0576	2.6777	3.1416	2.9623
	5.6569	2.9662	3.1758	3.0129	3.0829	3.1112	3.0391	2.9554	2.8232	3.2641	2.9696	2.9714	3.062	3.0543	3.4175	2.9869
	5.2043	2.7632	2.9116	3.2534	2.7292	3.0428	3.0495	3.1943	2.9429	3.1491	3.17	2.866	3.0566	2.7922	2.9334	2.9255
	5.6781	2.8926	3.0282	2.8915	3.0071	3.0871	3.1117	2.9344	3.107	2.9875	2.9841	2.8388	3.1111	2.8556	2.7447	2.9072
	5.4644	3.2167	2.7912	2.9593	2.8577	3.0003	3.1132	3.1379	2.886	3.1539	2.7859	3.0644	2.7945	3.31	2.8191	3.0645
	5.8193	2.9756	2.9785	2.9032	2.7866	2.9123	2.9012	3.1989	2.8188	3.0542	2.9957	3.0301	3.0079	2.6965	2.9316	3.0403
	6.1308	2.8339	3.1598	3.3637	3.15	3.114	3.0284	3.2089	3.091	3.1227	3.1341	2.8474	2.8627	2.7287	2.9917	2.928
	6.1523	2.9948	2.8393	3.0806	2.7971	3.3266	3.3525	3.3752	2.9651	2.961	2.8486	3.2679	3.0271	2.8359	2.8382	3.117
	5.7558	3.087	3.233	3.0019	2.87	3.343	3.091	2.8751	2.9524	3.4014	2.983	3.0521	2.8987	3.1109	3.2674	2.977
	5.5129	2.8764	2.8054	2.7604	2.9797	3.3312	2.9414	2.8616	2.9936	2.9389	3.0659	3.5565	2.9505	2.7126	2.9777	3.0618
	5.6728	2.813	3.0423	2.7988	2.8873	2.9525	3.0635	3.1045	2.7884	2.8621	2.9933	2.9997	2.993	2.9988	3.02	2.8515
	5.7716	3.1413	2.7976	3.0892	2.9069	3.0075	3.0202	3.0403	3.2126	3.1525	2.8438	2.88	3.163	2.7626	2.8352	2.7932
	5.6022	2.8414	2.8529	2.9278	2.8234	3.0245	3.0866	3.1057	2.9909	3.0848	2.8836	3.0072	3.1084	2.9087	3.1271	3.3041
	5.2064	3.0197	3.0156	2.9419	2.8336	3.5677	3.0364	2.8238	2.8421	2.9008	3.0939	3.6819	2.9155	2.8675	3.0097	2.9935
	5.3093	3.2014	3.0503	2.9309	2.8659	3.0071	2.9452	2.9341	3.1726	2.6848	3.0937	3.6048	3.1584	2.8757	2.8088	3.1096
	5.3372	3.0338	3.001	2.7835	2.8294	2.9358	2.9915	2.8238	3.4022	2.9922	2.9375	3.302	2.8118	3.0446	2.9463	3.13
	5.8525	3.062	3.0283	3.2914	2.938	2.9535	2.9722	3.1011	3.2929	2.9689	2.9397	3.0118	3.0925	2.9952	3.2397	3.0866
	5.1843	2.736	3.3513	2.9231	3.7262	3.3891	3.2819	3.0369	3.1425	2.8612	3.0485	2.9296	2.9023	2.9542	3.1716	3.1138
	5.3746	2.8255	2.9103	2.8752	2.9042	3.339	3.1696	2.8502	2.8345	3.0729	2.8185	2.9121	2.8719	2.9238	3.064	2.8509
	5.4628	3.1682	3.0621	2.921	2.7869	3.5694	3.0299	3.0025	3.3935	2.8721	2.7398	2.9684	3.4381	3.0198	3.3682	2.7984
	5.1158	2.9855	2.9047	2.8796	3.1935	3.275	2.9496	3.209	3.1944	3.1068	3.1186	2.8019	3.2588	3.1913	3.0154	2.89
	5.9305	2.8838	2.9178	2.7549	2.7476	3.3823	3.0208	2.8884	3.548	2.9868	2.9805	3.2261	2.835	2.8684	3.0014	3.1049
	5.3003	2.9193	3.3209	2.9565	2.9535	3.1236	3.2064	3.3166	3.0379	2.8825	2.9845	2.8278	3.0613	2.8938	2.9816	2.8612
	5.5018	3.02	3.2671	3.1195	3.1434	3.3949	2.9523	3.1132	2.9715	3.1359	3.0386	2.9187	2.8418	2.9185	2.9122	3.098
	5.9467	2.8883	2.9946	2.9477	3.2582	3.295	3.1306	3.0668	2.8071	2.9501	3.0459	3.0646	2.8773	3.0836	3.0088	2.9684
	5.8194	3.0812	3.1838	2.9336	2.8208	3.0795	2.8655	3.4512	3.2343	2.9974	3.0858	3.3533	2.6881	2.7993	3.1568	2.8933
	6.3983	2.8719	3.0627	3.0343	2.9438	3.2642	3.0231	3.1055	2.9458	2.9337	2.8339	3.2427	2.9564	2.8975	3.1068	2.9177
	6.7015	3.202	2.8251	3.0815	2.757	3.2271	3.2315	3.5391	2.7413	3.0426	2.7836	2.8453	2.7408	2.8364	3.0871	3.1852
	5.7234	2.9587	2.8755	2.676	2.9203	2.946	3.1355	3.3076	3.0354	3.1187	2.9364	2.9065	2.8015	2.9212	3.0349	2.9369
	5.5375	2.9427	2.9626	3.0995	2.8758	3.3261	3.3007	3.2613	2.7729	2.9703	2.9675	3.2166	3.2256	2.8534	2.9358	3.0423
	6.247	3.2893	2.8229	2.8411	2.9105	3.1079	3.2569	3.2368	2.7944	3.2897	2.8307	2.8668	3.0256	2.9398	3.2285	2.9825
	6.2246	2.677	2.8446	2.8456	3.1041	3.2962	2.9268	3.0496	2.8317	3.2639	2.9107	2.835	2.8331	2.8096	3.1156	2.8682
	5.5143	2.8062	2.8538	3.0336	3.0242	3.1755	3.0526	3.2201	3.1505	3.0558	2.9019	2.7093	3.0284	2.8857	2.9956	3.1097
	5.4489	2.8923	3.0603	3.1296	2.678	3.5599	2.8278	3.1044	2.8692	3.2689	3.1152	2.7529	3.0841	2.8754	3.053	2.7505
	5.5284	3.1417	3.081	3.1302	2.7503	3.274	3.5777	3.2104	3.0503	3.1831	3.2264	2.9363	3.0114	2.9577	3.0172	3.327
	5.6533	3.2578	3.1711	2.8391	2.8178	3.1456	3.4943	2.8977	2.7989	2.7067	3.3161	2.9296	2.9114	2.907	3.0706	3.3813
	5.2051	2.8086	2.9588	3.1543	3.0418	3.0227	2.9701	3.0297	3.1172	2.9341	2.7474	3.042	3.2941	2.8467	2.8245	3.0592
	6.4527	2.9166	2.7233	3.0042	2.7921	3.3834	3.2565	3.1861	2.7998	3.0696	2.8432	2.8726	3.0222	2.9312	3.2379	2.8632
	5.6198	2.9403	3.0832	2.999	2.9899	3.1336	2.9407	3.0327	2.9306	2.9945	2.7515	2.8798	2.8105	2.9828	3.9001	2.9365
	6.1628	2.8659	2.7659	3.2875	2.9204	3.2972	3.2559	3.0283	3.028	2.8015	3.3485	2.8324	2.8966	2.7566	3.0922	3.3543
	6.0856	2.9612	3.1251	2.9776	2.9117	2.8321	3.1607	2.7731	2.9986	3.0943	3.0857	2.8976	3.3934	2.9373	3.1953	3.1854
	6.1431	3.0191	2.895	2.8522	2.8858	3.189	3.115	2.9706	2.8332	2.9511	3.095	2.8109	2.8515	2.9779	2.8402	2.9005
	6.1184	2.8995	3.4081	3.171	3.0139	3.192	3.2444	3.0414	3.2148	3.3958	2.9162	2.8433	2.8272	2.7785	3.0441	2.9485
	5.467	3.0094	2.8737	3.2809	3.058	3.0206	3.0712	2.9095	2.8857	3.3467	2.9861	2.8948	3.0079	2.8542	3.0935	3.0595
	5.6576	3.0904	2.8435	3.4454	2.8467	3.4759	3.0758	3.1576	2.8761	3.203	2.9839	3.0582	3.1754	2.8693	2.8887	3.097
	6.259	2.9525	2.9573	3.1445	3.1329	2.9927	2.899	3.0089	2.8373	2.9894	2.7417	3.1388	2.9595	2.8199	3.1392	3.0839
	5.3749	2.8949	2.9152	3.3599	2.8709	3.1633	2.8943	3.4213	2.9083	2.9884	2.8058	3.1352	2.9215	3.1119	2.9467	2.752
	5.7926	3.0251	3.0754	3.8906	3.0703	3.3142	3.5013	3.3556	2.7809	3.3156	3.0436	3.2125	2.7929	2.6559	3.3523	2.8733
	6.5567	2.8968	2.8419	3.0515	2.8315	3.3127	3.222	3.009	2.9842	2.7501	3.0374	3.1091	2.811	2.9539	2.9978	3.2452
	5.8952	3.0022	3.2838	3.8731	3.0822	3.0901	3.4329	3.4395	2.8558	2.9035	2.8208	2.8462	2.8484	2.9706	3.0154	3.2761
	5.8984	2.9886	2.9785	3.2322	2.8966	3.1669	3.0233	2.9892	3.0206	3.4988	3.0521	2.6974	2.7222	2.8212	3.0084	3.0064
	5.4272	3.1807	2.9523	2.804	2.804	3.0233	3.1759	3.1199	3.3038	2.9811	2.9243	2.9166	3.1994	2.9786	2.9972	2.7941
	5.5653	3.2718	2.9358	2.9707	3.1477	3.0957	3.186	3.1918	3.3454	3.0705	3.0038	2.7839	2.9718	2.9358	3.0055	2.9361
	5.6499	3.0508	2.85	2.9401	2.8153	3.3476	2.9894	3.0607	2.9603	2.9684	3.0839	3.1253	3.0591	2.7416	3.1696	2.8676
	5.1532	3.0069	2.954	3.0064	2.8744	3.1892	3.1883	3.4213	3.1684	3.1463	2.8457	2.9477	2.9488	2.8813	3.2148	3.3569
	5.37	2.9992	3.0701	3.3038	2.8339	2.8753	3.5945	2.9134	3.2106	2.9652	2.8902	2.8971	2.9425	2.8671	3.1548	3.0916
	5.273	3.1084	2.8308	3.4322	3.0924	3.041	3.1998	3.2375	3.2584	2.8846	2.7935	3.0348	2.905	2.8104	2.8093	3.0438
	4.8477	3.1757	3.0828	2.984	3.0798	3.2075	3.3562	3.1495	2.8169	3.0589	2.8888	3.0879	3.0014	3.1895	3.0897	3.247
	5.2038	2.8882	3.3172	3.0317	2.9464	3.0018	3.1566	3.2297	3.0165	3.1812	2.8017	3.1071	2.9038	3.0256	3.0877	3.0873
	5.0866	2.9668	2.7836	2.9416	3.0888	3.3696	3.3057	3.1326	3.1858	3.0629	2.6966	2.8985	2.967	2.8217	3.1128	3.4745
	5.4211	3.3836	3.0819	2.8374	3.0126	3.3377	3.1121	3.0696	3.0303	2.8904	3.1027	3.303	3.1917	3.0875	3.0589	3.1294
	4.9996	2.9102	2.972	3.4314	2.8725	3.0398	3.0416	3.1088	2.9276	3.0947	3.0095	3.1738	2.625	3.1727	3.1769	3.1679
	5.0995	2.9367	3.3083	3.3235	3.2129	3.4488	3.3645	3.1921	3.2078	2.8977	2.7665	2.8183	3.0009	2.7886	3.0543	3.1911
	4.8814	2.8962	3.2495	2.7175	3.0762	3.2195	3.4009	2.8029	2.9065	2.7386	2.8143	3.2851	2.9257	2.9582	2.9136	3.2692
	5.4456	3.1557	3.0853	3.0483	2.9693	3.0747	3.4509	2.9929	3.219	3.0788	2.8617	3.2365	2.9965	3.1108	3.3512	2.9864
	4.8903	2.7884	2.9818	2.859	3.098	3.1429	3.1565	2.8941	3.2952	2.8954	2.815	2.7594	3.1682	3.0388	3.0147	3.4449
	4.7902	2.9491	3.0371	2.8793	3.0735	2.8682	3.421	2.9716	2.9462	3.1195	3.0834	3.0465	2.8623	3.1437	3.1822	2.94
	5.5492	3.0131	3.0205	3.0219	2.9824	3.2316	3.4074	3.1637	2.9146	2.8555	2.8524	2.9601	3.0094	2.9667	2.8671	3.4196
	5.1834	2.9109	3.027	2.903	3.2978	2.8648	3.064	2.9109	3.4568	2.9816	2.8346	2.7193	2.9269	2.9262	3.0715	2.9009
	4.8374	2.8497	3.1315	2.7252	3.0038	3.0161	3.3378	3.1668	3.0012	3.0559	2.6948	2.8723	3.0331	3.0168	3.0682	3.0969
	4.3332	3.0354	3.3429	2.8036	3.1372	3.2114	3.1709	3.0391	3.1376	3.0608	3.2593	3.2425	2.8447	3.1405	2.9449	3.0937
	4.4923	2.8503	2.8426	2.8092	2.8212	3.1567	3.197	3.2078	3.2753	3.0168	2.856	2.8623	2.8672	2.9064	3.0613	2.989
	5.2229	3.1566	3.4118	3.5772	3.0266	2.9933	3.0897	3.0691	2.8085	3.2223	3.0727	3.1117	2.8614	3.0523	3.0543	3.1663
	5.1716	2.9948	2.9377	2.9953	2.935	3.0741	2.9855	2.9799	2.7568	3.1967	2.9084	2.7551	2.9863	2.8993	3.0472	3.0177
	4.9888	3.5381	3.0524	3.1549	3.0938	2.9941	3.3487	2.9245	2.906	3.0302	2.8558	3.1244	3.3604	2.898	2.9764	3.2996
	4.9612	2.9018	3.0164	3.0906	2.9645	2.8369	3.3386	2.7838	3.0077	2.7929	3.0314	2.9946	2.8798	3.2648	2.9554	3.1717
	4.7343	3.1412	2.8067	2.9161	2.7726	3.2462	3.1898	2.9232	3.026	3.1439	2.8716	2.744	2.7265	2.9214	2.7767	2.9897
	4.6444	2.9488	2.8962	2.975	3.1649	3.1779	3.2947	3.1165	2.8802	3.225	2.8822	2.9861	2.9989	3.127	3.0073	3.1606
	5.9343	2.8368	2.8374	3.0064	3.26	2.9635	3.4333	3.1575	3.1179	3.7784	3.0436	2.9802	2.989	2.7043	2.7732	2.8371
	5.6573	2.9607	3.0719	3.0355	2.9421	3.1487	3.4079	3.1222	3.1396	3.1638	2.9327	2.8739	2.9923	2.7553	2.9244	3.0815
	5.4079	3.0558	2.8578	3.007	3.0762	3.0539	3.1516	3.0359	2.9472	3.1302	2.9507	2.9643	3.0481	2.8189	3.0205	2.9613
	5.3756	3.1558	2.7766	3.0593	2.8794	3.0272	2.8893	2.973	2.9667	3.0061	2.9664	2.8682	3.0048	3.0365	2.9968	3.0663
	5.6206	2.8709	3.0933	2.9801	2.8174	3.1909	3.1402	3.4237	3.1222	3.2774	2.7964	3.0073	3.0149	2.7563	3.0156	3.0033
	5.5687	2.8995	2.7895	2.8006	2.8206	2.9202	2.8078	2.9814	2.8918	3.4364	2.9098	3.2103	2.9643	3.0999	3.1144	2.9235
	5.6112	2.9973	2.8739	2.9785	2.9501	3.4664	3.13	2.9006	2.9792	2.794	2.8801	2.9052	3.3501	3.0405	3.0874	2.8896
	5.7096	2.8145	3.0042	3.1454	2.9212	2.9183	3.1012	2.7802	3.1912	3.0524	2.9196	2.7682	3.0473	2.9013	2.912	3.1698
	5.6018	3.0642	2.7444	2.7588	2.9798	3.1297	2.9013	2.9932	2.9303	3.3412	3.0524	2.8274	2.869	3.034	3.1084	2.933
	5.3503	2.9473	3.1159	3.1517	2.8172	3.6577	3.3106	3.038	3.1446	3.0358	3.0978	2.8006	3.0695	2.9977	3.14	3.0277
	5.6643	3.1745	3.1078	2.7334	2.8334	3.0488	3.3307	2.91	3.2931	2.7994	3.0374	3.2127	2.9022	2.8708	2.9259	3.009
	5.8602	3.0818	3.6921	3.0604	2.7963	3.5126	3.0662	2.9316	3.2522	3.4022	2.9261	3.0064	2.9284	2.7083	3.0763	3.2808
	5.6801	2.7459	3.564	2.9727	2.8097	2.9711	3.6311	2.8999	3.0438	2.8993	2.9207	2.9249	2.7161	2.9507	2.8465	3.3798
	5.1432	2.9689	2.852	3.0327	2.7857	3.1105	3.3358	3.1414	3.004	3.1738	2.8445	2.9837	3.0712	2.8572	2.861	3.2504
	5.2879	2.7131	2.9405	2.9973	2.9418	3.0347	3.2734	3.0435	3.0418	3.2084	3.0222	2.9495	3.1189	2.9651	3.2962	3.033
	5.3659	2.8231	2.8312	2.9608	2.8384	3.2098	3.4415	2.9076	2.9739	3.2886	2.8971	2.9678	2.8978	2.9437	3.0083	3.0573
	5.24	2.9689	3.5386	3.1101	2.7989	3.2405	3.4458	2.9921	3.2645	2.8672	2.8027	3.0843	2.8957	2.8926	2.9276	3.0743
	5.705	3.1412	2.9613	3.5087	2.8224	3.4578	3.4995	3.0793	3.1068	3.1194	2.9275	3.1787	3.0817	2.9843	2.7978	2.8271
	5.5323	2.7708	3.1754	3.1279	2.8732	3.3516	3.0461	3.0756	2.932	3.0243	2.8786	2.8357	2.862	2.9788	3.0831	2.8446
	5.6843	2.953	3.6439	2.9224	2.9886	3.0617	3.023	3.1122	2.8831	3.2174	3.0675	2.9559	2.8314	2.8285	3.1494	3.0889
	5.1601	2.7479	2.9253	2.8071	2.9035	2.928	3.1958	2.8815	2.9924	3.3188	2.856	3.2065	2.8692	3.0987	2.9579	2.9101
	5.5215	2.7866	3.0334	2.9605	2.8589	3.313	3.1988	3.1873	2.9863	3.1286	2.8917	2.8296	3.1128	2.8884	3.0932	2.8019
	6.122	2.9584	3.1568	3.03	2.931	3.1828	3.0107	2.8728	3.3109	2.9481	3.2312	2.9479	2.8397	3.0876	3.5083	2.931
	5.98	3.0398	3.2505	2.8004	2.7966	3.4665	3.0829	3.2271	2.9467	3.4243	3.664	2.7644	2.8256	2.9191	3.002	2.9534
	5.7823	2.9632	2.8839	3.3427	2.9653	3.336	3.2709	2.9454	3.2974	3.5294	2.987	3.1263	3.1212	3.0088	3.2375	3.4832
	6.2353	2.9465	3.1439	3.1572	3.1758	3.2744	3.1158	3.0475	3.3881	2.9822	3.0136	3.091	3.0738	2.8257	2.9757	3.2396
	4.7717	2.6974	2.9313	2.977	2.9271	2.9391	3.1501	3.0007	3.2613	3.7374	3.066	3.112	3.0196	3.4356	2.969	2.7521
	5.1501	2.7803	2.6745	3.0122	2.7996	2.8065	3.0579	2.9522	3.1698	3.3963	2.6881	3.0309	2.873	3.1544	3.1322	2.9961
	4.8042	2.7939	2.8582	3.1081	2.6776	3.2714	3.0298	3.0452	2.9646	3.0892	2.9045	2.8307	2.7582	2.8625	3.2261	3.543
	5.3795	2.8484	2.8607	3.1675	2.9042	3.1529	2.9238	2.9414	3.3499	2.9607	2.9765	3.0128	2.883	3.0846	3.2684	2.7391
	5.3631	3.0215	3.0026	2.9263	2.9368	3.0256	3.2158	3.1266	3.1471	3.1808	3.0771	2.8029	2.9653	3.1239	2.9048	2.988
	5.7344	2.9321	2.8655	2.7619	3.0872	3.28	2.9899	3.0378	3.7365	2.9043	2.959	2.9534	2.9197	2.86	3.0311	2.7597
	5.344	2.9735	2.9753	3.2176	2.8634	3.4553	3.0847	3.0411	2.8622	2.9152	3.0388	3.0852	2.8248	2.7254	3.3454	2.9877
	5.0011	2.9065	2.8934	2.9374	2.8398	3.0414	3.0373	3.5664	2.9876	3.239	2.8373	2.7982	2.907	2.7511	3.1636	2.969
	5.1313	2.8101	3.0407	2.8897	3.0283	3.0895	3.3202	2.8828	3.1651	3.0099	2.6725	2.9096	2.9011	2.9711	3.0933	3.1844
	5.7108	2.7186	2.799	3.0678	2.8731	3.1047	2.9059	3.1747	3.1524	2.7851	3.2391	2.9538	2.9606	2.8545	2.987	2.8498
	5.7532	3.0016	2.8195	2.8982	2.9809	3.2243	3.1542	3.213	3.0775	3.5575	2.8156	2.9051	2.7611	2.9531	3.1503	3.0282
	5.5848	2.872	2.8536	2.9392	3.1896	3.1212	3.1956	3.2278	3.4553	3.0251	2.6521	2.8696	2.9724	2.8037	3.0765	3.3112
	5.8145	2.8693	2.774	3.0086	3.3444	3.1405	3.3546	2.9729	3.4558	3.238	2.9201	2.8637	3.1028	3.1901	2.8652	2.7336
	6.2099	2.9619	2.9413	3.0303	3.1278	3.3583	3.1837	3.1262	3.7482	3.0416	3.04	2.7665	2.8952	2.7928	3.2179	2.8432
	5.3792	3.0049	2.8863	2.967	3.029	3.0654	3.0589	3.0099	2.9139	3.3116	3.1152	2.9576	2.8609	2.9745	3.1713	2.9108
	5.5281	3.1889	3.0359	2.7769	3.1789	2.9442	3.0843	3.3888	3.2503	3.1059	2.9588	2.8373	2.934	2.923	3.1295	2.7954
	5.5958	2.9118	3.0562	3.0903	3.0729	3.0599	3.2184	3.1111	2.963	3.0618	2.7713	2.8443	3.2425	2.9669	3.1194	2.7894
	5.1097	2.8585	2.9727	2.8709	3.1699	3.0074	3.0602	2.8659	2.877	3.3669	2.939	2.9269	3.2033	2.9995	3.3518	2.9395
	4.8472	2.9202	2.9154	2.987	3.4934	3.1562	2.8727	3.097	3.2097	2.8673	2.7871	3.0366	3.1591	3.4036	2.7792	2.9745
	5.4127	3.1951	2.9485	2.8509	3.3379	3.1468	3.0314	2.9674	2.9648	3.1554	3.358	2.9842	2.8601	2.9656	2.85	2.9341
	4.6394	2.8569	2.8281	3.0679	3.7055	3.0997	3.237	3.2879	3.1181	2.931	2.8284	2.7556	2.8771	2.9234	3.0208	3.463
	5.2067	2.9939	2.8527	2.7889	2.9589	2.9134	3.1688	3.277	3.0107	3.2973	3.4313	2.8421	2.9879	2.9297	3.1406	2.8487
	5.2314	3.1188	3.2426	2.8823	3.0294	2.9217	3.2903	3.0143	3.3754	3.0266	3.0717	2.8856	2.806	2.8975	3.2229	3.4468
	4.6935	2.8856	2.7576	3.0074	2.8694	3.3256	3.3823	3.386	3.2804	3.3145	2.7747	2.9583	3.2624	3.1892	2.8383	3.0254
	5.0804	2.8346	2.8737	2.9189	3.3257	3.1952	3.1316	2.9923	3.2447	3.1129	3.0009	2.9541	3.2064	3.4803	3.1846	3.0092
	5.3497	2.982	2.8651	3.0427	3.3707	3.346	3.1852	2.7043	2.8786	3.1984	3.1193	2.7502	2.9937	2.9373	3.0461	3.1982
	4.774	3.2617	3.0415	2.8779	3.2415	3.5309	3.2555	2.9996	2.9378	3.0787	2.9577	3.0185	3.0879	3.2981	2.9547	2.8835
	5.1823	2.7001	3.193	2.9059	3.0172	3.0646	3.2014	3.0982	3.0318	3.5722	2.883	2.8565	3.2361	3.134	3.0149	3.1337
	4.8172	3.024	2.8326	2.9986	3.2282	2.9793	3.2743	3.0018	3.1783	3.1243	2.8708	2.9178	3.1082	2.8725	2.9333	3.173
	5.3824	2.8249	2.7816	2.8378	3.1001	3.3216	3.4536	3.0518	2.909	2.9699	2.8155	3.2597	2.8295	3.1062	2.8277	3.441
	4.779	2.907	3.3447	3.0042	3.1994	3.1237	3.6216	2.8896	2.968	2.9507	2.7003	2.9682	3.0875	2.8468	2.8866	2.8293
	5.2137	2.8828	2.9613	2.7944	2.9351	3.1213	3.0893	3.1818	3.0299	3.0871	2.9889	2.8967	2.8489	3.061	2.886	3.0167
	4.7485	3.2437	2.836	2.913	3.1962	3.0986	3.0993	2.8044	2.8637	3.1023	2.948	3.0884	3.1039	2.8947	2.8318	2.8752
	5.2493	2.7492	2.8465	2.9256	2.9852	3.5361	3.1242	3.0545	3.2534	2.9308	2.9188	2.7571	3.2357	2.9063	3.1273	2.9405
	5.3951	3.0968	2.9892	2.934	2.9654	3.0602	2.9572	3.009	3.1107	3.189	2.8464	3.2886	3.0933	2.958	2.8957	3.0744
	5.4206	2.7343	3.1479	3.279	2.8239	2.984	2.9126	3.0444	2.8543	3.5637	2.8089	3.0259	2.7691	3.0274	2.973	3.0916
	5.0146	2.7836	2.9956	2.9256	2.9082	3.0299	3.2947	2.8003	3.2962	3.2134	2.9353	2.8802	2.8317	2.9529	3.3853	2.9331
	5.3784	2.9753	2.8835	3.6185	3.2046	3.25	2.9273	3.0333	2.9145	3.6198	2.9194	3.0805	2.7759	2.9386	2.8752	3.2161
	5.5307	2.8004	3.0424	3.8719	3.0126	3.2972	3.3571	2.8692	2.8669	3.2058	2.7773	3.243	2.8855	3.198	3.0323	3.19
	5.4685	3.155	3.0842	3.926	3.3059	2.8234	3.1071	3.1684	2.8472	3.7129	2.9761	3.0809	3.0389	2.9281	2.9168	3.4872
	6.2752	3.2692	2.9815	3.1879	3.0902	3.3062	3.4761	2.8709	2.9796	3.3359	2.9014	3.0903	2.8564	3.1376	2.8666	2.7759
	5.6573	3.4243	3.3234	4.2223	2.9641	3.3404	3.1573	3.6711	2.8799	3.6173	2.9904	3.1126	2.8152	2.7526	2.8401	3.0041
	5.8359	3.4307	3.37	2.9831	3.1977	3.073	3.0545	3.1452	3.0337	3.1382	2.9555	2.7567	2.9029	3.118	3.1719	2.7357
	4.9414	2.751	3.1906	2.9671	3.1829	2.9799	3.033	2.8505	2.8586	3.1795	2.8338	2.8922	2.9873	2.9731	3.1932	3.1182
	4.885	2.9095	2.853	3.209	3.0657	2.8189	2.8353	2.9426	2.8992	3.2991	2.9561	2.8082	3.0364	2.9217	3.2275	3.1146
	5.681	3.0022	2.8618	2.9651	3.0191	3.0432	3.2598	2.9666	2.9348	2.9898	3.1379	3.1282	3.3525	2.8311	3.074	2.9819
	5.7258	2.9957	3.0535	2.8744	2.8612	3.0158	3.3542	2.9927	2.9672	3.153	2.9267	3.5346	3.1966	2.8192	3.1598	3.1495
	4.8968	2.8999	2.9818	3.2528	2.7437	3.2524	3.2295	3.0451	2.8847	3.0312	2.9023	3.4938	3.0459	2.8467	3.1523	3.4474
	5.5016	3.0056	3.1564	3.0288	2.9345	2.8309	3.1225	3.0855	2.711	3.4756	2.7436	3.4679	3.0447	3.2161	3.1295	2.9916
	6.0063	2.8721	2.8604	3.2447	2.9775	3.0513	3.0983	2.8441	2.8776	2.9845	2.821	3.4132	2.7962	2.9623	3.3513	2.9306
	5.696	2.9962	3.0315	2.9314	3.1981	2.9989	3.2133	3.1308	2.975	2.9854	3.0476	2.9253	3.268	2.9788	3.1245	3.0444
	5.8509	2.8824	3.036	3.0399	2.9422	3.5119	3.0938	3.1009	3.3474	2.9571	2.8197	3.2525	2.9058	2.6928	3.003	3.3186
	5.2804	2.8282	3.1541	2.8219	2.9513	3.0656	3.1979	3.3819	3.0855	3.5674	3.0083	2.9841	2.9934	2.7386	3.1541	2.8932
	5.2211	2.8241	2.9698	2.9686	3.386	3.1643	3.5684	3.0319	2.964	3.1806	2.9035	2.8005	3.0899	2.992	2.9535	2.9173
	5.1496	2.8694	3.104	3.0718	2.9395	3.0437	3.0777	3.209	2.9127	3.0157	2.8602	2.8292	3.0566	2.9893	3.0792	3.1748
	5.2958	2.8201	3.4633	3.0007	2.7878	3.0109	2.8977	3.2676	2.8284	3.05	2.7557	3.2708	3.0993	2.9138	2.8044	3.0005
	5.2757	2.8318	2.7631	3.0831	2.9273	3.4189	3.0275	3.3483	2.8361	2.8155	2.8226	3.1675	3.0858	2.9032	2.9415	2.8398
	5.7115	2.7113	2.9908	2.9409	3.0074	3.2061	2.9743	3.0789	2.9148	2.8434	2.7538	3.1195	2.8981	2.9177	3.1582	3.3602
	5.8401	2.9477	3.1039	2.9386	2.9534	3.0484	3.0345	3.2238	2.9344	2.9657	2.8542	2.9067	2.8974	2.9298	2.9498	3.0023
	5.0407	2.98	2.9033	3.5843	3.2275	2.859	2.9316	3.2809	3.194	3.1084	2.8637	3.0436	2.9764	2.9788	2.9854	2.7911
	5.5792	2.6826	2.7957	2.846	2.9304	3.0234	2.9088	2.9625	2.756	2.7506	2.8635	3.0717	3.0712	2.9251	3.2031	2.8153
	4.9239	2.7487	2.8291	2.9139	3.1552	2.8743	2.8594	3.2522	3.1732	2.9743	2.8941	2.9991	2.9235	3.121	2.9655	3.0981
	4.9048	3.0362	3.0977	3.0905	2.9278	3.0748	3.3652	2.9455	2.8536	3.0039	2.9815	3.2146	3.0218	2.8844	3.3361	2.9607
	5.4248	3.2261	3.017	2.9317	2.8102	2.8625	3.3479	3.3211	3.1405	2.8168	3.0903	3.4026	2.8524	2.8019	2.9797	2.8222
	5.2062	3.1186	3.029	3.1919	2.9941	3.2697	3.4478	3.189	3.0212	2.8673	2.8662	2.817	2.8946	2.8565	3.1497	3.0087
	6.3199	3.5123	3.4542	2.8321	2.9801	3.2522	3.5215	3.4015	2.8341	2.8688	3.2556	3.4403	3.0585	3.2477	3.2252	3.2126
	5.6332	2.8742	3.0998	2.9726	2.8532	3.4354	3.2644	3.0306	3.1958	3.0491	3.0319	2.8461	2.8186	3.0377	3.1653	2.977
	5.0553	2.9354	2.9181	2.835	2.9719	3.1178	3.1694	3.0101	2.8582	2.9851	3.061	2.8819	3.2538	2.9379	3.177	2.9552
	4.4996	2.8046	2.9753	3.1995	2.9285	2.8831	3.2873	3.0871	2.8797	2.8958	3.2212	2.82	2.9132	3.0115	3.2066	3.2445
	4.9775	2.8053	2.8637	2.9451	2.7453	3.1779	3.4238	2.9227	2.9939	3.0237	2.9714	2.9149	2.9466	3.0792	3.3029	2.9241
	4.8986	2.7082	3.2428	2.8546	2.7726	3.2252	3.5839	3.1126	2.9939	2.9022	3.0083	2.8833	3.1564	2.9532	3.0609	3.0526
	5.5015	2.7848	3.0182	2.9843	2.798	3.0462	3.1736	2.9632	3.1349	2.9235	3.1485	2.6964	2.8709	2.8916	2.8893	2.8789
	6.265	2.8196	3.4775	3.1568	3.0123	3.233	3.2713	3.1495	2.813	2.807	3.1027	2.6866	2.9419	3.6309	2.7774	2.8809
	5.5428	2.8403	2.8883	2.8339	3.2104	3.0917	2.9167	3.0156	3.3009	3.066	3.0151	3.2225	2.8541	2.9908	3.2608	3.0102
	5.4602	2.7457	3.2337	3.1958	3.0918	3.1082	3.6505	3.3642	3.1441	2.7284	2.8702	2.8537	3.2288	3.0287	3.0401	2.9949
	5.6986	2.8339	2.8872	3.3091	2.9108	3.3746	3.1344	3.1564	3.2503	2.9298	3.2892	2.7391	3.0341	2.7483	2.9457	2.8558
	5.5236	2.7293	2.9163	3.1794	2.8463	2.9482	2.8986	3.2148	2.9677	2.8532	2.9972	2.9176	3.2489	2.9578	3.2207	3.0349
	5.7346	2.9288	3.0532	2.8672	3.1903	2.7659	3.1638	2.9446	2.9868	2.9198	3.123	2.8433	3.2232	2.9417	2.9561	2.9565
	6.1958	3.1403	2.9675	2.9844	2.9612	3.2946	3.1141	3.2258	3.0499	2.8222	2.944	2.8831	3.3458	2.9175	3.0794	2.8158
	5.1569	2.9595	2.8919	3.4484	3.0831	3.2822	3.1326	2.8355	2.9034	2.8174	2.8815	2.8438	3.2021	2.8688	2.9361	2.8949
	5.7188	2.8922	2.8963	3.1224	2.8371	2.8732	2.9611	3.0351	3.2868	3.161	3.3345	2.9224	3.0003	2.9416	3.0918	2.8248
	5.8566	2.9869	2.9078	3.022	3.046	2.9828	2.8299	3.0404	3.0424	3.2455	3.0461	2.9222	2.8615	3.0153	2.7671	2.8957
	5.8234	3.1312	2.9268	3.3503	2.8554	3.1531	3.1943	3.1352	2.9031	2.7207	3.1989	2.8468	3.0984	2.7385	3.2167	3.0895
	6.155	3.0351	3.0921	3.09	2.7096	3.3072	3.1273	3.1597	3.5333	2.9298	2.9289	2.7544	2.7969	3.0313	2.9401	3.0145
	5.9042	3.0023	2.7928	2.8599	2.8268	3.2264	3.0366	3.0066	2.7566	2.8968	2.9758	2.892	3.0762	2.9913	3.3686	2.9142
	5.887	3.0165	3.5348	3.1852	2.9749	2.9885	3.6619	3.2223	3.1917	2.9174	2.8644	2.9152	3.0175	3.0379	3.3229	3.0123
	6.036	3.2171	2.9425	3.1066	2.9024	3.0502	3.1975	3.2047	3.0936	2.7796	3.2504	2.9937	3.0236	2.7664	3.0349	2.9464
	5.4057	2.851	3.2616	3.3895	2.7568	2.9498	2.963	2.7423	3.5378	2.9926	2.913	3.0644	2.9941	2.8218	3.0186	3.1648
	5.8055	3.3101	2.8534	2.9997	3.042	3.2723	3.014	3.3587	3.6395	2.8103	2.7731	2.9607	2.9953	2.7942	3.1052	2.9678
	5.5562	3.0731	3.194	2.9441	2.9385	3.3311	3.2297	3.2378	3.2318	3.0168	2.8576	3.0102	2.9432	2.7989	3.0846	2.9344
	5.4306	3.7365	2.9701	3.2573	3.156	3.1423	3.2746	2.9847	3.2116	2.8582	2.8665	3.0462	3.115	2.9132	2.9838	2.963
	5.6848	2.8178	3.1206	3.0086	3.0549	3.1688	3.375	2.9989	3.0519	2.7093	2.8093	2.6875	3.2789	3.2511	2.9402	3.0658
	5.3299	2.7942	3.1382	3.1597	3.0386	3.1966	3.2478	3.0234	2.8398	2.684	2.9113	3.0287	3.0859	2.9092	2.9257	2.8519
	5.717	2.7396	2.8217	3.0793	3.0317	3.7196	3.1844	2.9941	2.6944	2.7406	2.8014	3.1004	2.989	2.779	3.0194	3.1064
	5.7425	2.8041	2.9822	3.0607	2.8728	3.0621	3.0656	3.0748	3.009	2.7954	2.8616	2.9184	2.7889	2.9875	2.8237	2.8813
	5.8621	3.0405	2.8763	3.4582	3.1767	3.3433	3.2374	3.0004	2.9638	2.8991	2.7593	2.6875	2.7715	2.7683	3.0989	3.1817
	6.0023	2.957	2.8565	3.2713	2.9168	3.5253	3.128	2.8326	2.849	2.8156	2.7445	3.1148	2.7054	3.038	2.9342	3.0771
	5.6892	3.0631	2.948	2.8639	2.9403	3.3096	3.3374	2.9411	2.7634	2.7812	2.889	2.9802	2.7941	3.1317	2.9004	2.8006
	5.512	3.0023	3.4398	3.0789	2.871	3.0225	3.0702	3.0935	2.9516	2.6921	2.9078	2.8181	3.3741	2.8614	3.0267	2.7221
	6.4201	2.9325	3.2488	2.7913	3.083	3.2258	3.5167	3.3122	2.891	3.3154	2.7769	3.0617	2.9159	2.8908	3.2894	3.2318
	5.2448	3.1953	3.0877	2.9496	3.0426	2.9954	2.9821	2.8007	2.7047	3.0524	2.9414	3.4894	2.8462	2.9474	2.8959	2.8818
	5.5909	3.1719	3.5352	2.8763	2.8976	3.6426	3.7314	3.2062	3.0133	3.0438	2.7145	2.9544	2.8367	3.0167	2.842	2.7595
	5.9234	3.1617	3.0145	3.2659	2.8082	2.9435	2.8744	3.1795	2.8626	2.9049	2.8385	2.7878	2.8614	2.8814	3.0955	3.3175
	5.6492	3.0557	2.9057	2.8954	2.8575	3.2836	3.0312	3.1458	2.8922	2.8506	3.034	3.0871	3.3391	2.7275	3.103	2.9464
	4.9991	2.9774	3.1647	2.889	2.8062	2.889	3.2424	2.9192	2.9477	2.8245	2.8107	2.8877	2.8902	2.9164	3.0168	2.9349
	4.9739	2.8696	2.8103	3.0392	2.8096	3.533	3.2572	3.1929	2.7898	3.0086	2.8726	2.92	3.2295	2.7967	3.0631	2.9351
	5.0768	2.9056	2.9806	3.1185	2.9178	3.3245	3.4959	3.0837	2.8234	3.1192	2.955	2.7371	3.1019	2.8526	2.9444	3.1223
	5.1282	3.1715	2.8816	3.0748	2.9088	3.31	3.0324	3.0652	2.9203	3.0671	2.7532	2.8874	3.1037	2.8913	3.061	3.1292
	5.161	2.9774	3.0368	3.0623	2.8363	3.374	3.0905	2.9889	3.0309	2.8347	3.0724	3.1501	3.0749	2.9238	3.067	2.9852
	5.5776	3.456	2.7612	3.417	3.0847	3.3945	3.5771	3.1748	2.7631	3.3813	3.1743	3.1506	3.1034	3.0176	3.0762	2.9313
	4.9131	3.1174	2.8133	3.3536	2.8488	3.344	3.2539	3.1225	2.7761	3.1607	2.88	3.0573	2.9398	2.9908	3.0217	2.9562
	5.1079	2.7942	3.0957	2.8256	3.0408	3.0503	3.2311	2.9647	2.8548	3.114	2.9741	2.8929	3.0412	3.0297	2.9352	2.9005
	4.4684	3.6178	3.0628	2.9354	2.8479	2.9357	3.2989	3.3181	2.9339	2.7771	2.6604	3.5427	2.8459	2.9292	3.0825	3.2363
	4.8381	3.1676	2.9262	3.3022	2.8867	3.1984	3.2206	3.4512	2.8966	2.9625	2.8692	3.1073	2.881	3.1458	2.9648	2.9601
	5.0274	3.0631	3.0072	2.9075	3.0088	3.2016	3.171	3.5442	2.9224	2.6759	2.8388	2.8632	3.3685	3.1282	3.1673	3.0975
	5.035	2.9716	2.8432	3.17	2.8488	2.9329	3.4145	3.4139	2.7801	2.9495	2.9472	2.8607	2.926	3.0217	2.9906	2.9939
	4.9629	2.8639	2.9406	3.6305	2.9602	3.142	3.2019	3.2242	2.862	2.7502	3.1742	3.0443	2.7568	2.9447	2.7871	3.0446
	5.2217	2.8052	2.9104	3.0769	3.151	3.1333	3.0941	2.9385	2.8538	2.9467	2.8175	2.8846	2.9037	2.895	3.0765	2.9541
	5.6989	2.9377	3.1104	2.7014	3.1631	3.3575	3.1208	2.9128	2.956	2.7025	2.8976	3.0362	3.1016	2.8876	2.8929	2.8507
	5.3625	3.0447	3.0415	3.0161	3.0274	3.1128	3.34	3.346	2.9772	2.8943	2.9724	3.1726	2.8326	2.9093	3.1691	3.2717
	5.27	2.869	2.779	2.8657	2.7559	3.3691	3.1012	2.8479	3.365	2.8802	2.7385	3.0727	3.1003	2.7396	3.0355	2.7747
	4.8887	3.0946	3.0796	2.8321	2.8022	3.3055	3.098	3.1375	4.1789	2.8042	3.0732	3.1421	2.9829	3.0026	2.9962	2.8886
	4.9599	2.9509	3.0086	3.0346	2.8683	3.3315	3.0667	3.0524	3.1254	3.1423	2.8902	2.9787	2.9072	2.9963	3.1094	2.8121
	4.8524	2.7563	2.8722	3.0219	3.0331	3.1611	3.2665	2.8539	2.9021	3.1048	2.7965	2.9437	2.8337	2.7593	3.1033	2.9194
	4.4544	2.8861	3.18	3.0779	3.1392	3.6715	3.3731	2.8959	2.9988	2.9203	2.964	2.9532	2.9753	3.04	2.7438	3.0143
	4.9047	3.1221	2.8029	3.0867	3.2679	3.2869	3.0828	2.8326	2.9716	2.9929	3.028	3.0805	2.8185	2.9534	2.8194	3.1231
	5.0229	2.912	3.0141	2.9418	2.8867	3.2111	3.1291	2.9767	2.841	2.9809	3.006	2.9068	2.8169	2.8844	3.0738	2.8629
	5.4908	3.0247	2.8832	2.8967	2.9699	3.2728	3.0409	3.0879	2.8072	3.0055	3.5681	2.8109	3.004	3.4725	2.9373	2.8402
	4.9324	2.9333	3.0765	3.0501	2.9982	3.2518	3.3455	3.0304	2.7866	3.0435	3.2817	2.9075	2.8704	3.0784	2.8099	3.0375
	4.8632	3.1131	3.0658	2.9486	3.0587	3.109	3.0634	2.8381	3.5105	3.0565	2.9301	3.1576	2.8978	2.9635	3.4882	2.8462
	5.8269	2.9981	3.1243	3.0491	3.0099	2.9242	3.1306	2.9312	3.0255	2.907	3.1111	3.1077	2.8769	3.0013	2.9097	2.8963
	5.3798	3.0095	2.8498	2.9201	2.9444	3.1028	3.4238	2.9006	3.0502	2.9359	2.9896	2.8852	2.7774	2.9904	3.087	3.3622
	4.7304	3.2717	2.8784	3.2657	3.0126	3.1506	3.4085	3.1488	2.9028	3.1412	4.0439	3.4069	3.198	2.9558	3.2625	3.3486
	5.5925	2.9238	2.8724	3.1723	3.1054	2.8196	2.8132	3.2264	2.9029	2.8669	3.6031	3.0812	3.1324	2.8215	2.8455	2.9727
	5.2077	3.0572	2.9232	2.9448	2.7392	3.3706	3.3044	3.0073	2.8486	3.0545	3.6066	3.2476	2.9977	2.7125	2.9729	2.9287
	5.8442	3.0523	2.9811	3.1988	2.9352	3.0146	3.2843	3.2292	3.1146	3.1852	3.1192	2.9543	2.9138	3.0187	2.8961	2.8939
	5.0182	3.0247	3.2542	3.2488	2.9301	3.0407	2.8951	3.1657	4.3501	3.2108	3.2712	2.8413	3.0418	2.8862	3.0416	3.0643
	4.6956	3.5398	3.0613	2.9295	2.8516	3.4014	3.1534	3.2969	3.6979	2.7805	3.1846	3.0779	2.862	2.9042	2.7627	2.9725
	5.5261	2.9805	3.1549	3.0249	3.1383	3.5239	2.9264	3.17	3.3006	2.917	3.0619	2.8536	2.8419	3.0526	3.2009	2.8109
	5.0811	3.2429	3.0496	3.0224	3.0325	3.4964	3.2925	2.9869	2.9756	2.992	2.9405	2.9865	3.2715	2.9094	2.7544	2.9176
	5.1033	2.89	3.0493	2.8554	2.9048	3.265	2.9623	3.0799	2.9036	2.8797	3.0337	3.0045	2.8856	2.7994	3.1379	2.8934
	4.777	2.8665	3.3054	3.2184	2.9386	3.0944	3.0861	3.1185	3.2299	3.1913	2.7433	3.1559	3.0554	3.161	3.3057	2.8062
	5.2565	3.4468	3.0268	2.9107	2.9914	3.5718	3.2471	3.1954	2.8483	3.1236	2.6919	2.8597	2.9478	2.9867	3.3365	3.0372
	5.0827	2.9307	3.2452	3.0362	3.0352	3.3511	3.3759	3.0351	3.2851	2.9812	2.9527	2.8923	2.7814	2.9418	3.0079	3.1444
	5.194	2.8329	2.989	2.9584	2.8537	3.5417	3.1422	3.3837	2.9841	3.03	2.8751	3.2393	2.916	2.8019	2.8008	2.8504
	4.6555	3.4894	3.1067	3.3365	3.3207	3.6815	3.1843	3.2776	2.8727	2.9749	2.7515	3.348	2.8693	2.7254	3.0661	3.4021
	4.3599	3.0791	3.7164	3.0828	2.738	3.4369	3.2329	3.1397	2.9139	2.9224	2.9041	2.7827	3.0288	2.7114	2.895	3.0527
	5.1745	2.8505	2.9624	2.7362	3.0888	3.4516	3.0343	3.0254	2.9842	3.309	3.0689	3.0688	2.7578	2.982	3.2278	2.9193
	4.5756	3.0477	3.0639	3.0317	2.8334	3.6744	3.7376	3.0495	2.8487	2.9827	3.0292	2.9482	3.1214	3.2077	3.0758	3.0379
	5.3215	3.0107	2.8693	3.0278	3.1207	3.4721	3.1387	3.0519	3.4043	3.1963	2.8769	2.7824	2.8049	3.0204	3.0908	3.0282
	5.1615	3.0605	2.9898	2.9046	3.0866	3.3611	3.307	3.0211	2.7119	2.9825	2.9895	3.0128	2.7693	2.8102	3.1089	3.2366
	4.7619	3.1541	2.7822	2.946	3.0664	3.6876	3.1209	3.5697	3.0871	3.3713	3.3288	3.0814	2.9861	2.6897	2.8379	3.0268
	4.4601	2.9003	2.9762	3.2301	3.18	3.1522	3.422	3.1829	2.9461	2.9558	2.6943	2.6437	2.9899	2.8946	3.0517	2.956
	4.8579	2.9139	3.0441	3.1795	2.9301	3.0638	3.3459	2.8539	2.7448	3.326	3.0922	3.1327	2.934	3.0616	2.9834	2.8929
	4.7957	2.9289	3.003	2.9493	2.8944	3.1603	2.8427	3.1189	3.3537	2.9223	2.8201	2.9821	3.1627	2.7096	2.8938	2.9649
	4.9812	2.9599	3.3218	3.214	3.1061	2.8905	2.8603	3.2496	2.7606	3.1214	2.7987	3.1822	2.8357	2.8707	2.9128	3.0978
	4.7135	3.1474	2.8127	3.419	3.0575	3.0839	3.0937	3.1977	2.8958	3.0618	2.7412	3.2722	2.9739	2.798	3.0615	2.9155
	5.2223	3.1287	3.0423	3.6001	2.8251	3.3735	3.2135	3.2901	2.9571	2.9195	2.8788	3.2232	2.8573	3.2403	2.7695	2.765
	5.7004	2.8823	3.0711	3.5386	3.0882	2.9898	3.026	3.1648	2.9459	3.2787	2.9692	3.4738	2.944	3.1046	2.855	3.1358
	5.7761	3.0953	3.0277	3.2569	2.9636	3.2474	3.1517	3.2515	2.9523	2.6699	2.8993	2.8416	2.8069	2.803	2.9345	2.8505
	5.8319	3.5925	3.3145	3.3168	3.0574	3.2119	3.043	3.1291	3.0309	2.8529	2.9328	2.956	3.2692	3.0077	2.9472	2.998
	5.014	3.0232	3.2707	2.9586	3.2508	3.1008	3.0815	3.0529	2.968	3.1193	2.7914	3.3163	2.7652	2.9926	3.2223	2.9376
	5.0103	2.8538	3.0089	2.9943	3.4497	3.1506	3.1789	2.9529	2.926	3.02	3.0187	3.1024	3.2629	3.2012	3.0011	2.8926
	4.9308	2.8188	2.929	3.3865	2.9358	3.0161	3.0633	2.9772	2.9456	3.0045	2.7694	3.1087	3.0909	3.2193	3.0495	2.8542
	4.7314	3.1655	2.9327	2.695	3.0711	3.1428	3.3614	3.066	2.9456	3.1519	3.0129	2.8813	3.4299	3.3923	3.1313	3.0539
	5.8501	3.2156	3.1604	2.7674	3.0531	3.2077	3.3405	3.1731	3.2641	2.8617	3.3652	2.9955	2.9538	2.7412	3.0233	2.752
	5.25	2.9456	2.7819	2.9062	2.8197	3.1788	2.9855	3.2095	3.4521	2.8344	2.9435	3.038	3.155	2.9469	3.3777	2.8817
	5.3178	2.8141	2.9383	2.9732	3.0155	3.355	3.4232	3.603	2.7611	2.8163	2.7387	2.996	2.8498	3.0846	3.0667	2.995
	4.7086	2.8043	3.0427	3.3688	2.7736	3.2083	3.1651	3.5063	2.919	2.8944	2.96	2.9352	2.7899	3.0244	2.9667	2.7348
	4.6288	3.542	2.9806	3.0592	3.2047	3.1046	3.3161	3.2958	3.3699	2.8006	2.9035	3.087	2.6292	3.0106	2.976	3.0027
	5.5655	3.9521	2.9169	2.7781	3.1329	3.5069	3.4293	3.1323	2.9993	3.1157	3.1185	3.0248	3.2011	2.9434	3.2849	3.3959
	4.9611	3.3285	2.965	3.0973	2.9122	3.0108	3.3698	3.2319	3.0245	3.0048	2.9344	3.3934	3.181	3.3787	2.9224	3.0683
	4.26	3.1446	2.9934	3.2104	2.9494	3.3893	2.9026	3.0045	3.2055	2.9118	3.0791	3.0777	2.9392	2.9776	3.0898	2.9065
	4.8389	2.8899	2.9404	3.4369	3.1273	3.1185	3.0037	3.0598	3.3802	3.0076	3.4557	2.8593	2.8875	3.1453	3.1322	2.9979
	4.954	2.9226	3.0693	3.2529	2.9312	3.2551	3.0473	3.1317	3.1837	3.029	2.7031	3.1828	2.9954	2.974	3.5027	3.0088
	5.1708	2.8396	3.0719	3.0975	2.7835	2.9942	3.05	3.2018	3.0968	2.8719	2.8736	3.1834	3.0253	3.0635	3.0736	3.0293
	4.6093	2.9127	2.8866	3.1703	2.7685	2.7767	3.0544	3.1392	3.0491	2.8216	2.8191	3.0584	2.7633	2.9432	2.9167	2.8272
	4.7025	2.8799	2.8239	3.5904	3.1613	2.9743	3.063	3.0873	2.974	3.2817	2.8408	2.8462	3.0407	3.0032	2.8951	2.987
	5.4097	2.9834	3.1231	2.9918	2.7796	3.1216	2.9716	2.9302	3.3315	3.0058	3.0605	3.168	2.97	2.8198	2.9787	2.7494
	5.3013	3.1161	3.1697	3.1209	3.1028	3.1271	3.0554	2.9194	3.1347	2.9318	2.7733	3.152	2.7972	3.0483	3.129	3.1355
	5.3469	2.9772	2.9527	2.9493	2.7501	3.1061	3.3274	2.8474	2.9529	3.0201	2.7644	2.9187	2.9316	2.875	2.8147	3.0221
	4.4842	3.0587	2.7868	2.9989	2.9634	2.9425	2.9536	3.1861	3.0361	3.0614	2.7496	2.897	2.8985	2.641	3.1949	3.0281
	4.9058	3.0064	2.786	2.8595	2.9098	3.0831	2.9601	3.2485	2.883	2.7938	2.9652	3.4352	2.9126	2.9874	3.5561	3.0646
	4.6917	3.0126	2.7759	3.1653	2.8501	3.133	2.9768	3.065	3.0967	2.715	2.9766	3.0193	3.0339	3.0766	3.0768	2.8916
	4.8845	2.915	3.3742	3.025	2.9792	3.091	3.0507	3.2405	2.7965	2.936	2.9461	3.1437	2.841	3.134	2.9901	3.464
	4.7665	3.0573	3.0331	3.0145	2.7748	2.9648	2.9735	3.0665	2.9133	3.3137	3.0513	3.1767	3.103	2.814	3.1056	3.0505
	5.8484	3.2618	3.233	2.8381	3.2048	3.0359	3.0417	3.1424	2.9317	2.8592	2.8018	2.825	3.1048	2.8471	3.1398	2.8195
	5.0301	3.3532	2.8993	3.1944	2.8911	3.4113	2.9948	3.0852	2.7919	2.9079	2.9518	2.8786	3.1388	3.0867	3.2331	3.0914
	4.775	2.9785	2.7626	3.2001	2.9057	2.8679	2.9965	3.2273	2.7252	3.0184	3.025	3.0467	3.0244	2.9323	2.8197	2.9237
	5.3784	2.92	3.1834	3.4577	2.9322	3.3106	3.3579	3.3501	3.3086	2.9522	3.5455	3.0017	2.9224	2.8861	3.0035	3.066
	4.9311	3.0043	2.9447	3.2857	2.8384	3.0021	3.5459	2.9369	2.9162	2.8713	2.8959	3.0172	2.9669	2.8019	2.9113	2.9517
	4.3491	2.9431	2.8183	3.1825	2.9712	3.1423	3.0361	2.9635	2.7821	2.8253	3.1242	2.9512	2.8778	3.0987	2.9743	2.9702
	4.6927	2.9842	3.1712	2.9643	2.8709	2.9851	2.9032	3.0023	3.1018	2.9988	3.2222	2.9876	2.8779	2.8931	3.0552	2.8306
	5.0332	2.7974	3.0496	2.8454	2.9927	3.26	3.188	3.0492	2.8579	2.7997	3.0022	2.8018	2.9612	3.0646	3.0371	2.9078
	4.8722	2.7482	3.0237	3.2982	3.1356	3.049	2.9373	3.4957	2.8072	2.9415	2.8498	2.8501	2.9075	2.8056	2.8775	3.0805
	4.9769	3.0372	3.0572	3.0982	3.0569	3.6288	3.1025	2.8671	2.8315	3.1414	2.9359	3.3439	3.1763	2.9591	3.0535	3.146
	5.0351	2.6615	2.8842	2.9003	2.9106	2.9727	3.2981	3.0072	2.8714	2.9156	2.7835	3.1085	3.0798	2.9902	3.2279	2.8968
	5.1325	3.0144	3.0345	3.2115	2.752	3.312	3.1212	3.1	3.4455	2.9497	2.8423	2.8859	3.1401	3.2425	3.037	3.1522
	5.3849	2.9708	2.9622	3.7153	2.899	2.9374	3.0864	3.0809	3.149	2.854	2.828	3.0187	3.6223	2.9597	3.1382	2.7021
	5.2975	2.8054	3.001	3.0936	2.8633	2.8825	3.0652	3.1468	2.881	2.7828	2.9107	3.0626	2.9743	2.8652	3.0628	3.0069
	4.7383	3.0357	3.1002	3.9057	2.9804	2.8522	3.2707	3.1379	2.8536	2.8519	2.8776	3.1009	3.0822	3.0214	2.9866	2.8492
	5.8445	2.9226	2.9008	3.1851	2.923	3.0433	3.4606	3.19	2.8961	2.9917	3.0128	2.9923	3.041	2.8911	2.9516	3.0684
	5.6591	3.1478	3.0029	2.9775	2.9025	3.3541	3.1607	2.9342	2.8631	2.8858	3.0221	3.2505	2.9215	2.7579	2.7307	3.1095
	4.8431	2.8292	3.1807	2.7703	2.85	3.08	3.4172	3.046	2.8144	2.8323	3.0954	2.8651	2.9201	2.837	3.2366	2.9325
	5.4048	2.8599	3.0619	3.2413	2.9258	3.1806	3.2501	3.3355	2.8538	2.7756	3.0295	3.1038	3.0685	2.9136	3.2177	3.0238
	5.1826	2.8619	3.0217	2.9112	3.1973	3.247	3.1582	2.7593	2.9038	2.9546	2.9888	2.9253	3.4223	2.8454	2.9162	2.9068
	4.7727	2.7653	2.7921	3.0784	2.9353	2.9116	3.0734	2.8963	2.8307	3.0103	2.8914	3.2843	3.0403	3.0415	2.8709	3.1639
	4.4882	2.9372	2.8529	3.074	3.0722	3.1697	3.0438	3.1539	3.0217	2.8796	3.2026	2.9379	3.1447	2.9197	3.1758	3.0212
	5.1727	2.8745	2.8981	2.8518	3.1417	3.1871	3.1074	2.9692	3.0533	3.1646	2.9635	3.0435	2.9645	2.9724	3.3472	3.2465
	4.8941	3.1187	2.7788	3.137	3.0856	3.3067	3.5433	3.0121	3.0852	2.9371	2.9851	3.096	2.8774	3.0462	3.0269	3.0741
	4.4838	3.0621	2.8998	3.2261	3.0735	3.1768	3.4342	3.1577	2.9042	2.7978	2.832	3.1658	2.9227	3.0659	3.2971	2.9466
	5.0721	3.5503	2.9104	2.8375	2.9694	3.2595	3.5001	3.0071	2.9395	2.9017	2.7638	3.6648	3.2096	2.8739	3.5051	3.1031
	4.1445	2.9622	3.2853	3.401	3.1298	3.3746	3.1756	3.1303	3.3622	2.7547	2.8491	3.1231	3.0202	2.8258	3.2883	3.099
	5.7631	3.2843	3.1572	2.7587	3.0951	3.3153	3.6244	2.9932	2.8176	2.8352	2.825	3.1756	2.9355	3.0657	2.9445	2.856
	4.9806	2.8214	3.4536	2.8842	2.9193	3.2688	3.4565	3.1294	3.375	2.9419	2.8478	3.1094	2.9472	2.8878	3.1063	3.5028
	4.6167	2.9064	3.1384	3.0902	2.964	3.0327	3.2288	3.0766	2.9585	2.6951	2.8604	3.4865	2.8428	3.1621	3.1726	2.971
	4.9915	3.043	2.8884	2.8053	3.1366	3.3986	3.0531	2.8845	2.7909	2.7882	2.8704	2.9375	2.8113	3.1732	3.3218	3.052
	5.032	2.6638	3.157	2.8514	2.9327	2.9971	2.8727	3.065	2.8933	2.9791	3.1218	2.9076	2.8562	2.8864	3.438	2.9012
	5.2449	3.1684	2.9407	2.8504	3.2522	3.2238	3.1954	2.9658	2.8319	2.8817	2.8578	2.8667	2.916	2.8135	3.063	3.3247
	5.3067	2.946	2.9095	3.2409	2.7582	3.3799	2.982	3.0591	2.9325	2.78	3.1551	3.481	2.8657	3.1031	2.8444	2.8409
	5.9246	2.9337	2.9284	2.8812	3.3174	3.3986	3.5306	3.1242	2.8733	2.8905	3.0418	2.9695	3.037	2.7728	3.1275	3.1203
	5.1112	2.9439	2.729	2.9238	2.8787	3.0994	3.0262	3.4943	2.8616	2.8101	3.166	2.7756	2.9345	2.9537	3.1513	2.8216
	5.1694	2.8653	2.8619	2.9365	3.0177	3.1573	3.037	3.008	3.1044	2.921	2.8575	2.7851	3.1477	2.8584	3.1719	3.1159
	4.9151	2.7283	2.8818	3.1537	2.8781	3.2284	3.3919	3.2688	3.1505	2.8329	3.0848	2.8583	3.0602	2.7495	2.8855	3.0648
	4.8712	3.0089	2.803	2.9198	2.8376	3.1684	3.4358	3.0005	2.9054	2.9595	2.7562	2.7992	2.8546	2.8649	3.3972	2.8741
	5.3707	3.1076	3.0023	3.0106	3.0538	2.941	3.4504	3.3155	2.9442	2.9645	2.8076	2.7182	3.2144	2.8749	3.4454	2.9203
	5.0988	2.9545	3.0681	3.1931	2.7631	2.9991	3.0707	3.4147	3.0303	3.0337	2.9535	2.8553	3.0451	3.3201	3.1182	2.8127
	4.6159	2.8584	2.9383	3.0383	2.9208	3.1378	3.2689	3.0737	2.8121	2.9705	2.6825	3.2231	2.8964	2.8339	2.9348	2.971
	4.5721	2.8958	3.1355	3.5931	2.9139	2.9446	3.181	3.0445	2.9717	3.0743	3.0339	2.974	2.8941	2.8259	3.0001	2.7865
	5.5138	2.815	2.8847	3.5525	2.9119	3.3874	3.1552	2.9761	3.1538	3.1081	3.0849	3.6045	2.8381	2.8921	3.0819	3.3342
	5.7883	3.1418	3.0463	2.7995	2.9069	3.0752	3.2328	3.1638	2.8101	2.8801	2.8407	2.8501	3.0076	3.1219	2.9516	3.3242
	4.8133	2.9907	3.161	2.9809	2.9645	3.1876	3.2708	2.8784	3.1703	2.985	2.8835	3.0679	2.8312	3.1022	3.0646	3.1992
	4.7681	3.0677	2.7087	3.0323	2.8924	3.0568	2.8925	2.9171	2.8323	2.8998	2.9683	2.9601	3.1585	2.7245	3.4194	3.01
	4.3658	2.9894	3.0241	2.8034	2.9959	2.9353	3.0228	3.0422	2.6956	3.0064	2.8334	2.7116	3.0001	3.2767	2.8804	2.7595
	4.5126	3.0262	3.218	3.0252	2.8158	2.9557	2.9581	3.1392	3.0221	3.1645	2.9169	2.8155	2.8362	2.8592	3.0832	2.9329
	5.0322	3.1598	3.3126	2.9867	2.9838	3.2507	2.8404	3.1727	3.0003	3.1871	2.9642	3.1049	3.0354	3.1123	2.965	2.8338
	4.916	3.0522	2.9927	2.9141	3.0029	3.3272	2.9816	3.1467	2.8824	3.7647	2.9453	2.675	2.9349	2.9871	3.0413	3.2921
	5.3616	2.9516	3.0072	3.0037	2.9795	3.0289	3.0648	3.0116	3.0905	2.9266	3.0731	2.8822	2.9822	2.8939	3.0587	2.8901
	4.8553	2.8591	3.1032	2.9847	3.0116	3.1084	3.0584	3.196	3.0908	2.8851	2.8544	2.86	2.9094	3.2064	2.9422	3.1965
	5.3031	2.8715	3.2258	3.182	2.8269	3.088	2.8312	3.0627	3.1877	2.8018	3.0736	2.8347	2.9513	2.8002	3.224	3.0592
	4.6405	3.3538	3.0748	3.1358	2.893	3.1145	3.2496	3.1754	2.772	2.8583	2.9592	2.6929	2.8337	2.8272	2.9131	2.9173
	6.5443	3.1859	2.9392	3.0124	3.003	3.1811	3.4622	3.0254	2.9096	2.7131	3.0398	2.9485	2.879	2.7865	3.0253	3.0973
	5.2287	3.3724	2.8852	3.1047	2.8372	3.2482	3.1021	2.9843	2.8781	2.9	3.6061	3.169	3.5256	3.1587	3.1857	3.1344
	5.5281	2.9383	2.9417	2.971	2.8874	3.183	3.0433	3.11	2.892	3.0094	3.018	3.8421	2.7594	2.8978	2.8872	2.8636
	5.4003	3.1586	2.9568	2.8368	2.8046	3.3309	3.2588	3.142	2.8729	3.02	2.9279	3.0958	2.96	3.0797	2.9646	2.9138
	6.1837	3.2386	2.9825	3.0652	2.8966	3.0038	2.9429	3.3206	3.0601	2.776	3.3461	3.0017	3.2664	3.2727	2.8269	2.9291
	5.0551	2.9448	3.0929	3.1563	2.7248	3.1831	3.1554	2.9676	3.0739	2.799	2.9302	2.9622	2.9103	2.7254	3.0705	2.8798
	5.3355	2.8071	3.2759	3.1818	2.9274	3.128	3.4003	3.0645	2.7335	3.0645	2.8038	2.863	3.0353	2.9639	3.173	3.2559
	5.3003	2.984	2.9231	3.0601	2.9548	3.004	3.2719	3.3061	3.2412	2.8888	3.0319	3.1445	3.1166	2.7774	2.9126	3.0966
	4.6121	3.0225	2.948	3.1981	2.8918	3.1403	3.1864	3.1336	3.5158	2.968	3.0141	3.0217	3.1188	2.9597	3.1281	2.778
	4.8858	3.0216	2.8814	2.9547	2.9364	3.1683	3.0425	3.315	3.3532	2.8417	3.0683	2.9995	2.9424	3.7466	3.1576	3.0488
	4.8619	2.9502	3.2239	2.848	2.9026	2.9007	3.0629	2.8805	2.9944	2.7783	2.819	3.0156	2.943	2.8397	3.0848	2.9998
	5.1902	2.819	3.0365	2.7935	2.807	3.3188	3.1679	3.1359	3.0334	3.422	2.9358	2.7788	3.0294	2.9142	3.0491	2.9147
	4.9748	3.1079	3.0851	3.121	2.8743	2.8472	3.0534	2.8512	2.9959	2.9945	3.0541	2.9379	2.9349	2.9258	3.1341	2.9198
	5.0534	2.8706	2.8201	2.9704	3.1417	3.2095	3.0579	3.2015	2.8418	2.8875	3.0322	2.9985	3.1755	3.0373	2.9463	3.0835
	5.2838	3.2686	3.2158	2.9833	3.2032	3.009	3.3468	3.0609	2.8306	2.9193	2.8851	3.192	2.9781	3.0622	3.0219	3.3787
	4.5785	3.0291	3.0336	2.8157	2.6058	3.2052	3.4202	3.2851	2.9092	2.9409	2.8805	3.071	2.9854	2.847	2.9251	3.0237
	5.5399	3.0472	2.8534	2.9336	2.7535	2.9902	3.4906	3.2896	3.0446	3.6794	3.0692	3.1935	2.9377	2.8147	2.9259	2.9816
	4.6866	2.986	2.9421	2.8663	2.9649	2.986	3.0802	3.1326	3.1868	3.0275	2.9019	3.3774	2.9983	2.9573	3.218	3.2047
	4.8133	2.9318	3.1248	2.9683	2.8641	3.2524	3.5313	3.0693	3.3099	2.8702	2.9471	3.2157	3.1087	2.6944	3.0186	3.0925
	4.3488	3.0739	2.9998	2.9658	2.8336	3.2124	3.1574	3.0314	3.1333	3.0674	2.8673	2.8552	2.8159	3.0052	2.9136	2.8719
	4.8812	3.0029	2.9268	2.9113	2.8326	3.0817	3.0692	3.0131	2.9121	2.8564	2.8301	3.0932	3.0345	2.8305	3.1941	2.9854
	5.07	3.1559	3.2128	2.9519	2.8876	3.2079	3.2957	2.9356	3.1098	2.8028	3.1237	2.8876	2.8983	3.143	3.0731	3.2199
	5.049	2.8725	3.3729	2.8461	3.0638	3.5191	3.2411	2.8935	2.8377	2.9951	3.4962	2.8611	3.2786	2.849	3.1317	2.9004
	4.9809	3.2467	3.174	2.8382	2.9835	3.1915	3.1456	3.1075	2.8512	2.9749	3.3457	2.9736	3.2084	3.0865	2.8895	3.3142
	4.8831	2.9755	2.8296	3.048	2.8725	3.4798	3.4917	3.083	2.8624	2.8385	3.9973	2.9582	3.0532	3.7022	3.0497	2.8171
	4.88	2.9711	2.9851	2.9342	3.3626	3.0009	3.0909	3.0405	2.8046	2.9111	2.9347	2.8804	2.9069	3.234	2.9722	3.2651
	5.0157	3.2021	3.0588	2.943	2.792	3.571	3.1329	2.9792	2.9346	2.8035	3.1762	3.119	3.0765	3.0546	3.7377	2.8939
	5.7964	2.9428	2.913	2.9824	2.9733	3.0082	3.0672	2.9648	2.8474	2.9807	2.9508	2.8474	2.8437	2.9126	3.1201	2.9976
	4.7911	2.7089	2.9415	3.093	2.8462	3.0412	3.2313	3.2629	2.6958	3.1218	2.9442	3.044	3.0167	3.2348	2.9011	2.6755
	4.6534	2.8718	3.3492	2.8503	3.0686	3.0847	3.037	2.9005	2.9576	2.8928	2.8586	2.7456	2.959	2.8591	2.9089	2.8775
	4.6922	3.2709	2.9672	3.1313	2.6507	3.0972	3.3339	3.0922	2.7713	2.8897	2.8917	2.7779	2.9801	3.019	3.027	3.1189
	4.7444	2.8297	3.1108	3.5857	2.7651	3.0945	3.1439	3.1702	2.756	2.8387	2.834	2.9162	2.9308	3.2051	2.9	3.0441
	4.7801	2.9265	2.7668	2.7637	3.006	3.1211	2.9042	2.9514	2.9854	3.0003	3.057	2.8464	3	3.0462	3.0256	3.067
	5.1392	3.23	2.9007	3.1761	2.9844	3.4797	3.0323	3.0052	2.8854	2.8509	2.8436	3.5605	2.8556	3.265	2.9232	3.1056
	5.0485	2.9187	2.7579	3.3553	3.0866	3.0973	3.0811	3.0705	3.0696	2.7678	2.8333	3.525	2.9828	2.8938	3.3224	2.9386
	4.8303	3.1703	3.0254	2.9652	2.7059	2.984	3.2843	3.1441	2.974	2.9083	3.025	3.1473	2.8509	3.5965	2.9005	3.1617
	4.4965	2.8569	3.1382	2.8525	2.839	3.1409	3.1679	2.8461	3.1763	2.8961	2.8878	2.9949	2.968	2.8484	3.2531	2.7384
	5.0582	2.9566	3.0984	3.1832	2.8343	2.9482	3.2291	3.103	3.0115	2.7995	2.9004	3.0917	2.9193	2.8598	2.9011	2.8251
	5.1772	2.8317	2.904	2.8927	2.8205	3.1883	3.0126	2.9237	3.5592	2.9749	3.019	3.0627	2.8302	2.994	2.9644	2.879
	4.9101	2.749	2.7988	2.8975	3.11	3.0725	3.1431	3.1141	3.2176	3.0566	3.0121	2.9613	2.7651	2.8771	3.1467	2.9129
	4.6308	2.7344	2.9712	3.395	3.2147	3.0745	3.1718	2.9761	2.9004	2.9894	2.9992	3.2252	3.0156	2.8951	3.2248	2.9721
	5.2165	2.9919	2.9471	2.9786	2.949	3.027	3.1067	2.9995	3.0473	2.9433	3.0731	3.3143	3.1234	2.8071	2.8785	2.8006
	4.9998	2.991	3.2003	3.0267	2.9585	3.3265	3.2221	3.1852	3.819	2.9384	3.0692	2.7949	2.9405	3.0218	3.2252	2.982
	5.3975	3.1134	3.3503	3.0303	2.9919	3.1298	3.8617	2.9885	2.8196	2.9077	3.1346	2.8824	3.0679	3.0401	2.819	2.9717
	5.7341	2.9209	3.0458	3.1979	2.7838	3.4879	3.3767	2.9369	2.827	2.9197	3.034	2.9093	3.1308	2.9633	3.2447	3.1861
	5.2206	2.8782	3.1116	3.6636	2.9279	3.073	3.0962	3.0607	2.9831	2.949	3.2892	3.0436	2.9231	2.9772	3.1722	3.0592
	5.5765	3.0249	3.1448	2.8648	2.8314	3.0721	3.7225	3.0903	3.0833	2.8343	2.8778	2.8943	3.0695	2.9153	2.8925	3.4686
	5.1744	3.4777	3.2474	3.2946	2.8492	3.1639	3.2752	2.9323	3.1615	3.1092	2.9031	2.8626	2.8789	3.0812	2.8527	2.9462
	4.969	3.017	3.4438	3.7113	2.8441	3.1495	3.1559	3.4188	3.064	2.7024	3.0162	2.8654	2.8645	3.3041	3.156	2.8794
	4.735	2.8642	2.9404	4.2005	2.8922	3.2533	2.8559	2.877	2.9223	3.1747	2.8704	3.5658	3.4811	3.0355	2.9072	3.002
	5.7207	2.7959	2.9956	4.3285	2.9548	3.206	3.1836	3.3193	2.9361	2.7395	3.0385	2.9116	3.0222	2.9139	3.2303	2.8387
	4.7702	3.1117	3.0826	3.9629	2.8377	3.2367	3.1653	3.1809	3.0701	3.2594	2.861	3.3794	2.8263	2.9753	2.9088	2.9523
	5.0058	3.0659	3.5881	3.3999	2.7744	2.8662	3.4401	3.1175	2.8802	2.9582	2.8981	3.0867	2.9871	3.162	3.1165	3.2472
	5.0884	3.0976	3.2318	2.8925	2.9356	3.0615	3.0594	3.2599	2.9116	3.0639	3.0796	2.8507	3.1149	3.1375	3.091	2.992
	4.9073	2.7855	3.0664	2.936	3.1006	3.0196	3.1816	3.0002	2.8776	3.1121	3.1598	3.0652	2.8871	2.9545	2.9704	3.0662
	5.1292	2.7434	2.8643	2.9872	2.896	2.8122	3.0987	3.1945	3.2079	2.8632	2.9721	3.1298	2.9105	2.8668	3.1556	3.2319
	5.7505	3.228	3.0824	3.1588	2.9001	3.0564	3.1352	3.1162	2.897	3.0429	3.4597	3.1431	2.9823	2.9363	2.9694	3.0447
	5.0794	3.0667	3.7453	4.0219	2.9317	3.1721	3.3997	2.8859	2.9747	3.112	3.2978	3.0251	3.0197	2.844	2.9476	3.0492
	5.0835	2.7836	3.4795	4.2836	2.967	3.1506	3.501	3.228	3.0707	2.7641	2.765	2.8473	3.0065	2.9217	2.9933	2.9382
	5.5174	2.9129	3.0488	3.1215	3.106	2.9577	3.3162	2.9011	2.9063	3.3467	2.7022	3.3062	3.1888	3.0163	3.3005	2.8532
	5.1174	2.9637	3.0647	3.0399	2.8604	3.5223	3.3692	3.0377	2.6547	3.1708	2.8187	3.238	3.0516	3.1703	3.177	3.118
	5.5099	3.0811	2.9273	3.4344	3.0553	3.1005	3.3603	3.1176	2.7558	2.9029	2.8519	2.9648	3.1618	2.7937	3.0468	3.0517
	5.7889	3.1076	2.9194	3.0201	2.9697	3.1176	3.3006	3.1209	3.0991	3.4457	2.7691	3.4013	2.9783	3.1499	2.8726	3.0017
	5.0609	2.9589	2.8968	3.2992	2.7953	3.0487	3.2588	2.9544	3.3554	2.9027	3.2866	3.033	2.9469	2.8861	3.1166	3.0615
	4.9072	3.2074	3.0508	3.0599	3.0329	3.0075	3.405	2.9043	3.4195	2.9716	3.1899	2.9612	2.9582	2.9392	3.1755	2.8124
	4.9157	3.1215	2.9893	2.8757	2.8615	3.1307	3.4234	3.3447	3.3214	2.8218	3.197	3.3905	2.8817	2.8757	3.0175	3.2289
	5.0033	2.9952	3.04	2.9858	2.8425	3.2986	3.2267	3.0161	3.5542	3.0262	3.0633	2.9936	2.7955	2.9851	3.0814	3.1728
	4.8525	3.025	2.9638	2.888	2.8137	3.3052	3.143	2.9955	3.2785	2.7814	3.0651	2.9575	2.7131	2.9912	2.9418	2.7937
	5.6147	2.9716	3.0023	2.8329	2.845	3.252	3.1578	2.9567	3.3762	2.944	3.0449	3.2245	2.7271	2.9627	2.9282	3.0107
	5.5047	2.9828	3.4591	2.9252	2.8891	3.2511	3.3074	2.9207	2.9697	2.8634	2.8836	2.8444	3.0165	2.833	2.9666	3.0067
	4.7192	3.1984	3.2124	2.9101	2.814	3.0855	3.0915	2.9354	2.9644	3.0995	2.98	3.0505	2.8181	2.9715	2.9269	3.0068
	5.1727	2.9261	2.8026	3.0998	2.8772	2.915	3.2532	3.3699	3.1941	2.7856	3.0365	2.9374	2.9539	2.9534	2.8485	2.9179
	5.0342	3.187	2.8359	2.8168	2.8884	3.1973	3.1379	3.2321	3.6448	2.8848	2.9567	2.9504	3.4817	3.1137	3.0206	2.9116
	4.9876	2.9507	2.9327	3.0833	3.001	3.0678	3.4331	2.9915	3.48	2.6947	2.8844	3.0923	3.0576	3.3606	2.8712	2.8058
	5.635	2.8711	2.9107	3.0585	2.7802	3.3718	3.4	2.8362	3.0636	2.7923	3.0822	3.0128	3.0416	2.8248	3.3621	2.8827
	5.1564	2.9181	3.0081	2.7436	2.7861	3.005	3.1734	3.0403	3.8012	2.8914	2.9348	3.0347	2.9478	3.1949	3.0338	2.8414
	4.9481	2.7188	3.265	3.6209	2.8392	2.8921	3.0191	3.1224	3.4036	2.7755	3.0389	2.6568	2.871	3.119	3.2831	2.7462
	4.9769	3.0033	3.0855	3.4811	2.9928	3.6057	2.9794	3.0834	2.9593	2.8849	2.9518	2.938	2.9509	3.3616	2.9053	3.0297
	4.7334	2.9171	2.9035	3.0698	2.772	3.0947	3.0093	2.9531	2.9869	2.8016	2.8152	2.9422	2.7671	2.8501	2.8791	3.1147
	4.9459	2.9672	2.9923	2.908	2.9665	3.1425	3.122	3.0892	3.1257	2.7876	2.9626	3.1302	3.1856	2.732	2.9766	2.8274
	5.3798	2.9432	2.9043	3.0827	2.8016	3.2353	3.3608	3.1006	3.0399	2.8804	2.9596	2.8733	2.8814	2.9035	3.0225	2.7823
	5.2407	2.88	3.0917	2.8917	2.8758	2.9497	3.2983	3.0115	3.3769	2.9483	3.2225	2.8746	2.9842	2.8364	3.2533	3.243
	5.1626	3.0723	2.9149	3.3121	2.7742	3.0033	3.4496	3.1717	3.0406	2.8863	2.9951	3.5211	2.9763	3.0235	2.9746	2.9891
	5.6368	3.0163	2.9039	2.8638	3.057	2.9221	3.0566	3.0642	3.2607	2.8172	2.9435	3.2683	3.0643	2.9303	2.8133	3.3304
	5.168	3.1075	3.1525	2.7687	3.0018	3.1347	3.1712	3.0362	3.0828	2.8991	3.0299	2.982	2.9141	3.1423	3.1856	2.8968
	5.0309	3.2201	3.4391	3.6418	2.9431	3.1636	3.1016	3.1504	2.9815	2.9164	3.1433	2.8987	2.9573	2.9776	2.9264	3.1327
	5.5107	3.0234	3.1857	3.2135	2.8493	3.5379	3.1654	3.251	2.9898	3.0065	3.1689	2.8818	3.2732	3.0481	2.8679	3.0535
	5.5942	2.9969	2.865	2.8797	2.818	2.9563	3.0162	2.9217	2.7797	2.7202	2.9297	2.9355	2.849	3.0476	3.1578	2.9286
	5.3504	3.219	2.9439	3.2603	2.8367	3.5681	3.0127	2.8631	3.0666	2.8739	3.0961	2.6986	3.157	2.7921	3.1105	3.0498
	5.7018	3.0318	3.4458	3.0261	2.8169	3.1075	3.0664	3.0859	3.1738	2.8602	3.477	2.7203	2.8901	3.0411	3.0013	2.9908
	5.2637	3.376	2.7929	3.2871	2.7339	3.1369	3.0611	3.2311	2.9199	2.927	2.879	2.8899	3.4316	3.123	3.1347	3.0338
	5.3375	3.2769	2.7926	3.1308	2.9345	3.1425	3.1614	3.0884	2.8326	2.8204	2.9134	3.1014	3.0715	3.1266	3.2578	2.8212
	4.9911	3.0763	2.867	3.2271	3.0089	3.1636	3.3158	2.8912	3.0189	3.1968	3.0122	2.8902	2.9812	3.1479	2.9837	2.9251
	4.8836	3.169	2.9451	2.8986	2.9107	3.3872	3.1455	3.1452	2.9298	3.0194	3.0735	2.9761	3.1063	3.1454	3.0361	2.9325
	4.9995	2.8009	2.9172	3.3006	2.8924	3.1315	3.2835	3.1555	2.868	2.9988	2.9474	2.8592	3.2406	2.972	2.9735	3.0311
	5.423	2.9534	3.1095	3.1267	2.8973	3.0497	3.2791	3.0217	3.1649	2.8828	3.0558	2.9034	2.9288	3.2675	3.0396	2.8218
	5.2699	3.1718	2.8332	3.0418	3.0719	2.9185	3.3543	2.7551	2.9694	2.8997	2.9819	3.0179	2.7844	2.9762	3.1001	2.8012
	5.5769	2.9073	3.023	2.759	2.9032	2.9278	3.006	3.2061	2.8918	2.9813	3.0441	2.955	2.765	2.904	3.1558	2.9245
	4.9637	3.0076	3.3584	2.9249	3.268	2.8703	3.3014	2.7722	3.2665	3.03	2.8664	2.823	2.9564	2.9155	2.9511	3.262
	4.9785	2.8846	2.7589	2.9249	2.9458	3.1218	3.2276	2.9497	3.0998	2.7905	2.8428	2.8796	3.135	2.9266	3.36	2.8457
	4.5101	2.9661	2.8576	2.9071	3.0861	3.1278	3.3492	3.2103	3.0018	2.9158	2.7732	2.809	3.0829	2.7932	2.862	2.9583
	4.8815	3.3477	2.9239	3.259	2.8556	3.0539	3.2019	2.9123	2.8915	2.8305	2.9095	2.7303	2.9592	3.1333	3.0844	3.2916
	5.3777	3.0544	2.8924	3.0757	3.0381	3.0101	3.2233	2.7589	3.1974	2.8466	3.0825	2.8929	3.2454	2.9717	2.8921	2.8912
	4.8058	2.9115	2.8735	2.8551	2.9783	3.026	3.0681	3.1887	3.313	3.0259	2.8806	2.977	3.0681	3.129	3.2619	3
	5.4056	3.5916	3.0164	3.2802	2.8891	2.9433	3.3109	3.2146	3.3287	3.0417	3.3941	2.9145	2.9024	2.9007	3.5386	3.0751
	5.5282	2.8573	2.8807	2.9855	2.8888	3.0834	3.1445	2.9929	4.0189	2.8688	2.8086	3.1202	3.0916	2.7576	3.1589	2.816
	5.8427	3.2883	2.9325	3.1581	2.9043	3.2235	3.3336	3.3854	4.0148	3.3641	3.0614	3.4715	2.8644	3.0173	3.1177	2.918
	5.264	2.7647	2.7772	2.8351	2.9243	2.9495	3.1697	3.12	3.7605	3.0383	2.8972	2.8104	2.9192	2.8822	3.1105	2.9972
	5.4803	3.1269	2.9633	3.1813	2.972	3.3415	3.1316	2.9795	4.3425	2.9132	2.7616	2.891	2.711	3.0048	3.2023	3.0924
	4.9417	3.1228	2.9167	3.1623	3.028	2.9384	3.0785	3.1419	3.0671	3.0247	3.0241	2.9701	3.0642	2.8474	3.0618	2.9547
	5.2278	2.7955	3.4196	2.8381	2.9221	2.9534	3.0256	3.1928	4.637	3.1401	2.8775	2.9142	2.9074	2.9644	3.2188	2.9366
	4.8921	2.9171	3.4355	2.9515	2.6921	3.094	3.4228	3.2589	3.2102	2.8963	2.8949	2.958	3.0133	3.0303	2.8977	2.8479
	5.1478	2.7775	2.9738	3.4127	2.9755	2.8313	2.8216	3.0149	3.1855	2.937	3.1467	2.7469	2.9172	2.9431	3.1797	2.8495
	4.7942	2.7518	2.9113	2.7824	2.8657	3.0443	3.1054	2.8631	3.3896	2.7898	3.0042	3.0225	3.5429	2.8079	3.1493	2.857
	5.1702	2.8006	2.9232	3.1717	3.0709	2.9457	3.0018	3.3619	2.8654	2.839	3.1351	2.851	3.1521	2.9402	2.9893	2.9263
	4.8819	2.998	2.9879	2.8255	2.8454	3.0746	3.1308	3.0413	2.9479	3.3212	3.148	2.9466	2.7752	2.844	2.845	2.6797
	5.2217	2.7253	3.0868	2.7293	3.0851	2.9742	3.3598	3.2097	2.9853	2.7855	3.169	3.2067	3.098	2.8964	3.2986	2.9853
	5.8004	3.0239	3.0305	3.3371	3.2008	3.0626	3.5591	3.2284	2.8245	2.8933	3.2757	2.8226	3.0688	2.9558	3.2677	2.8369
	4.9098	3.1841	3.7302	2.8841	2.9068	2.9821	3.2107	2.8358	2.8653	2.8881	2.893	2.9443	3.0384	2.8515	3.1336	2.8809
	5.1216	2.6351	3.5438	2.9353	2.7362	3.0997	3.13	2.7328	3.0101	2.928	3.1975	3.1232	2.9008	3.018	3.1776	2.7776
	4.9588	2.888	3.0949	3.0785	2.9469	3.0695	3.2326	3.1431	2.9608	2.8085	2.9448	3.1062	2.9221	2.9531	3.2602	3.0292
	5.0661	2.8663	3.0822	2.8381	2.9691	3.2262	3.5136	2.976	2.9456	3.2581	3.1182	2.859	2.9032	2.9947	3.2023	2.6443
	4.9366	2.9345	3.3756	3.197	2.7584	3.2249	3.5325	3.5881	2.9125	2.9427	2.8874	2.9947	3.1499	2.8421	3.1209	3.013
	5.141	3.0243	3.0809	2.9188	2.9424	3.0494	3.1413	3.0843	2.9817	2.8729	2.8844	2.6989	3.0442	3.0116	2.8131	3.0724
	5.1405	2.9512	2.9136	3.2136	2.9318	3.2117	3.1828	3.5043	3.1441	3.1242	2.8356	2.8508	2.7865	2.9859	2.7813	2.9461
	5.2232	2.7417	2.8441	2.9467	2.8963	3.2217	3.4323	3.3589	3.3538	2.904	2.9936	2.8571	3.0581	2.9569	2.9065	2.6683
	5.2365	2.8158	2.977	3.314	2.7998	3.0487	3.3479	3.1414	2.9247	2.9051	3.0338	3.0044	2.9824	2.8922	2.9324	2.8927
	5.4871	2.898	3.2644	2.908	2.7669	3.2497	3.6984	3.0121	2.9505	2.9117	3.2526	3.2028	2.8632	3.15	3.547	2.9181
	4.9895	2.8968	3.1027	2.7698	2.88	3.5945	3.6203	3.1482	2.897	2.8566	2.9812	3.1643	3.0308	2.8045	2.995	2.8781
	5.1192	3.1697	2.9087	2.9742	3.0188	2.8673	3.3417	3.1643	2.8932	3.0627	2.9356	2.8117	3.7506	3.0688	3.1246	3.0122
	5.1634	2.8165	2.9134	2.9766	2.856	2.9662	3.3501	3.1055	2.9614	2.7899	3.0563	3.0989	2.8924	2.874	3.204	2.8354
	5.5368	2.9119	3.2111	3.1493	3.2758	3.1181	3.6219	3.1866	2.9392	2.87	2.7605	2.7988	2.8583	3.0062	2.934	2.7854
	5.207	2.9189	3.0991	2.6975	3.0269	3.4771	3.2576	3.094	2.8529	2.9282	3.0437	2.7597	2.8931	3.0034	2.8435	2.9282
	4.9977	2.9549	2.9299	2.8855	2.7444	3.2676	3.3439	2.9985	3.0186	3.0956	3.0755	3.1706	2.9549	3.008	2.9753	2.7767
	5.2366	2.8377	3.0566	3.0409	2.8286	3.0944	3.7086	3.0095	3.5071	2.8353	3.0763	2.7877	2.8595	2.9765	2.9631	2.9202
	4.8738	2.8091	2.9914	3.2055	2.8651	3.0905	3.2576	3.2517	3.0103	2.8504	3.04	2.9797	3.1471	2.9685	2.8103	2.925
	4.4715	3.2152	3.0018	2.8342	3.1027	3.2824	3.0246	2.9918	2.8625	3.2268	2.979	2.9304	3.0281	2.7388	2.902	2.9785
	5.2903	2.827	2.7448	2.9533	2.8368	3.284	2.9672	3.0334	2.8222	2.9542	3.0203	3.0494	3.2629	2.778	3.1342	2.8276
	4.7852	2.9025	2.937	2.8179	2.8714	3.3773	3.2814	3.1835	2.9946	2.9755	3.0702	3.0652	2.9106	2.8856	2.843	3.0381
	5.2435	2.9833	2.8663	2.9795	3.0882	2.9774	3.25	2.8304	2.9562	3.0541	3.2874	2.8422	3.3454	2.6832	2.928	2.823
	5.2841	2.8627	3.3451	2.8348	2.9515	3.2105	3.1952	2.861	2.9987	2.908	2.9388	2.9315	3.2759	3.0612	2.8331	3.1457
	5.1645	3.1196	2.9629	2.8254	2.8129	3.1597	3.2128	3.0423	2.9194	2.9687	3.0337	2.8697	2.997	2.7492	3.1445	3.0214
	4.3462	2.8091	3.0232	3.3979	3.208	3.2634	3.3332	2.9279	3.1125	3.0091	2.9065	3.1588	3.2123	3.1403	3.1727	3.1129
	4.6605	3.1579	2.9595	3.2379	2.9747	2.8952	3.0898	2.9038	2.9036	2.942	2.9209	2.8133	2.9302	2.8273	3.5997	3.0173
	4.7583	2.7483	3.2284	3.2813	2.9525	3.1753	3.064	2.9565	3.4012	2.6291	3.0343	3.2655	2.9637	3.1846	2.84	3.0732
	5.2682	2.9241	2.9117	2.9769	3.2373	3.1164	2.8074	2.8868	2.9439	2.8645	2.943	2.979	3.1426	2.8252	3.2486	2.9891
	5.3919	3.2169	2.8342	2.9096	3.2005	3.5388	3.1067	2.798	3.1823	3.083	3.0758	2.8797	3.1628	2.9089	2.8882	3.2158
	4.6639	3.0331	2.83	3.0515	2.9554	3.61	2.8245	3.3381	2.9162	2.7301	2.8377	2.9723	2.8828	2.8274	2.8318	2.8695
	5.1126	3.1678	2.9391	3.152	3.1419	3.4985	3.4031	3.2515	3.5456	2.8824	3.0465	2.9627	3.0517	2.8937	2.9107	2.8157
	4.8637	2.9754	2.9267	2.9414	2.838	3.1899	3.2449	3.157	2.8232	3.0054	3.0339	3.291	2.7432	3.0426	2.804	2.9445
	4.8623	2.9819	2.8225	3.0529	3.0303	3.3376	3.8706	3.2418	2.8906	2.8891	2.9108	2.8536	2.8108	2.9104	2.8485	2.8119
	5.4054	2.9404	3.1163	2.7436	2.8004	2.9744	3.0971	3.1476	3.0026	2.8998	3.0911	2.8591	3.0594	3.2572	2.9456	2.9829
	4.9402	2.8173	2.8465	2.9731	2.7835	3.223	3.5878	3.2136	2.8871	2.8716	3.0854	2.9417	2.8785	3.3719	2.9874	2.7417
	5.3145	2.7814	3.0612	2.8878	2.9228	3.2217	3.3523	3.1266	2.9258	3.021	3.0302	2.8755	3.0744	2.9246	2.8455	2.8943
	5.3692	2.8898	2.8405	2.7656	3.0011	3.0055	3.3804	3.1001	2.9056	2.9657	3.1056	2.888	3.1139	2.8525	2.9106	2.8167
	4.9393	3.1016	2.8629	3.1488	2.9606	2.9294	3.4395	3.2364	3.1267	3.0499	3.3248	2.7017	2.9525	2.9713	2.8448	2.7727
	4.724	2.7872	2.9253	3.1604	2.8682	3.0455	3.4611	3.1362	2.7598	2.7399	2.9409	3.2813	4.0344	2.9356	2.9083	3.0774
	5.2961	3.1676	2.7239	3.0968	2.9334	3.1398	3.0637	3.2241	3.0108	3.1419	2.7411	2.84	2.838	3.0897	2.8773	2.7475
	5.4761	2.8361	2.9152	3.074	2.9516	3.0822	3.0665	3.1648	3.0907	2.9974	2.8697	2.7554	3.0974	2.7877	3.1978	2.9764
	5.6081	3.0685	2.8103	3.2835	3.0896	3.027	3.2673	3.1387	2.9422	2.8519	2.7363	3.1729	3.1637	2.8328	3.0608	2.857
	6.2369	2.8495	2.8035	2.9275	2.7916	3.5558	3.1689	2.9942	3.0291	3.045	2.8524	3.1565	2.7672	2.8269	2.7948	2.912
	5.703	3.0044	2.9457	2.8623	2.7305	3.2676	3.2267	2.9159	2.8607	2.7447	2.7477	2.9612	2.9602	3.1061	2.7367	2.9912
	5.2086	2.9934	3.0576	2.9086	2.9004	3.3443	3.4591	2.9589	2.8064	3.1082	2.8065	2.7897	2.9458	3.6108	3.1173	3.0143
	5.7951	3.1327	2.8968	3.0263	2.8523	3.4888	3.4742	3.2907	2.7388	3.1244	2.8685	2.9362	2.9982	2.8771	3.0787	2.8753
	6.0092	3.0209	2.8012	3.5722	2.9421	3.1007	3.256	3.2222	2.9959	3.4627	3.1114	2.7112	2.7681	3.05	2.7104	3.0335
	5.5772	3.028	2.9958	2.9444	2.8608	3.1477	3.3767	3.0801	2.9552	2.7559	2.9947	2.87	2.9537	3.1033	2.84	2.9482
	5.2114	2.8379	2.9951	3.0261	2.7849	2.8803	3.2013	2.8738	3.0902	3.0345	3.075	2.9232	2.9162	2.9454	2.8759	3.0236
	5.2449	3.0136	3.0306	2.8756	2.8796	3.3839	3.1293	2.8482	2.8304	3.045	2.9325	2.8242	3.5068	2.99	2.7877	3.0339
	5.4722	2.9826	3.0156	3.5103	2.8515	3.2285	3.2604	3.0949	2.946	3.0245	2.8189	2.9924	2.9986	3.0772	2.8931	2.8769
	5.3777	2.8386	3.1112	2.8991	3.2066	3.0155	3.2708	2.9692	2.9499	2.892	2.7522	3.0616	3.0082	2.9799	2.9067	3.0728
	5.8271	2.9516	3.0464	2.9752	2.8585	3.3799	2.8388	3.0313	2.8218	3.0102	2.7129	2.9971	2.9852	2.7523	3.0549	2.8681
	4.6785	3.1688	2.8982	2.7625	2.9842	3.0307	3.1945	3.0308	2.8201	3.0113	3.071	2.7545	3.4044	3.4458	3.3282	2.955
	5.1735	3.1673	3.0546	3.1153	3.2585	3.0495	3.4276	3.0953	3.0032	2.8481	2.9043	3.0933	3.0093	3.0221	3.1458	3.0461
	5.2377	2.7954	3.0577	2.9134	2.841	3.0602	3.0669	3.0169	2.8255	2.8183	3.006	2.6089	3.2719	2.9791	2.8642	2.8524
	4.912	3.0193	2.9815	2.902	2.9483	3.4453	3.0993	2.9615	3.0801	2.8199	2.8501	2.8162	3.6697	2.8115	2.9573	2.9457
	4.5485	2.9319	2.9154	3.0423	3.1421	3.2225	2.9643	2.9797	2.9647	2.7764	2.8621	3.0258	2.8153	2.8968	3.0552	3.0166
	5.1337	3.0529	2.9046	2.759	2.884	3.141	2.9992	3.0259	2.8491	2.7801	2.8702	3.1236	3.3821	2.8532	3.0111	2.96
	4.9334	2.9863	2.8319	3.0386	2.8869	2.8563	3.3726	3.1981	3.041	3.0365	2.7653	3.1439	3.0639	2.9904	3.0487	3.1008
	4.7622	3.0505	2.8488	2.9886	3.1591	3.2296	3.3515	3.0797	3.0456	2.8912	3.0049	2.9147	2.7845	3.2332	3.1144	2.8383
	5.0269	2.9895	2.8837	2.6844	2.9413	3.7441	3.2113	2.8815	2.9237	2.8514	2.8928	3.0517	2.9609	2.8738	3.0009	3.035
	5.2869	3.3065	2.9435	3.3751	2.7742	3.3476	3.2943	2.9824	2.971	2.8824	2.9706	3.0102	2.9347	2.9572	3.1365	3.1403
	4.6255	3.1681	2.8427	2.9806	2.9436	3.1192	2.9776	3.3322	2.9323	2.8353	3.2369	2.9905	2.8674	3.1958	3.2556	3.0139
	5.3897	3.2878	3.3085	3.32	3.0865	3.1442	2.941	3.3014	3.1837	2.6452	3.0262	2.9418	2.8352	2.939	2.9926	3.7171
	4.9336	3.0965	3.1209	3.4607	3.0302	3.5312	3.313	3.3255	2.8217	2.832	2.856	2.7964	2.9919	3.0456	3.5212	3.0272
	4.7113	3.0126	2.9959	3.1155	2.9673	3.0041	3.0479	3.1946	2.9972	2.8138	2.9246	3.0993	3.2483	2.8498	2.8906	3.1113
	4.8271	2.8363	3.0341	3.029	2.8957	3.2341	2.9808	3.0851	2.8225	2.6991	2.9179	2.9691	3.0142	2.8862	2.9411	3.1771
	4.6235	3.0355	3.0915	3.2027	2.9608	3.3192	3.5265	3.0683	2.8565	3.0512	2.9082	3.0199	2.7807	2.8538	2.9307	3.0361
	4.6187	2.8335	3.1423	3.2082	2.7303	3.0153	3.2154	3.0741	3.0724	2.8306	2.8797	3.1461	2.8543	2.8086	3.1968	3.0395
	5.3145	3.0114	3.0979	3.0061	3.0389	3.448	3.0221	3.1843	2.7649	3.028	3.153	2.7775	3.1061	2.7417	3.0088	3.1709
	4.9662	2.7954	2.8623	3.0949	2.8664	3.3452	3.5483	2.99	3.0957	3.1932	2.8356	2.7998	3.308	2.8989	2.8436	2.842
	5.1652	3.0154	2.7874	3.2036	3.0094	3.3877	3.6998	3.2856	2.8544	3.1666	2.7959	2.7223	2.896	2.8109	2.8999	3.0487
	5.3427	3.1622	2.9664	3.1844	2.7868	3.1906	3.0059	3.2984	3.0903	3.0832	3.0461	2.8479	3.0336	2.9579	2.8969	2.9941
	5.114	3.3314	2.7618	3.3174	2.6974	3.4182	3.4177	3.1269	3.0636	2.7873	2.8273	2.8134	3.3982	2.9802	2.8752	3.1149
	5.0832	2.9489	2.7088	3.4839	2.7748	3.0176	3.0645	3.2346	2.9898	2.8944	3.0677	2.9904	2.9188	3.081	3.015	2.8341
	5.6999	3.4616	2.826	3.3342	2.8149	3.2111	2.9829	2.8632	3.1669	2.8966	3.2554	2.8018	2.7609	2.8863	2.8531	2.7267
	4.528	2.9006	3.1241	3.1942	2.921	2.824	3.1986	3.2545	2.8924	3.1046	2.7973	2.9928	3.1533	3.0189	2.776	2.9542
	5.5843	3.0244	2.8512	2.7179	2.9928	3.3082	3.1927	2.9559	3.0902	3.3595	2.8821	3.2041	3.5183	3.0291	2.8817	3.0761
	5.7136	2.8564	3.066	2.8331	3.0283	3.2244	3.1121	3.04	3.159	3.126	3.0659	3.1032	2.8988	2.9669	2.8415	2.854
	5.8334	2.9879	3.1341	3.046	3.1408	3.03	3.1935	2.9869	2.964	2.7464	3.4561	2.8257	2.9099	2.8855	3.124	3.0189
	5.3341	2.8822	3.1978	2.8366	2.8436	3.4139	3.0584	3.2764	3.1003	2.942	3.3038	2.8942	3.1844	3.2202	3.1211	3.0034
	4.7621	2.6894	2.7253	3.0244	2.8892	3.023	3.5431	2.8773	3.069	3.1996	3.4146	2.9854	3.1016	2.7588	2.8977	2.8318
	5.2094	2.8025	2.8101	2.8868	2.8455	3.166	3.2365	2.9598	2.9643	3.1246	2.809	3.0222	3.1645	3.513	2.8743	2.7878
	5.6676	2.8627	2.8376	2.8945	2.8815	3.0218	3.1785	3.1091	2.8758	2.8396	2.791	3.1903	3.0925	3.119	3.0906	3.129
	4.7655	3.159	2.9683	2.8947	2.751	3.0598	3.1536	3.0759	2.9724	2.9077	3.2127	2.8234	2.7661	2.9306	3.177	3.1275
	6.1488	2.7869	3.1998	2.8261	2.8517	3.4719	2.9659	2.9688	3.0563	2.7075	3.1256	2.8027	3.2182	2.9066	2.8792	3.3324
	5.4385	3.0641	2.9358	2.9305	2.89	3.3265	3.2208	3.1746	2.9736	2.9201	3.1538	2.8922	3.0746	3.0146	2.994	3.097
	5.524	2.9416	2.9661	3.1274	2.9296	2.9767	3.3357	3.1167	2.9072	3.1279	2.8773	2.9495	3.1255	2.7495	2.8552	2.8976
	5.5965	2.856	3.0251	2.8859	3.2052	3.2969	3.2728	3.3035	3.0794	2.9285	2.7494	2.8788	2.9872	3.054	2.6465	2.8919
	5.2586	3.163	2.85	3.1807	2.9266	2.9753	3.3752	2.9921	2.8987	2.8901	3.3085	2.8782	2.9398	2.9316	3.0182	2.9011
	5.8443	3.1041	3.0386	2.8941	3.1236	3.4088	3.0997	3.1211	2.8183	2.9137	3.148	2.9176	3.013	2.8364	2.9314	2.9198
	4.867	2.9269	2.9128	3.0067	3.3664	3.1541	3.2954	2.9348	2.802	2.9759	3.0231	2.8874	2.9987	3.0286	3.0134	3.1854
	5.3336	3.0265	2.8903	3.2231	3.2223	3.1595	3.404	3.0081	3.0173	2.9205	2.7563	2.6943	2.8818	2.87	2.9234	3.0534
	5.3601	2.7872	2.8052	2.852	2.9675	3.185	3.1914	3.1362	2.8422	2.9926	3.1073	2.9529	3.0142	3.0703	2.6878	2.9177
	5.7982	3.1657	2.8678	3.1089	2.8702	3.0847	3.0724	2.7368	2.793	3.2476	3.0107	2.8242	4.111	3.3719	2.8133	2.9868
	5.2004	2.933	2.6889	3.033	2.8667	2.8774	3.1536	2.8745	2.9728	2.9305	2.9771	3.0658	2.8291	3.3913	2.8093	3.0064
	5.5177	3.0707	2.9103	2.9365	2.8894	3.0299	3.1511	3.0195	3.2671	3.02	2.9018	2.9536	3.1483	2.9952	3.0177	2.9775
	6.0517	3.1653	3.0379	2.8751	2.9548	3.3069	3.4289	3.2537	2.7635	3.1328	3.1267	3.0557	3.2604	2.7203	2.8614	3.0598
	5.6352	2.963	2.8455	2.8437	2.8428	3.1309	3.3636	3.0532	2.85	2.8848	2.7371	2.9497	3.5055	2.7861	2.6454	2.9629
	4.6584	3.122	2.9419	3.0556	2.9591	3.0506	2.8709	3.1582	3.0785	2.7661	2.8205	2.9344	3.0737	3.2677	2.9221	3.2777
	5.311	3.04	2.8421	2.9392	3.0651	3.1953	3.1716	2.9521	2.8016	2.9446	3.159	2.9589	3.0278	3.1789	3.1732	2.9013
	4.9887	2.753	2.9869	2.8898	3.0947	2.8671	3.2082	3.0471	2.879	2.861	2.9185	2.9368	3.1122	2.928	2.9812	3.0327
	5.6267	2.9615	2.8077	3.0557	2.7914	3.2247	3.2777	3.1867	3.099	2.8117	3.0239	3.1544	3.1293	2.9136	2.8578	3.1279
	4.8447	2.9315	2.9338	2.9457	3.1156	3.4199	3.3404	3.0146	2.9903	2.775	3.0352	2.9529	3.2616	2.9968	2.7638	2.9478
	5.5959	3.1972	2.696	2.8777	3.2718	2.9087	3.0223	2.981	2.8088	2.7557	3.2237	2.9569	3.0314	2.8992	2.8721	3.4403
	5.1629	2.7627	2.9361	2.7595	2.985	3.0921	3.3403	2.8913	2.9617	2.902	3.0214	3.5204	2.9256	2.864	2.9008	2.8872
	5.6104	2.9269	3.1548	2.9208	2.8535	3.1117	3.4585	3.0007	3.1855	3.1418	3.037	3.1592	3.0255	2.7699	3.1471	3.151
	5.7699	3.0599	2.8258	2.8534	3.0921	2.9345	3.1014	3.0586	2.9883	3.0975	2.9484	3.0546	2.8489	3.0446	3.1745	2.9369
	5.2661	2.8926	2.9278	3.1932	2.9504	3.0799	3.1589	2.9885	2.9441	2.9731	2.9409	3.0541	3.0495	3.001	2.9775	3.1499
	5.2554	3.2915	2.8112	2.8414	2.9574	3.0119	3.0828	2.9697	2.9166	2.9864	2.8342	2.8404	2.8629	3.4727	3.2242	2.9376
	5.2176	2.966	2.7893	2.9988	2.976	2.9683	2.9874	3.1956	2.8656	3.2916	3.0091	2.9019	2.8919	3.2754	3.0152	2.9044
	5.6167	3.0714	2.913	2.9005	2.9642	3.1427	3.0767	3.1166	2.9945	2.8615	3.0372	2.8599	3.0989	3.2034	3.0534	2.9548
	5.5213	2.9376	2.8146	2.9767	2.8511	3.3949	3.3041	2.8557	2.8839	2.9057	2.9436	3.1055	3.1392	2.813	2.8171	3.005
	4.5995	3.13	2.7557	2.7557	2.9806	3.1885	3.5762	2.8645	3.0514	3.0187	2.7994	3.5249	3.1785	3.1268	2.9182	2.8903
	5.0552	3.2193	3.013	2.8763	2.8464	3.2925	3.2245	3.1136	3.0569	2.8048	3.03	3.0128	2.921	3.1495	2.994	3.1628
	5.713	3.3719	3.0179	2.7984	2.8504	2.9924	2.9967	3.0515	3.0021	2.965	3.1352	3.1934	2.974	2.9657	2.8669	2.7963
	5.1918	3.1918	3.0673	3.0506	2.9579	3.0835	3.0469	3.0021	3.1886	2.7786	3.0147	3.0146	3.1179	2.8679	2.8812	2.8652
	5.0047	3.0924	2.9364	2.8031	2.8372	3.0719	3.0086	3.0586	2.9246	2.955	2.7546	2.8482	3.0505	3.0781	2.9172	3.0455
	5.2617	2.9239	2.982	2.9206	2.84	2.9761	3.1667	3.104	2.8686	3.0877	3.2936	3.1275	2.9166	2.7706	2.8886	2.8822
	4.8681	2.969	2.7731	3.3213	2.9124	3.0897	3.3975	2.9058	3.0165	2.7647	2.8745	2.8403	3.0471	2.9131	3.131	2.9135
	5.6573	3.4289	2.6901	3.085	2.9435	2.9729	3.5254	2.9993	3.3534	3.013	2.8399	3.0697	2.843	3.1612	3.5616	3.0458
	5.4054	2.7402	2.8277	3.0388	2.9002	3.2436	3.1899	2.8896	3.3738	2.9615	3.1412	3.3301	3.1731	2.8803	2.8818	3.0321
	5.2827	2.9374	2.8238	3.1105	2.9346	3.1751	2.9266	3.0326	3.1049	2.9326	3.0295	3.6861	3.1041	2.9099	2.6784	2.8683
	5.3302	3.0106	2.8894	3.0287	3.0687	3.481	3.4064	2.9764	3.1707	2.835	3.088	2.8774	3.1941	3.0986	2.8879	2.9342
	6.1126	2.8965	2.8198	2.7337	2.9008	3.1432	3.2282	2.9526	2.9541	3.0059	3.0233	3.1251	2.8802	2.9943	3.1591	2.8347
	5.9607	3.0929	2.7735	2.8494	2.9703	3.0626	3.1895	3.0761	3.1917	3.0931	3.0329	3.2503	3.0615	3.4026	3.1043	3.2269
	5.3301	2.9179	2.9858	2.9631	2.9507	3.0776	3.431	2.7597	3.4786	3.0063	2.9094	3.5199	3.0166	2.9132	2.6784	2.8239
	5.3788	2.9521	2.8451	2.8956	2.8365	3.2469	3.2447	3.0155	3.19	2.8857	3.0855	3.0287	3.0392	3.0015	2.9272	2.8926
	4.6534	2.8841	2.8119	3.3225	2.8173	3.2124	3.4131	3.0657	3.1519	3.1677	3.0275	3.0346	3.1577	3.1885	3.3834	3.2351
	5.4241	3.3192	2.7649	2.8387	2.9175	3.0937	3.0401	3.1252	3.0337	3.142	3.1948	3.0878	3.3449	3.2334	2.8381	2.9408
	5.5301	3.0617	2.7057	3.1078	2.6921	3.084	3.4074	2.8248	3.4615	3.1742	3.0654	2.9469	3.2143	2.956	2.8275	2.8393
	5.0178	3.0104	3.0632	2.8098	2.9159	3.193	3.5489	2.9555	3.6477	2.9497	3.198	3.0664	3.1551	3.0156	3.0906	3.1487
	5.0866	2.8675	2.8608	3.2469	2.9696	3.6906	3.369	2.9901	3.023	2.8065	3.0054	3.1461	2.8907	2.9559	2.8608	2.84
	4.9129	2.976	2.8848	2.9879	2.9527	3.0808	3.2536	3.0457	3.231	2.9253	2.8823	2.8283	2.777	2.848	2.8782	2.8875
	5.5249	3.4032	2.769	3.2351	2.9038	3.5015	3.4411	3.174	2.9667	3.0186	2.9323	2.9688	3.2861	2.9582	3.1054	3.2049
	5.0528	2.7884	2.8295	2.913	2.7772	2.8064	3.2029	2.8808	3.5088	3.0353	3.4855	2.9994	3.1089	3.2159	3.0107	2.8652
	5.2671	2.9346	2.9655	3.2474	2.7725	3.1277	3.4522	3.139	3.53	2.8769	3.0532	3.0807	2.8388	2.7767	3.2177	3.0487
	5.3792	3.0349	2.9015	3.5869	3.0189	3.1407	3.0545	3.4676	2.9745	2.7905	3.1921	2.9244	2.9107	2.9794	3.0181	2.9194
	5.2315	3.0585	3.1068	3.0014	2.8835	2.8719	3.3647	3.1807	3.0099	3.0205	2.9873	2.7958	2.9464	3.035	3.0735	3.1393
	5.1541	2.9773	2.7914	3.8874	2.8058	3.2738	3.0435	3.2953	2.8435	2.8358	2.9629	2.9525	2.9454	2.9141	3.1857	3.1071
	5.4038	2.9137	2.8362	3.4408	2.7114	2.9608	3.4048	3.2831	3.0722	2.9062	2.7831	2.8793	3.0548	3.0882	3.1142	2.9412
	5.4146	2.8209	2.8245	2.9199	2.912	2.9206	3.075	3.2212	3.3652	2.9426	2.9934	2.7529	2.6496	2.7493	2.9294	2.959
	4.8526	2.9054	3.1269	3.0915	2.779	2.9802	2.9702	3.1883	2.7902	3.0487	3.0053	2.779	2.8415	3.0334	2.9022	2.808
	5.1663	2.79	2.8321	3.5957	2.9104	3.3691	3.0013	3.0685	3.1402	2.8424	2.8865	3.0726	3.0215	3.0283	2.8012	3.4836
	5.0153	2.9022	2.8368	2.9964	2.7095	2.9009	3.1775	3.0352	2.9598	3.0746	3.1764	2.7183	2.7727	3.0867	3.076	3.1801
	5.4902	2.9096	2.8853	3.1359	2.9697	3.3803	3.3101	3.0448	2.9019	2.7244	2.9508	2.9276	3.0922	2.7416	2.8224	3.0748
	5.6192	3.0319	3.0219	3.0082	3.1506	3.0294	2.9592	2.8177	2.8141	2.8907	3.0054	2.9072	2.9587	2.919	2.8415	3.0562
	5.3128	3.0254	2.9407	3.3961	3.0121	3.0698	3.045	3.0116	3.2121	2.9791	2.9973	2.9571	2.9744	2.9418	3.0296	3.1446
	4.8828	2.7874	2.8994	3.3474	2.899	3.1908	3.2572	3.2891	2.9639	2.8146	3.0472	3.3163	2.921	2.775	2.8168	3.1563
	5.2374	3.0848	2.8994	3.2655	2.9032	2.9931	3.2984	2.7672	2.9157	2.908	2.9005	2.9741	2.9776	2.7517	3.2877	2.9697
	4.3234	2.9287	2.9253	2.9026	3.0649	3.1315	3.0754	2.9683	2.9809	2.9421	3.0527	2.9104	2.9037	2.7936	3.2488	2.9136
	4.8705	3.0211	2.8995	2.8602	2.8395	3.1391	3.001	2.9448	2.7871	3.0225	2.9946	3.0516	2.8288	3.0342	3.2916	2.9562
	5.0165	2.9114	2.996	3.0773	2.7719	3.0643	3.4021	3.2229	2.827	3.0094	2.9919	2.9754	2.8345	3.0082	3.0581	2.7515
	5.3412	3.0012	2.8486	2.9935	2.8957	3.0029	2.9799	3.0977	2.8464	2.9205	3.0593	3.5189	2.9524	3.2206	3.0446	2.9631
	4.7483	2.76	3.0787	3.374	2.946	2.9488	3.0998	2.8776	2.8343	2.9549	3.4277	3.1022	2.9227	3.4841	2.9168	2.6819
	5.209	2.987	2.9355	3.3745	2.9201	3.0993	3.1277	2.8864	2.8383	2.8035	2.9978	2.7099	3.0898	2.8654	3.0789	2.6304
	4.9963	3.1157	2.6823	2.8365	3.0951	3.364	3.0736	3.2108	3.1705	2.8923	2.9929	3.1401	3.0454	2.8822	2.8175	2.8323
	4.9817	3.2564	2.9486	3.0275	2.9453	3.0705	3.1494	3.7794	2.7965	2.8559	3.0634	3.4905	2.8743	2.9211	2.7926	2.7295
	5.4889	2.9199	2.8367	2.7565	2.7738	3.2917	3.0101	3.0701	2.7892	2.8214	3.2528	2.9183	2.8593	2.9448	2.9379	2.7836
	4.7904	3.0631	2.9228	2.9036	3.0518	3.3467	2.9395	3.215	2.8515	3.0789	3.1417	3.0489	2.843	2.9142	2.8881	2.9525
	4.7558	2.9333	2.825	2.7359	2.8374	3.005	3.4026	2.8965	2.9661	3.1852	2.891	3.3693	3.0213	2.9185	3.0017	3.0027
	4.4255	2.9382	2.8867	3.0215	2.9928	3.3493	3.3557	3.0459	2.8388	2.877	3.6606	3.3779	3.2142	3.0466	2.946	3.1006
	4.8873	2.7323	2.9596	2.8668	2.9428	3.0683	3.0732	3.0926	2.9303	2.867	3.0055	3.2779	3.0815	3.2128	2.9623	2.967
	5.0901	3.3996	3.0692	3.0041	2.7001	3.218	3.1564	3.1488	2.8606	2.8814	2.8683	4.9199	3.0242	2.922	2.9133	2.933
	5.3738	2.8509	2.8615	2.7803	2.847	3.3012	3.2479	2.9058	2.7088	2.993	2.924	3.0863	3.1901	3.1436	2.9252	3.0019
	4.8393	2.9853	3.2376	3.0017	2.8708	3.3596	3.0881	2.9331	2.8563	3.0132	3.3141	3.5089	3.1093	2.8656	3.1098	3.0372
	5.0442	3.4269	2.6759	3.0645	2.8025	3.3206	3.0765	3.2782	3.0189	2.847	2.8767	3.0665	2.8726	2.7514	2.8578	2.9074
	5.1427	2.7963	2.8748	2.8613	2.7754	2.9388	3.1864	3.014	2.8614	3.2498	3.0459	2.7336	2.8908	2.8961	3.0627	2.9529
	5.2227	2.9595	3.0949	3.0811	2.9187	3.4096	3.0432	3.1346	2.7349	2.8787	2.9897	3.2645	2.8966	3.2724	3.0144	3.0213
	5.8665	3.0575	2.9978	2.7887	2.9502	3.3668	3.1858	3.2125	3.0799	2.6959	2.8639	3.2566	2.9253	3.2604	3.026	2.8594
	4.7393	3.0356	2.8754	3.2233	3.0922	3.1129	2.9461	3.2379	3.1152	3.0632	2.9658	2.7621	3.5111	3.1846	2.8171	2.7039
	5.43	3.03	2.776	2.9608	2.9302	3.552	3.1105	2.9764	3.0253	2.8524	2.9595	2.8184	3.1967	2.966	2.8889	3.0083
	5.2254	2.7756	3.1288	3.1016	2.9181	3.2417	2.9261	3.1182	2.8496	2.9742	2.8348	3.2192	3.1217	2.8045	3.4539	2.9575
	4.876	2.9754	3.6053	3.0538	3.5165	3.2716	3.256	3.2493	2.8626	3.0319	2.9239	2.9893	3.0416	2.8691	2.98	2.8729
	4.7667	3.2141	2.7629	3.1331	2.9077	3.2186	3.5983	3.2206	2.9415	2.7879	3.201	3.1645	3.0146	3.0308	3.0411	2.8306
	5.1821	2.8561	2.9127	3.1319	3.0821	3.2346	3.4572	3.11	2.954	3.0061	2.9435	3.0077	2.752	3.0207	2.8931	2.8623
	5.3038	2.9283	2.8984	2.9511	3.9275	3.3624	3.326	3.0896	2.8157	2.7376	2.7685	3.0036	3.0266	3.0813	3.1227	3.3793
	4.937	3.3944	2.9528	3.0809	2.9121	3.1627	3.3778	3.0556	3.0743	3.2557	2.9525	3.3445	3.0333	2.9141	2.7594	2.9127
	5.7551	2.8518	2.8477	3.1276	2.9114	3.0462	2.963	2.9051	3.0495	3.1519	2.921	2.9948	2.808	3.3162	2.8657	3.1541
	4.7314	2.8381	2.9857	3.1539	2.6619	3.0721	2.983	3.1871	3.228	2.7955	2.9303	3.086	2.9817	3.1435	2.9698	2.9986
	5.2403	2.898	2.7289	3.5174	2.99	2.8624	2.9612	3.0244	3.1155	2.8281	2.7305	3.1456	3.3091	2.8795	2.9409	2.9159
	5.4131	3.6247	2.936	2.8236	2.9249	3.2122	3.0418	3.0214	2.717	2.9387	3.1804	2.9693	3.0034	2.9345	2.8798	2.9405
	5.1234	2.9782	3.3347	2.9979	3.0217	3.2541	2.8605	3.2779	2.8599	3.0594	2.9237	3.2653	3.1026	2.9237	2.8526	3.0988
	5.2828	3.0288	2.9869	2.778	2.7546	3.1926	3.0111	3.3081	2.7047	2.9493	2.9405	3.0015	2.9562	2.8583	3.2004	2.7718
	5.4036	3.001	2.8325	2.8062	2.8058	3.0635	3.3146	3.0298	2.9612	2.983	3.1922	2.9007	2.8773	3.5528	2.9785	3.0585
	5.4238	3.0016	2.8478	2.9965	2.9363	2.9717	3.482	3.2122	2.8285	2.9946	2.9709	3.1822	3.1343	3.0714	2.9188	2.7348
	5.8927	3.0181	3.0528	3.3008	3.3793	3.046	3.1732	3.2821	2.7391	2.9458	2.9427	3.2642	2.8903	3.2237	2.9927	2.9526
	5.1383	2.8548	3.0569	3.5262	2.7747	3.1611	3.1716	3.2307	2.7352	3.3125	2.9145	2.7575	2.8302	3.1321	2.8696	3.0434
	5.5833	2.9374	2.9715	2.8899	2.8815	3.1882	3.4696	3.2581	3.1606	2.9726	2.955	2.9181	3.1552	2.9257	2.8241	2.9252
	5.1869	3.0125	2.9518	2.9836	3.2616	2.9262	3.3937	3.0909	3.0573	3.1316	2.9456	3.0666	3.0662	2.9825	3.0928	2.9775
	4.4472	3.1584	3.2464	2.9535	2.855	3.1318	3.1454	2.787	3.2066	3.0211	2.9907	2.846	2.9663	3.5324	2.9641	2.9397
	4.9187	3.1025	2.9803	2.9532	2.9572	3.3624	3.0147	3.3094	2.8346	2.7386	2.8155	2.6632	2.7572	2.8554	3.0174	2.9538
	4.8947	3.1482	2.7612	2.8073	2.9802	3.1564	2.9289	2.9027	3.2474	3.055	3.2023	2.8135	2.8984	3.1511	2.8283	2.8416
	5.2263	2.995	2.8772	3.1845	2.8745	3.056	2.9991	2.8877	3.1835	2.9189	2.847	2.9945	2.8076	2.937	2.8343	3.2127
	5.4402	2.766	2.7061	3.1324	3.1528	3.1782	2.9243	2.7905	3.2315	2.8112	2.8023	3.0011	2.9255	3.0642	3.0484	2.9952
	4.6711	2.9146	3.1778	3.0356	2.9778	3.1929	3.1403	3.0241	2.9276	2.8661	2.915	3.0923	2.8438	2.8684	3.0352	3.1065
	5.0347	2.9714	3.0518	2.7188	3.0147	3.3135	3.1303	2.972	2.8738	2.98	2.8964	3.1058	3.1393	3.101	2.9532	2.9279
	5.0796	3.1889	2.8653	3.0715	2.9425	2.9583	3.3413	2.9151	2.8966	2.8981	2.7766	3.223	3.413	2.8116	2.7693	2.7883
	4.8052	2.9387	3.1979	2.9271	2.953	3.0468	2.8553	3.0156	3.0388	3.087	2.9957	2.8548	3.1213	2.9736	2.9815	3.0212
	5.1041	3.142	2.9791	3.0474	2.8605	3.2228	3.314	2.9885	2.7845	2.8136	3.1162	3.1392	2.9408	2.8283	2.8341	2.9705
	5.0108	3.1888	2.9187	2.7879	2.905	3.135	3.1624	2.8737	3.0877	2.8925	2.9602	3.4888	3.3077	2.8858	2.7701	2.963
	5.3062	2.8397	3.0261	2.8678	3.0654	3.1614	2.8286	3.1591	3.0376	2.7553	2.9827	2.8991	2.8536	2.6776	2.828	3.0591
	4.9741	3.1514	2.9198	2.9736	2.9317	3.1678	3.2293	3.023	2.7836	2.8956	3.2042	3.0164	3.112	3.2126	2.8862	2.8199
	4.6636	3.421	3.1031	2.8358	2.8732	3.2978	3.3928	3.1283	2.9471	2.9671	3.226	2.94	3.1238	2.8575	2.875	2.8622
	4.7305	3.1542	2.8398	3.0358	2.7158	3.0261	3.2939	3.1913	2.794	2.9206	2.8761	3.2048	2.9451	2.9667	2.9029	2.8432
	5.0662	3.0369	3.0044	2.8982	2.8937	2.8732	3.259	3.4519	3.1752	3.3536	2.9242	3.0491	3.1725	2.8376	2.9479	2.9995
	5.0317	2.8832	3.0627	2.9844	2.9967	2.9635	3.0211	3.1625	2.6991	2.9682	3.1331	2.8242	3.1139	3.3216	2.7445	3.0126
	5.3378	2.7807	2.9484	2.8874	3.1585	3.0051	3.5838	2.7611	2.881	2.7013	2.9799	3.0221	3.1723	2.7831	2.9094	2.8598
	5.6562	3.1423	3.1357	2.8412	2.899	3.0865	3.1023	2.7577	2.8764	2.8738	3.0379	2.8574	3.1978	2.8647	2.7857	3.1095
	5.2643	2.9886	2.7799	2.7993	2.9064	3.2271	3.274	3.0443	2.9833	2.9076	2.9523	3.0186	3.0923	2.8321	2.9772	2.8287
	5.4415	2.8476	3.109	3.339	2.9154	3.1378	3.4983	3.3787	2.8714	2.9105	3.181	3.1861	2.8476	2.8244	2.9043	3.0084
	5.0639	2.8756	2.9585	3.2714	2.9036	3.0399	3.5689	2.885	2.7925	2.9432	3.0548	2.9211	3.0573	2.9508	2.7836	3.0388
	5.6647	3.0615	2.9712	3.1201	3.2882	3.0576	3.0576	3.0628	2.898	2.8661	2.9545	2.8247	2.9367	3.2966	3.1174	2.8238
	5.1487	3.0965	2.7311	3.5696	2.9376	3.2126	3.1373	3.1089	3.0419	2.8799	2.9409	3.1779	3.0611	2.957	2.7105	2.7967
	4.9089	2.8592	3.2836	3.3	3.4714	3.2757	3.392	2.8525	2.9451	2.7843	3.1519	2.9098	2.9699	2.8819	2.8849	2.8605
	5.2007	3.2739	3.2155	3.3357	3.2613	3.6522	3.1215	3.0561	2.9475	3.0884	3.3686	3.0216	3.2404	2.913	3.1015	2.9615
	5.1064	3.2595	3.0882	3.1786	2.7798	3.6362	3.7569	2.8017	2.9266	2.9833	3.3573	3.1085	2.9102	2.9569	3.0444	2.9594
	5.1041	3.0735	2.9158	2.7553	2.9959	3.4395	3.6345	2.9932	2.972	3.0142	2.7851	2.7097	3.0233	2.7241	2.8608	3.1038
	5.3981	2.8166	3.0542	3.1928	3.0066	2.924	3.4816	3.0114	2.9709	2.9438	3.016	2.9492	3.317	2.8344	2.997	2.9325
	5.4633	2.9942	2.792	3.1299	3.2123	3.055	3.0578	3.1893	3.5686	2.8848	2.861	2.9914	3.258	2.8441	3.0752	3.1892
	5.2921	3.076	2.7965	3.0204	2.9032	3.3947	2.9646	2.9443	4.1037	3.0998	3.1302	2.9371	2.9041	2.9364	3.0253	3.1029
	5.3033	3.1261	3.0101	3.3712	2.8522	2.976	3.2096	3.0258	3.0543	2.7549	3.0823	3.0424	3.0077	2.8891	2.9513	3.0579
	5.8693	3.1945	2.8107	3.7197	2.8147	2.9837	3.1754	2.9974	2.9501	3.226	3.2014	2.7049	2.9947	2.8397	3.0393	2.8825
	6.6536	2.6996	3.0033	3.0222	3.031	3.0094	3.3532	3.1562	3.0016	3.0004	3.0203	2.9078	2.9018	2.8507	2.9043	2.7562
	5.7902	2.9609	2.8452	3.3284	2.9098	3.2315	3.2763	3.1461	3.0914	2.8345	3.2253	3.1313	3.1419	3.0554	3.1245	2.8208
	5.5055	3.0111	2.9254	3.1967	2.8981	2.9281	3.3933	3.0087	2.9478	3.2498	2.9587	2.9317	2.8132	2.8315	2.8531	2.9844
	5.1514	2.8982	2.8393	3.4527	2.8334	3.1836	3.568	3.134	2.743	2.8745	2.8405	3.0004	2.8775	2.8313	2.9795	3.3534
	5.3334	2.7293	2.7942	3.8787	2.9075	3.2331	3.2122	3.264	3.1811	2.8858	2.8354	2.9756	3.2113	2.97	3.1024	3.041
	5.2871	3.0748	2.9402	3.1981	2.8743	3.1484	3.2799	2.9326	2.7704	2.7694	3.0621	2.7078	3.1138	2.9082	2.9431	3.1223
	5.2284	2.7462	2.8257	2.8999	3.5091	3.3584	3.0806	3.2996	2.8684	2.9591	2.9126	3.2689	3.1152	2.8822	2.7992	2.75
	5.4647	2.812	2.9133	2.8594	2.967	3.073	3.5514	3.1853	2.8679	2.8293	2.7092	3.1547	3.0757	2.9183	3.1477	2.7807
	5.1987	2.7893	2.7888	3.1352	3.0194	3.2954	3.1721	3.5586	2.8743	2.8288	2.9087	2.8585	2.8622	2.7477	2.9109	2.9736
	6.1389	2.9539	2.8314	2.9254	3.0637	3.2795	3.3584	3.2603	2.7901	2.8646	3.051	2.8606	3.0972	2.9272	2.8266	2.9755
	5.2446	2.7589	3.1223	2.9853	3.0171	3.2569	3.3177	3.2092	2.9716	2.9261	2.7702	3.1276	2.7795	2.9779	3.2126	3.1515
	5.124	2.9437	2.8669	3.3031	2.9765	3.0132	3.3098	3.3968	3.4421	2.8553	2.8899	2.9665	2.6739	2.8258	2.9625	3.122
	5.3225	2.9876	2.7615	2.9925	3.064	3.0365	2.9951	2.9349	3.6972	2.8539	2.8503	2.9037	2.9094	3.1105	2.9796	2.8679
	5.3133	3.0361	2.833	3.4716	3.0981	3.1293	2.9116	3.6895	3.5288	2.8703	2.754	2.8514	3.0598	3.1936	2.89	2.8809
	5.1563	2.9739	2.8206	3.0529	3.1446	2.8462	3.1367	3.3617	4.119	2.7843	2.7652	2.9178	3.1728	3.0718	2.9801	3.1096
	5.603	2.9343	2.9148	3.3212	2.9672	3.4186	3.3415	3.0436	2.9229	2.8387	3.1359	3.3214	2.8868	3.3506	2.9382	3.1408
	4.8932	3.3026	2.9951	3.679	2.936	3.338	3.1559	3.5486	2.9552	3.1099	2.9356	3.4847	3.2428	3.0184	2.7175	2.9455
	5.5653	2.951	3.1198	3.0438	2.891	3.1875	3.5507	3.2894	3.083	2.7527	2.74	2.9427	3.1013	3.0809	2.8323	3.1226
	5.7308	2.9964	2.8404	3.2392	3.0459	3.0043	3.4658	3.2771	3.2021	2.8657	2.8492	3.3631	3.0595	2.7297	3.1102	2.8507
	5.0734	2.7794	2.7754	3.6259	3.3457	2.8823	3.42	3.3635	3.0249	2.7468	2.7818	2.9202	2.9487	2.9264	2.6397	2.954
	5.0055	2.7616	2.969	2.9847	3.3332	2.9697	3.2313	3.2653	3.2757	2.8707	2.898	2.9975	2.9941	2.6638	2.7859	3.1581
	6.3879	2.894	2.8931	3.4508	3.0916	3.0234	2.9616	3.4373	2.766	3.0504	2.918	3.0411	2.9177	2.8378	2.9993	3.1119
	4.7932	2.9038	3.3928	3.0397	2.9814	3.0855	2.9048	3.2883	3.253	2.7448	3.013	2.7969	2.8456	3.1025	2.7745	3.0267
	4.9657	3.1506	2.7822	2.9817	2.9049	3.1019	3.2272	3.7912	3.0469	2.9215	3.0041	2.6919	2.9301	2.8294	2.8328	2.9819
	5.0976	2.8392	2.778	3.2385	2.8671	3.2171	3.1653	3.083	2.8541	3.0124	2.9683	3.1131	3.0937	3.1825	2.8522	2.971
	4.7513	2.7336	2.9443	3.0248	3.0819	3.1572	3.0141	3.2499	3.0335	3.2203	2.9686	3.1595	3.0217	2.7994	2.8173	3.0821
	4.5964	3.0425	2.8612	2.8845	2.9011	3.3721	3.334	3.1171	2.7266	2.8519	3.0227	2.9145	2.6789	3.2359	2.8376	2.8543
	4.9171	2.925	3.1537	3.1164	3.1354	3.0475	3.3156	3.114	3.2306	3.0689	2.8448	3.0467	2.9612	2.9756	3.0566	2.8042
	4.9787	2.9149	2.8673	2.8885	3.2378	3.102	3.2066	3.0431	3.0181	2.8271	2.9963	2.8535	3.1731	3.2203	3.0097	3.1637
	5.3288	3.1411	3.0306	2.7904	3.22	3.1329	2.924	2.9485	3.089	3.2043	2.9622	2.9535	3.1645	2.9234	3.1602	2.9433
	4.8436	2.7838	2.8817	2.8854	2.8414	3.1103	3.21	3.358	2.86	2.9412	3.0986	2.8714	2.9097	2.9348	3.1799	2.8079
	5.3452	2.7279	2.918	2.9714	3.0774	2.9701	3.2418	3.0511	3.1339	3.0577	2.8961	3.0369	2.9392	3.255	2.8023	3.1785
	6.0313	2.968	2.8878	2.722	2.8772	2.7957	3.0534	2.9613	3.1452	2.896	2.8397	3.0663	2.861	3.3518	3.2083	3.0843
	4.9168	3.2646	2.8166	2.7642	2.8604	3.1468	3.1832	2.8537	3.0948	3.1896	3.0488	2.7917	3.0953	3.1169	3.1404	3.0833
	5.2709	2.9873	2.8539	3.1564	2.9134	3.004	3.0785	3.0207	2.725	2.867	2.8688	2.7839	3.0587	3.01	2.8378	2.9364
	4.9013	3.047	2.8886	2.9659	3.0489	3.1029	3.2219	3.4311	2.8423	2.9107	2.893	3.0411	3.3228	3.448	2.9197	3.1284
	5.3402	3.0983	2.7727	3.1051	2.9476	2.8175	3.0548	2.8119	2.9691	2.9619	3.0651	2.9754	3.2748	3.1358	3.0971	3.1303
	4.8715	3.0461	2.9964	3.0425	3.0039	2.949	3.2638	2.9141	3.1111	2.8212	2.7309	3.2829	2.9431	3.0383	2.9065	2.939
	5.0938	2.7826	2.9379	3.1697	2.8318	3.1091	2.9359	3.0633	2.893	2.9778	2.9681	3.1143	2.8537	2.8817	2.8051	2.9807
	5.2649	2.9234	2.8268	3.2954	2.8239	3.1476	3.1902	2.8671	2.9318	2.8475	2.9073	2.8712	2.8106	2.8954	2.7969	2.9804
	4.6606	2.9489	2.7031	2.8758	3.1554	3.1222	2.9515	2.924	3.0606	2.9769	2.8131	2.968	2.9744	3.084	2.9636	3.0794
	4.9703	2.8078	2.8907	2.9963	2.8217	3.0665	3.2054	2.9475	2.9642	2.8559	3.0915	3.303	3.0109	2.9622	2.8266	2.9825
	5.3565	2.9419	3.001	2.9852	2.938	3.2348	2.9328	3.0719	2.8863	3.0234	3.276	3.024	3.0501	3.0491	2.8946	3.213
	6.0026	3.0619	2.9355	3.2253	2.9364	2.9118	2.9799	3.2038	2.8088	3.0709	2.9289	3.2716	2.9725	2.9082	3.2107	3.022
	5.0949	3.4693	2.9932	3.7314	2.7549	2.9472	2.8924	3.2491	3.094	3.1495	2.9736	3.044	2.9034	3.0354	3.152	2.9335
	5.111	3.1655	2.9263	2.9176	2.9581	2.9335	3.0962	2.8672	2.7962	2.9704	2.9683	2.724	3.0207	2.9828	2.7573	3.1623
	4.8398	2.8755	2.8812	3.0437	2.8825	3.1976	3.2531	2.7907	2.8861	3.0203	2.8365	3.1361	2.7083	2.9591	3.0622	2.9983
	4.9447	2.8954	2.663	3.1738	3.1237	3.1652	2.9717	2.9115	2.9925	2.8397	2.9938	3.0625	2.9146	3.3151	3.0101	3.0554
	4.9033	3.2605	3.0474	2.8471	3	3.0323	3.1909	3.0506	2.7499	2.8722	2.8129	2.8313	2.8989	2.9452	2.9679	3.1271
	4.8717	2.7148	2.7689	2.8106	2.9564	3.1168	3.3345	3.4904	2.9173	2.9073	3.0434	3.1744	2.9938	2.8578	2.9363	2.9417
	5.211	3.4288	3.0659	2.8973	3.109	3.3623	3.1625	2.9608	3.13	2.9204	2.8868	2.9296	3.0329	3.0599	2.8153	3.048
	5.3973	2.8754	3.0042	3.0747	3.0761	3.1102	3.0763	3.0407	3.1204	2.7536	3.1403	2.8052	2.8404	2.9074	2.9649	3.0413
	4.7241	3.4443	2.8571	2.8911	3.1298	3.8522	3.1146	3.2005	3.2009	2.7412	3.003	3.4056	3.1794	2.8197	2.8452	3.0568
	5.3566	3.2971	2.7958	3.1259	2.8678	3.2023	2.991	3.259	2.7885	2.9379	3.0916	2.8506	2.783	2.8902	2.9337	3.0338
	5.4575	3.381	3.0243	3.1776	3.2124	3.0366	3.1925	3.1771	2.7825	2.712	3.0541	3.091	2.8019	2.9431	3.0763	3.0805
	5.2807	3.3624	3.3408	3.0316	3.041	3.0715	3.1235	3.086	3.5316	2.9913	3.0797	3.1757	2.6775	3.0592	2.9784	2.9196
	5.3642	2.9396	2.9836	2.9627	2.9559	2.8879	3.3434	3.0591	3.0969	3.0405	2.9523	3.1139	3.4074	2.701	2.8308	3.0689
	4.9465	3.0121	3.0631	3.1614	3.0881	3.2538	3.2219	3.2138	2.8219	2.9551	2.9474	3.1972	2.8465	2.9578	3.0594	3.1075
	7.0651	3.1397	2.926	2.9924	2.6996	3.0008	3.2158	3.254	2.8965	3.1137	3.21	3.0478	2.9728	2.926	3.5153	2.9805
	5.4464	3.2925	3.1093	2.9237	2.8744	3.4095	2.9806	3.1748	3.1778	2.871	2.9438	2.9389	3.093	3.0393	2.8638	3.014
	5.3063	3.1844	3.1957	3.4173	2.7493	3.0192	3.0098	3.079	3.133	2.8286	2.8592	3.0334	2.8983	2.9213	3.2407	2.9739
	5.7278	3.0976	3.3126	3.1332	3.0937	3.5341	2.9902	3.4815	2.919	2.948	2.9251	2.8388	2.928	2.9618	3.1269	3.0316
	5.9908	3.1934	3.0125	2.9045	3.1135	3.2054	2.9503	3.1203	2.9292	3.2078	3.2358	2.7802	2.8409	3.0229	3.1188	3.0613
	5.1758	2.6767	3.1309	3.0296	3.1223	3.1262	3.0838	2.8411	2.9908	2.8073	2.8969	3.0461	2.631	3.0658	2.9562	3.1599
	5.0133	3.1575	3.1126	2.9824	2.7669	3.4145	3.2093	3.2054	2.9515	2.9352	2.9708	2.7881	2.8382	3.0167	2.9385	3.1236
	5.5212	3.0746	2.8917	2.9206	3.0199	3.0395	3.254	3.1802	3.2161	2.9392	2.8844	2.904	2.9514	2.782	2.9705	2.9521
	5.0475	3.0275	2.8341	3.021	2.9649	3.1372	3.3371	3.134	3.0314	2.7995	3.4596	3.114	2.9764	2.9242	3.1465	3.1008
	6.3882	2.9983	2.836	3.1075	2.9721	3.1825	3.0904	3.1791	2.7827	2.9995	3.0215	2.7676	3.1555	2.7683	3.0193	2.8567
	5.2954	2.6768	2.9093	2.8043	2.7287	3.2399	3.1722	3.0145	3.2346	2.7487	3.0369	3.003	2.8049	3.1942	3.068	3.3303
	5.2312	3.1517	2.9354	2.7644	3.1754	2.9529	2.9352	3.0464	2.9916	2.8526	3.4857	3.0841	2.8551	2.8761	2.8975	3.0211
	5.1372	2.9243	3.0976	3.3405	2.8451	2.9973	3.554	2.9511	2.7815	2.8681	2.9049	2.8733	2.7375	2.8369	2.7901	2.9905
	5.1822	2.8041	3.0753	3.0367	3.5664	3.2354	3.5502	3.1171	3.135	2.8331	3.0098	2.9792	3.0521	2.778	2.9698	2.9562
	5.4023	2.721	3.0195	3.0198	3.0272	3.1039	3.2887	2.9477	3.206	3.1076	3.264	2.6883	3.1514	3.2516	3.2459	2.913
	5.3599	3.1597	2.9498	3.0894	2.9789	3.3224	3.1756	3.0125	2.9207	2.9037	3.02	2.9893	3.0063	2.9133	2.7695	2.7304
	5.5198	2.9115	3.0477	2.7471	2.8549	3.174	3.0008	2.9475	2.7376	3.0743	2.9249	3.0414	3.0216	2.974	2.9162	2.9336
	5.2526	2.8361	2.9556	3.1186	2.9289	3.2417	2.9071	2.9978	2.9725	2.7115	2.9499	2.8504	2.9581	3.4595	2.8413	3.0151
	5.8137	2.8177	3.0112	2.9483	2.9552	3.2373	3.216	2.8927	2.9177	3.1617	2.9894	2.7979	2.8642	2.8289	3.0632	2.9612
	5.9973	3.4732	2.7473	3.0015	2.9511	2.9666	2.9812	2.8214	2.9254	2.8086	2.9877	3.2505	2.8635	2.7573	2.9849	2.7898
	5.0422	3.0231	2.8843	3.2439	2.7259	3.4219	3.0141	2.9644	3.0568	2.8481	2.9205	3.0209	2.8106	3.0433	2.938	2.8076
	5.3373	3.3053	2.8338	2.8526	3.074	3.0452	2.8688	2.8261	3.0179	2.8344	2.8951	3.4163	3.3516	3.0493	2.971	2.84
	4.5331	2.7481	2.8173	2.8544	2.796	3.2455	3.0987	3.3912	2.9773	2.8018	2.797	3.0382	2.7397	3.1331	3.0736	2.9566
	5.3695	2.9441	2.8883	3.0701	3.0804	3.2384	2.9883	2.965	2.9105	3.084	2.9118	3.4874	2.9676	2.9544	3.0856	2.9596
	5.7248	2.8218	2.9018	2.8927	3.2097	3.2862	3.0515	3.2288	2.9296	2.9309	2.8932	3.0427	2.8728	2.8986	2.9907	2.9673
	5.6815	2.7746	2.9266	3.142	3.112	3.2321	3.2853	3.6455	2.9603	2.9951	2.7967	3.2277	2.8314	2.944	2.9761	3.1836
	4.9032	2.8205	2.9476	2.7583	3.0018	3.005	3.1597	3.2014	2.9538	2.845	2.8759	3.1296	2.9838	3.0687	3.3793	2.7898
	5.7766	2.8064	2.879	2.7998	2.8424	3.07	2.9259	3.2867	3.1803	3.1092	2.9081	2.963	2.8167	2.7836	2.9614	2.8635
	5.2292	3.1374	2.9341	2.8298	3.2083	3.129	3.0648	3.227	2.8828	3.029	2.8675	2.945	3.0027	2.9866	3.0087	2.8845
	5.4058	2.9847	2.7796	3.0372	2.7585	2.929	2.8577	3.2373	2.8591	3.2443	2.8886	3.1308	2.9116	3.2947	2.9735	2.8539
	5.2636	2.6504	3.0427	3.2616	2.8416	3.0917	2.6364	3.2121	2.8481	2.9893	2.7503	2.8144	2.8239	2.9791	3.1461	2.9596
	5.1667	3.0465	3.1078	2.7952	2.9559	2.8914	3.1849	3.2171	3.003	2.909	2.9868	3.2945	2.8148	3.0122	3.0542	2.9294
	5.1394	2.9523	2.9809	3.0677	2.8554	2.7912	3.0018	3.0011	2.9301	2.9932	2.769	2.9838	2.9718	2.9688	2.9363	2.9881
	5.0696	3.0619	2.8542	2.9413	2.9145	3.1527	3.1758	3.1776	2.7407	2.9882	2.9555	2.8662	2.8444	3.057	2.8954	3.1909
	5.2279	2.8658	3.0681	2.8007	3.1776	3.4197	3.6263	2.9296	3.2633	3.0151	2.811	3.0066	2.9258	3.07	2.7948	2.9595
	5.0472	2.9937	3.0872	2.9192	3.1724	2.8221	3.0473	3.243	2.8775	3.3298	2.8838	2.7188	2.6926	2.9882	3.0416	3.1404
	6.0043	3.5518	2.9642	2.72	2.9739	3.2149	3.2114	3.0377	2.9268	2.8677	2.9677	3.0713	2.9825	3.0483	2.9675	2.9496
	5.1533	2.9518	2.9901	2.9512	2.8656	3.3837	3.1436	2.9969	3.1874	2.7999	3.2114	3.0192	2.8638	2.9043	3.0568	2.9965
	5.1319	3.02	2.9189	3.1366	3.2572	3.3173	3.0866	2.8775	3.1119	2.804	2.9219	3.0976	2.858	3.0922	2.9518	2.884
	5.0901	3.3473	2.9431	2.9945	2.8775	3.3578	3.1129	3.104	2.9324	2.9311	2.9785	3.3593	3.0636	2.9044	2.9373	2.9718
	5.1226	3.0652	2.9801	3.3548	2.8831	3.0607	3.1534	3.1199	3.0189	2.89	3.1435	2.7921	3.0355	3.097	2.7296	3.038
	5.5708	3.1994	3.1405	3.2663	3.0161	3.025	2.9614	3.1118	3.1591	2.9041	2.8718	3.1408	2.826	3.0509	2.7473	2.7722
	5.0101	2.9442	2.7962	2.8005	2.7317	3.0501	3.0795	3.0404	2.9352	2.9374	2.7602	2.899	3.2595	3.1608	2.9712	3.0032
	4.8435	2.9006	3.5925	2.8365	2.8161	3.1217	3.3712	3.7345	3.2902	2.7077	3.3511	3.1024	2.856	2.8175	2.8869	2.872
	5.2258	3.169	2.9545	3.3655	3.1731	3.0695	3.1726	3.2252	3.0337	2.8356	2.9618	3.0816	2.8939	3.2714	3.0863	3.284
	5.2511	2.8146	2.9635	3.3919	2.9791	3.3615	3.2899	2.9958	3.0265	2.8328	2.9095	3.3311	2.7871	3.1556	3.0739	2.8584
	5.5952	3.5072	2.8206	3.1316	3	3.0381	2.8254	3.4826	3.1215	2.76	2.8541	3.14	2.9569	3.1316	2.9459	3.0338
	5.4201	2.9195	2.8308	2.9818	2.9561	3.068	2.9998	3.0496	3.1972	2.9829	3.1174	3.0529	2.9435	3.3422	2.8144	2.8074
	5.4702	2.9584	2.7949	2.7307	2.9717	3.0236	2.8704	3.2025	3.0306	2.8955	2.8329	3.0011	3.1676	2.9719	2.9851	2.7924
	4.8947	3.5412	2.9436	3.0665	3.3982	3.1132	2.9154	3.1217	2.8185	2.9848	2.9152	3.0289	2.9533	3.2724	2.7006	2.7708
	5.4612	2.8419	2.9526	3.0592	3.824	2.9986	2.9053	3.3531	3.0329	2.8898	3.0065	3.5334	2.8492	2.6851	2.9832	2.8962
	5.5347	2.9006	2.8377	2.886	3.2055	3.1232	2.7984	3.0018	3.0467	3.0114	2.9422	3.0063	3.3358	2.9911	2.8332	2.7077
	5.3007	3.0168	3.1884	3.1612	3.2127	3.0402	3.477	2.9079	3.0027	3.0106	2.8966	3.2159	3.053	3.167	2.9552	2.8756
	4.8409	2.9377	2.8278	3.1106	3.1463	3.222	2.9817	2.9521	3.03	3.2344	3.2314	3.0203	2.7233	3.0622	2.9966	2.9243
	5.1115	2.9236	3.044	3.2682	4.0505	3.1232	3.0247	2.9797	3.2627	2.9024	2.8157	2.852	2.8301	3.1813	3.3851	2.8578
	5.6127	2.6856	3.0413	2.9758	3.1894	3.0489	3.0519	3.0262	2.9332	2.9188	2.9749	3.3135	3.0839	2.8495	2.9029	2.9492
	4.6529	2.7833	2.9437	3.2068	3.1527	3.2897	3.2826	3.0258	3.097	2.7393	2.8621	2.9916	2.8278	3.158	3.066	2.6701
	5.0587	2.851	3.3331	3.0306	3.5863	3.1549	3.0236	3.0044	3.0427	2.9729	2.9434	2.8698	2.9467	3.0051	3.1366	2.7616
	4.5901	2.9499	3.0362	3.1622	2.9441	3.3982	2.7865	3.2539	3.1092	3.095	3.0514	3.0818	2.9016	3.0095	2.9551	2.8748
	5.3958	2.8215	2.8236	3.1719	3.5381	3.3444	3.0369	2.9632	3.305	3.0232	3.0614	3.0668	3.257	2.9031	3.0069	2.9331
	5.288	2.8043	3.5096	3.0525	3.2822	3.4009	3.2803	2.8731	2.9661	2.8868	2.8812	3.0333	3.5377	2.9667	3.1868	2.9084
	5.4623	2.7637	2.89	2.8036	3.4215	3.3405	3.0361	3.0156	3.4931	2.8176	3.0741	2.9008	3.3712	2.8745	3.1438	2.8676
	4.8751	2.8615	2.9181	2.924	3.693	3.2229	3.3237	2.8065	3.0777	2.8751	2.9552	3.1456	3.2113	3.4296	2.94	2.8979
	5.4957	2.9578	2.9787	3.3973	3.9781	3.5126	3.2794	3.2931	2.9334	2.6996	2.9687	2.898	3.0142	2.908	2.901	2.7037
	5.7204	2.7879	2.8288	2.9498	3.8733	2.9863	2.9954	2.9926	3.1711	3.1633	2.8779	2.7655	3.0081	2.8947	2.738	2.8908
	5.7266	2.9482	2.8163	3.0508	3.6453	3.422	3.1068	3.0357	3.0104	3.0151	3.7913	2.8534	3.0224	2.8775	2.9342	2.9496
	5.1184	2.8079	3.0001	3.1172	3.1445	2.9733	2.9231	2.9694	3.3317	2.7712	2.9278	3.0493	3.1026	3.1576	2.8753	2.9038
	5.4887	2.8866	2.9087	3.1649	3.2303	2.9076	3.2343	3.1178	2.9942	2.8054	3.2913	2.9814	3.1881	3.0845	3.4027	3.2594
	5.1365	2.8759	3.1016	3.5893	3.378	2.9229	3.1746	2.8661	3.3445	2.9213	2.8784	3.0882	3.1524	2.8948	3.145	2.8367
	5.1208	2.8312	2.9902	2.8284	3.5395	2.9498	3.2579	3.1757	2.9116	2.8104	2.8287	3.1766	2.8493	2.9216	2.7164	2.7983
	5.1541	2.8458	3.0399	2.9244	3.392	3.2167	3.2479	2.8837	3.1978	3.109	2.8905	3.3468	3.222	3.0265	2.81	3.0424
	4.8845	2.8698	2.8459	3.1695	3.6354	3.0667	3.5382	3.0308	3.1823	3.3082	2.9123	3.3969	2.9056	2.8882	2.7996	2.877
	4.6183	3.1308	3.43	2.7376	3.7509	3.2769	3.1689	3.0624	3.3453	2.9957	3.2548	2.9046	3.3522	2.977	3.4873	2.8923
	5.1469	3.6952	3.0133	2.9313	3.3459	3.2102	2.9099	3.079	3.4441	3.0927	2.8704	2.9499	2.6773	2.8233	2.9481	2.7899
	4.775	2.9954	3.1645	3.1746	3.3059	3.1222	3.735	3.0401	3.3091	3.3808	3.5622	3.1259	3.6089	2.8922	2.9528	2.9484
	4.828	2.7601	2.964	3.2214	3.145	2.9882	3.1012	3.0136	3.1535	2.7852	3.1314	2.9401	3.2415	2.7893	3.0517	2.9256
	4.7423	3.0071	2.9206	2.9408	3.3306	3.041	2.9806	3.0368	2.953	2.9538	3.1285	3.3894	3.3536	2.762	3.1178	2.7888
	4.5667	2.9602	2.8903	2.9767	2.9979	3.2886	3.3837	2.8579	2.9936	3.0069	3.2928	3.2802	3.0144	2.9905	2.862	2.8198
	4.9951	2.8142	2.9893	2.9486	3.3294	2.9922	3.2402	3.0182	3.7623	2.7312	3.2167	3.0928	2.8443	2.8953	2.9783	2.9031
	5.9502	2.7869	3.0663	2.9987	3.5546	2.9767	3.3232	2.9119	2.8468	2.8702	3.1578	2.9885	2.8837	2.9646	3.1805	3.1061
	4.7206	3.1448	2.8968	3.1974	3.9434	3.0096	3.0702	2.9968	3.021	3.0713	3.1237	2.8217	3.1391	2.983	2.8645	3.0834
	5.0781	2.9798	3.1613	3.1647	3.47	3.0926	3.1127	3.3493	3.0042	3.0002	2.9704	2.8051	2.8428	2.8618	2.8414	2.7721
	5.0055	3.0435	2.9107	2.9737	4.0226	3.227	2.9558	3.0234	3.3766	3.0233	3.0156	2.8555	2.9955	2.8631	2.9011	2.9949
	4.7806	2.9909	2.9408	2.9268	3.9742	3.1962	3.0677	3.0914	3.3839	2.8565	3.1153	3.0956	3.1213	2.8704	2.9228	2.9935
	4.4202	2.8895	3.2011	3.8858	3.683	3.0491	3.2334	3.2944	3.584	2.9748	3.2526	2.9243	3.2138	3.1801	2.9282	2.8942
	4.9183	2.7782	2.804	3.3738	4.0346	2.978	3.055	3.364	3.5151	2.6025	3.2793	2.9249	2.964	2.8345	2.9366	2.8935
	5.0587	2.8383	2.795	2.9907	4.1367	3.0018	2.8422	3.2023	3.1932	2.8408	2.855	3.1899	3.0957	2.931	3.4639	3.103
	5.5432	2.7679	3.2126	2.8178	4.0479	3.0651	3.1501	3.1909	2.9481	3.2731	2.8001	2.9209	3.081	2.7382	2.9924	2.8685
	4.7674	2.9434	2.9543	2.9259	3.4383	2.8715	3.109	2.9243	3.132	3.2269	2.9748	2.748	2.9186	3.0374	2.7394	2.9455
	4.3971	3.1364	3.0567	3.1182	4.9036	3.063	3.152	3.0966	3.012	3.0834	3.0764	2.9886	2.8238	2.994	2.8926	2.9015
	4.6863	3.2465	2.8077	2.9685	5.1444	3.0167	3.0733	3.0049	3.2899	2.7581	2.8357	3.0577	2.8783	2.9464	3.0914	2.8911
	5.3193	2.7932	2.9795	3.0077	4.9597	2.8128	3.0784	3.448	3.4273	3.0522	2.8346	3.1186	2.8044	2.9561	2.8106	2.7275
	4.5816	3.5754	2.9202	2.8936	5.2254	2.8072	3.1948	3.4082	3.6208	3.0683	2.9125	3.1234	2.9562	2.6543	2.7701	2.9345
	4.6592	2.8034	3.307	3.0592	4.649	2.9565	3.5553	3.1787	3.096	2.9088	2.8213	2.8834	2.7997	3.5905	3.2916	2.9483
	4.7654	2.8604	3.2526	3.0974	5.3009	2.8301	3.4091	2.7065	3.0404	3.5163	2.8079	2.9138	3.0909	2.8951	2.8709	2.8085
	5.1261	3.0775	2.9599	2.8366	4.9897	3.1246	3.2609	3.4242	3.5411	2.9271	3.0371	3.0204	3.0249	2.8534	3.0998	2.8573
	4.4466	3.4902	3.0011	2.9456	4.4341	3.0786	3.1861	3.273	3.1659	3.3303	3.0975	3.145	3.2379	2.9452	2.7639	2.8711
	5.5588	3.5444	3.077	2.9978	5.2207	3.0612	3.0036	3.3619	3.3793	2.835	2.9931	3.024	2.8862	2.9688	2.8726	2.797
	4.9381	3.0514	3.1506	2.9731	4.7123	2.8715	3.2821	3.1008	3.4449	2.9304	2.9509	2.9609	2.8902	2.9205	2.763	3.0191
	4.8945	2.8353	3.0464	3.3512	4.222	2.8966	3.0098	2.8806	3.5506	2.9534	2.8557	2.8643	3.1819	2.8735	3.0482	2.9143
	5.1514	2.9592	3.0613	2.948	4.6556	2.8528	3.5063	2.9489	3.1899	3.3419	2.897	3.0468	2.9471	2.9597	2.7948	3.0163
	4.9474	3.3285	2.8335	2.8585	4.3565	3.0549	3.1362	3.1811	3.262	3.2493	2.9195	2.855	3.1747	2.8578	3.018	2.7694
	4.7188	3.07	3.084	2.9241	4.803	2.8705	2.8968	3.1351	3.085	3.0326	2.9305	2.9701	2.8593	2.9355	2.9024	2.8448
	5.2001	3.3399	2.8179	2.99	5.3839	3.1369	3.0623	3.1252	3.0639	2.8911	3.0609	2.8959	2.8032	3.2541	3.2306	3.0065
	4.5715	2.7073	3.2232	3.2155	4.5143	3.2938	3.2437	2.9792	2.977	2.818	2.8619	2.8951	2.8331	3.1245	3.1226	3.0426
	4.832	2.9817	2.8958	2.8122	4.5266	3.2317	3.1615	3.0111	3.0062	2.8365	3.3209	2.9628	2.9792	2.9606	3.1987	3.0442
	3.268	2.8793	2.8881	3.3251	3.9156	2.7984	3.1065	2.9567	3.0851	2.9514	3.4317	2.8589	2.8639	2.7984	2.9241	2.8131
	4.6239	2.9949	2.8908	2.8291	4.6664	2.8212	3.527	2.9076	3.1471	2.9084	2.8241	2.7237	3.0447	2.8711	3.1082	2.9498
	5.2878	3.2466	3.0673	2.8552	4.5194	2.9835	3.3304	3.234	2.9333	2.9987	2.9612	2.879	3.1973	3.1552	2.8094	2.9348
	4.488	2.9282	3.0627	2.9134	5.3827	3.0254	3.202	3.0733	3.2871	3.345	3.1561	2.8174	2.9203	2.8396	3.3693	3.2313
	5.2019	3.1773	2.8995	2.8703	5.0122	3.0934	3.3747	3.0861	3.3129	2.9906	2.9068	2.7101	2.8628	2.9214	2.8537	3.0798
	5.3344	3.0631	3.0158	3.0044	5.125	2.9645	3.6245	3.1771	3.19	2.9479	2.9944	2.9062	2.7777	3.0303	2.8852	2.9107
	4.7659	3.6728	3.0345	3.1951	4.6588	2.9844	3.7732	3.1142	3.288	3.7297	3.0098	3.0215	3.3664	2.9114	3.0276	2.7931
	5.1714	3.1651	3.0698	3.4727	4.6043	2.8716	3.6044	3.1278	3.0442	2.9981	2.8643	3.9408	2.9387	2.9225	3.0235	2.9515
	5.1939	2.9476	2.9628	2.9424	4.4225	2.9766	3.2756	3.1547	3.1818	2.9902	3.0121	2.859	3.3604	2.7647	2.8371	2.9431
	4.6813	2.9604	2.989	3.2101	3.5471	3.243	3.3482	3.1258	3.3697	2.9561	2.8188	3.0361	3.2435	2.885	2.9484	3.1026
	5.6782	3.0541	2.9879	2.9482	4.3743	2.92	3.641	2.9008	3.0975	3.0722	3.0584	2.74	2.8509	3.0693	2.9376	3.0523
	4.5767	2.8	2.8801	2.9005	4.7178	2.8788	3.0178	3.0006	3.0549	2.8968	2.8851	2.6717	3.1014	2.724	2.8642	3.0097
	4.8612	2.9292	3.0186	3.0063	4.3459	3.2705	3.409	3.305	3.2875	3.3897	3.0804	2.8321	2.8456	2.8766	3.0821	2.8753
	4.8207	3.0031	3.1053	3.1789	4.2488	3.0733	3.562	3.1948	3.2971	2.8432	2.9274	3.0959	3.0636	3.3032	2.7169	3.0418
	5.2632	3.0467	3.1308	3.0443	4.667	3.3132	3.2598	3.1322	4.2854	3.0242	2.6479	3.3064	2.9767	2.9898	3.034	2.8131
	4.6898	2.9847	3.3943	2.9973	4.53	3.1153	3.3936	3.1839	3.1503	3.0439	3.4057	2.7741	2.6933	2.7844	2.9494	2.9158
	4.7107	3.041	3.0784	2.9748	4.5881	2.7964	3.2231	3.0989	2.8237	2.923	2.8302	2.7428	2.8787	2.823	2.856	2.8367
	5.0843	3.2047	2.8783	2.9642	4.5869	3.1706	3.3117	3.0831	2.7729	3.1422	3.0525	2.8487	2.9573	2.9563	3.2167	2.8642
	5.4828	2.9243	3.1964	2.8182	4.611	3.1018	3.4434	3.0549	3.174	3.1143	2.9089	3.1481	3.0424	2.7843	2.9748	3.1025
	5.0086	2.7664	3.183	3.7317	5.0357	3.2537	3.4608	2.8738	3.2373	2.8368	3.2283	3.2127	3.1074	3.0351	2.9041	2.8478
	5.4569	2.886	2.8871	3.0308	5.048	3.0338	3.5487	2.9731	3.129	2.9488	3.4368	2.9023	3.1745	2.8235	2.8208	2.816
	5.378	2.829	3.0239	2.8961	5.4396	2.7731	3.3905	3.3883	3.0763	2.8399	3.0633	3.0767	3.0266	2.8058	2.7765	3.0435
	5.0913	2.9572	2.8962	3.0778	4.6155	3.1132	3.1822	3.2887	3.6275	3.0872	3.2003	2.9992	3.0041	2.7753	3.0755	2.9178
	5.0822	2.9531	2.8115	2.9707	5.0276	3.2249	3.2944	3.1996	3.4453	2.9107	2.6755	3.0126	3.1018	2.9782	2.8863	2.8555
	5.4051	2.907	2.7854	2.9153	5.1882	3.2712	3.2864	3.0562	3.3587	3.2567	2.914	2.7217	3.0607	2.9019	2.7875	3.0195
	5.0314	3.0577	3.0413	2.9495	4.6149	3.0321	3.4502	3.2021	2.9971	3.5785	2.8738	2.9795	2.9286	2.8699	2.866	2.9774
	5.2537	2.9215	2.9461	2.9113	4.5693	3.2073	3.5275	2.7342	3.4643	3.0318	2.9369	2.8475	2.9081	2.79	2.9245	2.8743
	5.7186	3.1209	2.8877	2.9707	4.6743	3.2367	3.1235	3.0668	2.9878	2.7444	2.9875	2.9111	3.2909	2.8095	2.9891	2.9316
	5.4721	3.3426	2.9053	2.8097	4.9552	3.2245	3.1342	2.9685	3.0614	3.1436	2.9996	2.9167	2.982	3.0889	2.9692	3.0453
	5.2458	2.8313	2.9415	3.0643	4.7585	3.3315	3.4483	3.07	3.0269	2.9746	2.8675	2.9886	2.8751	3.0576	3.0635	2.7997
	5.7258	2.9372	2.8482	3.2381	4.3635	2.9764	3.2048	3.2202	2.9504	2.8147	2.8515	2.93	2.9005	2.8367	2.8737	2.9668
	5.3479	2.8074	3.0023	3.1711	4.8954	2.9618	3.1179	3.3121	2.7895	3.0477	2.8856	2.9073	2.9036	3.0764	2.9432	2.8764
	5.3529	2.8405	2.9526	3.2238	5.241	3.0105	3.3399	3.0624	3.5245	2.8946	2.8709	2.8234	3.203	2.7635	2.8757	3.1013
	5.5875	3.7718	3.0273	2.9739	4.8396	3.5219	3.092	3.0047	2.9716	2.836	2.9602	3.4046	2.9211	2.8687	2.9071	2.7669
	5.7132	3.0443	2.8789	3.2025	4.7148	3.2151	2.9535	3.0049	3.1945	2.877	3.1566	2.8031	2.8543	3.0264	3.0657	2.8227
	5.359	2.836	2.9638	3.1372	4.8772	3.0676	2.9951	2.792	3.2722	2.885	3.0475	2.9722	3.083	2.8478	2.929	3.0197
	5.3957	2.9113	3.0613	2.7389	4.6101	3.2863	3.4255	2.9697	2.9688	2.9072	2.8964	3.0363	2.9083	2.8853	2.8436	2.7764
	4.9888	3.0044	3.0617	3.0662	4.6139	3.2989	3.4313	3.482	2.9848	3.2838	3.0447	3.0666	2.8515	2.726	2.9915	3.3627
	5.0631	2.82	2.8353	2.934	4.5435	3.3501	3.1936	3.1673	3.1735	3.0417	2.8995	3.067	2.8227	2.6766	3.0418	2.8232
	5.4981	2.8458	2.8119	2.7824	4.4726	3.1086	2.9741	3.0409	3.1499	2.832	2.8197	2.9544	2.9842	2.7172	2.8334	2.9162
	5.2848	3.5586	2.8033	3.1037	4.8754	3.0372	3.0893	2.9868	3.2047	2.9352	2.9991	2.8352	2.9888	2.8788	3.2217	2.8928
	5.2013	2.8441	2.8319	2.8657	4.5098	2.9979	2.9821	3.0017	3.315	2.8633	2.7765	3.0318	3.0473	3.1123	3.1835	2.8913
	5.7386	3.2166	2.8193	2.7451	5.0305	3.4694	3.1613	3.1947	3.7861	2.9258	2.7416	3.4119	3.0965	2.7541	2.9857	2.7315
	5.3856	3.0299	3.0294	2.8327	4.5139	3.4938	2.9281	2.8887	3.1578	3.0111	2.9444	3.6704	2.851	2.9308	2.9103	2.932
	5.8892	3.0345	2.869	3.0458	4.6228	3.1217	3.2301	2.7889	3.3005	3.0677	3.026	3.0392	3.0449	2.8098	2.842	2.9442
	4.9155	3.157	3.0124	2.8284	4.498	3.0605	3.116	2.9721	2.9245	3.1897	3.128	2.871	2.9012	3.1167	2.6204	2.8176
	4.119	2.8548	3.2093	3.0066	4.5709	3.0699	3.551	3.0041	3.1213	3.0946	2.9554	3.1821	2.7793	2.7635	2.8156	2.903
	4.5773	2.919	2.8935	2.7545	4.8989	3.1428	3.1286	2.9772	2.8527	3.1401	3.3034	2.7719	2.8521	2.8364	2.6952	2.9757
	5.0947	2.9993	2.9017	3.0399	5.0972	3.1242	3.0643	3.2726	2.8104	3.124	2.9766	2.9894	3.2055	3.0407	2.7798	2.9634
	5.4484	3.0431	3.0692	3.4444	5.113	3.4395	3.3629	3.4232	3.2449	3.4199	2.8887	2.9613	2.9577	3.2117	3.0279	2.8521
	5.015	3.0257	2.9949	3.1138	4.9814	3.355	2.8042	2.9505	3.3381	2.8028	2.8989	3.012	3.088	2.9231	2.7727	2.9545
	4.1537	2.9445	3.027	2.9626	4.8226	3.198	3.0365	2.9591	3.0493	2.9004	3.0704	2.8412	3.0995	2.697	2.7665	2.9313
	4.6396	2.7859	3.0477	3.3554	4.843	3.3725	2.9261	2.7536	2.8968	2.9332	3.1572	3.1585	3.1145	2.8573	2.865	3.1351
	3.7133	2.9322	3.2362	3.1927	4.2017	3.2462	2.9583	3.1968	2.9672	2.9563	2.7714	3.017	3.0183	2.9971	2.8935	2.8534
	4.6209	2.8702	2.881	3.1198	5.4982	3.0362	3.2867	2.9775	2.7018	2.9298	2.7963	3.1189	2.9181	2.7487	2.891	2.9137
	3.5601	2.9579	2.8687	2.9223	4.4521	3.4343	3.323	2.8443	2.8864	2.7681	2.7957	3.0565	2.8088	3.013	3.0816	3.1536
	4.2251	2.7739	3.0493	2.6704	5.5445	2.9249	3.3468	3.0875	3.0898	2.8173	2.7976	3.1096	2.7779	3.0463	2.801	2.8647
	3.662	2.7579	3.0536	2.889	4.6552	3.1586	3.0555	2.9117	2.838	2.8819	2.8064	3.176	2.9625	2.891	2.9114	3.0833
	4.495	2.7823	2.9913	3.1598	4.7518	3.0312	3.1738	2.7584	2.9763	2.8665	2.8797	3.1147	2.9459	2.7924	2.8092	2.9558
	4.6846	2.8944	2.7977	3.1738	4.8302	3.1063	3.4644	2.9872	3.2494	2.8602	2.9686	3.0431	2.8459	2.9738	2.706	2.92
	3.9105	2.9118	2.843	2.9603	4.9879	3.0421	3.1981	2.8415	2.9253	2.7728	3.0892	2.9031	3.1453	2.8816	2.9954	2.9396
	4.4649	2.8966	3.2474	3.087	4.4719	2.9712	3.429	3.1778	2.7759	2.8838	3.0325	3.2073	3.0519	2.9013	2.7821	2.9916
	3.956	3.0722	3.1965	3.2302	4.6555	3.4358	3.5789	2.9207	2.8979	3.3635	3.2223	3.1097	3.0814	2.853	2.8567	2.9675
	4.5377	2.9704	3.221	2.7984	4.8273	3.1485	3.053	3.1526	2.8557	2.9054	2.7607	2.7997	2.9369	2.8992	2.9085	2.8792
	3.8932	2.946	3.126	2.8297	4.5113	2.9613	2.9421	2.8166	2.7393	2.8305	2.9282	2.8987	3.0256	2.8994	2.8475	2.9195
	4.3713	2.8725	3.0127	2.9865	4.9006	3.1277	2.9226	3.0906	3.5327	2.8199	2.7677	3.4182	2.8389	2.9124	2.7899	2.9689
	4.5029	3.1689	3.1978	3.3015	4.5347	3.0172	3.219	3.3567	3.0453	2.851	3.2245	2.8869	2.9762	2.9745	2.8197	2.9526
	3.8821	3.0962	3.0283	2.9123	4.4894	3.1471	3.3831	2.9528	3.0146	2.9503	3.195	3.3705	2.9662	2.8931	3.0467	3.1143
	4.4014	2.8714	3.2874	3.1675	4.9968	3.1933	3.1166	3.0373	2.8987	2.8658	2.8298	2.9964	2.8897	3.1092	2.8196	2.8859
	4.4858	2.9376	2.9392	2.925	5.0181	2.876	3.125	2.875	3.2166	3.0463	3.1565	2.8037	3.0415	2.6908	2.8385	2.8803
	4.2099	3.0019	3.1871	3.0856	5.3029	3.3019	2.9603	2.9734	2.9522	3.008	3.194	2.967	3.1497	2.9691	2.8247	2.7906
	3.7793	3.0873	2.8106	3.1412	4.3602	2.9032	3.0466	3.0652	3.1042	2.7766	2.941	2.9734	2.8349	3.2184	3.2998	2.8287
	4.088	2.836	3.1351	2.9232	4.3487	2.9768	3.6428	2.8271	2.8478	2.9151	2.9698	2.9793	2.8466	2.9729	2.9253	2.8544
	4.1651	2.8223	2.7936	3.3932	4.857	3.38	2.9404	2.9864	2.9421	2.696	3.1166	2.9953	2.9799	2.8314	2.9789	2.9458
	4.0993	3.1959	3.6522	3.2752	4.8257	3.488	3.4693	3.1662	3.0737	2.6271	2.9384	2.9016	2.9005	3.0333	3.121	2.8521
	3.7151	3.3443	2.8478	2.7916	4.5417	2.8704	3.0393	2.8467	3.1138	3.0058	3.0111	3.0413	2.9941	2.6464	3.0651	2.9699
	3.738	2.9379	3.098	2.9973	5.0758	3.0912	4.1107	2.9454	3.0352	2.818	3.0827	3.0387	3.0813	2.8439	3.1153	2.9297
	4.0981	3.2549	2.9278	3.1779	4.5458	2.851	3.7141	2.9129	3.1121	2.7138	3.1553	3.2076	3.035	2.9407	2.8856	3.1075
	4.3393	2.9758	3.0731	3.2546	5.0544	2.8954	3.3752	3.214	2.9479	2.9163	2.8752	2.9796	2.827	2.8956	2.7532	3.0266
	4.0359	3.0365	2.8221	2.9256	4.7929	2.8114	3.1963	2.9537	3.2947	2.8159	3.0538	3.0077	2.6717	2.939	2.6497	2.951
	3.5565	3.0537	2.9102	3.5564	5.1751	3.038	3.3421	3.5037	2.9495	2.9889	3.178	2.7928	3.3823	2.8355	2.8792	2.7272
	3.8119	3.286	3.0644	2.9809	5.4281	3.3522	2.9476	2.8234	3.1965	2.7976	3.0498	3.0666	3.0289	2.9091	3.0429	3.0535
	3.8221	2.87	2.7376	2.8262	4.8351	3.333	2.8519	3.0386	2.9439	3.0377	2.9556	2.9805	2.9277	2.8209	2.7731	2.8804
	4.0148	2.8614	3.4645	2.9375	5.7367	3.1417	3.5656	2.8958	2.9375	2.8986	2.9502	2.6939	3.0802	3.089	3.0296	2.8657
	4.1256	3.2754	3.4132	2.8146	4.5549	3.7687	3.2302	2.8253	3.0728	2.6988	3.0177	2.9828	2.9327	2.8736	3.0461	2.9399
	4.5917	2.8206	3.0494	2.8254	4.8327	3.5118	3.455	3.0799	3.2607	2.7264	2.9463	2.9558	2.9015	2.7657	2.9318	3.0418
	4.7481	2.8901	2.877	3.0158	4.9018	3.1924	3.1183	2.7416	3.1649	2.8015	3.0048	3.1609	3.0964	3.0531	3.0242	2.8342
	5.3331	2.8846	3.0064	2.9606	5.3132	3.2689	3.562	3.0108	2.8246	3.0263	3.1132	3.1241	2.8831	2.8715	3.0161	3.0824
	5.1405	2.8189	2.8919	3.0764	5.472	3.6373	3.035	3.0316	3.0442	3.109	2.8637	3.3763	2.9307	2.9845	3.061	3.1742
	4.6169	3.0274	3.2173	3.2735	5.1355	3.3094	3.2137	3.1818	3.0209	2.7408	3.0033	3.8586	3.0199	2.9125	3.0466	2.9589
	4.0911	3.0219	2.9796	2.7776	4.8005	3.3724	3.5638	2.8688	3.334	3.1091	2.9086	2.8645	2.8427	2.9458	2.9641	2.7831
	3.6179	3.3119	3.1479	2.6613	4.5012	3.0961	3.4547	3.0627	3.2594	2.7739	2.907	2.8947	2.7076	2.9316	2.7745	3.0988
	3.2195	3.0978	2.9652	2.9086	4.0899	3.0221	3.102	3.026	3.0394	2.7439	2.8131	2.9443	2.7929	2.9226	2.8517	3.4566
	3.564	2.9135	3.1574	2.7194	5.1977	3.3692	3.4631	2.919	2.9339	2.7294	2.8885	3.643	3.0589	3.1522	2.9328	3.0598
	3.8989	2.7037	3.0881	2.9051	4.3948	2.9292	3.4052	3.0037	3.0329	2.887	2.8611	2.9248	3.042	3.1606	2.9733	3.3011
	3.7891	2.997	3.0957	3.007	5.2975	3.3131	3.2107	2.9185	2.8304	2.7567	2.9145	3.0395	2.792	3.0084	3.0127	3.221
	3.1991	2.844	2.933	3.05	5.218	3.2517	3.0519	2.9856	3.0293	2.8184	2.9324	2.8817	2.6703	3.2355	2.879	3.2352
	3.2174	3.0749	3.1457	3.1854	5.479	3.5589	3.4582	3.1484	3.109	2.8035	3.1998	3.0826	3.0282	2.893	3.0479	3.2928
	3.3932	3.0476	3.1828	3.1771	5.3655	3.1498	3.5225	3.0129	3.1467	2.9467	3.9561	3.1243	3.0394	2.8381	3.1694	3.2044
	3.9344	2.7828	2.9855	2.9212	4.8197	3.0504	3.8286	3.2329	3.0488	2.748	2.78	2.8178	3.1043	2.9491	2.9757	3.2084
	3.0969	2.9085	2.8421	3.7308	3.9164	3.1186	3.3677	2.9192	3.1095	2.7042	2.9744	3.1328	3.0986	2.7729	3.0656	3.1814
	3.1829	3.2194	3.1159	3.1371	4.673	2.9125	3.5908	3.0522	2.9332	2.9661	3.0232	3.1122	3.0966	2.7422	2.9072	3.1886
	3.6122	2.8993	2.9104	2.9224	4.4202	3.3648	3.1132	2.9743	3.9959	2.9972	2.8306	2.7576	3.2269	3.1149	3.1281	3.1748
	3.4747	2.9686	3.0813	3.023	4.4794	3.1967	3.4107	3.1555	3.4556	2.9208	2.8369	2.7615	2.9204	3.0113	2.8554	2.916
	4.23	2.7626	2.9244	3.0814	4.354	3.0102	3.1367	2.8526	3.5608	2.6964	3.0205	2.8852	3.0147	3.5388	2.8794	2.8812
	4.1226	3.0426	2.7505	3.0132	4.6812	3.5854	2.95	2.8461	3.1684	2.7711	2.8745	3.1768	2.8206	2.7419	3.279	3.098
	4.6719	2.9609	3.1319	3.0315	4.5929	2.9811	2.9097	3.192	3.0249	2.8307	3.0386	2.8114	3.0209	3.0824	2.8456	2.7301
	4.492	3.1953	2.7705	3.2162	4.7565	3.2403	3.5201	3.1468	2.9718	2.9648	3.2132	2.6536	2.9612	2.8429	2.8735	2.9919
	4.6017	2.9388	3.0023	2.957	5.0034	2.7986	2.9677	3.022	3.2686	2.9304	3.0476	2.9065	3.155	2.9576	2.811	3.0137
	3.8281	3.3245	2.8689	2.967	4.986	3.2374	3.5041	3.0129	3.002	2.9417	3.1731	4.2309	3.1114	2.9361	2.8914	2.9688
	4.8263	2.8481	2.9682	2.9554	5.0278	3.0836	3.138	3.1677	2.9973	2.9155	2.7565	3.3603	2.9056	3.3845	2.8577	3.1026
	4.4943	2.7007	2.9022	3.0579	4.6954	3.1369	2.976	2.9859	3.1582	2.7255	2.9535	3.0224	2.8489	3.0154	3.2227	3.0884
	3.1586	2.9256	3.139	2.9766	4.793	3.2742	3.2758	3.3875	3.2216	3.0019	3.0057	3.479	2.9266	3.0539	2.818	3.0006
	3.7243	3.0452	2.8745	3.1681	4.7134	2.8896	3.0133	2.8824	2.9523	2.7924	3.0184	2.913	3.0328	2.8448	2.8727	2.9211
	3.6718	3.0211	3.261	3.0998	4.4929	3.1922	3.4369	2.9144	3.1417	2.7658	3.4524	3.0001	2.8806	2.931	2.9195	3.2437
	3.2285	2.7886	2.9331	2.9015	4.3626	3.1642	3.1228	2.9383	3.0426	2.7385	3.011	2.8606	3.0248	2.9809	2.9346	3.0528
	3.5443	3.3042	2.866	2.594	4.3648	2.9254	2.9288	3.2564	3.1401	3.1201	2.9942	3.2096	3.0123	2.8687	2.9852	2.8274
	3.4601	2.7888	2.9031	2.9694	4.2669	3.0176	3.2154	2.8986	3.1795	3.1085	2.9726	3.1351	2.9914	2.7622	3.0335	3.2299
	3.0578	2.9058	3.0551	3.0442	4.6426	3.0875	3.104	2.9547	2.9877	2.8206	2.9019	2.8346	3.1174	2.8036	2.8671	3.0228
	3.3901	3.0714	2.9775	2.8298	4.4141	2.8803	3.0745	3.0704	3.1139	3.3107	2.9369	2.7897	2.8764	2.8502	2.9469	2.8485
	3.3883	2.8256	3.3396	2.8301	5.1971	2.8346	3.1494	3.4836	3.0935	3.1547	3.109	2.9501	3.0192	2.8957	2.8878	2.8001
	3.7593	2.9551	2.9663	3.0356	4.6744	2.8673	2.9737	2.8797	2.9142	2.8242	3.3801	3.1125	2.8908	2.8389	2.978	3.2616
	4.2255	2.8708	3.0195	2.8825	4.8278	2.9293	3.1026	3.1161	3.3182	2.8587	2.9532	3.3304	3.013	2.8626	2.7602	2.9524
	3.3559	3.1205	3.1515	3.4645	4.093	3.2204	3.2438	2.9338	2.9693	3.0584	3.3127	2.9446	2.7796	3.0268	3.1148	2.9592
	4.189	2.928	2.9573	2.9583	4.5699	2.909	3.1761	2.8161	3.1909	2.8717	3.3075	3.2255	3.1139	2.8372	2.8838	2.9659
	4.5966	2.975	2.7349	2.7187	4.5226	2.8423	3.0895	2.8088	2.9907	3.2258	2.9737	2.813	2.8144	2.8158	2.7543	3.123
	3.9584	2.8331	2.782	3.4388	4.8233	3.0789	3.1955	2.9875	2.9591	2.8869	3.1276	2.819	2.9274	2.7835	2.9734	2.949
	3.8278	2.7132	2.811	3.1679	4.7185	2.9042	3.3802	2.9354	3.2442	3.271	2.6974	2.7642	2.834	2.9187	2.9071	2.8466
	3.6404	2.9757	3.161	2.7949	4.9126	3.2758	3.2323	3.2177	3.2465	2.7973	2.7786	3.3711	2.8173	2.8031	3.379	2.9935
	4.3683	3.0529	2.8455	2.961	4.5228	2.8333	3.1076	2.9715	3.5593	2.9235	3.1077	2.7869	3.1436	2.8205	2.8689	3.0099
	5.2634	3.1101	3.1097	2.8517	5.3234	3.1968	3.03	3.0359	3.161	2.9193	2.8839	2.8493	3.0074	2.9253	2.8903	2.9194
	4.8795	2.9344	2.977	3.1387	4.8895	3.0639	2.9085	2.9897	2.9389	2.9241	2.7368	2.9672	3.2525	2.8457	2.8356	3.4485
	3.9866	3.0858	2.9404	3.3438	4.6178	3.0857	3.1508	3.0368	3.1003	3.1069	2.9963	3.0655	2.7792	2.7386	2.9057	3.0416
	3.556	2.8453	3.0636	2.9043	4.4371	3.1735	3.1667	3.076	2.9936	2.8425	3.1314	2.931	2.7812	2.9561	2.8	2.8582
	4.1419	2.7721	3.0202	3.4303	4.785	3.0839	2.9907	3.0307	2.9586	2.7949	2.9096	2.8186	2.8629	2.8826	2.7415	3.1695
	3.4736	2.8764	3.121	3.0261	4.6826	3.1465	3.3852	2.8334	2.9939	3.0111	2.9654	2.7695	2.9623	3.0377	2.9886	2.9104
	3.8581	3.0164	3.0715	3.0273	4.767	3.1958	3.0195	2.8508	3.1279	3.3745	2.9104	3.0001	2.9355	2.9151	3.0388	3.2351
	4.584	2.965	3.0772	3.4419	4.9702	3.0133	3.215	3.0241	3.0204	3.2412	2.8513	3.0232	3.0146	2.7575	2.9055	2.9466
	3.7526	3.3408	2.906	2.8108	4.5945	3.1675	3.3055	3.0699	3.1088	3.5396	2.9719	3.3688	2.8533	2.8533	2.8437	3.1327
	4.4748	2.9954	2.8247	3.4767	4.707	2.9563	3.466	3.0162	2.8807	2.8046	3.1074	3.1827	2.8044	3.1059	2.9516	3.1215
	5.5322	2.8306	3.3826	4.3726	4.7963	3.1202	3.1043	3.0075	3.0365	2.9795	2.9747	2.9913	2.986	3.2689	2.7833	2.874
	4.7332	2.9581	2.9345	3.0236	4.9889	2.9261	3.1557	2.9166	2.8979	2.865	3.1375	2.9775	3.476	2.889	2.7831	2.8159
	3.923	2.9813	3.077	3.8588	4.8971	3.085	3.5756	3.1777	3.1065	3.2453	3.0789	2.9696	2.8154	2.8991	2.78	2.907
	3.8451	3.2805	3.0541	3.0915	4.331	2.9763	3.0613	2.8914	2.828	3.2844	2.8678	2.9055	3.0841	2.8543	2.8707	3.0678
	4.3857	3.0038	3.4045	2.8978	4.6493	3.0701	2.9497	3.4759	2.9422	2.8821	2.934	2.9653	3.0282	3.1388	3.0663	2.885
	4.2218	2.7256	2.9109	3.2322	5.1249	3.4483	2.9386	3.1322	2.8905	2.8858	2.7527	2.9494	3.2387	2.9989	3.0577	2.9203
	3.3952	3.0033	2.8921	3.2079	4.9039	3.5284	3.1351	3.1999	3.1099	3.0773	2.7128	2.9753	2.9243	2.9534	2.9585	2.9496
	3.3653	3.0994	2.9664	2.9625	4.0745	3.1718	3.0986	3.0596	3.1299	2.7899	3.0802	3.0685	2.7442	2.6419	3.0782	3.1404
	3.6534	2.8706	2.9093	2.9359	4.1366	3.1155	3.1961	3.0259	2.914	2.8105	3.139	3.0363	3.0176	2.7765	2.7207	2.8349
	3.6462	3.1014	2.9627	2.8983	4.5014	3.0667	3.2013	3.2588	3.0264	2.7914	3.5007	3.0817	2.8688	2.8801	2.7882	3.0108
	4.3173	2.9095	3.0357	2.9446	4.4603	3.2715	3.1769	3.0917	2.8888	2.9075	2.7594	3.1347	2.9829	2.9655	2.7727	3.0252
	4.0532	3.1809	2.9466	3.0521	4.9837	3.0895	3.0375	2.896	3.1196	3.1695	2.9268	2.8305	3.0554	3.0045	2.8404	2.8205
	3.6033	3.1953	3.137	3.0448	4.8931	3.3415	3.1026	3.0259	3.0468	3.2225	3.2105	2.8777	2.8772	3.0452	3.2118	2.8976
	3.702	3.0495	2.8859	3.03	5.6273	3.2052	3.0875	2.9521	3.0624	2.9599	2.8389	2.9917	3.0217	2.7541	2.8716	3.0271
	3.2276	3.253	2.825	2.9526	4.6229	2.8053	3.2032	3.0501	3.1167	3.2242	2.9676	3.0625	2.8501	3.0568	2.6585	2.9759
	3.3345	3.2814	2.9711	2.7584	5.5656	2.9632	3.1613	3.0462	3.0563	3.1961	3.1906	3.1712	2.6988	2.8716	2.8207	2.9109
	3.85	2.9055	2.9202	2.8635	5.6521	2.9267	3.3623	2.8064	3.1451	2.7966	3.0034	2.901	3.1065	2.8705	2.7132	2.9639
	3.6605	2.884	3.1252	2.8613	5.4468	3.2953	2.9734	2.875	4.0914	2.7572	2.8862	3.0574	3.0544	2.8019	2.8994	2.9397
	4.2693	2.9775	3.085	2.9495	5.6651	3.2746	3.0904	2.9302	3.0593	3.0269	2.9599	3.0403	2.8635	2.8973	3.0875	3.1924
	3.5534	2.9394	3.0536	3.0478	5.611	3.2064	2.8356	3.2028	3.0288	3.0718	3.0671	3.1802	2.9171	2.8214	2.863	2.9905
	4.0694	2.8313	3.1563	3.1147	4.2535	3.3724	3.1348	2.8841	2.9383	2.8975	2.7682	3.261	3.1834	2.9924	2.7945	2.8326
	3.795	2.7224	3.0256	2.839	4.4941	3.1318	3.3768	2.9729	2.848	3.2659	2.7476	3.0281	3.1403	2.9533	2.7573	3.098
	5.2262	2.8782	3.6655	2.9361	4.8925	3.1498	3.2192	2.9167	3.4517	3.0661	3.3312	3.0563	2.9308	2.8386	2.7827	3.0021
	3.6914	3.0111	3.023	2.9984	4.6404	3.1459	3.3757	2.9852	3.0202	2.9212	3.0496	3.065	3.0501	2.9848	2.8457	2.8307
	4.0504	2.9379	2.903	3.5377	4.4991	2.872	3.3484	2.904	2.8602	3.3582	3.4027	3.0062	3.2055	2.8567	2.9125	3.0731
	3.675	2.9986	3.2272	2.8962	4.6917	3.2202	3.5155	3.0113	3.1678	2.9484	3.3786	3.1093	3.0579	2.8953	3.0108	3.0559
	3.4546	3.1253	2.9262	2.9012	4.69	3.3268	3.3262	2.9505	3.4148	3.1499	3.2321	2.8257	2.866	2.8581	3.0149	2.9091
	3.7701	2.9717	3.1109	2.9058	4.5086	3.4518	3.3631	3.0265	2.8175	2.7388	2.843	2.8676	2.8884	2.9672	3.0478	2.9805
	3.6736	2.9833	3.1838	3.2313	4.5998	3.0772	2.9897	3.0139	3.1162	2.9161	2.8642	2.88	2.9068	2.8334	2.9874	3.0517
	3.6779	2.8871	2.855	3.7744	4.5487	3.2089	3.3447	3.0068	3.5074	2.7505	2.8579	3.0431	2.9809	2.9098	2.8811	2.7761
	3.793	2.9965	2.998	3.095	4.34	2.9951	3.0918	3.0403	2.9724	2.9795	2.9062	2.7997	3.1305	3.1576	3.0009	2.9312
	3.8204	3.1549	2.9238	3.0444	4.308	3.0704	2.9541	3.1714	3.0962	2.7584	2.7466	2.7907	2.9445	2.7009	2.7373	3.0884
	4.0998	2.8647	3.3024	3.3922	4.7652	2.98	3.1841	3.0237	3.3999	2.9355	2.9303	2.8085	2.9654	2.9336	2.6862	3.0936
	4.3278	3.1008	3.1096	2.8884	4.571	2.8383	2.8898	3.0382	3.3046	3.1658	3.4299	3.4212	3.1284	3.03	2.7889	3.3172
	4.0572	3.0225	2.8099	2.9174	4.6419	2.8416	3.2303	3.3105	2.9563	3.1159	3.0544	2.8187	2.9701	3.1539	2.8879	3.1162
	3.945	2.9454	2.8991	3.1539	4.7317	2.8424	3.2372	3.4709	3.1226	3.1922	2.9049	2.8441	3.379	2.8303	2.8718	3.1737
	3.5587	3.0411	2.8692	2.932	4.676	2.874	2.8059	2.8774	2.7867	2.8399	2.9218	2.8917	2.807	2.8057	2.8008	3.0992
	3.654	3.0192	2.9849	3.0485	4.6723	2.976	3.0552	3.0378	3.5416	2.9232	2.9365	3.1284	2.8453	2.8171	2.9823	3.2396
	3.3295	3.0315	2.8078	2.954	4.7942	3.2996	3.1182	3.1431	3.4483	2.8236	3.176	2.8749	3.0436	2.8733	2.7838	2.9079
	3.799	3.1038	2.9268	3.1955	4.8646	3.5437	3.2196	2.9084	3.3427	3.0425	2.8448	3.3518	3.0128	3.2796	2.8255	3.0547
	4.4298	2.8633	2.9453	2.8471	4.8705	3.0737	2.9532	3.0584	2.9435	3.1405	2.9261	2.8865	3.1226	3.0691	2.8061	3.0186
	3.426	2.9528	3.2667	2.7334	4.7006	3.0388	3.1211	2.7929	3.3454	2.8263	2.8564	2.7755	2.8931	3.106	3.0196	3.0539
	3.9024	2.8108	2.9272	3.2631	4.8786	3.0981	3.307	3.0115	3.0984	2.9433	2.9185	3.1716	2.9927	2.7551	2.8951	3.0334
	3.3256	3.0446	3.0921	2.9	4.8825	3.1351	3.3972	3.0544	3.8064	2.9896	2.9522	3.1945	3.0974	3.1605	2.8858	2.9455
	3.6404	3.1116	3.0117	2.9292	4.4772	2.9648	3.0083	2.8179	3.468	3.1636	2.7422	3.2552	2.9335	2.9275	2.6629	2.9466
	4.0168	3.1682	3.1801	2.9018	4.3191	3.3493	2.9907	3.2658	3.2244	2.6535	3.0261	2.6895	3.2371	3.1805	2.7289	3.006
	3.949	3.1948	3.0062	2.9404	4.6008	2.9276	3.0068	3.1248	3.3903	3.3597	2.9893	2.9984	3.2663	2.7452	2.7423	3.2201
	3.6688	2.8871	3.1536	3.0775	4.6066	2.9749	2.9915	2.926	3.4659	3.2097	3.0011	2.949	3.0725	2.7732	2.8274	3.1778
	3.0902	2.8931	3.1486	3.0478	4.183	2.7687	2.9405	2.7836	3.0521	3.1995	2.7798	3.0248	3.0082	2.9147	3.1326	2.926
	3.5759	3.2391	2.8711	3.3079	4.3365	2.9072	2.9913	2.9484	3.2982	2.9252	2.7981	2.8497	3.0398	2.8676	3.0091	3.0393
	3.9103	2.8809	2.9878	2.8311	4.7358	3.2968	2.7545	2.9001	3.3296	3.1572	3.1032	2.8028	3.1839	2.9652	2.8767	2.9165
	3.7549	3.4509	3.0598	3.0342	4.5904	3.2106	3.0864	2.9561	3.0385	3.0767	3.4167	2.824	3.0224	2.8116	2.6679	2.9687
	3.7782	2.8287	3.0818	3.6594	4.7012	3.0425	2.8876	2.8587	3.2662	3.0595	3.0966	2.8767	2.6263	2.9742	3.0383	3.3119
	3.8072	2.9921	3.1679	2.8932	4.5307	3.3176	2.9323	3.0222	3.0276	2.8642	2.992	3.0461	2.9833	2.7845	3.0579	3.0131
	3.5918	3.0239	3.0155	3.1749	4.4301	2.9904	2.9693	2.9307	3.0176	3.1166	3.1582	3.0057	3.134	2.9188	3.0006	2.9874
	3.9146	3.1681	3.0396	3.0921	4.8998	3.0093	2.7954	3.1307	3.5789	2.8741	3.1701	3.0393	3.4771	2.9896	2.9077	3.3556
	3.7665	2.8675	3.1439	2.975	4.8434	3.4189	2.9577	2.8713	3.1366	2.8027	2.9455	3.1397	3.0822	3.1182	2.9054	2.8528
	4.3026	3.3091	3.0727	2.8856	4.563	3.2242	2.8261	3.0144	3.2746	3.1504	2.8793	2.9188	3.0924	2.7813	2.8717	3.0568
	4.3549	2.9576	2.972	2.7922	4.3661	3.1894	3.1018	3.0152	3.4956	2.9833	3.1031	2.9798	2.8087	3.0076	2.8123	2.8866
	4.3114	2.8116	3.1827	2.7563	5.7535	3.2212	3.0502	2.9974	3.1921	3.2306	3.0721	2.8814	2.7307	2.8616	2.7793	2.9089
	4.3202	3.1996	3.2921	3.543	4.9922	3.1651	2.9587	3.021	3.3425	3.0298	3.9305	2.909	3.0218	3.0897	2.8846	3.3093
	3.9691	2.9014	3.3893	2.861	4.4812	3.0993	3.2561	3.2266	3.5229	2.9715	3.2507	2.8394	2.9444	2.9429	2.7339	3.4933
	4.9026	3.2247	3.0961	3.5301	4.7286	3.4929	3.0515	2.938	3.7363	3.0205	2.9828	2.7541	2.8934	2.9086	2.8992	3.1439
	4.6827	2.9582	3.1914	3.778	5.0698	2.9057	3.0123	3.1006	3.3893	2.9379	2.9704	2.8331	2.7819	2.9772	2.9497	2.8153
	4.5042	2.9131	3.1495	4.1313	4.7023	3.1951	3.2449	2.8929	3.3891	2.9842	2.9908	2.9271	2.9114	2.8745	2.7865	3.109
	4.4269	2.8051	2.8519	3.1843	5.0952	3.4248	2.9381	3.1834	3.164	3.0648	3.2897	2.8898	2.9727	2.6976	3.0437	2.981
	4.3056	2.9209	3.1587	3.2314	4.6769	3.2162	3.228	3.0827	3.4156	3.1036	2.8213	2.9888	3.027	2.8543	2.7135	3.0241
	3.4166	2.7129	2.7844	2.9355	5.26	3.12	3.1777	2.9387	3.1993	2.8278	2.8828	2.9861	3.0069	2.7636	2.9702	2.9795
	3.235	3.2578	2.8941	2.8747	4.5575	3.1958	3.1337	2.8864	3.8283	3.0295	2.7183	2.8326	3.0373	2.9489	2.8775	2.8547
	3.6185	2.875	2.9878	2.9951	4.3897	3.0308	3.4051	2.9488	3.507	2.8409	3.9581	2.9624	3.0651	2.8149	2.758	2.8719
	3.5922	2.918	3.054	3.2439	4.8566	3.1626	3.2627	3.2329	3.5469	3.0941	2.9488	3.0833	2.7966	3.0467	2.8818	2.8643
	4.4808	3.1037	3.3024	3.5864	4.7484	2.9457	3.014	3.2563	2.915	3.0624	3.0551	3.3402	3.1603	3.0244	3.0209	2.8826
	3.5325	2.8849	3.0308	3.1814	4.3941	2.9207	3.0243	2.9073	3.4332	2.8553	3.2286	2.971	2.8948	2.9477	2.8515	2.8782
	4.0522	3.0378	3.1318	2.8459	4.9349	3.4701	3.1384	2.9085	3.2144	3.0632	2.8857	3.0656	3.0588	2.9097	3.0402	2.795
	4.3773	3.1738	3.1487	2.9817	4.9179	3.2637	3.3432	3.2545	3.3351	3.0215	2.8051	2.9686	3.0248	2.9159	2.9214	2.9699
	3.8609	3.043	3.3998	2.9013	4.5169	3.3352	3.5698	2.9513	3.5245	2.776	2.8462	2.9018	2.8775	2.9494	3.0991	2.9589
	3.9041	2.915	2.8625	2.9181	4.5606	3.3595	3.3775	2.9169	3.0675	2.984	3.1384	3.0162	2.9298	2.7811	2.9957	3.1357
	4.959	3.0837	3.1808	2.954	5.0629	2.9398	3.0875	3.1592	4.0043	2.7541	2.8929	2.9656	2.9774	2.9114	2.8271	2.8956
	4.0927	3.2173	3.0182	2.8946	5.0175	3.423	3.1767	3.3209	3.3559	2.9513	2.8826	2.9183	2.7833	2.889	3.115	3.0637
	3.8877	2.7416	3.1316	3.2648	4.486	2.8169	3.0251	3.2249	3.5284	2.8213	3.0689	2.7772	2.8436	3.0286	3.1505	2.9131
	4.7788	2.8621	2.8365	2.9759	4.9583	3.0409	3.1108	2.9049	4.6785	3.106	3.0563	2.7937	2.9343	2.8158	2.7539	2.8229
	4.2491	3.0778	2.8066	3.0097	4.4838	3.1141	3.3057	3.0151	3.8322	2.7854	2.7392	2.9305	3.0887	2.7616	2.8806	2.8706
	4.6188	2.825	3.2397	2.7897	4.7732	3.0827	3.299	3.0233	3.4385	2.9638	2.8884	3.0012	3.1969	3.1256	3.1173	3.0223
	4.0397	2.9666	3.1514	3.0701	4.8391	3.2841	3.3907	2.959	3.9081	2.954	3.084	2.9741	3.177	2.8548	2.9433	3.0811
	5.2007	2.923	3.2832	2.8109	4.9725	3.2404	3.2567	3.1935	3.5207	2.816	3.4183	2.9802	3.0603	3.1034	2.8087	2.8828
	4.3521	2.9474	3.1482	3.2296	4.9013	3.18	3.0043	3.4736	3.8172	3.0711	2.9208	2.8098	3.0985	2.8318	3.1376	2.9674
	3.5391	2.8472	2.8539	3.0576	4.7661	3.3873	3.0668	3.1382	3.8277	3.0525	3.008	2.9442	2.9659	2.8011	3.0471	3.0912
	3.4824	2.8475	3.0106	2.9424	4.8365	3.171	3.3923	3.3115	3.8775	2.8868	2.9338	3.2839	2.9343	3.1042	2.7741	2.9706
	3.1085	3.0209	3.0864	3.2535	4.3761	3.3022	3.591	3.1952	3.1536	2.8979	2.809	2.9204	2.8337	2.7346	2.7726	2.8701
	3.268	2.8444	3.1821	2.8467	4.5327	3.1349	3.3087	3.0626	3.1025	2.8704	2.9564	2.918	2.869	3.0716	2.9498	2.902
	3.3883	2.7766	3.135	2.8269	4.6949	3.0578	3.1638	3.2852	3.4062	3.1215	3.1696	3.0572	3.1488	3.0033	2.9844	3.3911
	3.9127	2.8376	3.1537	3.3024	4.7054	2.9465	3.8369	3.1982	3.1442	2.9418	2.9283	2.8532	3.2764	2.8355	3.1868	2.9387
	4.4848	2.8747	3.2098	3.103	4.4669	3.0399	3.4566	3.1894	3.137	2.901	2.8565	2.881	3.0718	2.8417	2.9816	3.1255
	4.2517	3.0188	3.117	3.6201	4.9056	3.334	3.4665	3.1294	3.66	2.8047	3.1068	2.985	3.4198	3.1632	3.044	2.8753
	3.673	2.8873	3.7292	2.9464	4.9135	3.1148	3.5509	2.9227	3.7485	2.9594	2.8174	3.1082	2.8908	3.2327	2.851	3.0621
	4.3189	2.9133	3.0146	3.014	4.9269	3.0132	3.1908	3.2158	3.0838	2.8637	2.84	3.2488	2.8674	3.2829	3.3222	2.9538
	4.5705	2.9929	3.0275	2.8991	4.4719	3.0048	3.0938	3.3136	3.2281	2.8836	2.8994	3.0355	2.7651	3.0571	2.7194	2.6794
	4.2344	2.8175	2.908	2.921	4.5511	2.9153	3.1666	3.3843	3.0281	2.7006	2.658	2.976	2.8639	3.1253	3.0522	2.7802
	3.5423	2.8094	3.0659	3.4744	4.6022	3.0617	2.9354	3.218	3.3478	2.8656	2.7174	3.7215	2.9277	2.9759	2.9569	2.8278
	4.268	2.9544	3.0488	2.8433	4.5179	3.0193	2.9231	3.0277	3.1345	2.8431	2.9803	2.955	2.8539	2.727	3.0141	2.7621
	4.348	2.9965	3.5108	2.9528	4.9392	3.1476	2.9344	2.8886	4.0837	2.8342	2.8795	2.8629	3.1016	2.7238	3.0447	3.0063
	4.4806	3.0309	3.186	3.2436	5.4845	3.3398	3.0255	2.9943	3.1903	2.9205	2.8699	3.0255	3.0263	3.0419	2.7876	2.9595
	4.803	2.9026	3.2021	3.1236	5.0861	3.2841	3.1764	3.4765	3.2679	2.8852	2.9732	3.1274	2.8109	3.4548	2.8549	2.7572
	3.9477	2.9931	3.7195	3.4719	4.416	3.0614	3.2414	3.0392	3.6506	3.0471	2.9354	2.8771	3.0869	3.2867	3.1861	2.9269
	4.0821	2.919	4.0135	3.3216	4.7138	3.117	3.1662	3.4204	3.176	2.928	2.7849	3.1759	3.1088	2.8405	3.0913	3.1038
	4.1686	3.3151	3.7064	2.923	4.8091	3.0543	3.3551	3.416	3.3474	2.8294	2.743	2.8853	2.7739	2.9383	3.2066	2.8202
	4.0892	2.8422	3.495	2.8676	5.0909	3.1089	3.5794	3.3933	3.4206	3.1751	3.3599	3.0772	2.7368	2.9368	3.2062	3.1424
	4.3763	3.2604	3.027	2.8824	5.1946	3.0441	2.8704	3.1536	3.0319	3.0745	2.8362	3.0467	2.9344	2.81	3.2818	2.8622
	3.4947	2.941	3.2777	3.0971	4.9838	3.5792	3.0309	2.9299	3.1775	3.8107	2.8615	3.2131	2.9375	2.8891	2.9581	2.8389
	4.5381	2.9017	3.0129	3.0473	4.4747	3.6322	2.8868	3.0563	2.9967	3.2462	3.0659	2.841	3.0908	2.9632	3.256	2.9126
	5.196	3.1466	3.0013	2.949	4.9203	3.5119	2.9915	2.814	3.4947	2.865	2.9782	3.3352	2.9902	2.872	3.2064	2.9524
	3.9562	3.0127	3.395	3.1653	5.1804	3.2547	2.9248	2.9298	3.6622	2.7728	2.9617	3.0228	2.9127	2.9822	2.7516	3.0604
	4.8429	3.1785	4.0099	3.1388	4.5604	3.0197	3.3792	3.0148	3.3361	3.0061	3.4253	3.1471	2.8028	2.7813	2.9368	3.0086
	4.5417	3.2629	3.3961	3.1614	4.9698	3.0915	3.3235	2.9384	3.2078	2.761	3.1655	3.2655	2.86	2.7322	2.8312	2.935
	4.5668	3.0107	3.039	2.7822	4.8689	3.0267	3.1175	3.3101	3.2166	2.8895	2.6681	2.885	3.1045	3.0705	2.913	2.8999
	4.3599	3.0479	3.1227	2.9476	4.6979	3.2452	3.3494	3.2375	2.7701	2.9928	2.8771	2.6505	2.8534	2.9667	3.2611	2.9406
	4.9402	2.7552	3.1828	3.1635	4.6447	3.0319	3.0405	3.3024	3.4745	3.0005	2.8096	3.3771	2.8534	2.9511	2.8959	2.6823
	4.4687	2.9695	3.0057	3.1589	5.097	3.1006	3.1511	3.3931	3.3528	3.0023	2.8848	3.0749	3.0843	3.0292	2.9661	2.8934
	4.6708	2.9922	3.0832	2.8762	4.8223	3.1667	3.3334	3.0485	3.0197	2.9976	2.852	3.2463	3.0369	2.6752	3.155	2.8188
	4.4707	3.0932	3.0911	3.1675	4.9629	3.688	3.0136	3.0082	3.5043	2.802	3.0022	2.8277	2.8348	3.0532	2.7531	2.8764
	4.6404	2.858	3.1075	2.746	5.0997	3.118	3.3431	2.9157	3.1568	2.8085	2.8015	2.7633	3.0979	3.0441	3.2117	2.8828
	4.7764	2.8858	3.0772	3.2132	4.8574	3.2826	3.364	3.0855	2.9924	2.8292	2.875	3.035	3.1544	2.8652	2.9926	2.8464
	5.2001	2.9423	3.631	2.8335	5.2008	3.2712	3.1336	2.8567	3.3616	2.9524	3.1945	3.0118	3.1606	3.1008	2.7871	2.9435
	5.0639	3.0489	2.9182	2.7984	4.7312	3.4839	3.2253	3.3719	3.559	2.7779	2.9693	2.9579	2.7765	3.1796	2.9747	2.8391
	4.5279	2.8998	3.3917	2.9089	4.7818	3.1278	3.5532	2.9444	3.2824	2.923	2.6705	3.0173	3.1374	2.9431	3.0405	2.75
	5.0617	3.1717	2.8977	3.0127	4.5042	3.1118	2.948	2.9408	3.9136	3.188	2.8789	2.9288	2.9632	3.1165	2.7139	2.8748
	5.5263	2.9339	2.9952	3.0955	4.7027	2.8983	3.1339	2.9459	3.8684	2.8876	2.9417	3.0302	2.8863	2.9282	3.1445	2.8888
	4.4913	2.905	3.1508	2.9452	4.6593	3.1455	3.0422	3.1216	3.2056	2.956	3.3232	2.8719	2.8303	3.0229	2.8491	2.8883
	4.6075	3.4059	3.2605	2.8534	5.0284	3.6618	3.2635	3.1222	4.3161	2.9409	2.9391	2.9645	2.9044	3.0692	2.9689	2.7888
	4.634	2.9369	3.0772	3.3275	5.3501	3.2356	3.089	3.014	3.5096	2.9508	2.7049	3.0321	3.205	3.1121	3.088	2.7565
	5.1337	2.8351	2.962	2.9829	5.7026	3.1959	3.3339	2.9993	2.9624	2.9924	3.2732	3.0284	2.9629	2.7732	3.0177	2.8972
	4.6555	3.4108	3.0011	2.8286	5.0252	3.4515	3.18	3.2339	4.0713	2.8777	2.8744	2.9964	3.1518	2.8908	2.9562	2.9132
	4.3648	2.9389	3.0787	2.9871	4.5472	3.0205	3.0385	3.2192	3.1591	2.9843	3.0707	3.1517	2.8799	2.7637	2.9716	2.8557
	4.3526	2.8535	3.041	2.7902	4.7815	3.2505	3.1619	3.1576	3.1485	2.8698	2.8343	2.9625	3.0121	2.7154	2.8974	2.9554
	5.0377	3.4323	3.325	3.621	4.5958	4.0246	3.1421	3.053	2.9588	2.9446	2.8477	2.9291	2.884	3.3876	2.9398	2.7844
	4.7179	3.0854	3.0628	2.937	4.3591	3.4424	2.9603	2.9859	3.3182	2.8803	2.968	2.8603	2.8506	3.0794	2.9669	3.0795
	4.2623	3.3337	3.0378	2.7681	4.8502	3.4289	3.6735	3.0804	3.0619	3.2299	2.769	2.8232	2.9574	2.8071	2.9196	2.9186
	4.4307	3.0285	3.5851	2.8438	5.2552	2.9886	3.5148	3.0769	3.4619	2.7562	2.8754	3.1252	2.8018	2.875	2.832	2.9249
	4.3276	3.2298	3.0413	2.9379	5.157	3.2511	3.2115	3.1491	3.2156	2.7975	2.8867	2.9418	2.894	2.9035	2.7749	3.0443
	4.6679	3.1529	3.0034	2.9979	4.551	3.4795	3.1542	2.9555	3.3703	2.8858	2.9725	2.7312	3.0612	2.9177	3.3595	2.8696
	3.7433	2.8828	2.8309	3.0263	4.7375	3.1026	3.2342	3.1097	3.5683	2.9607	3.0958	2.915	3.3264	3.042	2.9935	2.7808
	4.2589	2.8397	2.9417	2.7716	4.5883	3.311	3.4737	3.0236	3.165	2.8548	3.3199	2.98	2.7696	2.8947	2.9419	2.8169
	4.062	2.8998	3.3845	2.8635	4.9079	2.8987	3.0198	2.9054	3.0503	2.9962	2.9749	3.0624	3.0193	2.8952	3.0333	2.9496
	3.809	2.8568	2.8474	2.966	3.9576	3.3841	2.9232	3.041	2.9676	2.7155	2.9376	3.0323	2.8379	2.8889	3.141	3.0394
	4.0172	3.0132	2.7796	3.2305	4.4851	3.1588	2.844	3.324	3.7303	3.0343	3.0298	2.954	2.9773	3.1713	2.7156	2.8813
	4.2783	3.3507	3.1334	3.1396	4.609	2.8415	3.0796	3.4225	3.3176	3.1358	2.8014	2.8332	3.1951	3.1907	2.8518	2.7982
	3.9078	2.8308	3.3309	2.9498	4.5928	3.3794	3.4947	3.1742	3.8618	3.0859	2.9642	2.7748	2.8659	3.2084	3.1034	2.8037
	3.3467	3.1583	3.1527	3.1597	4.1011	3.3748	3.5597	3.025	2.9459	2.9547	3.1392	2.8465	2.9042	3.2944	2.8866	2.7901
	3.3449	2.8596	2.9261	3.1032	5.4359	3.0539	3.1211	3.212	3.4544	3.0836	3.2635	2.7743	3.1846	2.9243	2.9129	2.9878
	3.7559	2.9945	3.3406	3.0184	4.767	2.9218	3.0509	2.8414	3.3381	2.8997	2.927	3.0141	2.8452	3.2399	3.1987	3.0419
	3.5644	3.0707	2.9395	2.9798	4.6948	3.0563	3.4129	3.0091	2.9904	2.9307	2.9706	3.0418	3.0744	3.2031	3.0274	2.8785
	3.249	2.8195	3.3005	2.8833	5.0623	2.9539	3.2757	3.0541	3.1591	2.8918	3.2448	2.9548	3.16	2.755	2.7971	3.0489
	4.1538	2.8507	3.2986	2.8765	4.7896	3.2938	3.3863	3.1447	3.0309	2.8726	2.9039	2.8622	2.8104	2.9428	3.1362	2.9671
	3.5841	2.9219	3.0456	3.1487	4.5494	3.3081	3.0867	3.2082	3.3466	3.0166	3.3222	3.2181	2.8093	2.631	2.8868	2.8312
	3.0474	3.5355	2.8872	2.9443	5.339	3.4841	2.8981	2.9427	3.2042	2.7089	2.8907	2.9994	3.0451	2.9854	2.7898	2.8733
	3.0047	2.8768	3.1224	2.8022	5.2702	3.3034	3.0299	3.3847	3.714	2.9996	2.9399	2.8888	3.193	2.7665	3.0839	2.9595
	3.2831	3.1472	3.109	2.9086	5.3874	3.0477	2.9881	3.1558	3.9493	2.9295	3.0207	2.9995	3.144	3.2487	3.1351	3.0309
	3.2615	2.7233	3.1474	2.9906	5.4501	3.1542	3.0233	2.8649	4.053	2.6868	2.9015	2.766	2.8713	3.2221	3.1217	3.2406
	3.179	2.7834	2.802	3.084	5.493	3.11	3.0263	3.4237	3.5272	2.8965	2.9089	2.9555	2.941	3.1198	3.082	3.1908
	3.0464	2.8886	3.0253	2.8468	5.3092	3.2215	3.3823	3.3079	3.6333	2.8882	2.7755	3.0356	2.8778	3.1337	3.4215	2.8646
	3.2543	3.0069	2.9842	3.2296	5.5787	3.0974	3.0243	3.4366	3.3083	2.8138	3.1635	3.0435	3.0204	2.9587	3.2987	3.0736
	3.2551	2.9494	2.9059	2.8321	5.2068	3.1628	2.9007	2.9368	3.8214	3.0717	2.8593	3.0273	3.0205	2.7715	3.2538	3.1222
	4.3907	2.9276	3.342	3.5607	5.7056	3.2505	3.5262	3.1785	3.2764	2.7635	3.0565	2.8459	2.9233	2.9247	3.0346	2.9991
	4.3939	2.9693	3.124	2.9796	5.4663	3.3673	3.2188	3.1349	3.2278	2.833	2.901	3.1149	3.0115	2.8947	2.9759	2.8044
	4.2003	2.8845	2.9925	2.8196	5.6338	3.1355	3.1544	3.0019	3.1535	2.8969	2.8225	2.9105	2.987	2.8442	2.9719	2.7056
	3.6307	3.0334	3.0202	3.0546	5.6483	3.0772	3.0634	2.9981	3.8307	2.8328	2.8979	3.0048	3.163	2.9476	2.8475	2.821
	4.4382	3.0058	3.0792	2.9133	5.7747	3.0459	3.066	3.0612	3.5606	3.0017	2.9842	2.7334	3.0683	2.8576	2.8493	2.8717
	3.2591	2.9531	3.0972	2.9455	5.0959	3.381	3.2454	3.559	3.0784	2.8351	3.0845	3.0212	2.9947	3.108	2.886	2.9824
	3.2728	3.3182	3.1703	2.8933	5.4151	3.4089	3.395	3.1149	3.2599	3.0845	3.1816	3.117	3.1913	2.7889	3.0081	2.7163
	3.7393	2.9223	3.2321	3.3711	5.5413	3.0094	3.2401	3.2168	3.1942	2.615	3.0431	2.9559	3.1917	2.9507	3.3736	2.8519
	3.1846	3.0882	2.908	2.9289	5.5068	3.4259	2.9115	3.0094	3.8546	2.8426	2.8882	3.0363	2.9046	2.9101	2.8215	2.7765
	3.6927	3.1612	3.4707	2.9014	5.3849	2.9648	3.3956	2.9933	3.2646	2.8312	2.8533	2.9412	2.9263	2.9458	2.7642	2.952
	4.3945	2.917	2.9009	2.919	5.8198	3.1682	3.1303	3.207	3.5113	2.9038	2.781	2.9394	2.8474	3.0208	3.0897	2.9784
	4.0688	3.08	2.7916	2.9407	5.6714	3.095	3.003	3.0826	3.1717	3.0449	3.1845	2.7086	3.2424	2.8633	3.1062	2.9582
	3.0358	2.9177	3.1053	2.7376	5.1596	2.9937	2.8276	2.8689	3.4448	2.8174	3.0672	3.2228	2.9621	2.9717	3.2844	2.7705
	3.5498	2.9131	3.0498	3.0971	5.576	3.5961	2.9131	3.0401	3.2309	2.8254	3.1271	2.8099	2.9725	3.009	2.8823	3.0501
	3.3291	2.8761	2.8242	2.9874	5.3728	3.254	2.946	2.8196	3.1808	2.7778	3.2166	2.9341	2.8827	3.0666	2.9152	2.8483
	3.9006	3.0628	3.2707	3.6393	5.4136	3.1822	3.4349	3.0284	3.2111	2.972	3.1148	2.8536	3.0669	2.7895	2.8013	3.0452
	3.6818	3.0113	3.0645	3.3007	5.5248	3.0442	3.2629	3.1303	2.9492	2.8491	3.2588	2.9388	3.0735	2.854	2.8063	2.9991
	4.2765	2.9718	3.3051	3.112	5.5861	2.9924	3.0652	3.1037	3.0869	2.8787	3.0182	2.8616	2.9275	2.8004	3.0343	2.7855
	4.421	3.0584	2.8507	2.9016	5.6211	3.1237	3.2018	3.0596	3.0251	2.8932	2.9642	3.136	3.161	3.3831	3.0543	3.1041
	3.7183	3.1778	2.9676	3.5487	5.4384	2.9211	3.1872	3.0456	3.0791	3.1392	3.1445	3.1888	3.0025	2.985	2.9956	2.9569
	3.1573	3.1792	3.2612	3.1226	5.5145	3.2625	2.9625	3.1366	3.3749	3.109	2.9943	3.0683	2.9113	3.085	2.8615	3.0221
	3.1635	2.9897	3.5425	3.3333	5.2978	3.5191	3.257	2.9791	3.9948	2.8209	2.8082	3.0217	3.0643	2.7557	2.9206	2.946
	3.3533	2.8369	3.2049	3.1253	5.4334	3.3712	3.2995	3.1738	3.6094	2.8373	2.8986	3.0269	2.863	2.8577	3.0966	2.9238
	3.5739	2.9836	3.0628	2.7976	5.8305	3.3202	3.2408	3.1287	3.2238	2.98	3.0363	3.4104	2.9555	2.8517	2.9829	2.8359
	4.4429	3.2543	2.9648	3.0166	5.3298	3.2198	3.3057	3.1354	3.3191	2.9557	2.9044	2.8876	2.9058	3.2837	2.8416	3.1827
	4.6999	2.8295	2.9031	3.0745	5.0937	3.0459	3.0073	3.0627	4.3079	3.0027	3.0046	3.0608	2.8845	2.8533	2.9605	2.873
	4.1183	3.0731	3.0215	2.8184	4.881	3.237	3.4398	3.0792	3.3755	3.0034	2.8227	2.7921	2.9894	3.1327	2.9454	2.9317
	4.2171	3.0889	3.0781	3.081	4.7509	3.0506	3.2397	3.0058	3.5728	2.8101	3.064	3.2949	2.8583	2.8946	2.8952	2.9208
	3.5326	2.771	2.9885	3.1593	4.8279	3.3256	3.2863	2.8309	2.9306	2.8965	2.9816	3.1756	2.9703	2.8857	3.1471	2.9975
	3.8906	2.6805	2.8917	2.8215	4.6471	3.0985	2.9699	3.0724	3.2317	2.8978	2.8913	2.8556	3.1689	2.8404	3.0377	2.9107
	3.4352	2.7883	2.96	3.037	6.2697	2.9896	3.1343	2.9442	3.1143	2.7094	2.9588	2.9886	3.0712	3.0313	3.3176	2.9118
	3.2049	2.8102	2.8445	3.0242	6.3166	3.2846	3.1042	3.1275	2.972	2.9747	2.8304	2.8793	2.9314	2.994	3.0428	3.0486
	3.1886	2.9493	2.9918	2.9371	5.1231	2.9872	3.1009	3.1799	3.3127	2.5954	3.0168	3.2076	2.8513	2.8678	3.0584	3.202
	2.9632	2.9028	3.1382	2.9659	4.8566	3.0213	2.7785	3.0762	3.4933	2.7878	3.2168	2.9477	3.0363	2.901	2.9671	2.9173
	3.2929	2.9933	2.8717	3.0561	3.948	3.1393	2.8154	2.8718	3.5284	2.8522	3.1183	3.4538	2.9456	2.7956	2.9289	2.9403
	3.0867	3.0474	3.0601	3.2758	3.6064	3.3649	3.0532	2.8996	3.007	2.8669	2.9986	2.9409	2.8165	2.9404	2.9159	2.8463
	3.1706	3.4075	2.7727	3.3022	4.0558	3.2506	3.0721	3.2662	3.3453	2.8719	2.8062	2.8828	2.8716	2.9461	2.8932	2.8834
	3.09	2.9451	3.0408	2.7926	3.3538	3.0113	3.0637	3.3406	3.138	2.9809	2.7831	2.9565	2.8697	3.0081	2.911	3.0237
	3.272	2.9133	2.9394	3.0529	4.0516	3.2791	3.0964	2.9461	3.4237	2.9639	2.9023	3.1873	2.9606	3.2764	2.7955	2.8441
	4.7757	2.9599	2.8814	3.002	4.3908	3.3221	2.9354	3.046	3.1215	2.8146	3.078	3.0096	2.9177	2.9015	2.8263	3.0257
	4.9752	3.193	3.0873	3.18	4.6139	3.2683	3.0424	3.124	3.5459	2.8634	3.2932	2.8715	2.9598	3.095	2.9735	2.981
	4.5197	2.8877	3.2579	3.2659	5.014	2.8946	3.2822	3.6329	3.0917	2.8413	2.9248	2.9561	3.1364	2.9091	2.9088	3.1933
	5.0098	3.1809	2.8852	2.9604	5.1841	3.312	2.9076	2.9527	3.6383	2.8731	3.4179	3.2489	2.9279	2.8002	2.7908	2.8327
	5.289	3.0496	3.0644	3.397	4.8983	2.8827	3.3703	3.1516	3.6052	2.9605	2.8161	3.1094	2.8453	3.1582	2.9404	3.1351
	4.9833	2.9586	3.2991	2.879	5.0137	3.0469	3.1104	3.0338	3.4265	2.9326	3.1193	3.0234	3.3021	2.9323	2.9163	2.892
	5.1482	3.3532	2.999	2.938	5.2211	3.2237	2.9557	2.9824	3.8323	3.1201	2.8439	2.8486	3.1276	3.2175	2.9991	2.8026
	4.5358	3.2054	2.8142	3.1162	4.5006	3.2015	3.3278	3.1046	2.9489	2.9932	2.893	2.9048	3.2413	3.095	3.1346	2.8815
	5.2052	3.0729	3.126	3.5923	4.8977	2.8715	3.1657	2.9679	3.1462	3.0533	2.934	2.8144	2.8425	2.777	2.8642	2.9062
	4.7529	2.9285	3.1523	3.1938	4.899	3.4059	3.7846	3.1202	3.6619	2.9196	2.9665	2.8696	3.2652	2.9986	3.14	3.0947
	5.0019	3.1348	3.1904	3.0645	5.3974	3.5288	2.9339	3.3544	3.8837	2.8323	2.8358	2.8193	2.7612	3.1029	2.8981	3.1032
	4.8758	3.0195	3.3756	3.0046	5.2486	3.7481	3.0652	2.835	3.5687	2.8006	3.175	3.1596	2.925	2.9395	2.9536	2.8817
	4.3717	3.315	2.9739	3.0886	4.9376	3.3257	3.1328	3.0747	3.1481	3.0329	3.2379	2.9499	3.2524	2.9706	3.0537	2.9588
	4.1416	3.1193	2.9197	3.0877	4.5387	3.4272	3.0955	3.0959	3.4969	2.9786	2.8434	3.0808	3.4865	2.9784	2.8295	2.9923
	3.9581	3.076	2.9407	3.2106	4.0526	2.9541	2.9977	3.1464	3.4732	2.9567	3.0132	3.408	3.0156	3.0811	2.8533	3.1642
	4.1598	3.0968	3.1342	3.0409	5.5509	3.0103	3.2097	3.0853	3.6764	3.0242	3.0737	3.0761	2.9638	2.7997	3.3967	3.0666
	4.1822	2.8775	4.0604	2.9356	5.0414	2.9921	3.0942	3.0466	3.1831	2.8998	3.0567	2.7886	3.2845	3.0986	3.1391	2.8488
	3.5801	3.1224	3.4506	3.216	4.8684	3.2699	3.0102	3.5643	3.9146	3.2529	2.8963	2.9237	2.926	2.9859	2.9675	2.7582
	3.896	2.8324	3.1337	2.879	5.2043	3.2521	3.0743	2.9272	3.604	2.8237	2.7795	3.0534	3.2468	3.0684	3.0785	3.0445
	3.9986	2.895	3.0482	2.7173	4.6895	2.881	3.3253	2.9724	3.2261	3.5931	2.8545	3.1988	3.0109	2.9577	2.9343	2.6885
	4.0817	3.3483	2.8474	2.9627	5.2362	3.3027	2.7834	3.1815	3.7576	3.1312	2.999	2.9903	3.093	3.015	2.851	3.0517
	3.932	3.178	2.9424	2.798	5.327	2.8849	3.0869	3.1038	3.2772	3.0332	3.2737	2.8373	3.0605	2.8635	2.8365	2.9131
	4.2363	2.99	2.815	3.2767	4.7334	3.2159	3.0561	3.2432	3.2283	3.077	3.1362	2.8003	3.084	3.1231	3.1399	2.9582
	4.7917	2.8867	3.2199	3.1404	4.7141	2.8556	3.3975	3.455	3.1343	2.8607	2.7706	3.0541	2.8452	2.9794	3.0478	3.0217
	4.3431	2.9382	2.8446	2.9962	4.2853	2.9623	3.0742	2.8631	3.0519	3.1848	3.5399	2.8437	2.9981	3.0941	2.9729	3.0536
	3.1279	3.3642	2.9958	3.0226	4.2696	2.9274	2.9972	3.1173	3.8702	3.0999	3.3593	2.9873	3.0441	3.2289	2.8055	3.1436
	3.2208	2.9349	3.2226	2.8903	3.5339	3.2404	3.1236	3.0444	3.6566	2.9151	2.9963	3.2653	3.2957	2.9939	2.8924	2.9047
	3.0436	2.729	3.2972	3.0699	3.234	3.1278	2.9835	3.0026	3.7843	2.9908	2.8977	3.0828	3.0396	2.7982	2.9431	3.0721
	3.1613	2.9174	3.0087	3.1594	3.2462	3.0455	3.0493	3.2355	2.9852	3.0081	3.2199	3.2717	2.8989	2.829	2.6948	2.9141
	3.0015	2.8787	3.0037	3.1644	3.3951	3.3851	2.8965	3.2029	3.164	2.8593	2.9506	3.0132	3.1034	3.0513	2.8486	2.8659
	2.745	2.691	2.9813	2.9369	3.6968	3.1954	2.9223	3.0132	3.0083	3.0371	2.6929	3.4035	3.2066	2.8558	3.1051	2.9378
	2.9462	2.7732	3.4346	3.0216	3.2567	3.2491	3.3591	3.0806	3.085	2.9465	3.0571	2.9366	2.973	2.687	3.0225	2.8865
	3.2079	2.7162	3.0941	3.1587	3.4183	3.3852	3.0364	3.2682	3.1809	2.7475	3.1484	2.7777	3.1145	3.281	3.3619	3.0183
	3.6915	2.8531	2.9305	3.1146	3.1276	2.8574	3.0488	3.2286	3.8545	2.9503	3.1462	2.8481	3.0751	3.0433	2.8764	3.0141
	3.2693	3.3094	2.9838	2.8652	3.4242	3.1764	3.2984	3.2374	3.9187	2.9283	3.3051	2.8292	3.0157	2.8119	3.0472	2.8954
	3.4825	3.0101	3.1457	3.1064	3.168	3.1621	2.9602	2.9767	3.8185	3.1493	2.9221	3.004	2.7634	2.725	2.9755	2.9024
	3.5049	3.2002	3.0745	2.9749	3.2069	3.0217	2.9181	3.106	3.4142	2.8019	2.8436	3.0911	3.1424	2.8279	2.8027	2.9717
	3.2856	2.9586	3.2902	3.4285	3.1516	2.9183	2.9261	3.0638	3.3656	2.9325	2.8325	3.0788	2.9748	3.1112	3.0196	2.9543
	2.9992	2.9427	2.8987	3.2905	2.9013	3.1892	2.7999	3.5842	3.0065	3.1925	3.1669	2.9841	2.8393	3.0132	3.202	3.1423
	3.0439	2.9813	3.0617	3.2731	3.5579	2.9524	3.219	3.2958	3.2929	3.0996	2.8222	2.9897	2.9909	3.2685	2.8198	3.0352
	3.5061	2.9443	2.8904	3.1265	3.1324	2.9125	2.9812	2.9634	2.944	2.8507	2.8323	2.7338	2.8741	2.8177	3.208	3.2588
	3.7901	3.2149	2.8453	3.2435	2.971	2.9856	2.9268	2.7954	3.0115	2.9738	3.0372	3.3834	3.0084	2.7927	2.9634	2.9566
	4.173	3.0401	2.8427	2.8244	3.5634	2.9253	3.0091	3.456	2.9309	2.8476	3.0863	2.903	2.91	3.3361	2.852	3.0398
	3.4335	2.9853	2.9935	3.1432	3.3268	2.9181	3.2592	3.0795	3.3466	2.9624	2.9798	2.9046	3.1395	2.9726	2.9533	2.9222
	3.0349	3.3264	3.0067	2.8351	3.382	3.1517	3.3471	2.8261	3.825	2.941	2.7111	3.0341	3.0741	2.8482	3.2574	3.3599
	2.9245	3.0133	2.9125	2.8965	3.3159	3.0346	2.9233	3.2293	3.2745	2.807	3.5299	2.8764	2.9549	3.1328	2.985	2.9657
	2.7961	2.8361	3.0043	3.1589	3.5361	3.0847	3.0028	2.9392	3.2673	2.7507	2.9225	2.9265	2.8708	2.9912	2.984	2.7427
	2.7974	2.9944	2.7719	3.3358	3.1759	2.9754	3.2003	3.1175	3.6046	2.8646	2.7521	3.0408	2.9087	2.8219	3.0177	2.8576
	3.2415	3.0193	3.0278	3.0317	3.2162	3.1653	3.677	3.159	2.9495	3.2478	2.9099	2.8589	3.0524	3.2744	3.1224	2.9733
	3.0853	2.9849	3.2973	2.8862	3.8431	3.3071	2.971	3.2267	3.2152	3.0339	3.0533	2.8094	3.3092	2.9573	3.2207	2.7977
	3.0085	2.6568	2.7827	3.3046	3.1015	2.9127	3.5521	3.2083	3.6361	2.9061	3.1411	2.812	2.8856	2.9334	3.1999	2.8522
	3.1892	2.9785	2.8173	3.4657	3.1299	2.7451	3.0249	3.0225	3.794	2.9274	2.9911	3.2235	2.939	2.8891	3.2224	2.8418
	3.0417	2.8243	3.1549	3.4661	3.0935	3.0635	2.9868	3.3204	3.5776	3.0298	3.0889	2.8145	2.8715	3.1941	3.0394	2.8983
	3.0515	3.023	3.1741	2.9948	3.0531	2.9882	3.2713	3.2185	3.4323	2.7762	3.1346	2.9756	2.9178	3.2765	2.8083	2.8804
	2.9947	2.828	3.0001	3.0382	3.5132	2.8678	3.2881	3.2729	3.0078	2.7976	2.9209	2.8072	2.8318	2.7661	2.9388	2.8576
	2.9944	3.2202	2.8004	2.8666	3.493	3.2219	3.1727	3.0117	3.5335	3.0412	2.9378	2.8906	3.0692	2.9639	2.8425	2.8753
	3.085	3.5759	3.0341	3.0733	2.9086	3.073	3.3165	2.8759	3.6602	3.0871	2.8082	3.0467	2.9168	2.9989	3.2005	2.8848
	3.2546	2.9799	2.8624	3.0736	2.9847	2.9186	3.107	2.9435	2.8438	3.2592	2.9058	3.1681	3.1176	2.9424	2.9705	2.9204
	3.03	2.9775	2.8163	2.9715	3.5048	3.2402	2.8467	3.3053	3.0746	3.025	3.032	2.7332	2.9271	2.915	3.2131	2.795
	2.9795	2.9071	2.8133	3.0428	3.5196	2.9892	3.2709	3.0639	3.3112	2.9531	2.9622	3.0602	2.9441	3.2137	2.8982	3.0572
	2.9868	3.2984	3.1991	2.9996	3.5086	3.242	3.1608	3.0881	3.1668	2.9746	3.1364	2.8089	2.896	2.87	2.8654	2.8148
	2.9914	2.7194	3.0691	3.236	3.2687	3.2554	2.7922	2.9724	3.8919	2.8484	2.9468	2.8841	2.8233	2.9836	3.0855	2.9508
	3.0232	2.9075	3.0533	2.9003	3.3006	2.9993	2.9967	2.804	3.1349	3.1388	3.035	3.0975	3.0086	3.157	3.1304	2.8317
	2.9034	2.8539	3.0399	3.2018	3.7488	2.8548	3.5188	3.2817	3.2816	3.0387	3.2205	2.9973	2.9609	2.9581	2.9824	3.0028
	3.9765	2.9178	3.3057	3.5087	4.0243	3.3365	3.0668	3.0515	3.3278	3.3259	2.693	2.7987	2.9815	3.0139	3.0845	3.2119
	2.9555	2.8326	3.3253	2.8769	3.6776	3.2414	3.1022	3.1704	3.6656	3.2388	2.9339	3.0236	2.8947	2.8201	2.7792	2.904
	3.2008	2.82	3.109	3.0924	3.7348	3.1751	2.9839	2.9418	2.8699	3.0205	2.7862	2.7987	2.9129	2.8598	3.0391	3.083
	3.0262	3.1485	3.2989	3.3753	3.4678	3.3085	3.484	3.269	2.8994	3.6884	2.9214	2.7563	2.9619	2.9928	2.8591	2.9689
	3.119	3.4065	3.3785	3.251	3.5927	3.2056	3.1377	2.9568	3.3394	2.9392	2.9132	2.8744	3.1974	2.8057	3.2294	2.8868
	3.003	2.8794	2.8495	3.1411	3.3675	2.9666	3.0501	3.2529	3.5787	3.0679	2.9707	2.802	3.4117	3.1812	2.6989	3.422
	3.1682	2.9932	2.792	2.9203	3.1682	3.0318	2.8828	3.0703	3.0608	2.9966	3.0539	2.899	3.4158	2.8372	2.7658	3.0444
	3.248	2.9829	3.275	3.2834	3.1583	2.9402	3.3204	3.1547	3.3325	2.8505	2.9451	3.4409	3.1611	2.7944	2.9019	2.8758
	3.7062	3.1013	3.1166	3.2409	2.9856	3.1882	3.1694	3.3924	3.0962	2.8797	2.7801	2.9789	2.8797	2.9459	2.989	3.2658
	3.33	3.1749	3.0028	3.0971	3.2976	3.1958	3.4287	3.3716	3.0981	2.9825	2.8153	2.8578	3.116	3.0188	3.4628	3.0441
	3.2589	2.8528	2.9099	2.7984	3.4153	3.2694	2.8214	3.1067	3.6273	2.909	2.9105	3.2096	2.9938	2.9288	2.8486	2.9736
	2.8334	2.9912	2.9552	3.3959	3.4144	3.1762	2.9777	2.9195	3.261	3.2181	3.054	3.245	3.4233	3.3147	3.0615	3.0219
	3.4459	3.0574	2.8439	3.0468	3.4573	3.1051	3.1058	2.935	3.563	2.9153	3.1649	2.9435	2.9566	2.8801	3.2691	3.0968
	3.1604	2.8493	3.2025	2.9113	3.2954	2.9601	2.8791	3.058	3.8936	3.2097	3.1937	2.8427	2.9617	2.937	3.0824	2.8449
	3.0673	2.9457	2.9141	2.9226	3.2086	2.9783	3.2334	3.1577	3.4346	3.0081	3.0169	2.8658	2.8418	3.1355	3.0221	3.1326
	3.0439	2.9486	2.9005	3.1189	3.725	2.9841	3.127	3.1729	2.9045	2.9406	2.8304	2.8906	2.8469	2.9063	2.8975	3.1674
	2.8377	2.9202	2.8257	3.1054	3.1914	2.9988	2.9901	3.219	3.6288	3.0729	2.9918	2.9109	3.0761	3.1106	2.7612	3.0987
	2.9577	2.904	2.7701	3.2507	3.3446	3.001	2.9539	3.0367	3.1854	2.9193	2.839	2.9468	3.0409	3.0314	2.9123	2.9461
	2.9863	2.8485	2.8146	3.1442	3.0428	2.8784	3.0449	3.6377	2.9441	2.9345	2.7861	3.1324	2.9801	2.7838	3.4827	2.973
	2.9521	2.7725	2.833	3.0532	3.2896	3.0677	3.0747	3.2988	3.3754	3.0123	2.9058	2.7313	2.808	2.8969	3.2754	2.8856
	3.0656	2.8856	2.9378	2.9683	3.1926	3.3835	3.0775	2.8976	3.5553	2.9066	3.254	3.2469	3.0507	3.0409	2.7922	3.2206
	2.9765	2.9419	3.0822	3.2631	3.8282	2.9984	3.0407	2.9246	3.168	3.0225	2.976	3.0003	2.7242	2.8387	3.344	2.8482
	3.0561	2.8981	2.8572	3.0317	3.1397	3.2208	3.0253	2.9741	2.8744	2.7297	2.8771	3.307	3.1639	2.783	3.1571	2.9451
	3.1119	3.0202	2.9641	3.1766	3.8847	3.2139	3.0431	2.8441	3.3581	2.815	2.9996	2.9657	2.9044	3.1668	3.5822	2.9117
	2.7728	2.8259	2.7946	3.1454	3.5052	3.0238	3.0815	3.1232	3.6851	2.7637	2.8019	2.8125	3.009	2.7701	3.0345	2.809
	2.9216	2.7417	3.203	2.9452	3.9187	3.001	3.0312	3.3815	2.8976	2.8244	2.8489	2.7894	2.9915	3.0316	3.3987	2.988
	2.8215	2.8622	3.1024	3.1452	3.9001	2.9628	3.1477	3.0877	3.1905	2.9549	2.967	2.9751	3.0748	2.8763	3.0025	2.9128
	2.9478	3.0281	3.2221	2.7837	3.4113	2.9673	2.9341	2.9779	3.2219	2.8854	3.1156	2.9045	3.0948	2.7886	3.1836	2.9717
	3.0981	2.9795	3.23	2.9209	3.5745	3.1757	3.065	3.0692	3.3601	3.0229	2.9079	3.0864	3.0193	3.062	3.1134	2.9889
	3.0951	3.0609	2.8004	2.8188	3.982	3.3348	3.4232	3.0722	3.006	2.9847	2.8812	2.9019	2.8408	2.8452	2.933	2.9775
	3.2723	2.905	3.075	2.9842	3.7932	2.8252	3.0247	3.0487	3.1121	2.8383	2.9584	2.8356	2.8906	3.4422	2.8701	2.919
	2.8688	3.2977	3.6011	2.9524	3.7235	2.8896	2.8379	3.015	2.9083	3.0322	2.7403	2.971	3.018	2.8215	3.3184	2.9017
	2.8181	2.8857	2.8631	2.8774	3.7735	3.0261	3.356	2.8417	3.0402	2.7927	2.9912	2.9951	3.2199	2.9907	3.1423	2.6718
	3.2227	3.0354	3.0291	2.8226	3.696	3.1666	3.2656	3.0406	3.1415	2.9028	2.943	2.9068	3.2949	2.9096	3.675	2.9505
	2.746	2.7688	3.4629	2.8671	4.3217	2.9648	3.388	2.95	3.2024	2.8705	2.9087	2.9937	2.9799	3.0179	3.1797	2.8229
	3.1003	3.0229	3.1529	2.8935	4.531	2.933	3.1043	2.8952	3.1328	3.2506	2.8914	3.1382	2.9269	2.8091	3.7771	2.8053
	3.1396	2.9924	2.9879	2.916	3.8143	3.1432	3.0931	2.9789	2.889	2.8403	2.7172	3.0164	2.7893	3.031	2.8815	3.1014
	2.8405	3.2466	2.9637	2.8786	3.7481	2.9898	3.2821	2.8395	3.0412	2.8826	2.7151	2.8518	2.8685	3.009	3.087	2.967
	3.0671	2.7714	2.9156	2.973	3.8396	2.9554	3.0598	3.1827	3.1768	3.3592	3.0087	2.7513	3.02	2.9076	2.9631	2.9307
	2.8169	3.007	2.8939	3.3193	3.6992	3.1993	3.2608	2.9244	2.9384	2.9624	3.0132	2.8928	2.9496	3.0534	2.9112	2.8433
	3.2197	3.1497	2.9427	3.2003	4.447	2.8976	3.3436	3.094	2.9123	3.3579	3.0875	3.0348	2.8967	2.924	2.8732	2.74
	2.8268	2.9432	2.9216	3.0844	3.4063	3.3738	3.1795	2.8874	2.7808	2.8256	2.9339	2.8087	2.8855	2.9581	3.0445	2.7914
	3.0241	3.0543	2.9781	2.8452	4.3323	3.451	3.1392	2.9972	3.3417	3.4462	3.108	3.0964	3.1544	3.0849	2.8996	3.0009
	2.9075	2.9537	2.8637	2.976	3.5072	3.1823	3.0432	2.9693	2.9702	3.4223	3.0951	3.1978	3.2555	2.859	3.0053	2.8027
	2.9304	2.7593	3.0012	2.9896	4.1842	2.8547	3.0423	2.9771	3.2609	2.8733	3.242	2.8938	3.3035	3.0538	2.9636	2.828
	3.5919	3.1171	2.9056	3.1574	3.7981	3.1491	2.9714	3.1567	3.3315	2.92	2.8323	2.9475	3.0131	2.7267	3.2143	3.1291
	3.04	2.8181	2.8166	2.8771	3.4166	3.2626	2.942	3.0126	3.2037	2.8698	2.8828	3.0591	3.0218	2.8455	3.5988	2.9789
	3.0187	2.9205	2.9114	2.9665	4.2863	2.896	2.8822	3.2403	2.9652	2.9985	2.9895	3.1835	2.9416	3.1055	3.0135	2.8771
	3.1841	2.909	2.8132	2.9927	3.3602	3.1617	3.1586	3.1819	3.6222	2.9617	3.2717	2.8171	3.0129	2.9063	2.9676	2.8338
	3.4028	2.9221	3.042	3.1136	3.4892	3.0231	3.0042	3.2182	3.2649	2.885	2.8308	2.9172	3.2126	3.0311	3.3324	2.7689
	3.2838	3.0531	2.8273	3.0104	3.7902	3.3575	3.3725	2.993	3.3308	2.847	2.9037	2.7626	2.8615	2.8358	3.0089	3.0648
	3.2809	2.7877	2.8423	2.9313	3.4421	3.1677	2.8684	2.7334	2.9634	3.2424	3.0311	3.0029	3.0157	2.8247	2.9351	3.0221
	2.7752	2.7641	2.9188	2.9213	3.7839	3.227	2.9464	3.3009	2.9428	2.8558	2.8458	2.8709	2.9341	2.7592	3.0446	2.8731
	2.7538	2.9591	2.9529	2.82	3.8178	2.9431	3.0271	3.0215	3.3169	3.0309	3.5721	2.8104	3.2044	2.716	2.9284	3.0573
	2.9111	2.8812	3.1363	2.928	3.8089	3.2271	3.0398	3.042	2.7613	2.8318	2.7702	2.9339	3.0787	2.859	2.9991	2.9672
	3.3412	2.7656	2.8258	3.1162	3.852	3.1149	2.9971	3.0415	3.234	2.6921	2.8968	3.2654	3.0675	2.8796	2.8758	2.8994
	2.9041	2.8433	3.1316	3.0784	3.4609	3.2237	3.2853	2.9296	3.2599	2.9291	2.8549	3.0664	2.975	3.0579	3.268	2.9588
	2.8504	3.1009	2.8803	3.2474	3.5415	3.368	3.0392	3.02	2.9077	3.0124	2.949	3.0428	3.2061	2.6627	3.2406	3.1637
	2.9999	3.1347	2.8961	3.3022	3.3795	2.9023	3.1408	3.0973	3.2259	2.8998	3.17	2.8718	3.2454	2.9651	3.1704	3.002
	3.0174	2.7844	2.766	2.8444	3.7397	2.9587	3.0711	2.9535	3.157	3.234	2.827	3.0943	2.9089	3.0172	3.0407	3.0999
	3.1848	2.8286	2.8528	3.0772	4.0433	3.0912	2.825	3.1164	2.9457	3.2066	2.9954	3.074	3.1049	3.0522	3.0132	2.9378
	3.0319	2.8878	3.1228	2.7312	3.4503	3.3944	3.1227	3.1852	3.155	2.8217	2.8235	2.9397	3.3935	2.9836	3.0132	2.9456
	2.9359	2.763	2.9404	3.3024	3.7076	3.0091	3.4613	3.2265	3.4226	3.1754	2.898	3.0642	3.09	2.8575	2.9474	2.9662
	3.4594	2.9667	3.202	3.3432	3.3419	3.3352	3.6183	3.0566	3.1276	2.9347	3.0007	3.0201	3.1289	2.9499	3.3126	3.0763
	3.1337	3.1003	3.4297	3.5215	4.2257	3.304	3.028	3.2364	3.1015	3.3172	2.9472	2.9584	3.0453	2.9782	3.1454	2.8432
	3.4068	2.8498	2.9882	3.1205	4.4238	3.2269	3.263	3.3115	3.1906	2.9405	3.4374	2.7975	2.9598	3.1383	3.1313	2.9187
	3.2757	2.8878	2.9574	3.0049	3.7662	2.8473	3.1902	3.1839	2.9189	2.825	2.9663	3.037	3.1712	3.0854	2.9392	3.0773
	2.9985	3.3279	3.1089	2.8233	3.5761	3.2445	3.1246	3.3291	3.289	2.6906	3.1136	3.2384	3.185	2.8201	2.887	2.9052
	3.032	3.0284	2.8015	3.1827	3.3892	3.0467	3.1706	3.0072	3.6099	3.3078	2.7873	2.941	3.1563	2.8918	2.829	2.8607
	3.119	2.9531	2.9026	3.2699	3.6415	2.9656	3.3974	3.0388	3.2235	3.2454	3.326	3.0011	3.1263	2.9405	2.9104	2.9499
	3.1387	2.8938	3.0118	3.4583	3.5449	3.1402	2.9617	3.3127	2.9548	2.9466	3.4734	2.9302	2.7494	2.8067	2.7721	2.8868
	2.8516	2.8804	3.0906	3.1359	3.8769	3.3139	3.0298	3.1067	2.9714	2.7841	3.2987	3.0453	2.9299	3.0877	2.9329	2.893
	2.9428	2.9952	2.9681	4.052	3.648	3.2159	3.1841	3.2048	2.9932	2.8668	3.1268	2.8105	3.1687	3.0549	3.1055	2.7841
	3.1207	3.0892	2.9209	3.3507	3.73	3.2039	2.9425	2.8724	3.1704	3.1113	2.8533	3.0797	3.2475	2.9599	2.9484	3.3009
	3.1545	3.0399	2.9037	3.3298	3.6022	2.9853	3.2392	3.0086	3.4758	2.8498	2.7264	2.9349	3.294	2.9316	2.8935	3.1037
	2.9736	2.9251	3.2141	2.7239	3.5344	2.9115	3.1642	3.0792	3.1621	2.7813	2.9807	3.0821	2.9108	2.84	3.0443	2.8669
	2.9324	2.7311	3.1862	3.1703	3.9569	2.9736	3.1529	2.74	3.1935	2.9314	2.927	2.9173	3.0616	2.953	2.8382	2.9463
	3.1131	2.9533	3.6953	2.9509	3.8267	3.0762	3.2939	3.1386	2.988	2.8212	2.7882	3.1155	2.8592	3.0518	3.0664	2.7614
	3.2297	3.0693	3.4287	2.8355	3.7054	3.234	3.4014	3.1401	3.2107	3.0239	2.9962	2.7858	2.9865	3.016	2.9577	3.18
	3.6778	2.9837	3.3098	2.7929	3.7565	3.1066	3.0542	2.902	3.2002	2.8757	3.0807	2.7578	2.8214	3.0049	3.3139	2.7844
	3.446	2.9886	3.0253	2.8642	4.0217	3.2555	3.1987	2.8813	2.9621	2.9434	3.115	2.8909	2.9985	2.7048	3.3879	3.1006
	3.2361	3.1565	3.1811	3.0409	3.8503	3.1907	3.0429	2.9935	3.165	3.1014	3.0517	3.0707	3.2511	2.8967	3.1035	2.9825
	3.1422	2.8741	2.8536	2.9111	3.3418	3.5449	3.396	3.2243	3.5012	3.0172	3.0563	2.8537	3.0762	2.9258	2.8421	3.0273
	2.9589	2.8553	3.3137	3.08	3.5373	3.3159	3.1978	2.8639	3.2713	3.0863	3.0193	2.9765	3.321	2.7866	3.0113	3.0392
	2.9612	2.766	3.0126	3.0114	3.197	3.175	3.1522	2.9245	3.4624	2.8985	2.9316	2.7867	3.1257	3.2765	2.8953	3.0034
	3.0678	2.7919	3.2042	2.8158	3.5965	2.8721	2.8438	3.1448	3.3562	3.1273	2.8542	3.0754	3.0157	3.248	3.1601	3.0534
	3.1299	3.0375	2.9726	2.8533	3.5239	2.9911	2.9477	2.7323	2.9266	3.0772	3.0748	2.8495	2.9575	3.0664	3.3162	2.8962
	3.036	3.2021	3.1674	3.0389	3.8943	3.1794	2.9752	3.2002	3.0766	2.7532	3.1687	3.0069	2.8539	2.9586	3.221	3.1365
	3.0292	3.0284	3.346	2.9306	3.3108	3.1172	2.8881	3.0297	3.2784	2.9745	2.9497	3.1363	2.9696	2.9272	2.9021	2.897
	2.9022	2.9967	3.5742	3.1342	3.6232	3.1605	2.8202	3.0837	3.021	3.022	3.0976	2.789	2.8437	2.8372	3.0036	2.9987
	3.3402	2.8255	3.1533	2.9716	4.0398	2.991	3.0931	2.8096	2.7622	2.8746	3.0015	3.239	2.8537	2.8889	3.2171	2.9871
	3.5456	3.0884	3.1702	2.6578	3.9157	3.0541	3.2856	3.0123	3.2954	2.9022	3.7892	3.0631	3.1285	2.9272	3.2897	2.9187
	3.8708	3.005	3.1051	2.8375	4.4869	3.0843	2.9632	2.9376	3.0935	3.0324	2.9956	2.959	3.0915	2.873	3.1019	3.0204
	3.5952	3.1657	3.0088	2.765	3.257	3.046	3.0229	3.133	3.0832	2.8003	3.0722	2.8525	2.9439	3.0493	2.9629	3.0132
	3.0168	3.4088	3.1962	3.062	4.1581	3.2025	3.3072	2.9369	3.2627	2.9967	2.7375	2.873	3.2142	2.8223	3.0709	2.9197
	4.0378	2.832	2.9544	3.3022	4.217	3.1237	2.886	2.9408	3.4219	2.808	2.8718	3.0357	3.0134	2.9397	2.7678	2.9902
	2.9192	2.8475	3.2394	3.0346	3.4096	2.9265	3.186	3.3877	3.1837	2.9022	3.1409	2.7793	3.2534	2.9154	3.4398	3.0441
	3.1544	3.0536	3.2051	3.0721	3.3723	3.0659	3.0329	3.1425	2.993	2.94	3.0163	2.8705	3.2329	2.9753	3.0368	2.9099
	3.1247	2.8945	2.8923	3.2382	3.6208	2.9332	2.8929	3.0706	3.3441	2.9767	2.633	2.879	3.0871	2.8777	3.0283	3.0959
	2.9474	2.8391	3.4884	2.9651	3.0573	3.1552	3.2365	3.061	3.5316	2.9167	2.9576	3.0657	3.3532	3.0422	3.3666	3.0202
	3.065	3.0618	3.0876	2.8299	4.2252	2.8559	3.2504	3.1026	3.6169	2.9285	2.8128	2.7857	3.0989	3.5423	2.96	2.7966
	3.17	2.8294	3.0179	2.9082	3.5306	3.1002	2.9845	2.8235	3.1828	3.2514	2.8574	2.9034	3.168	2.9378	3.0399	3.0519
	2.9458	2.9585	3.0741	3.0709	3.255	2.9411	2.9616	3.2748	3.4569	3.4757	3.0033	3.0038	3.0549	2.8611	3.0931	3.0279
	3.3316	3.3087	2.9691	3.1842	3.8371	3.1867	2.8514	2.8685	3.3096	3.0906	3.0934	2.9648	3.2398	2.9201	3.0629	2.9535
	2.9773	2.8783	3.1889	2.8568	3.5269	3.2173	3.0932	2.8186	3.0349	2.788	3.0378	3.1784	2.9027	2.9424	2.8933	2.9777
	3.2381	2.9826	2.9718	2.9275	3.4951	2.8544	2.976	2.8689	3.3879	2.7974	3.0529	2.9874	2.9756	3.0222	3.2994	2.8643
	2.9198	2.9927	2.8103	3.1093	4.1827	3.0627	2.9604	2.9495	3.2444	2.8679	3.0042	2.9063	2.8468	3.1043	3.1177	3.0927
	2.8867	2.9443	2.9057	2.9866	3.3258	3.0882	3.0081	3.0166	3.1763	2.9675	2.8981	2.9274	2.9964	2.7588	3.1885	2.8777
	3.0811	3.0064	2.9892	2.8742	3.6979	3.1898	2.8821	2.9065	3.0754	4.0334	2.876	3.0993	2.8266	2.9773	3.3583	3.1481
	3.1957	3.0062	2.9734	3.2247	3.05	2.9783	3.0026	3.1757	3.3606	3.0183	2.9211	2.8085	2.9829	3.205	2.9942	3.1088
	2.8371	2.7746	3.0199	2.9262	3.5437	2.9994	3.0863	3.3283	3.3081	2.84	3.007	3.3883	3.0379	3.0079	3.2356	2.8946
	2.8544	3.1067	3.0845	3.5647	3.1081	3.0251	3.063	2.9972	3.9317	2.9105	2.8203	3.1244	3.0151	2.7202	3.2418	3.1536
	2.9249	3.3986	2.7521	2.8579	3.0563	2.9395	3.0731	2.9826	3.0788	2.7817	3.2769	3.2568	2.9344	2.7878	3.3757	2.8974
	2.9217	3.1395	3.3348	2.8879	3.1892	3.0087	3.14	2.8292	3.148	2.754	2.9187	2.9347	2.8695	2.9627	3.4714	3.145
	2.8776	3.1687	2.8225	2.987	3.1338	3.0615	3.0271	3.203	2.7698	3.0987	2.9013	2.8758	2.9305	2.8744	3.0012	2.8991
	2.8677	2.8957	3.1314	2.8807	3.2465	2.9742	3.0915	2.833	3.189	2.8375	2.8082	3.0003	2.9507	3.2364	3.2121	2.9095
	2.8732	2.871	2.9103	2.9837	3.5276	2.9289	3.0905	2.8348	3.4042	3.3157	2.9743	3.0195	2.9974	2.8627	2.9577	3.0752
	2.8545	2.7986	2.7906	3.167	3.695	3.1693	2.9046	3.0927	3.0616	3.1644	2.8305	2.9881	2.7911	3.0622	2.7866	3.3432
	2.8024	3.2389	2.8938	3.1625	4.0473	2.7864	3.0243	2.8952	3.9398	3.3671	2.8441	2.7608	2.8566	2.8478	2.9664	2.8457
	2.892	2.8703	2.8209	3.3481	3.1758	2.9281	3.1078	3.0046	4.1671	2.9738	3.391	2.8243	2.9119	2.902	3.1248	3.2564
	2.8933	2.7168	3.0195	3.0918	3.629	2.848	2.9506	2.924	3.9329	2.8373	2.8346	2.7603	2.9325	2.9677	3.1442	3.1172
	2.925	2.8338	4.0692	3.2188	3.3836	3.0871	3.1502	3.0621	3.7906	2.9666	2.9247	2.8208	3.0585	2.925	3.5377	2.8649
	3.1501	2.9387	3.6056	3.2861	3.8604	3.1994	2.9593	3.124	3.3638	2.7846	2.998	2.8235	2.7891	2.9659	3.3441	2.9672
	3.0478	2.8631	3.098	2.828	3.4993	3.1366	3.3817	2.8325	3.6445	2.8443	3.0449	3.0013	3.1774	3.0188	3.0386	3.0762
	3.0491	3.0525	2.8888	3.0896	3.3898	3.1387	3.2048	2.7812	2.9293	2.8535	2.9634	2.7714	3.2378	2.8315	3.1539	2.905
	2.9209	2.9851	2.9553	2.8123	3.2692	3.3101	2.9808	2.8865	3.0475	2.9883	2.8968	2.8729	3.3919	2.8078	2.8793	2.7916
	2.7104	2.8561	2.9448	2.9803	3.2789	3.1541	2.9234	3.15	2.8993	2.7387	2.9425	3.1419	3.1707	2.9634	3.3165	3.0301
	3.1182	2.953	3.2635	2.7985	3.44	2.7649	3.2387	2.9456	2.9696	3.0375	2.9574	3.7289	3.5947	2.7676	3.3232	3.4289
	3.1354	2.8041	3.3578	2.9124	3.6667	2.9801	2.9873	3.0975	3.1046	3.1263	3.1457	3.201	3.076	2.9152	3.0985	3.0964
	3.0335	2.8158	2.8639	3.3777	3.5114	3.2107	3.1329	3.027	3.3178	2.9498	3.0905	2.9717	3.2961	3.1196	2.9499	2.8071
	3.0769	3.233	2.9143	2.9956	3.6163	3.283	3.1531	3.0444	3.5934	2.9811	2.7771	3.1182	2.9257	2.8525	2.7872	3.0586
	2.9331	2.9504	2.8286	2.9687	3.6185	2.9943	3.0711	2.7859	3.2379	2.9678	2.9191	2.9762	3.0029	3.037	3.232	2.9712
	2.9745	3.0449	2.9922	2.9728	3.4635	2.9723	3.2759	3.1354	3.0697	2.8508	2.9371	3.1811	3.1209	2.8896	3.1201	2.9561
	3.0321	3.1028	3.1271	2.8899	3.4246	3.1257	3.4383	3.0108	3.4384	2.9451	2.8498	2.9853	3.026	2.7152	3.0673	3.0572
	2.9528	2.7967	3.0037	2.8967	3.0516	3.7048	3.0954	3.0229	3.2709	2.8912	3.2236	2.9486	2.7848	2.8155	3.0615	3.0384
	2.7228	3.0818	2.8643	3.0298	3.3622	3.2134	3.3114	2.9018	3.375	2.8476	2.8316	2.8254	2.8119	2.8032	3.0746	2.9905
	3.0194	2.9686	2.9061	3.2407	3.3783	3.4148	3.2367	2.9777	3.6257	3.0499	3.1288	3.0665	2.9482	2.9012	2.9555	3.0925
	2.7848	2.9144	3.3039	2.8628	3.1965	2.9339	2.952	2.9181	3.6823	3.0414	3.0259	3.394	3.4651	2.7318	3.165	3.0173
	3.0416	2.9303	3.2046	2.9387	3.4325	3.0498	3.0335	3.1263	3.4137	3.1496	3.185	2.9073	3.2325	2.8049	2.9945	3.074
	2.7978	2.9085	3.2465	2.8671	3.147	3.4842	3.1188	3.0084	3.2737	2.9275	2.9752	3.1506	3.1104	3.1097	2.945	3.3002
	2.9234	2.9126	2.8395	3.0938	3.2604	3.3013	3.1328	3.0262	3.3336	2.8575	3.0415	3.0025	3.0263	2.9993	2.9842	3.5547
	2.7467	3.1994	3.4288	2.9628	3.2397	3.2072	3.0423	3.0662	3.1776	2.8276	3.1399	3.3067	3.0364	2.872	3.1393	2.944
	2.9949	2.976	2.905	3.2114	4.0277	3.2522	3.1042	3.3987	3.2841	3.2981	3.1847	3.0569	2.9796	2.9129	3.0496	3.3024
	2.7671	2.9983	2.7909	2.8719	3.3647	3.4182	3.1457	3.2289	3.9415	2.8503	2.8531	2.8563	3.2628	2.8113	2.8788	3.2558
	2.9634	2.7024	3.075	2.9035	3.3424	3.0758	3.1089	2.9622	3.2367	2.8743	3.4319	3.1021	2.9924	3.4148	3.2501	3.4081
	2.8821	2.7137	2.9459	3.2115	3.7466	3.1364	3.2899	3.2479	3.1918	2.9362	3.0775	2.9584	3.0006	3.034	2.9241	3.038
	3.1302	2.8893	2.7538	3.0895	3.5712	3.2005	3.0651	2.9984	2.96	3.0208	3.2831	3.093	3.0971	2.771	2.9802	2.9691
	2.9732	3.0538	2.9335	2.9164	3.9879	3.2002	2.9661	3.2115	3.0381	2.9239	3.1405	2.8078	3.0766	3.0022	3.2196	3.1709
	3.1979	2.9457	3.2084	3.2562	4.1736	3.2192	3.5702	2.9919	3.0654	3.071	2.9845	2.9294	2.884	2.785	3.0707	2.8608
	2.9419	2.7975	3.2168	3.0713	2.9626	3.3737	2.99	3.2008	3.5462	2.9147	2.8954	3.1113	2.8409	2.7463	3.3725	2.965
	3.087	3.11	3.1834	3.0792	3.601	3.3587	3.1636	3.0404	3.3011	2.7738	3.2934	3.0487	3.401	3.1369	3.3914	2.919
	2.7847	2.9427	3.4035	2.8458	3.1516	2.9847	3.2967	3.0245	3.3021	3.0178	2.8373	2.9514	2.8477	3.0252	3.1702	2.8772
	3.0178	2.984	3.3895	2.9745	3.1367	3.1893	2.8521	3.2141	2.8896	3.1985	2.9203	3.1193	3.3039	2.9483	3.2236	2.9469
	2.7348	2.8221	3.6726	2.9376	2.9904	3.1027	3.0312	2.9601	3.2285	2.9025	2.9528	3.1486	3.0314	3.009	2.9851	2.9785
	2.9851	2.9314	3.0082	3.3027	3.5338	2.9673	3.1197	3.1334	2.9816	2.7087	3.1158	2.8336	2.9844	2.7059	3.055	3.1085
	2.9834	2.8439	2.9741	2.7987	3.8771	3.0886	3.0552	2.8106	3.5706	2.9793	2.8826	3.2798	2.6574	2.6907	3.3085	3.0433
	3.0011	3.0466	2.9596	3.1286	3.3252	3.1875	3.1192	2.8347	3.8494	2.8777	3.1908	2.9413	3.1426	2.9051	3.1001	2.8724
	2.784	2.8899	3.1652	4.1014	3.3407	3.255	2.9442	3.0761	3.6471	3.025	3.2008	3.061	2.9607	3.1003	2.8108	3.243
	3.1595	2.7879	3.0649	3.119	3.7697	3.2234	2.9904	3.0405	3.1207	3.2495	3.0536	3.4326	2.8939	3.1497	2.8598	3.0489
	3.0169	2.863	2.8583	3.0043	3.9848	2.9813	2.9575	2.9776	3.8159	3.1378	3.0123	2.8321	2.933	3.0772	3.0824	3.0823
	2.8526	3.062	4.0877	2.9709	3.5385	3.186	3.2308	3.0349	3.2191	2.7731	3.0769	3.1087	3.0609	3.4001	3.1969	3.055
	2.7013	2.7774	2.966	2.8247	3.2503	2.9875	3.1168	3.0307	3.259	3.5437	2.8535	3.0512	2.8185	3.1568	2.7415	3.0926
	2.9307	2.899	3.0653	2.8171	3.5863	3.0691	3.1698	3.0185	3.1036	2.8541	2.9094	2.9651	2.8641	2.9696	2.9645	3.0052
	2.8386	2.9324	2.8892	2.8526	3.1783	3.0274	2.8611	2.9161	3.5736	2.789	3.0012	3.1742	3.0681	2.8928	3.0949	3.0445
	2.8671	2.7579	2.9987	3.0877	3.3714	3.1043	2.9265	2.8737	3.9565	2.7656	2.9032	2.902	2.9821	2.7695	2.9884	2.9685
	3.0913	2.8712	3.2712	3.0536	3.0546	3.1279	3.2598	3.2014	3.1665	2.7202	2.8733	2.9433	3.0978	3.6881	2.883	2.8656
	3.0957	2.8402	2.945	2.9719	3.4593	3.3029	3.3034	3.1431	3.2601	2.9644	2.9107	3.6262	3.0756	2.949	2.9088	2.8289
	2.7289	2.8465	3.0298	3.0881	3.0515	3.0543	3.1425	3.3368	3.3901	2.9928	2.7732	3.026	3.3507	2.7825	2.9611	2.8939
	2.7692	2.9886	2.9303	2.8307	3.3505	3.1134	2.9677	3.1523	3.6925	3.3021	2.9451	2.812	3.0558	2.8151	2.8458	3.0963
	3.0217	3.2267	2.8807	3.1627	2.8658	2.9776	3.2663	2.9376	3.0989	2.87	2.961	2.9802	3.2383	2.9339	3.1506	3.0051
	2.9746	3.1267	2.9265	3.2726	3.0745	3.0717	2.9213	2.8402	3.246	2.9745	2.827	3.0374	3.1797	3.7317	2.8342	3.0292
	2.76	3.0263	3.0979	3.5863	3.3752	3.323	3.2461	2.9003	3.2064	2.9897	3.0819	2.8596	3.0134	3.0626	3.2337	3.1697
	3.1057	3.0532	3.08	3.3223	3.0763	2.8162	3.0482	3.1455	3.4213	2.8027	2.9967	2.8018	3.1524	3.0223	3.0238	3.0545
	2.8582	3.0523	2.982	2.9149	3.1428	3.2713	3.0586	3.0421	3.3688	3.2187	3.1608	2.7966	2.8348	3.3596	2.9531	2.6623
	2.7683	2.734	3.7877	3.0889	3.2485	2.9073	3.0754	2.7425	3.3001	3.0711	3.1176	2.8544	2.8622	2.8337	3.0344	3.0441
	2.8731	2.8837	3.5594	2.97	2.9676	3.0972	2.8246	2.8618	3.1224	3.3888	3.0364	2.8502	2.8019	2.9432	2.7622	3.086
	2.7798	3.0868	3.2123	2.8878	3.0485	3.069	2.9055	2.8398	3.5788	3.003	2.8346	2.8776	3.1816	2.9454	3.0475	3.0383
	3.144	2.9177	3.0012	2.9202	3.4775	3.0516	2.9594	2.8019	3.181	3.1082	3.0886	2.9811	3.2149	3.0447	3.1044	3.1485
	2.7896	3.0306	2.8295	2.7423	3.0593	2.9865	3.0853	2.9653	3.6568	2.8735	2.8597	2.9485	3.0902	2.9896	2.8813	3.1709
	3.2831	2.8378	2.8981	2.9754	3.0422	2.9686	2.9892	3.0566	3.7617	2.9813	2.7675	3.1223	2.9864	3.102	2.7703	3.1344
	2.8177	2.9011	2.7389	2.8099	3.229	3.1775	3.0665	3.1124	3.2084	3.2351	2.8037	2.8136	2.7307	3.3848	2.9989	3.2403
	3.0539	2.8496	2.8079	3.3066	2.9652	3.1677	3.1692	2.9831	2.8337	2.8622	2.877	2.7571	2.9137	2.9953	3.0278	3.1264
	2.8376	3.4928	2.7991	3.1373	2.9886	2.9009	3.2419	2.8531	3.1474	2.982	3.004	2.9232	3.2851	2.9582	3.0957	3.0614
	2.7419	2.8879	3.0123	2.9462	3.2866	2.9808	3.1311	2.8643	3.666	3.15	2.9785	3.0688	2.9845	2.7876	2.9259	3.1074
	3.1272	2.8026	3.0252	2.8026	3.1027	2.7734	3.0064	2.8919	4.0555	3.1058	2.806	2.7556	2.8735	2.869	3.0514	3.531
	2.856	2.9114	2.9747	2.9358	3.1342	3.0256	3.0962	2.9752	3.9359	2.8063	3.0634	2.9667	3.1602	2.9987	2.9518	3.2452
	2.936	2.9061	2.8713	3.0191	3.1042	3.1191	3.0085	2.8916	3.8377	3.0544	2.9988	3.1433	3.0523	3.0209	3.1711	3.0358
	3.1765	3.2673	2.9129	3.673	3.3389	3.4968	3.1066	2.9995	3.194	3.1539	2.837	2.8778	2.9367	3.1164	3.4211	2.9369
	3.065	2.7685	3.5473	3.1038	3.1746	3.4019	2.8355	3.0045	2.8613	3.2407	3.125	2.9013	3.1614	2.8059	3.2339	2.8597
	3.71	2.8657	2.9836	2.8824	3.797	3.4679	2.8753	2.8199	3.5522	2.7933	2.868	3.102	3.3114	2.7472	3.2366	2.9721
	4.1345	2.7959	2.85	3.3428	3.5962	3.254	3.4409	2.7378	2.9651	2.7981	3.0189	2.9489	3.2701	2.9801	3.1811	3.1618
	3.5164	3.283	3.2787	3.1481	3.5875	3.0807	2.8884	3.1138	3.0796	2.8509	2.6518	2.9441	3.1699	3.1575	2.948	3.0086
	3.9075	2.8099	2.881	2.9506	4.2507	3.1281	2.9831	2.7988	3.191	2.9776	2.9265	2.8932	2.9327	3.2631	3.4435	3.1166
	4.0017	3.1637	3.0994	3.1134	3.8417	3.1199	2.9977	2.9938	3.7428	3.5046	3.1008	3.0922	3.2164	3.2054	2.9707	3.0446
	3.7522	2.868	2.9705	2.7047	3.6924	3.1508	3.0309	3.2086	4.0562	2.9871	2.9184	3.0801	3.283	3.5957	2.9666	2.9762
	4.6141	2.89	2.9819	2.7016	3.6707	2.9062	3.1154	3.4231	3.2443	2.864	3.0819	2.9077	3.462	2.8544	3.577	3.215
	4.3085	3.2875	2.8031	2.8998	4.1019	2.8962	3.1837	3.1425	3.1787	2.9326	3.1266	2.8225	3.043	3.9227	3.2645	2.7503
	3.0805	3.0629	2.9703	3.0635	3.1507	3.1819	3.0052	2.9945	2.9031	2.9262	2.6914	2.796	3.1565	2.812	3.0113	2.9142
	3.4664	2.9697	3.0067	2.9979	3.9475	2.9501	3.0336	3.092	3.6608	2.7422	2.828	2.8905	2.9613	3.0427	3.17	3.1262
	2.8783	2.8471	2.9437	3.1138	3.3881	3.1168	3.1134	2.9337	3.2009	3.1522	2.9687	2.8839	2.9727	2.7905	3.1282	2.7383
	2.8516	3.3216	3.0592	3.4773	3.4977	2.9869	3.1371	2.9238	3.7954	2.6957	2.9326	2.8333	2.8115	3.139	2.8677	3.1692
	2.9959	2.9271	2.9605	3.5748	2.913	3.1301	2.9623	2.9835	4.1676	2.9425	2.841	3.2386	2.842	2.7467	3.2809	2.8529
	2.9324	3.1719	3.9969	3.4964	2.9548	3.1907	3.1184	2.8633	3.3074	3.1479	2.9456	2.9405	2.8483	2.7789	2.7212	2.9911
	2.9417	2.7303	3.3767	3.7152	3.145	2.8255	2.9143	2.9811	3.5956	2.9216	2.9635	2.7488	3.0516	3.0713	3.3959	2.9832
	3.0893	3.3816	2.8062	2.9928	3.3074	3.213	2.9303	2.9577	3.2407	2.9653	2.9425	2.7581	2.8225	2.8635	3.0477	3.4266
	3.0375	3.5233	2.9636	3.0694	3.3228	2.9591	3.3813	3.0654	3.0819	2.8384	3.0511	2.8841	3.234	2.9013	2.928	3.0059
	2.864	3.2675	3.5946	2.7453	3.2327	3.1528	2.8851	3.0256	3.0488	3.0133	2.9991	3.0332	3.0348	2.8848	3.174	3.2083
	2.8656	2.971	2.8925	2.9116	3.2987	2.9872	3.1954	3.0175	3.2129	2.7569	3.038	2.7869	2.9583	2.9019	2.9879	3.164
	3.012	3.0497	2.9329	3.0252	3.2988	3.1317	3.2068	2.9695	3.2141	2.8551	2.8888	2.9861	2.7332	2.9406	2.8824	2.9788
	3.2316	3.134	3.1593	3.5795	3.242	3.4808	3.2869	3.1206	3.0555	3.0649	2.9536	2.9339	2.8509	2.8914	2.8717	2.8905
	3.1553	2.7753	2.8353	3.5075	3.119	3.3476	3.094	2.8953	3.5744	3.0708	2.7139	2.7869	3.089	2.9954	2.9301	3.2691
	2.8175	3.5845	3.1867	3.0324	3.4448	3.1537	3.1924	2.8061	2.908	3.0463	3.219	2.8684	2.9349	2.859	2.9276	3.0465
	3.015	2.7298	3.2452	3.6158	3.1112	2.8729	3.1425	3.0642	3.2417	3.0927	2.8706	2.6716	3.2004	2.8814	3.1927	2.9568
	3.079	2.8	3.1158	3.5064	3.4391	3.1262	3.2952	2.9586	3.1333	2.9267	2.8855	2.9674	2.8849	2.801	3.0852	3.2224
	2.9908	3.1231	3.1549	3.0943	3.6531	3.4969	2.8174	3.2062	4.403	3.0157	2.9842	2.7402	3.1038	2.8374	2.9185	3.248
	2.9327	2.9549	3.4889	3.8001	3.0532	3.4109	3.5511	3.2309	3.7731	2.9987	3.1073	2.9579	3.1043	2.7897	2.8155	2.9946
	2.9039	3.3326	3.107	3.2295	3.0862	3.2699	2.8809	2.9811	3.083	3.0478	2.8981	2.9416	3.0632	2.7924	2.9037	3.1833
	3.223	2.8372	3.0646	3.2974	3.7997	3.4571	3.0781	3.1071	3.5296	2.9663	2.7619	3.1488	3.0559	3.0269	3.064	3.2809
	2.8319	2.9853	3.2681	2.9043	3.0715	3.3844	2.9282	3.0105	2.9742	2.7481	2.8773	2.9901	3.0609	2.8263	3.0301	3.0713
	2.9157	3.1833	3.411	3.0523	3.148	3.0272	3.1019	3.241	3.4263	3.1045	2.7817	2.9513	3.0898	3.0701	2.8674	2.8765
	3.1188	2.9304	2.9264	3.0804	3.0057	2.9172	2.8551	3.1848	3.3037	3.4576	3.0478	2.9872	2.8924	3.2398	3.0236	3.1587
	3.0415	2.8845	3.118	2.7984	3.6947	3.1901	3.1489	3.2393	3.174	2.8538	2.8557	2.8761	2.8417	2.7837	3.1777	2.9587
	3.2506	2.9945	3.0166	2.816	3.2813	3.1218	2.8934	3.2495	3.2417	3.0943	2.9718	2.9085	2.9768	2.9057	3.0251	2.9401
	2.9974	3.1598	2.9137	3.0702	3.2271	3.3373	2.9299	3.0922	3.8602	3.2218	2.9472	3.1758	3.0488	3.0482	3.1135	3.0169
	2.9046	3.1954	2.9659	3.2463	3.1376	3.4353	2.9432	3.0336	3.2989	3.0831	2.9561	2.836	3.2424	2.7822	3.0425	2.762
	2.9766	3.2131	2.9642	2.9315	2.9728	3.268	2.9664	3.3336	3.0968	3.5005	3.1275	2.9764	3.0329	2.9644	3.3193	2.665
	3.0956	2.9949	2.8885	2.9733	3.249	3.0259	3.2596	3.2158	3.365	3.0898	3.1941	3.2957	3.0907	2.7826	2.9976	3.1154
	2.8393	3.1066	3.5436	3.0237	3.3949	3.0688	2.9805	3.3105	3.1796	2.9426	2.7125	3.0888	2.8917	2.8226	2.9342	2.9092
	3.0239	3.1962	3.0044	2.7586	3.2635	3.3979	3.2485	3.1748	3.3575	3.049	3.0173	2.9268	2.9222	3.0585	3.0082	2.9438
	3.0453	2.822	2.9401	3.4695	3.1273	2.9724	3.1706	2.8762	3.6171	2.7603	2.9003	2.793	2.9541	2.9625	3.0885	3.0701
	3.0872	2.8287	3.0003	3.1062	3.348	3.2122	3.2026	2.8602	3.2481	2.8617	2.7687	2.9882	2.903	2.7914	3.0354	3.0208
	2.8471	2.8969	2.816	3.0837	3.0983	3.0991	3.1531	3.0694	3.0605	3.0035	2.8718	3.2887	2.826	3.064	3.1409	2.8557
	3.1332	2.9298	2.8576	2.9356	3.0505	3.0031	3.4018	3.2956	3.0764	2.8251	2.9572	2.8792	2.8533	2.9608	3.0018	2.7965
	2.9425	2.9446	2.9867	3.1608	3.1644	3.0505	3.4239	3.0069	2.9587	3.115	2.9056	2.6963	3.1827	2.8692	3.1603	3.1499
	2.8719	2.9646	2.9153	3.1428	3.153	3.8227	3.0934	2.94	3.5269	2.8878	3.2983	2.7815	2.7581	3.0158	2.8723	3.0389
	2.8067	2.8844	2.93	2.979	3.2213	3.2926	3.192	2.9629	2.9527	2.8766	2.7909	2.976	2.8914	2.9612	2.8526	3.2885
	3.1963	2.9318	2.8777	3.0645	3.1803	3.4076	3.2357	2.8374	3.1714	2.9346	2.9077	4.4238	3.1923	2.8585	3.3125	3.0105
	2.831	2.7666	3.0666	2.9972	3.2018	3.1557	3.1167	2.9454	2.9598	3.0286	2.7392	2.9177	2.9226	2.8861	2.7784	2.7786
	2.9193	2.7514	3.0929	3.5994	3.016	3.0729	3.0949	2.9842	3.4535	3.1147	2.9213	3.0632	2.6908	2.7357	3.2031	2.839
	2.9694	2.7461	3.0424	2.9027	2.9977	3.2588	2.8406	2.9857	3.4909	3.2308	3.1446	2.9994	3.1	2.9086	3.2386	3.0751
	2.9343	3.014	3.0659	2.9302	3.2015	3.1273	2.9698	3.0058	3.0712	3.039	2.8488	2.7795	2.7769	2.8675	3.1983	2.9335
	2.9968	2.8967	2.9197	2.9903	3.1735	3.17	3.1037	3.0944	2.955	3.0478	2.8388	2.9748	3.1006	3.3362	3.0653	2.9967
	2.9853	2.9619	3.1616	2.9224	3.1938	3.4319	3.0199	3.3239	2.9934	2.9353	3.2674	3.1108	3.0847	3.2791	3.1415	2.76
	2.9739	3.2048	3.17	3.0192	3.0444	3.8052	2.8871	3.224	3.1035	2.9842	3.0337	2.8466	2.9882	2.9001	2.9602	2.8206
	2.8616	2.978	2.9969	2.738	3.3572	3.6382	3.0725	2.9441	3.1685	2.8078	2.8853	3.2652	2.817	2.8791	3.0171	2.9735
	3.1371	2.9505	3.1107	2.8628	3.3663	3.3317	2.8666	3.0426	3.6624	3.0473	2.8042	3.2419	3.0972	2.9987	3.2339	2.8874
	3.0887	3.0598	2.7664	3.0139	3.2057	3.5389	2.8763	3.0029	2.9485	3.4938	3.0921	2.9452	2.9234	3.116	2.9949	2.7331
	3.1982	3.4726	2.9768	3.1783	3.47	3.9404	3.1786	3.3696	2.8908	3.0372	3.0388	2.9849	2.888	2.9852	2.846	3.0998
	2.8356	3.0363	2.8182	3.0365	2.8772	3.128	2.9457	2.7654	3.7606	2.8896	2.875	3.1094	3.0478	2.8492	3.0968	3.0838
	2.771	2.829	3.0124	2.8753	3.0651	3.2225	3.1735	3.0523	3.1981	3.0004	2.8734	3.1211	3.1465	2.787	2.8584	3.4008
	3.0597	2.9372	3.2035	2.9543	3.0642	3.2399	2.8139	3.1397	3.4535	3.114	2.7833	3.2141	2.9034	2.871	2.7993	3.0191
	3.0268	3.4688	3.0547	2.7544	2.8514	3.5667	2.816	2.9868	3.5801	2.8722	3.1385	2.8541	2.9347	2.8543	3.0798	2.9886
	3.0716	2.9084	2.9844	3.257	2.9629	2.8592	2.9021	3.1486	3.0004	2.8487	2.9982	2.9668	3.0545	2.9548	3.0545	2.7626
	2.9857	3.0233	2.8334	2.8757	3.4319	3.1886	2.9846	2.9053	3.1329	3.3741	3.0588	3.0111	2.877	3.2032	3.1028	2.8802
	2.9848	2.9651	3.0859	3.4859	3.2466	3.4634	3.3273	2.9848	2.9956	3.0498	2.9495	2.9443	3.3081	3.1035	2.9478	3.1798
	2.9046	3.0288	2.9898	3.6258	3.2102	3.0828	3.3438	3.0793	3.3153	3.1899	2.7526	2.7845	2.9752	3.002	3.181	2.7508
	3.1383	3.1136	3.2607	2.8075	3.7566	2.8144	3.1432	2.8534	3.4922	3.5069	3.1253	2.9322	3.0458	3.1084	3.0079	3.1784
	3.0541	2.9311	2.815	3.177	3.2885	3.2946	3.1883	3.2886	4.0442	2.8124	2.8015	2.8526	3.0065	2.879	3.1711	2.868
	3.2274	3.054	2.894	3.0241	3.2167	3.2162	3.1402	3.0494	3.4258	2.917	2.797	2.8506	3.1267	3.0253	2.9626	2.9509
	3.404	3.0008	3.0458	2.9282	3.4388	3.1363	3.037	3.2767	3.7412	2.6956	2.7946	2.7349	2.9789	2.832	3.0456	3.2446
	3.0214	2.9378	3.3448	2.9522	3.4174	2.9058	3.3288	2.9783	3.2213	2.7204	3.0049	3.8141	3.0635	3.0846	3.0522	3.1271
	3.1485	2.674	2.9455	3.1941	3.313	3.1321	3.1743	2.995	3.0815	3.1614	3.5681	3.6136	3.0733	2.9925	3.3512	2.8068
	3.4281	3.2837	2.9168	3.5934	3.7126	3.2374	2.8186	3.0375	3.4189	2.9166	3.2025	2.9349	3.4703	2.8115	2.7913	2.8702
	3.0926	3.0589	2.84	3.2029	3.0654	3.0072	3.0538	3.0381	3.4014	3.0601	2.9305	2.9613	2.8897	2.9079	2.9372	3.0249
	3.1989	2.7563	2.9646	2.8778	3.7275	2.9506	3.2175	3.0554	3.1685	2.8608	3.007	2.9953	2.9419	3.0073	2.9495	3.4016
	3.4352	2.7837	2.9324	3.9041	3.6039	3.1118	3.0634	3.2223	3.4728	2.8309	3.0377	3.3893	3.0199	2.9254	3.4536	3.1437
	3.0166	3.024	2.875	2.9254	3.5254	3.0347	3.0709	3.31	3.9208	2.9862	3.3801	2.9619	2.9953	2.7254	2.9106	2.8693
	3.0579	2.9765	3.108	2.9382	3.404	3.249	2.9833	3.1798	3.3603	2.7235	2.9173	2.6382	3.3189	3.0335	3.4191	3.077
	3.6627	2.6894	3.089	3.3775	3.5166	3.3275	3.2172	3.5612	3.2818	2.9366	3.3409	3.1217	2.9022	3.0934	3.0225	2.9342
	2.9507	2.9002	3.0675	2.8785	3.2287	3.1862	3.2617	2.9748	3.5631	2.9001	2.8603	3.0391	2.7506	2.7079	3.0331	3.0806
	3.0047	2.8843	3.4173	3.0842	3.0893	3.3987	3.4179	3.1951	3.4055	3.8241	3.0662	3.2056	3.0328	3.084	3.0739	2.9808
	2.8364	2.989	2.9899	3.4289	3.0881	3.3073	3.2439	2.7687	3.4579	3.236	2.8808	3.1623	3.2213	2.9447	2.8799	2.7689
	2.9293	3.0457	3.2315	2.854	3.2327	3.6364	2.9232	2.9973	3.2213	2.8122	2.951	2.9368	3.0306	2.8606	2.8983	2.8419
	2.9147	2.852	2.8583	3.0411	3.0687	3.2616	2.8879	3.0309	3.2694	2.8385	2.9155	2.7349	2.9009	2.8927	2.8619	2.988
	2.9949	2.9927	3.2261	3.0092	3.1489	2.794	3.0786	3.3842	3.9613	3.2266	3.046	2.9222	3.0861	2.8735	3.0214	3.0488
	3.3191	3.145	3.0993	2.808	3.5285	2.9325	3.1563	3.2045	3.2435	2.9671	2.9344	3.0851	3.0406	3.0358	3.0187	3.0105
	2.9119	2.8856	3.0639	2.7143	3.0907	3.2305	3.2596	3.0209	3.1956	2.7859	2.9254	2.8127	3.3601	2.6597	2.9622	2.8898
	3.0173	3.0735	2.9966	2.7572	3.2383	2.9921	2.8715	2.8977	3.4733	2.8807	2.7377	2.7763	3.0533	2.8732	3.0013	2.9997
	3.2366	2.8984	2.9897	2.8394	3.7532	3.0332	3.2171	3.0872	3.4521	2.9375	2.8072	3.0314	2.8826	2.9801	3.052	2.8923
	3.1412	3.0102	2.901	2.7963	3.0172	3.2919	3.0632	3.123	3.0894	2.9035	2.7838	3.2399	2.8793	2.9488	2.7508	2.8934
	2.9153	3.0171	3.1589	2.8146	3.0594	3.2277	2.9341	2.9133	3.5226	3.0119	3.3736	2.8188	3.0706	3.0365	3.0457	2.8828
	2.8849	2.9705	3.0283	2.9347	3.1742	3.1154	2.9047	3.1286	3.0346	2.8937	3.0184	2.9714	2.953	2.8743	3.0582	2.9287
	3.1662	2.6912	2.8458	2.9553	3.3396	2.9631	3.0654	2.9004	3.3939	2.7637	2.9522	2.956	2.7364	2.8374	2.92	2.7712
	3.1676	2.9699	3.0034	2.9145	3.4831	3.2143	2.9228	3.1074	3.4662	2.923	2.8991	2.9671	2.8998	3.0489	2.9205	2.9839
	2.8013	3.0026	3.4135	2.825	3.2331	3.0853	3.1351	2.9281	3.2086	2.8253	2.8427	2.9199	2.965	3.1053	3.1821	2.781
	3.4121	2.9709	2.8779	2.8694	2.9037	2.9296	3.0545	3.1135	3.2248	2.7031	3.2083	2.8244	2.8144	2.8295	2.6829	2.8027
	3.0604	3.0986	2.985	2.8744	3.3213	2.9459	3.0732	3.0385	2.832	2.889	3.0407	2.9217	2.8981	2.8918	2.9219	3.1335
	2.8338	3.1199	2.908	3.3204	3.0134	2.9995	3.0386	2.9579	3.5367	3.1445	3.4067	3.0627	3.0297	3.2807	2.9783	2.6579
	3.1926	2.7203	2.958	2.8486	3.3447	3.2851	3.3481	3.1187	3.2033	3.1755	2.7127	2.8769	2.9912	3.0555	3.3102	2.8583
	3.0123	2.926	2.8038	4.161	3.3958	3.4197	3.4299	3.1833	3.7276	2.8413	3.1388	3.0535	3.1731	3.1179	3.2024	2.9999
	2.8455	3.0875	2.9543	2.8788	3.4361	3.0932	2.995	3.0995	3.1509	2.7822	3.1751	2.8364	2.9667	2.9025	3.3543	2.8771
	3.1899	2.7619	2.9743	2.8508	3.0287	3.2501	3.1098	2.9602	3.1784	3.3763	2.8331	3.2499	3.0137	2.9017	3.1298	2.8452
	2.7998	2.7481	3.2739	2.8534	3.0946	3.0525	3.1197	3.0778	3.1186	2.8205	3.1583	3.0475	3.0434	2.9828	3.1384	3.0867
	2.8804	2.8271	3.1198	3.0927	3.1749	2.888	3.0671	2.808	3.4015	3.5012	3.0057	2.9532	3.0077	2.9518	3.2248	2.8664
	2.9416	3.3938	3.2172	2.9251	3.3654	3.0803	3.2302	2.9761	4.4431	2.8679	2.9378	3.0297	3.1504	2.8318	3.0138	2.9007
	2.8103	2.7588	2.8445	2.8396	3.0576	3.0143	3.0804	3.1954	3.1314	2.994	2.8041	3.0009	2.8688	2.85	2.8934	3.0414
	2.8574	3.0367	2.8691	3.0395	3.3505	3.6396	3.2002	3.0825	3.2577	2.9265	3.0281	3.0088	3.0886	2.7375	3.2095	2.8655
	3.1056	2.9495	3.0718	2.8642	3.6955	3.4952	2.7949	2.7592	3.0037	3.0209	2.8939	2.8407	2.9625	3.2954	3.019	2.8913
	3.3554	3.2441	2.8842	2.8246	3.4192	3.0786	2.9152	3.3241	3.3195	3.3102	2.8518	3.3722	2.904	3.0957	2.9854	2.9937
	2.9846	2.8781	2.8977	3.0514	3.6413	3.1304	2.9994	2.8773	3.2501	2.9157	3.0775	2.9544	2.9521	3.1317	3.5389	2.9687
	2.8661	2.7525	2.8777	3.0152	3.6444	2.992	3.46	2.9062	3.6518	2.9777	3.7161	2.8245	2.9498	3.3153	2.957	2.8998
	3.1646	2.917	2.9089	2.8744	3.5451	3.2985	2.9018	2.9206	3.0715	3.2861	3.1411	2.7603	2.9103	2.9029	3.4433	2.9728
	2.9631	3.0502	2.9356	2.8785	3.2284	3.2443	2.9987	3.1078	2.9755	2.9655	2.9065	2.8782	3.1563	2.858	2.9544	3.0486
	2.9805	2.9175	3.0382	2.7209	3.3555	3.5024	2.9079	2.8817	3.6245	2.8983	3.0095	3.208	3.1448	2.9702	2.9633	2.8971
	2.8966	2.9638	3.4119	3.0047	3.0963	3.3877	2.8442	3.4422	4.1614	2.8356	3.7352	3.221	2.861	3.0054	3.0308	3.3661
	2.9483	3.036	2.8855	3.2587	3.1898	3.3253	3.2379	3.3107	2.9446	2.8519	3.1853	3.0947	2.8422	3.1922	3.3732	3.0508
	2.9523	2.8637	3.028	3.1867	3.3564	3.7134	3.0243	3.1179	3.1356	2.8982	3.0887	2.9369	2.9035	2.8371	2.9717	2.7864
	3.0279	3.5943	2.9167	2.7301	3.5989	3.1348	3.3184	2.8624	3.1265	2.925	2.8698	2.7373	2.938	2.7671	3.0962	2.8301
	3.0282	3.0358	3.1379	3.2178	3.7006	3.2121	3.0297	2.9032	3.3012	2.8211	3.2	2.7963	3.1423	2.8993	3.1053	3.1494
	2.9989	2.9508	2.776	3.5249	3.4716	3.3444	3.3723	3.2189	3.6123	3.2444	2.9406	3.1379	3.2406	2.9277	3.1396	3.1669
	2.7801	2.9182	3.4824	2.9826	3.0148	3.3351	3.3078	2.8106	3.9386	3.2115	3.1199	2.892	3.0578	2.8357	3.3058	3.0868
	2.9391	2.8983	2.9244	2.9316	3.6145	3.1079	3.1902	3.1723	3.5343	2.8891	2.6177	3.0052	2.9426	3.1734	2.8442	2.8928
	3.0426	3.0532	2.954	3.1723	3.4699	3.5279	3.4875	2.854	3.0238	2.9492	2.9739	2.7505	2.9775	2.8253	3.1665	2.7083
	3.4549	2.8808	3.0016	2.981	3.5046	3.1948	3.0193	3.058	3.7188	3.1765	2.8496	2.9679	3.014	2.8083	3.2189	3.024
	3.0248	2.8538	3.0245	3.0913	3.1974	2.9426	3.2318	2.9212	3.0942	3.2646	2.8927	2.9226	2.9203	2.8974	2.7252	3.2255
	3.1706	2.909	3.2446	3.0544	3.1999	3.1403	2.8639	3.1303	3.0444	3.0747	2.9343	2.7829	3.4846	2.9689	2.8556	2.856
	2.7619	2.9778	2.8894	2.8843	3.2787	3.3896	3.0754	3.3427	3.3315	2.8806	3.1541	3.0191	2.9168	2.8334	3.0765	2.9019
	2.9137	3.064	3.0586	3.2304	3.0935	3.5674	2.9286	3.2524	3.3575	2.8659	3.0621	2.6855	2.9788	2.9319	2.8077	3.0996
	3.0318	2.8815	3.2954	2.8545	3.1275	3.2473	3.0072	2.9246	3.4715	2.9724	2.8222	2.8748	3.1313	2.8769	3.0209	2.727
	2.9042	2.9216	3.0863	3.0807	3.1078	2.9865	3.1447	2.9359	3.3677	3.1703	3.0107	2.8976	2.9911	2.7491	2.9895	2.8534
	3.023	3.0652	2.8767	2.883	2.9883	3.2938	2.9627	3.2398	3.4073	3.0721	2.863	2.721	2.9058	2.9631	2.8806	3.1173
	3.1697	2.9042	3.0099	3.1246	3.4829	3.3457	3.0411	2.9612	3.2323	3.0171	3.0915	2.989	2.7072	2.9207	2.9257	2.8794
	3.2023	2.9483	3.1352	3.134	3.0631	3.4177	3.36	2.9185	3.654	2.8251	3.0756	2.796	2.9861	2.8631	2.9343	3.0292
	2.9891	3.0459	2.8469	2.9964	3.3661	3.88	3.1168	2.8215	3.1464	2.8666	2.8257	3.361	2.9684	2.9375	2.8125	2.9124
	2.9963	2.7737	2.9865	3.0252	3.3193	2.9213	2.938	3.1287	3.3617	2.9632	3.4685	2.964	2.8426	3.033	3.0011	2.7404
	2.9628	3.1071	2.841	2.8706	3.099	3.2384	3.1744	2.9561	3.1724	2.9996	3.0324	3.152	2.8996	2.8841	3.0164	2.7536
	2.9983	2.9509	3.2566	2.7828	2.7587	3.1338	3.0544	2.9362	3.1768	2.7341	3.2805	2.9323	2.8793	2.8052	3.0967	3.0795
	2.7557	2.9829	2.8466	2.7343	2.9832	3.6681	3.2828	3.0605	2.9022	3.0274	2.8462	2.9546	3.011	2.8469	3.1806	3.1728
	3.163	3.1223	2.8391	3.0779	3.1484	3.5053	3.0285	2.7542	3.1572	2.9469	2.8862	2.7673	2.9245	2.8279	2.9818	2.9114
	3.1184	3.0582	3.0551	2.9854	3.2169	2.9642	2.9568	3.1127	3.2138	2.9165	2.9037	3.0296	2.7959	3.0273	3.3155	2.9632
	3.1431	2.8713	2.8474	3.1843	3.1121	3.0807	2.8967	2.9709	3.4781	2.7881	2.896	2.8704	2.7824	3.0757	3.0422	2.8289
	3.0227	3.1231	3.1334	2.8211	3.1499	3.6273	3.2881	3.1196	3.0371	3.0509	2.9329	3.5432	2.9741	2.7696	2.8716	3.0711
	3.3992	2.807	2.8358	2.92	2.8929	2.9696	3.0688	2.9937	3.1866	2.8592	2.8332	3.2958	2.8011	2.7953	3.0267	2.7661
	3.3983	2.775	3.0245	2.8749	3.0727	3.1846	3.08	2.8515	3.3748	3.1239	2.8756	3.2555	3.1352	2.7268	2.978	2.903
	3.0392	3.2574	2.9739	2.8917	2.8692	3.1247	3.3396	2.9561	3.1434	2.8537	2.9751	3.0095	3.1052	2.9616	3.0603	2.8505
	3.044	2.8101	2.8794	3.1003	3.0871	3.2061	3.5528	2.9627	4.0243	3.1211	2.912	3.2128	2.9538	3.0926	2.9366	2.9512
	2.8293	3.2205	2.9171	2.7958	3.0806	3.2937	3.1351	3.0672	3.2227	3.0487	2.8878	3.8509	2.9271	3.2993	2.8425	2.9064
	3.0498	3.213	3.2471	2.7735	3.2902	3.2052	3.3938	2.9973	3.3762	2.9144	3.2796	2.7941	3.0881	3.0234	3.172	2.7275
	3.2174	2.9398	2.953	2.7415	3.3725	3.0089	3.2533	2.993	3.2241	3.1223	3.0074	3.0969	2.9371	3.3445	2.9536	2.8295
	2.9216	2.8318	2.8528	3.2499	3.06	3.5314	3.4927	2.9988	2.8352	3.39	2.8648	3.0025	2.9072	3.5617	2.655	3.1294
	3.2103	3.0115	2.7894	2.9917	3.735	3.4646	3.0405	2.9746	3.0028	3.0834	2.8082	2.7652	2.9586	2.8273	3.3251	2.8786
	2.845	2.9108	2.9026	2.9395	2.9647	3.3695	3.3391	3.0899	3.2005	3.2509	3.5883	3.0467	3.1351	3.0066	2.918	3.0196
	2.9279	2.9088	2.8091	2.8437	3.079	3.1778	3.4251	3.0292	3.4501	2.9613	2.9796	3.1639	2.8657	2.8536	3.001	3.0719
	2.8033	2.9992	2.9587	3.073	2.863	3.1433	3.1606	3.4771	3.6378	2.9315	2.9003	2.8517	3.162	2.9879	3.2026	3.1461
	3.0483	3.1499	2.887	2.8506	3.2029	3.1302	2.8787	3.3183	3.6387	2.7416	2.8881	2.7167	3.0728	2.882	3.2165	3.021
	2.8948	2.7498	2.9807	2.7777	2.9218	3.0619	3.2108	3.1365	3.1634	3.026	2.9813	2.8142	2.9269	2.9976	3.0897	2.8513
	3.334	3.0618	3.2228	3.0629	3.1386	3.2054	3.0341	3.1092	3.3168	3.1246	3.4439	2.9907	3.197	2.7863	3.0399	2.6794
	3.2124	3.7877	3.3169	2.8999	3.4424	3.288	3.3812	3.1945	3.5742	3.2935	3.0239	2.8421	3.3127	2.9462	3.2289	3.0268
	3.0545	2.8599	2.977	2.8805	3.6137	3.162	3.4447	3.1581	3.7408	2.8168	3.267	2.9876	2.9334	3.0235	3.0913	2.7334
	3.2874	2.9811	2.9394	2.7864	3.2554	3.0682	2.99	3.0733	3.7883	2.9553	2.9826	2.941	3.3229	2.8331	3.0677	2.7088
	2.8908	3.3386	2.8646	2.9073	3.1777	3.28	3.0018	3.1175	3.323	2.8437	2.8257	2.9337	3.1212	3.099	3.3247	2.7767
	2.8346	3.0363	2.8469	3.0851	3.2062	3.0895	2.9959	3.1374	3.1849	2.8668	3.1081	2.9874	3.0411	3.0034	3.1734	3.2405
	3.1142	2.9892	2.968	3.2518	2.9165	3.2013	2.7416	2.97	3.2088	3.1503	2.825	2.9322	2.9168	3.1718	3.1455	2.9475
	3.0341	3.1382	3.1756	2.9355	3.209	3.1215	3.4331	3.0371	3.1683	2.8843	2.8593	2.8568	3.1076	2.8551	2.9301	2.92
	2.9815	2.7738	3.0547	3.039	3.1366	3.0952	3.0798	3.0136	2.8012	2.8293	2.9165	3.0865	3.2332	2.9983	3.0687	2.8325
	3.0231	3.4032	3.0098	3.1647	2.9933	3.3237	3.0625	2.9761	2.9874	2.7965	2.9686	2.8479	3.1438	2.8095	2.9389	2.8171
	2.8962	3.5448	3.0367	2.7515	3.0468	3.4501	3.2486	2.9582	3.1432	2.7271	3.1427	2.8599	2.9143	2.8501	2.9031	3.1354
	3.023	3.1726	2.9417	3.0883	2.98	3.2614	2.8311	2.9857	3.2204	2.8528	3.1068	3.0071	2.9508	3.1448	2.7803	2.9248
	2.9388	2.6802	3.364	3.5965	3.2081	2.8904	2.971	3.1041	3.1351	2.7488	2.923	2.8398	2.8309	3.0867	3.1415	3.1989
	2.9993	2.8094	3.2538	3.5138	3.4703	3.2608	3.1639	3.1546	3.3061	3.3746	3.0557	2.851	3.2759	2.955	2.9114	2.853
	2.9095	3.5411	3.3169	3.3855	3.0928	3.3388	3.3316	2.9524	3.3189	3.0527	2.9275	3.1233	3.0307	2.9744	3.3111	3.2583
	3.0637	3.0314	3.1578	4.0833	3.0776	2.9922	2.9435	2.9777	3.4369	3.296	2.956	2.8479	2.7763	2.8176	3.1458	2.8865
	3.491	2.677	3.061	3.1614	3.1555	3.1672	2.8753	2.9815	3.2515	2.9142	2.9785	2.8022	2.8104	2.9265	3.3374	3.0089
	3.3516	3.0039	2.8726	3.2423	3.081	2.8975	2.8052	3.037	3.1367	3.1184	2.9003	3.041	2.9495	2.9513	3.0886	3.0333
	2.839	2.8376	2.9866	2.784	2.9748	3.0003	3.1139	3.1611	2.8297	2.883	2.7949	3.1883	3.3254	2.8796	3.1007	3.006
	3.0624	3.2581	2.9287	3.217	3.1745	3.0669	3.1003	3.1824	3.0462	3.0894	2.7319	2.8305	3.3242	3.2571	3.2019	3.0174
	2.9368	3.0501	2.8442	3.2314	2.8401	3.1129	3.2596	3.1206	2.9184	3.1917	3.0024	2.8919	3.1167	3.5069	3.2304	2.9093
	3.3486	2.854	3.1122	3.3795	3.0128	2.9965	3.3545	3.0512	2.8687	3.219	3.0214	2.8252	3.307	2.8979	3.0797	2.9553
	2.9347	3.3299	3.115	3.0059	3.151	3.2412	2.9452	3.1493	3.0749	2.7486	3.167	3.0541	3.1679	3.0627	2.9615	2.8429
	3.0805	2.9998	2.8013	3.0088	3.169	3.0907	3.1166	2.9335	3.1541	2.8963	2.9084	3.1459	2.8612	2.9221	3.0139	3.1782
	3.0919	3.0958	2.9873	2.878	3.1597	3.0675	3.2906	3.2733	4.0134	3.4961	3.0182	2.8284	3.22	2.9088	3.0978	2.7813
	2.9075	2.872	3.3402	3.0227	3.6122	3.4848	3.101	3.2513	3.4004	2.9253	3.0206	3.0876	2.7786	2.9117	3.0903	3.1187
	2.8352	2.9053	2.6906	3.3178	3.0304	3.4991	3.2588	3.4487	3.6165	2.9407	3.1039	2.7566	2.7451	2.9138	3.5197	2.8563
	3.1317	2.7985	3.137	3.2882	3.412	2.8412	3.4391	3.0274	2.9552	3.1731	2.9576	3.0208	2.7964	3.2384	3.1032	2.891
	3.2078	2.89	2.7681	3.5593	3.0627	3.333	3.3638	3.0065	3.2433	2.9691	3.0878	2.8869	2.7077	3.1305	3.2294	3.0796
	3.1571	2.9401	2.8746	2.9226	3.036	2.993	3.3473	2.9678	3.0881	2.9704	2.8056	3.0956	3.1435	2.9218	2.8369	2.9303
	3.3362	2.8658	3.0372	3.0347	3.3169	3.4569	3.26	2.9772	3.1185	2.8322	2.8307	3.0123	2.8337	2.7543	2.925	2.8657
	3.0018	3.0055	2.9778	2.8008	3.373	3.5233	3.3794	2.8434	2.9482	3.1704	2.8854	2.9488	2.8551	2.9402	3.0452	3.0149
	3.1994	3.0591	2.8793	3.2645	3.438	3.2421	3.0941	3.1647	3.4604	3.2413	2.9228	3.0376	2.8469	3.0246	3.274	2.8664
	3.5178	2.818	3.0459	3.0447	3.6787	3.3637	3.6004	2.9508	3.1254	2.7065	3.1676	3.0937	3.0962	2.7723	2.8091	3.2402
	2.8303	2.8597	2.9347	2.7926	2.9956	3.7708	3.4141	3.118	3.1054	2.8896	2.82	3.3555	2.877	2.9105	2.9921	2.8769
	3.0668	2.8144	2.9971	3.3338	2.8927	3.5357	2.8859	3.0827	3.6865	2.9849	3.1872	2.831	3.5871	2.8251	3.1337	3.016
	3.0839	2.8717	3.2164	2.9196	2.8535	3.6447	3.1559	3.3264	3.9054	2.9429	2.9497	3.1655	3.1921	3.026	2.9985	2.8323
	2.8494	2.8385	2.814	3.0154	2.9977	2.966	3.2542	2.9617	2.9458	2.7239	2.9545	2.8943	2.9369	3.1786	3.148	2.7919
	2.9568	3.0264	2.9218	3.2167	3.0213	3.1693	3.2208	2.883	3.6772	2.8216	2.9976	3.168	3.3456	2.8759	2.9412	2.8844
	3.0327	2.8133	3.0832	3.2397	3.7786	3.3548	2.9632	3.004	3.0037	2.9996	2.919	2.9233	3.0482	2.8797	3.0229	2.9159
	2.9017	2.8409	3.1239	2.8397	3.0388	3.0476	3.2796	3.0958	3.3774	2.7978	2.8678	2.927	2.9757	2.7185	3.1531	3.0047
	3.1324	2.8763	2.8133	3.2954	3.3511	3.1273	2.9056	2.9227	3.5991	3.5138	2.884	2.7073	3.0381	2.9118	2.8179	2.9006
	2.9222	3.1165	3.1215	3.0103	3.1435	3.1523	3.0731	2.9169	3.3616	3.0414	2.732	2.8887	2.9132	3.1994	3.0771	2.9764
	2.9422	3.066	2.8773	3.0192	2.9792	3.258	3.3094	2.9923	2.9995	2.8373	3.0094	3.0535	2.7315	2.8194	3.1252	2.7899
	2.9376	2.9299	3.0038	2.7465	3.0884	2.9698	3.2687	3.0698	3.3082	3.1907	2.8115	3.0227	2.9808	2.922	3.1512	2.8659
	2.9283	3.1334	2.9093	3.1563	3.1461	3.1531	3.1437	2.8555	3.1359	2.8457	3.3648	2.8696	2.9233	3.0397	2.8142	2.9098
	3.1614	3.0357	2.9171	2.8741	3.7175	3.1115	3.3066	3.1597	3.1117	3.0859	3.0685	3.087	2.8425	2.9482	2.9268	3.243
	2.7747	2.9166	3.2581	3.1345	3.2684	3.0965	3.8856	2.9649	3.8906	2.9136	2.9019	2.8491	2.8271	3.0383	2.9586	2.9149
	2.8263	3.0341	2.8129	2.9581	2.9249	3.1068	3.6441	3.1503	3.0361	3.2477	2.8204	3.0776	2.8435	2.9314	3.1653	2.8404
	2.9301	2.9241	2.9559	3.1585	3.1731	3.1192	3.3495	3.1917	3.0899	2.8653	2.8786	2.8444	2.9091	2.81	3.1809	3.0651
	2.9615	2.7433	3.1416	3.4153	3.2604	3.1485	3.2988	3.0488	3.25	2.8288	2.7089	2.8337	2.6548	2.9949	2.8414	2.8694
	3.1555	2.8439	2.8596	2.9394	3.3489	3.2404	3.2746	2.9885	2.8614	2.9671	2.9735	2.7858	2.8813	2.7649	3.0341	3.0036
	3.8698	2.9058	2.8713	3.6506	3.5067	3.3818	2.9355	3.0495	3.415	3.4809	3.2483	2.8679	3.0317	2.9058	2.9187	2.9931
	3.107	2.8332	3.0906	3.1505	3.4659	3.1655	2.9126	2.9523	4.0388	3.2	3.04	3.3291	3.1517	2.8607	2.9492	2.8835
	2.8303	2.9241	3.1976	3.0387	3.0401	3.0441	3.0503	3.1858	3.6163	2.9872	3.3322	2.8193	2.7688	3.1445	3.0844	2.8874
	2.8629	3.002	3.0674	3.0767	3.1768	3.1624	3.3061	2.8345	3.8405	3.0741	3.1943	2.8052	2.8334	2.8664	3.2144	2.837
	3.9036	2.9796	3.1931	2.8385	3.6589	2.9815	3.41	2.9366	3.415	2.9569	3.0266	3.053	2.7268	2.837	2.9009	3.0276
	3.1244	3.0574	2.8932	3.2724	3.4491	3.0759	3.1367	3.0131	3.6898	2.9839	2.7621	3.2318	3.011	3.1164	2.8722	2.9828
	3.8246	2.8562	3.2463	2.9515	3.6021	3.0174	3.3538	3.1068	3.116	2.8144	2.9028	2.9157	3.0106	3.0251	2.6981	2.7887
	3.4622	3.101	2.9006	3.1487	3.0467	3.0763	2.9937	3.3079	3.2325	2.8773	2.6994	2.7897	3.0183	2.9019	3.0404	3.2199
	2.915	2.7712	2.951	3.5545	3.1855	3.1185	3.4862	3.1478	3.2986	3.0699	2.9012	2.7453	2.9359	2.7384	2.7073	2.9101
	3.1948	2.8539	2.9772	2.9238	3.2972	3.4052	3.0326	3.453	3.5757	2.8154	2.9629	2.8781	3.1466	2.8686	2.8875	2.8398
	2.8423	3.0006	2.8407	3.0106	3.1049	3.1183	3.1432	3.1912	3.0499	2.8254	2.9741	3.1803	3.1742	2.7523	2.9663	3.1909
	2.857	3.445	2.9982	2.9547	3.3885	3.2554	3.0437	3.2789	3.5941	2.8748	2.9849	2.9616	3.0952	2.7888	2.8021	3.2511
	2.9561	2.9506	3.0051	3.2608	3.1106	3.2299	3.2979	3.0148	3.1485	2.8941	3.1932	2.9647	2.8934	2.8747	3.0633	2.8529
	3.2809	2.8377	2.7653	3.1827	3.235	2.9879	3.0312	2.8288	2.8474	2.8901	2.889	2.8708	2.7863	2.8752	3.3519	2.8808
	2.9009	3.1994	2.8934	3.0416	3.1777	3.4477	3.1612	2.8985	2.9824	2.8735	3.0312	2.7634	2.8179	2.9517	3.0967	2.9727
	3.3764	2.9264	3.4056	3.598	2.9072	2.9971	3.3003	2.8196	3.0534	3.0425	2.9397	3.0618	2.9634	2.9317	3.3157	3.0407
	3.1659	3.0002	2.7871	3.3993	2.8233	3.3351	3.1949	3.1281	3.4972	2.8366	2.9301	3.0423	3.0694	2.7368	3.115	3.0375
	2.9799	2.8815	2.9649	2.825	2.9629	3.3641	3.0768	2.8657	2.9809	3.3079	2.9537	2.9043	2.989	3.0308	2.9767	2.804
	3.2865	2.8397	2.849	3.1174	3.0292	3.0811	3.1888	3.0388	3.3653	2.9232	3.0868	3.3115	3.0236	2.7175	2.7713	2.9108
	3.1303	2.7328	2.7998	2.8074	3.1865	3.3	3.0451	2.8936	3.964	2.9424	2.9121	3.0347	2.8821	3.1563	2.8934	3.1489
	2.8796	2.92	2.7582	3.163	2.8353	3.1632	2.8886	3.0681	3.2092	2.7895	2.8675	2.7061	3.0531	2.9571	2.8983	2.8223
	2.901	2.7622	2.8243	2.8396	3.495	3.0802	2.9965	2.9968	3.1897	2.8388	3.3101	2.8788	2.8875	2.6625	3.0215	3.2116
	2.9301	2.7456	2.9566	3.0599	3.5926	3.6043	3.2967	3.1323	3.1601	3.0606	3.0265	3.0987	2.9822	2.81	2.9866	2.9687
	2.7874	2.8832	3.0661	3.5935	3.0851	3.6592	3.047	3.1807	3.3219	3.0179	2.7624	2.8951	2.9838	2.691	3.143	3.162
	2.7992	3.4899	3.0098	2.9801	3.3525	3.06	3.2335	3.0313	3.2041	3.0428	3.3389	3.2154	2.9445	2.9729	2.8511	2.7687
	3.1115	3.1581	3.3433	2.9817	3.3248	3.1785	3.0579	3.0108	3.4278	2.8081	3.1367	3.1068	2.8636	2.7248	2.8249	3.0025
	2.8306	3.0179	3.0114	2.8403	3.2171	2.938	3.0909	2.9096	3.3026	3.048	3.4237	2.8811	2.7943	3.0142	3.0477	2.8876
	2.988	2.9882	2.7352	3.486	3.2271	2.9353	2.8657	3.085	3.3062	2.9366	2.9912	2.7796	3.0447	2.9397	3.088	2.9837
	3.8833	2.8108	2.9391	2.9225	3.407	3.1081	3.1095	2.9502	3.9834	2.8255	3.095	3.1097	2.8876	2.9641	3.1805	2.8805
	3.9746	2.8334	3.3603	2.8197	3.4855	3.2583	3.2137	3.0029	3.6154	2.8607	2.9473	2.8366	3.32	3.015	3.1218	2.6718
	4.1417	3.0094	3.0164	4.0112	3.4455	3.1375	3.216	3.002	3.3309	2.7163	2.9985	2.9714	2.9108	2.8556	3.0101	2.7024
	4.0813	3.0647	3.3294	3.5371	3.6106	3.5561	2.9156	2.8827	3.0554	2.8453	2.7464	3.0551	2.8931	2.8583	2.9024	3.0818
	4.1049	3.0671	2.9716	3.0834	3.7063	3.0655	2.9473	2.9084	3.2362	2.7953	2.9652	3.0318	2.8918	2.9718	3.4308	2.9601
	3.1863	2.8462	2.857	3.6087	3.2095	3.393	3.0898	3.0128	3.3574	2.6972	2.9455	2.8549	2.9551	2.7954	3.2299	3.1279
	2.9591	3.1501	2.8002	3.0584	3.4793	2.8216	3.0501	2.8894	3.0551	2.7171	2.9064	2.9213	2.7011	2.7487	3.019	2.9972
	2.8482	2.881	3.0061	2.7531	3.2787	3.0327	3.0327	3.4554	3.2492	2.9263	3.0461	2.9232	3.0492	3.2336	3.0928	2.9942
	2.8579	2.9249	2.9076	3.424	2.9361	3.3022	3.3977	3.0351	3.8793	2.7874	3.0907	2.6804	3.2304	2.8497	3.0029	2.9834
	3.7706	2.8267	2.7051	3.3791	3.6945	2.9864	2.9905	2.8117	3.4876	2.9744	2.8326	2.9977	3.0586	3.0055	2.9399	2.8847
	2.7447	2.9039	3.1348	3.2973	3.0281	3.3695	3.1457	2.8428	3.192	2.9523	3.0587	3.3976	3.0997	2.7307	2.8133	3.0462
	2.9806	3.8253	3.3616	3.6335	3.0133	3.2178	3.4975	2.9848	3.7442	3.0346	2.9758	2.8503	3.0284	2.9976	3.2205	3.0305
	3.065	2.9259	3.2707	2.7655	3.2387	3.1109	3.6181	2.762	2.942	2.9668	3.0002	2.8535	3.0053	3.1754	3.2115	2.9023
	3.1484	3.5409	3.0104	3.0875	3.4378	3.2813	3.419	2.957	3.2371	2.9984	2.957	2.7444	3.0276	3.2134	3.0629	2.8279
	2.9005	3.3199	2.9404	2.7803	2.9272	3.3659	2.8947	2.8278	3.4942	3.2614	3.2065	3.0596	2.8323	3.041	2.8849	3.0192
	3.1664	3.0085	2.7637	2.8447	2.8576	3.9578	2.8215	3.3702	3.1282	2.7831	2.8495	3.074	2.89	2.8922	3.1302	3.0746
	3.0631	3.0774	3.0204	2.7759	3.0672	3.2924	3.3664	2.9969	3.5127	3.1909	3.0069	3.4445	2.8084	2.8851	3.1063	3.0068
	2.9297	2.8539	2.8666	2.8419	2.8398	3.0971	3.054	2.9404	3.2389	2.9537	3.2921	3.1001	2.9227	2.8409	3.0681	2.8894
	2.8726	2.8652	2.9849	3.367	3.4455	3.0458	3.4177	3.0226	3.018	3.0156	3.6905	3.0654	2.9368	3.099	2.9465	3.0447
	3.3543	2.9364	2.8757	2.8559	3.0218	3.3222	3.1167	2.9235	3.1793	3.0135	2.9218	3.4086	3.1851	2.9772	2.8497	2.926
	2.9131	2.9055	3.0932	3.3688	3.0517	3.0576	3.1738	3.1274	3.3545	3.1046	3.3036	2.8271	2.919	3.0318	3.005	2.9196
	2.7012	3.3018	2.8131	3.0367	3.0527	3.4508	3.3503	3.0278	3.4241	3.1471	2.8447	3.0056	2.8306	2.8622	2.9089	2.8066
	2.8997	2.9844	2.914	3.8172	2.9345	3.9863	2.9356	3.1221	3.2304	3.0455	2.7363	2.9902	3.1589	2.9496	3.1036	2.7567
	3.3886	2.7588	3.1164	3.4924	3.5917	3.404	3.5315	3.3402	3.326	3.0573	2.872	3.0339	3.3154	3.0175	3.0943	2.9294
	3.491	2.9543	2.878	3.2309	3.4399	3.3634	2.9797	2.8454	3.109	3.3396	2.8889	2.9431	2.8875	3.0063	2.8988	2.8362
	3.3856	3.0773	2.8964	3.4526	3.2825	3.4037	3.2707	3.0774	3.2958	3.0471	3.0386	3.155	2.8331	2.927	2.9273	2.8066
	3.3798	2.8034	3.016	2.9631	3.5259	3.2669	3.381	3.0668	3.9909	2.8805	2.8215	3.44	3.0865	2.9163	3.1651	2.8097
	3.1691	2.8497	2.9761	2.8228	3.1006	3.1203	3.1784	3.046	3.1455	2.9301	3.0349	3.0645	3.1374	2.9009	2.8493	2.8052
	3.2446	2.6996	3.1038	2.9926	3.1801	3.041	3.0262	3.0999	3.0138	2.8166	2.8533	2.8396	3.0684	3.1601	2.9639	2.7994
	3.857	2.922	3.0894	2.7249	3.6133	2.9855	3.0787	3.3439	3.2497	2.9391	2.6301	2.7802	2.9966	3.1147	2.8561	3.1739
	3.0644	2.8826	3.0603	3.1455	3.0702	3.5207	3.1165	3.0592	3.362	2.9611	3.0773	2.8609	2.8806	3.0214	2.97	3.0175
	3.0475	3.1586	3.002	2.8203	3.1242	3.3096	3.0911	3.3963	2.9376	3.1849	3.0255	3.1208	2.7918	2.9998	3.0484	3.0658
	3.6057	2.7365	2.9942	2.8172	3.214	3.2645	3.1034	2.8378	3.5187	3.188	2.9642	3.1818	3.0875	3.0546	3.0639	3.0378
	3.4632	2.8026	2.9294	3.1296	3.1336	3.3582	3.2262	3.0028	3.5636	3.1912	3.0309	2.9008	3.0771	2.7863	2.9096	2.783
	3.9919	3.1783	3.3154	2.9282	3.8398	3.4561	3.5637	3.064	3.3817	2.9247	3.1964	2.7483	2.7706	3.0531	2.8866	2.7481
	3.8981	2.8464	2.8764	2.9035	3.1802	3.4397	3.0293	3.2455	3.2086	3.1289	3.0928	2.8966	3.0068	2.8029	2.8274	2.9249
	3.7136	2.8406	3.1151	3.0199	2.8989	3.3455	3.1138	2.8722	3.9853	3.0068	2.981	3.0655	2.9094	2.924	3.2242	2.8065
	3.1967	3.1623	2.8386	3.0571	3.1037	3.3931	3.2578	2.9913	3.7241	2.8707	2.8839	2.9152	2.911	2.9022	2.8685	2.7683
	3.3659	3.1045	2.9747	2.7809	3.0858	2.8791	3.0686	3.1324	3.3943	3.1178	2.9548	2.685	3.0154	2.9128	3.0846	2.7137
	2.899	3.0498	2.9146	2.8859	2.995	3.0468	3.1569	3.0942	3.6647	2.9771	2.9127	3.1123	3.1802	2.869	2.9626	2.9755
	3.2504	3.3561	2.8888	2.7597	3.2087	3.2559	3.3306	2.8335	3.0236	2.9065	3.0377	2.6783	3.2811	2.7873	3.4349	2.8517
	2.9317	2.9076	2.7874	2.9608	2.911	3.5064	3.2392	2.8551	3.4161	2.7011	3.4602	2.8552	3.0195	3.0012	3.2019	2.9096
	2.8537	2.8139	3.3207	2.961	3.0261	3.3115	2.964	2.9952	3.5186	2.9582	2.905	2.8831	2.9517	2.9317	2.9327	3.1422
	3.2301	2.9114	2.9074	2.8328	3.275	3.0814	2.8157	2.9865	3.2253	2.8805	3.2749	2.7952	2.9685	2.816	2.918	2.8126
	2.9082	2.8936	3.1951	2.9619	3.1151	3.1863	3.1051	3.2015	3.2007	2.8921	2.775	2.8211	3.1109	3.001	3.1203	2.7675
	3.1593	3.0808	3.0721	3.0366	3.3012	3.024	3.1403	3.2155	3.1826	2.8006	3.0273	3.035	2.9571	2.8238	3.2475	3.0503
	2.9347	3.247	2.8564	3.0089	3.129	3.2419	3.4577	3.2833	3.8558	3.0169	3.0344	2.857	2.8906	2.8119	3.0776	2.8889
	3.049	3.0478	2.8603	3.157	2.9619	3.4028	3.0552	3.8481	3.625	2.9074	3.1266	3.1987	2.7964	2.8425	2.9154	2.8748
	2.8423	2.9966	2.9737	3.1622	3.1923	2.9771	3.1201	3.0931	3.6934	3.1347	3.0862	2.9274	2.9562	2.8888	3.1011	2.9076
	3.1353	2.9131	2.8129	2.8281	2.9754	3.181	2.9714	3.0125	3.4544	3.1448	2.8575	2.8968	3.1378	2.7945	2.9912	2.7985
	2.9154	3.1243	3.1308	2.8213	3.1132	3.0783	3.0405	3.3294	3.2994	2.9756	3.0661	2.9774	2.7544	2.7932	2.8334	2.895
[truncated: 2,003 more rows]
