# Supplementary material for: Hydrogen Bond Dynamic Propensity Studies for Protein Binding and Drug Design
Source: PLoS One. 2016 Oct 28;11(10):e0165767. doi: 10.1371/journal.pone.0165767 (PMC5085089; doi:10.1371/journal.pone.0165767)
Supplement: S5 Table — We depict the N-O distance in Å for the different C-HBs (indicated by the pair of residues engaged in the HB) for all consecutive configurations of 4 independent MD runs, each of 20 ns length. (XLSX) [file pone.0165767.s005.xlsx]

## Sheet: Hoja1
	DISTANCE N_O : MDM2-Comp-1a
	100-96				99-95				62-58				57-53
	Dynamic 1	Dynamic 2	Dynamic 3	Dynamic 4	Dynamic 1	Dynamic 2	Dynamic 3	Dynamic 4	Dynamic 1	Dynamic 2	Dynamic 3	Dynamic 4	Dynamic 1	Dynamic 2	Dynamic 3	Dynamic 4
	2.9058	3.1828	3.4516	3.5211	3.1149	3.0028	3.1693	3.1114	2.9708	3.2927	3.4292	3.0816	2.8095	3.417	2.7981	2.9459
	2.7314	3.2592	3.0903	3.5948	3.2198	3.1864	3.2231	3.5964	3.3884	2.8841	3.2179	3.6453	2.8546	3.2849	2.9249	2.789
	3.0825	3.1566	3.3633	4.0859	3.4121	2.9513	3.2057	3.5096	3.3711	3.8425	3.4433	3.2952	2.9519	3.117	3.0227	3.5371
	2.7031	3.6268	3.6716	3.5897	3.5016	3.402	3.1877	3.4687	3.2381	3.1565	3.3117	3.2733	3.1387	3.4114	2.9028	2.9158
	3.0486	3.1167	3.2315	3.4043	3.4382	3.1387	3.0113	3.1728	2.8739	3.222	2.7991	3.3292	3.1257	2.9632	2.7978	2.9317
	2.9403	3.294	3.4443	3.4016	3.216	3.0467	3.4336	3.2214	3.1754	3.0932	4.1393	2.9216	3.012	3.0116	3.3541	2.8861
	2.8738	3.2036	3.4968	2.8509	3.1525	3.2938	2.9476	3.1305	3.6544	2.9655	3.723	3.2736	3.1314	3.0526	3.0992	3.1095
	3.042	3.286	3.5919	3.1819	2.9544	2.9277	3.4952	3.2195	3.1356	3.0426	2.8165	3.2792	3.1172	2.9908	3.3508	3.3785
	2.8648	2.9794	3.1947	3.1435	2.8919	3.3527	3.0941	3.6336	3.0122	3.6065	3.3249	3.1803	2.8178	3.0187	2.9332	3.6531
	2.8723	2.8578	3.3336	3.2727	3.3842	3.0934	3.256	3.8894	3.1857	2.9915	3.5941	2.9723	3.0282	3.0789	2.9336	3.1307
	2.8474	2.9313	3.1791	3.3338	3.0353	3.1737	2.9274	3.6047	3.1491	3.4757	3.1593	3.3771	3.0429	3.5081	3.1101	3.3769
	2.8656	2.8547	3.0195	3.7457	2.8977	3.2738	3.1282	3.2837	3.1079	3.2426	3.3369	3.1881	3.0498	3.153	2.9416	2.9868
	2.7478	2.9055	3.1818	3.0742	2.9358	2.8254	3.3136	3.1345	3.0748	2.9406	3.127	3.1822	2.9166	3.1279	3.2797	3.1873
	2.8815	3.0802	3.3562	2.9014	3.3467	3.1274	3.296	3.4246	3.8938	3.1219	4.2044	2.9549	2.9764	2.9165	3.2301	3.0101
	2.6059	3.161	3.439	3.6119	3.3761	3.0849	3.5462	3.7033	3.1123	3.3609	3.5261	3.3646	2.8284	3.1154	3.0072	2.924
	2.8473	2.9402	3.1654	3.0078	3.3759	2.9038	3.3062	3.698	3.2779	3.2812	3.2498	3.1349	2.767	2.9154	3.035	2.8119
	3.1159	2.9638	3.0659	2.7923	3.1624	2.8038	3.1169	3.204	2.8485	3.3244	3.1143	3.5079	2.8573	2.9477	2.8985	3.1154
	3.027	3.0205	3.2946	2.8645	3.3807	3.1512	3.1129	3.4059	3.2166	2.9831	3.0977	3.6657	3.2779	2.9251	3.2761	2.911
	2.9691	3.0064	3.0502	3.0633	3.1144	3.0655	3.3824	3.1997	3.2541	2.9658	2.841	3.1692	2.9209	2.8888	3.204	3.3345
	3.5722	3.377	3.1285	3.3679	3.3125	3.0519	3.1053	3.0964	3.2326	3.4112	3.5812	3.4531	2.8651	3.0633	3.0018	3.218
	2.8456	2.9314	2.9888	3.0868	3.2638	2.9799	3.2048	3.3846	3.0885	3.2146	3.4841	3.2758	3.0425	2.942	3.0596	3.15
	3.0547	3.0925	3.7012	3.2527	3.0073	3.2799	3.6328	3.4437	3.4233	2.9465	3.5213	3.076	3.2264	3.1024	3.1058	2.98
	2.8802	3.4079	2.9179	3.2642	3.0476	2.8337	3.3417	3.2292	3.3768	3.0382	3.1752	2.9094	2.9366	3.0189	3.1049	2.8568
	3.0752	2.9642	3.3025	3.4769	3.0262	3.2145	3.2149	3.3556	2.9825	3.0228	3.8392	3.6192	2.7952	2.876	3.3587	3.1188
	2.6827	2.907	3.0832	3.1131	3.4122	3.1443	2.8188	3.746	3.2335	3.0777	4.2003	3.8748	2.9006	2.9665	2.9823	2.8738
	2.9007	2.9124	3.2537	3.3413	3.3565	3.0477	3.0369	3.1486	3.2411	3.0829	3.385	3.8721	3.2255	2.9228	2.8274	3.4226
	2.8267	3.285	2.9599	2.98	3.0177	3.1177	3.2968	3.4372	3.6769	2.996	3.6942	3.3774	3.2304	3.0944	3.0416	2.7819
	3.0165	2.9486	3.2239	3.1927	3.5266	2.7922	3.2344	3.8982	3.0371	3.0681	3.4651	3.0473	2.9274	2.7666	3.0008	3.143
	2.8576	3.588	3.3294	2.85	2.9745	3.022	2.9286	3.6355	2.9773	2.9909	3.8085	3.3511	2.8995	3.0289	3.0035	3.0311
	3.042	3.6191	3.417	2.8109	3.3063	3.1118	3.3043	3.1938	2.9676	3.2666	3.8976	3.8636	2.9728	2.9274	2.7159	3.4405
	2.7602	3.9219	3.3498	3.0987	3.2447	2.9136	3.0737	3.2419	3.2767	3.0769	3.0281	3.5997	2.9759	3.1105	2.9702	3.2697
	3.0842	3.8658	3.1266	3.212	3.2546	2.8794	3.1898	3.3084	3.1228	3.1791	3.3687	3.1024	2.8955	3.1231	3.0521	2.984
	2.8704	3.2121	2.9886	2.9276	2.9697	3.3259	3.0562	3.2659	2.9515	3.3228	4.1093	3.5175	3.5316	3.0528	2.963	2.9994
	2.8079	3.4545	2.9085	3.2792	2.9969	3.0343	3.1857	3.7183	3.0113	3.3111	4.0521	3.3415	3.3107	3.0838	2.8769	2.9226
	2.841	3.4456	2.9701	2.8986	3.2111	2.9408	3.5682	3.115	3.4674	2.8404	3.5133	3.3601	3.6067	2.7767	3.1387	2.9569
	2.8447	3.7923	3.0163	3.0164	2.9457	3.0693	3.6561	3.4822	3.1902	3.551	3.7792	3.5169	3.2277	2.8486	2.8109	2.7968
	2.9584	3.1482	3.1449	3.3509	2.9973	3.3478	3.4319	3.2598	3.7692	3.5655	3.2364	3.5434	3.1595	2.8764	2.9941	3.0185
	3.0203	2.7928	2.9889	3.152	3.1945	3.3187	3.7572	3.2013	3.4192	2.9243	3.1369	3.2308	2.8249	3.0998	2.8419	2.9598
	3.1854	2.8924	3.0506	3.1068	2.9788	3.5292	3.3092	3.6663	3.1894	3.0929	3.987	3.7525	2.7539	2.8718	2.9044	3.1517
	2.977	3.1544	2.8956	3.3713	3.2392	3.2438	3.2725	3.5242	3.8585	3.1732	2.9362	3.627	2.8621	2.9722	2.8667	2.9471
	3.1176	2.9852	2.9348	3.1702	3.267	3.8661	3.1866	3.2913	2.9663	3.1433	3.2101	3.2595	2.8072	2.9357	3.1352	3.3622
	3.034	2.7497	2.7578	3.001	3.4363	3.3454	2.9878	3.4343	3.114	3.1937	3.383	3.597	3.2181	2.9408	2.8393	3.0421
	2.8931	2.7261	2.868	2.9908	3.2615	3.7077	3.4088	3.8558	3.1385	2.941	2.8369	3.3244	3.0963	2.8523	2.9099	3.0112
	3.0765	3.161	3.5819	2.9924	3.3245	3.3659	3.5248	3.2254	3.0923	3.0292	2.8694	3.7516	2.7684	2.8203	2.9105	3.0648
	2.8163	2.8761	2.9364	3.0122	2.9998	3.5387	3.8228	3.3872	2.8463	2.7372	3.2658	3.7652	2.9791	3.1077	3.0448	3.2299
	3.1441	3.3643	3.2085	2.9549	3.7654	3.1844	3.4302	3.2795	3.2065	3.1419	2.8561	4.0035	3.2031	3.1321	2.8997	3.0949
	2.8202	2.8486	2.9398	3.2422	3.4945	3.5872	3.3089	3.57	3.0596	3.068	3.1635	3.7757	2.7167	2.7971	2.9499	3.1454
	2.8989	3.0021	2.8972	3.192	3.3079	3.5937	3.4131	3.7673	3.1904	2.9888	3.6401	2.989	2.8082	2.9103	2.9188	3.0135
	2.8931	3.1433	3.3973	3.3746	3.3831	3.3102	2.9195	3.1123	3.2717	3.012	4.3791	3.0034	3.0353	2.9263	3.0011	3.0537
	2.8415	2.8856	3.1876	2.9539	3.1988	3.5294	3.4034	3.4035	3.4361	2.9165	3.6689	2.9619	2.9051	2.9761	3.4021	3.0343
	3.041	2.9038	3.9764	3.765	2.9392	3.365	3.3641	3.0674	3.0811	3.3379	2.8957	3.3648	2.9507	3.0249	2.8968	2.8972
	2.8561	3.1902	3.288	3.3369	3.0974	3.696	3.3354	2.9337	2.7965	3.1586	3.5743	3.2596	2.8584	3.0932	2.8065	2.6564
	2.9801	2.949	3.3728	3.1658	3.4588	3.7681	3.4406	3.4814	3.1926	3.039	3.2217	3.4059	3.1192	3.1751	2.9542	3.0037
	2.9839	2.9412	3.4761	2.8147	3.0773	3.7182	3.1576	3.3201	3.2457	3.2129	4.0013	3.7981	3.0624	2.8991	2.8495	3.0823
	2.8528	3.4724	3.207	2.9336	3.0744	3.7187	3.4158	3.1602	2.9029	3.3379	3.9311	3.6347	2.834	3.2197	3.2551	3.0578
	3.1914	3.3589	2.8901	3.7947	3.2574	3.4527	3.5398	3.2878	3.237	3.3366	4.1323	3.7858	2.9259	2.734	3.3643	3
	2.8955	3.1407	3.3661	3.207	2.9982	3.284	3.4388	3.2404	3.031	3.7034	3.5947	3.5683	2.9746	3.1309	2.9454	3.0398
	3.1917	3.5694	3.1584	3.016	2.8132	3.5384	3.4013	3.2879	2.9578	3.659	4.6262	3.9183	3.2952	2.9343	2.8881	2.9665
	2.893	2.9134	3.9507	3.7267	3.0683	3.3761	3.4787	3.4105	3.289	3.2663	3.6079	3.3371	3.1237	2.7975	2.9663	3.2219
	3.0949	2.9348	3.1842	3.1878	3.1048	3.4046	3.3781	3.7514	3.3205	3.4713	3.2739	3.2922	3.2699	2.8701	2.8293	3.1658
	3.172	2.9921	2.9657	2.8731	3.0726	3.0121	3.4106	3.388	2.9101	3.5073	3.0847	3.5501	3.0973	2.7771	3.2222	3.0764
	2.9282	3.1439	2.823	2.8354	3.1957	2.8441	3.1412	3.3744	2.9414	2.7374	3.3659	3.1489	2.8248	2.8761	2.925	3.0119
	2.8234	3.2999	3.1652	2.9138	2.951	2.7989	3.1351	3.2151	2.9883	3.2002	3.3482	3.314	3.0795	2.8467	3.2318	2.8688
	2.7414	3.0444	2.9312	3.1396	3.5413	2.8792	3.7436	3.1788	3.1011	3.5302	4.5667	3.4756	3.038	2.9782	2.8898	3.1235
	2.7919	3.251	3.6858	3.229	3.1862	2.9697	3.6924	3.2509	3.4629	3.3927	3.7384	3.3792	3.0236	2.9023	3.2524	3.0463
	2.9016	3.4162	3.1324	3.0544	3.0041	3.2085	4.0341	3.2507	3.2837	2.9653	3.3121	3.35	3.2511	2.8302	2.8854	2.9129
	3.0528	3.0965	2.9802	3.1431	2.9422	3.0962	3.3554	3.1353	3.1841	2.9152	3.389	3.3992	2.9537	2.8338	3.1135	3.029
	2.7424	3.056	3.0701	2.9126	3.2432	3.2624	3.6023	3.1611	3.1931	3.1116	3.1752	3.84	2.7313	3.0757	2.8892	3.2154
	2.8879	3.2048	3.3514	3.3816	3.2074	3.04	2.9594	3.7288	3.228	3.0364	3.9771	3.5731	2.9569	2.7582	2.9466	3.3853
	2.8836	3.6948	3.1657	3.1335	3.4981	3.1208	3.4212	3.0821	3.1916	2.9609	4.1022	2.9598	3.1204	2.9483	3.3625	2.7784
	3.0265	2.7802	3.0805	2.9897	3.2644	3.1568	3.4192	3.3995	3.1944	2.9668	3.3099	3.4783	2.9003	2.8607	2.8692	2.9443
	2.8652	3.1491	3.2211	3.086	3.272	3.5824	3.6123	3.2162	2.9717	3.0271	3.4337	3.5732	2.7261	3.1106	2.8308	2.9364
	2.8786	3.0491	2.857	2.998	3.378	3.3512	3.3692	3.2577	3.1299	3.4858	3.1438	3.2206	2.8005	2.9343	2.8897	2.912
	2.9894	2.9918	2.831	2.9242	3.1248	3.4127	3.4099	3.0893	3.1617	3.4848	3.2823	3.681	3.0266	2.8514	2.8987	3.0681
	3.1851	2.9596	3.2299	2.808	3.1795	3.1065	3.5562	3.2268	3.0669	3.1945	4.1921	3.5683	2.8297	2.8828	2.9271	3.0232
	3.7816	2.9402	3.2632	2.8142	2.9581	3.1445	3.7248	3.1031	2.9799	3.0447	3.6698	4.034	2.974	3.005	2.998	3.153
	3.0372	3.1087	2.9646	2.9965	3.0147	3.2612	3.2141	3.1603	2.9604	3.0601	3.3595	3.4263	3.2556	3.0969	2.9141	2.8491
	3.1045	2.9756	3.2129	3.3628	2.8742	3.1324	3.4913	3.2414	3.1094	4.1344	2.9982	3.8473	3.1761	3.2028	3.0114	2.9488
	3.3575	3.1538	2.9431	3.5839	3.0904	3.0271	3.5261	2.8304	3.5562	3.1249	3.1577	3.0418	3.1747	2.9433	2.9624	2.9802
	2.8358	3.2129	2.7414	3.2844	3.3197	3.3335	3.635	2.9417	3.0794	3.914	3.1987	3.6014	3.332	2.9487	2.801	2.848
	3.2298	3.3025	3.072	3.0679	3.0112	3.111	3.589	2.9604	3.1978	3.2898	3.4202	3.6123	3.2099	3.2801	2.727	3.0808
	3.0737	3.1881	3.1076	3.1693	2.8998	3.5428	3.4416	2.7794	3.6496	3.3703	4.2691	4.4317	3.6816	3.3011	3.0417	2.9778
	3.4229	3.4382	3.057	3.0319	3.0521	3.0351	3.548	3.0787	3.3907	3.7232	3.917	3.2533	2.8063	3.011	2.9396	3.0637
	3.2442	3.7155	2.9762	3.1665	3.3351	2.9758	3.5532	2.9931	3.0396	3.4701	2.9896	3.317	2.8453	2.9267	2.9442	2.8664
	3.1962	3.0561	2.7587	3.3482	2.7948	3.272	3.3588	3.0367	3.0619	3.4098	3.2729	2.9436	2.7506	3.1692	2.9244	3.1507
	2.9172	2.917	3.1105	3.5927	2.9332	3.1053	3.7426	3.6297	2.9143	2.8718	3.4108	3.711	3.0165	2.993	2.7974	3.0955
	2.7509	3.027	2.8416	2.7949	3.3747	3.3214	3.7797	3.2811	3.6332	2.913	3.428	3.51	3.2145	2.8794	2.9846	3.5075
	3.0939	2.9046	2.9232	3.2025	3.1601	3.5889	3.7397	3.0154	3.041	2.9283	3.3134	3.8742	3.6268	3.0112	3.2739	3.0631
	2.8513	2.7938	3.2287	3.2608	2.9988	3.3564	3.4913	3.0653	3.2277	2.8502	3.2301	3.5465	2.8916	3.0225	2.9153	3.329
	2.9433	2.8913	3.1458	3.0347	3.0844	3.5564	3.1907	3.2071	3.0656	3.0656	3.2546	3.0666	2.8608	3.252	3.0556	2.9273
	2.9987	2.9626	3.0494	2.874	3.0113	3.1236	3.4492	3.1882	3.9017	2.8739	3.7213	3.4484	3.0871	2.9486	3.219	3.0104
	2.9654	3.0733	2.7384	2.8781	3.627	3.2758	3.2731	3.2707	3.1149	2.982	3.4684	3.4418	3.1017	3.018	3.5319	3.0913
	2.8571	2.9876	3.0379	3.1502	2.8724	3.2541	3.2537	3.0738	2.8428	3.0195	3.1446	3.5888	2.9102	2.9258	2.9705	3.2435
	3.0092	2.9244	2.9945	3.4443	3.2587	3.3918	3.3455	3.5428	3.0269	3.3341	3.0624	2.9588	2.8884	3.251	2.8708	3.3323
	2.9399	2.98	3.0087	2.9498	3.1131	3.0002	3.1168	2.9922	3.2894	3.0241	3.1156	3.1743	2.9792	3.2709	3.0429	2.8624
	3.032	2.7694	3.2101	3.0857	3.0117	3.9491	3.3375	3.6148	3.3485	2.8697	3.189	3.548	3.0594	2.7429	3.0829	2.8905
	2.9871	2.8569	3.0509	2.9061	3.2249	4.0697	3.3546	3.3713	3.0715	3.1747	3.6612	3.5319	2.9294	3.3288	3.0788	3.0661
	2.8752	2.8763	3.3474	3.275	3.0263	3.6799	3.769	3.0171	3.0236	2.9551	3.2295	3.5645	2.7902	3.2388	2.8499	2.7484
	2.9304	3.0338	3.0057	3.0115	3.3279	3.5302	3.2856	3.2797	3.257	3.0855	2.8992	3.2505	3.0409	3.0367	3.1966	3.0781
	2.9935	2.9378	2.7928	2.8522	3.0777	3.5009	3.5583	3.2488	3.3288	2.8123	3.5127	3.4768	3.0955	2.8324	3.3309	2.8497
	3.2051	3.1	3.2303	2.8343	2.752	3.3782	3.1408	2.9055	3.4812	3.1757	3.901	3.201	2.8287	2.9889	3.3993	2.8101
	3.2342	3.1536	3.5173	3.1847	3.068	3.4494	3.3531	3.2543	3.321	3.0108	3.0825	3.1053	3.0798	3.1738	2.967	3.113
	2.8805	3.1264	3.2706	2.9002	3.1474	3.6247	3.4576	3.2304	3.4877	2.9818	3.6229	3.0929	2.8743	3.2073	3.453	2.8913
	2.9359	3.084	3.2157	3.062	3.195	3.4793	3.4024	2.9164	3.3325	2.7945	3.391	3.1172	3.0627	2.944	2.9756	3.3663
	2.8179	3.118	3.559	3.1319	2.9406	3.5083	3.3153	3.8246	3.3223	3.3212	3.0663	4.3437	3.0083	3.0592	3.2164	3.0704
	3.0103	2.9883	2.9758	3.2524	3.0795	3.3856	3.0022	3.0067	3.4804	3.1862	3.1316	3.9992	3.1027	3.2832	3.2025	2.8483
	2.9243	3.0025	2.8195	2.9974	3.418	3.9023	3.2358	3.2217	3.1978	3.0234	3.2476	3.5586	2.9136	2.8377	3.1074	3.1591
	3.1076	2.7627	3.2283	2.8932	3.0224	3.4173	3.3531	3.3761	2.8875	2.9432	3.9761	3.2415	3.1288	2.9836	3.0902	3.2253
	2.8301	3.0803	3.411	3.2947	3.261	4.005	3.253	3.7819	3.1811	3.0488	3.6097	3.743	2.9233	3.108	3.0411	2.9286
	2.9575	2.9145	3.125	3.1881	2.9253	3.775	3.4057	3.1503	3.163	2.8701	3.3628	2.8162	3.1763	2.8791	3.2125	3.0723
	3.0186	2.9696	3.3201	3.1319	2.9732	3.4784	3.1181	3.4675	3.1103	3.2029	3.2182	3.3133	3.0376	2.7884	3.0216	3.3279
	3.182	2.9054	2.8862	3.0719	3.4906	3.4497	2.9655	3.6027	2.991	2.9257	3.1273	3.2048	3.2043	3.0623	2.8131	3.161
	2.8675	2.8087	2.9519	3.0651	2.9212	3.3659	3.1373	3.7629	3.1038	2.9433	3.1916	2.9922	3.0522	3.1258	2.9586	2.9379
	2.8969	2.9141	4.0068	2.9833	3.0058	3.5862	3.4829	3.063	3.0172	3.0008	3.2605	3.1177	3.0825	2.9179	2.9425	3.2083
	3.1981	2.8325	2.8498	3.3768	2.9534	3.8851	3.1414	3.3997	3.3139	2.8259	3.0298	3.0609	2.9605	3.1279	3.002	3.0837
	3.0083	3.1711	2.9683	3.5371	3.1497	3.1624	3.0732	3.1822	3.0166	2.9578	3.0184	3.3208	2.8682	2.6365	3.0383	3.1886
	2.9782	2.9355	3.2923	3.0109	3.1181	3.1224	3.2433	3.0867	3.1964	3.2634	3.4446	3.5026	3.0483	2.9035	2.8696	2.8854
	2.7431	2.9049	3.0108	3.2885	3.3458	3.5034	2.9884	3.29	3.3807	2.9434	3.2671	4.2907	2.9354	3.0943	2.9376	3.1152
	2.6549	3.1391	2.9129	3.261	2.8419	3.7124	3.1841	2.985	3.3548	2.8098	3.1839	3.0705	2.8426	2.8718	2.9726	3.0667
	2.9266	3.7065	3.036	3.1984	3.2519	3.1445	2.9826	3.2354	3.0677	2.8513	2.9177	3.1064	3.332	2.7776	3.0837	2.877
	3.286	2.9286	3.1577	3.6067	3.2848	3.7825	3.3632	3.3561	3.2372	2.8541	3.1367	3.5563	2.9188	3.1864	3.0108	3.2818
	2.9026	3.2895	3.275	3.6864	2.857	3.1773	3.5337	3.1538	2.8544	2.8531	3.0428	3.2056	3.0717	3.004	2.8115	3.1465
	2.8966	2.8694	2.8798	3.6914	3.0034	3.475	2.9591	3.3343	3.3128	3.1568	3.2132	3.1914	3.0557	2.7759	2.8907	2.766
	3.0392	3.061	3.0469	3.3523	3.1204	3.258	3.5325	3.3994	2.9072	2.9127	3.0936	3.3937	2.789	2.8886	2.9723	3.0612
	2.694	3.1165	3.2821	3.1129	2.9912	3.8039	3.183	3.2395	3.1658	3.0188	2.9774	3.4094	2.9909	2.8317	2.8296	3.3282
	2.8603	3.1833	3.0863	3.2397	3.0631	3.3737	3.0043	3.4192	2.9534	3.9174	2.8342	3.0431	3.031	2.7646	3.0335	3.172
	2.8972	3.053	3.1027	3.1767	3.0575	3.3907	3.1337	3.0993	3.2346	3.0451	3.1086	3.4405	2.9561	2.905	2.8525	2.9561
	3.1922	3.0916	2.9187	3.5746	3.2557	3.4353	3.4424	3.308	3.2803	2.9762	2.9931	2.8518	2.7557	3.1288	3.2873	3.1022
	2.6762	3.0267	2.9313	3.2179	3.2447	3.4759	3.1024	3.2621	3.3042	2.8562	3.2589	3.2485	3.051	2.8389	2.8778	3.0787
	2.8744	3.1278	3.1866	2.9332	2.9507	3.2987	3.3013	3.1493	2.7595	2.9508	2.863	3.4114	2.7774	3.0224	2.9384	2.9903
	2.7813	3.0332	3.8106	3.3655	3.3645	3.7129	3.4938	3.7572	3.3273	2.8198	2.8321	3.0373	2.8951	2.8468	3.233	3.0346
	2.78	3.3126	3.0282	2.995	2.9398	3.5802	3.2672	3.6258	3.2387	2.8041	3.6673	2.8817	2.939	2.8552	3.0421	2.8159
	3.4169	2.8709	2.9331	2.9863	3.3056	3.2419	3.0448	3.3626	4.214	2.936	3.1625	3.4428	2.965	2.9366	2.9786	3.1006
	2.9671	3.0113	3.0578	3.3314	3.1985	3.3098	3.1706	3.4313	3.287	3.114	3.4194	3.5316	3.0023	3.0762	3.2624	2.9009
	2.8759	2.8741	3.1465	3.4663	3.1724	3.0537	3.2614	3.0179	3.4871	3.0278	3.3402	3.5491	2.8646	3.2188	3.1505	2.9853
	3.3194	2.8681	3.3583	3.015	3.0817	3.2151	3.4992	3.412	4.1143	2.9101	3.062	2.9458	3.1072	2.8598	2.8864	2.8327
	2.9586	2.8625	3.0758	3.2291	3.5059	3.1308	3.3544	3.0352	3.7292	3.052	2.9826	3.1188	2.9412	2.9831	3.0589	2.92
	2.9458	2.7135	3.2573	3.4121	3.0658	3.3628	3.1368	3.2689	3.3912	3.1357	3.6568	3.2644	2.9568	2.8108	3.1241	2.9295
	2.7884	3.0467	2.9855	3.6001	3.0236	3.0736	3.0615	3.1173	3.2349	3.0852	3.1058	3.5369	2.8338	3.0618	3.0661	3.0947
	2.8677	3.1343	3.1247	2.8525	3.1145	3.437	3.1184	3.1608	2.9243	3.0083	3.4187	2.9588	2.8732	3.0616	2.9875	2.9659
	2.9882	3.0414	3.2974	3.6888	3.3778	3.514	2.9513	3.2196	3.4526	2.9094	3.4689	3.3829	3.1675	3.0233	3.1611	2.9377
	2.9686	2.9957	3.1484	3.6237	3.143	3.2777	2.9027	3.1403	3.298	2.9711	3.1465	4.1168	3.0245	2.9652	2.9838	2.8721
	3.124	2.8671	2.8322	3.429	3.0084	3.7612	3.0866	3.2615	3.1087	3.0214	3.1098	3.1896	3.0911	2.9544	2.9969	3.1221
	3.0889	3.2629	3.2217	3.8218	3.2051	3.2599	2.9137	2.9918	3.1135	2.7161	2.9983	3.0582	3.068	3.192	2.9576	3.0445
	2.7538	2.8191	3.1417	3.679	3.2437	3.5616	3.1278	3.2331	3.3356	3.0545	3.2176	3.9515	2.8325	3.0383	2.9565	2.8649
	2.9996	2.8381	3.2982	3.1775	3.3519	3.6049	3.0355	3.0119	3.1075	2.843	3.1989	3.9096	2.9503	2.9859	2.9813	2.8121
	2.9015	3.409	3.2804	3.3847	3.0263	3.5408	3.1684	3.4486	3.1126	3.0765	3.2972	3.375	3.0321	3.0682	3.0398	3.3323
	3.0487	2.9273	2.928	3.3241	2.8384	3.8885	3.1253	3.0137	3.2898	2.9779	3.3011	3.4055	3.0985	2.9508	3.0549	3.1564
	2.8983	3.2142	3.5133	3.2354	3.2545	3.189	3.4641	3.2394	2.8211	2.769	3.3505	3.0899	2.8278	3.0793	2.9618	2.9767
	2.7859	3.5983	3.4156	3.1033	3.1231	3.2502	3.4979	3.3832	2.9542	3.1539	3.1863	4.533	3.1185	3.2833	2.785	2.9646
	2.9472	2.871	3.1612	3.1175	3.0923	2.9747	3.1406	3.7234	3.0591	3.078	3.014	3.0707	3.0278	2.8638	2.9579	2.9859
	3.366	2.9545	3.3389	2.9196	2.9261	3.375	2.8763	3.2593	3.1895	3.1498	2.949	3.3171	3.012	3.2445	3.0233	2.7702
	3.5932	3.198	3.4517	2.9675	2.9249	2.8368	3.4881	3.1809	3.316	3.0016	2.8759	2.9976	3.0886	2.902	3.0881	2.8955
	2.8115	3.9176	3.5073	3.216	3.1316	3.2105	3.1024	2.9862	3.0836	3.189	3.1624	3.2468	2.9559	3.0109	3.2024	2.8614
	3.172	2.7856	3.0206	3.2489	2.9883	3.0267	3.2533	2.9963	3.0242	2.8694	2.9791	3.1489	3.2292	3.1157	3.0732	2.786
	2.8714	2.9431	3.3241	3.4013	2.9157	3.0823	2.9137	3.1679	2.9613	2.8406	3.3693	3.3073	2.8949	2.9686	3.0212	2.9237
	3.4044	3.2071	3.0949	3.4179	2.9415	3.441	3.3992	2.9554	3.9849	3.2245	3.3776	3.4291	3.0855	3.2606	2.9521	3.0215
	3.1976	3.4349	3.7325	3.3571	2.9849	3.3264	3.0999	2.991	3.6128	2.7774	2.9295	3.1298	2.8358	2.8754	3.1309	2.8626
	3.2324	3.1386	3.8599	2.8258	3.1009	3.2844	3.054	3.5029	3.7768	3.0026	3.0675	2.8735	3.081	2.9556	2.8442	3.0692
	2.9499	3.0522	3.1314	3.3162	3.1514	3.023	2.9589	3.0452	3.0375	3.4059	3.0078	3.3978	2.8797	2.762	3.1702	2.9432
	2.8131	3.5154	3.9259	3.2507	2.9051	2.9272	3.4815	3.175	3.0431	2.9362	2.7199	3.3967	3.1659	2.9873	2.9174	2.9278
	2.9601	3.4293	3.2215	3.288	3.8764	3.0123	3.0247	3.204	3.1507	3.3686	3.2444	2.89	2.7107	3.0309	2.9285	2.9921
	2.9279	3.0143	3.1972	3.1934	3.4003	2.8833	3.1301	3.0633	3.0255	3.2823	3.2017	2.9391	2.9714	3.0774	3.129	2.9209
	2.7601	3.0725	3.4465	3.9239	2.9423	2.9917	3.1868	3.4747	2.8509	2.8825	2.9297	3.0176	2.7212	2.9257	3.0078	3.1314
	2.768	3.3207	2.9691	4.0221	3.2036	3.0848	3.0956	3.0813	3.1184	3.0772	3.3047	3.0532	3.0382	3.3303	3.1624	2.9417
	2.9698	3.1794	3.5045	3.3505	3.2536	2.7508	3.4647	3.3667	3.1602	3.0302	3.231	3.1151	2.907	2.9278	3.0357	2.9444
	2.9284	3.1792	2.9995	3.4001	3.1211	2.8703	3.1404	3.0768	3.0451	2.9025	3.2018	3.5719	3.0622	3.063	3.0568	2.9406
	2.8475	3.2632	2.9822	3.3931	3.1463	3.0172	3.5485	2.9245	2.8856	3.0349	3.29	3.4611	3.0401	2.811	2.8594	2.9516
	3.2014	3.0617	3.4419	3.673	3.4113	2.948	3.4353	3.3055	3.7185	3.255	3.5586	3.5083	3.0614	2.9336	2.9917	2.8806
	2.9154	3.2789	2.9954	4.1088	3.08	2.858	3.2218	3.3244	3.0661	3.0643	2.7481	4.0417	3.1576	2.9217	2.9228	2.9619
	2.7615	3.3185	2.9028	4.0243	3.2109	3.1321	3.5341	2.8952	3.1947	3.1248	2.9189	3.0054	3.1824	2.8438	3.0837	3.0669
	2.9201	3.6717	2.9689	3.2832	3.0999	2.6973	3.1642	3.0285	3.488	3.1742	3.0601	3.1268	3.1176	3.0266	2.9256	2.7875
	3.1038	3.0164	3.3273	2.9479	3.1454	3.099	3.6969	3.0792	2.8105	2.9326	3.2191	3.0566	2.8916	2.932	2.9844	2.7081
	2.8385	2.8562	2.9957	3.575	2.8845	2.9467	3.1082	3.0323	3.4632	3.1558	3.2653	3.0033	3.1302	3.0471	2.8804	2.9624
	2.73	3.3898	3.1525	3.1556	3.2265	3.8092	3.2293	3.1764	3.2197	3.034	3.5258	3.1799	2.794	2.8895	2.9661	3.204
	2.6895	2.9214	2.8627	2.8459	3.4041	3.0076	3.2774	3.0244	3.1086	3.0721	3.6474	3.3699	2.8348	2.9368	3.2276	2.7884
	2.9326	3.1333	2.9769	3.1141	2.8926	3.54	3.4483	3.3306	3.0364	3.1628	4.2275	2.9414	3.067	2.7576	3.0529	2.9659
	2.7744	2.7193	2.9561	3.4918	3.1125	3.2165	3.4002	3.3502	2.732	3.0873	3.1137	2.9131	2.7685	2.9621	3.1769	3.0086
	2.8523	3.0097	3.2929	3.4213	3.2397	2.9947	2.8572	3.1301	3.4356	3.0069	3.1473	3.4321	3.0951	3.0831	2.9154	2.9855
	3.0711	3.178	3.2526	3.7836	2.9687	2.8812	2.8608	3.1107	3.0162	2.9789	3.1666	3.2367	2.9026	2.8058	2.908	2.9952
	3.4098	3.3731	3.5108	3.4063	3.2966	2.9169	2.9348	3.0302	3.0865	3.4455	3.2107	3.7748	2.9435	3.0599	2.9887	2.9981
	2.8201	3.7706	3.2536	3.7219	3.031	2.9275	2.9582	2.9027	2.8302	2.9969	2.9712	3.3181	2.8184	3.0133	2.9555	2.9352
	2.9797	3.6086	3.2771	3.8336	3.4237	2.8775	2.9114	2.8659	3.1466	3.1711	3.2238	3.3715	3.0349	2.8716	3.1377	3.0855
	2.9512	3.4473	3.5455	3.3982	2.8331	2.8934	2.9442	2.9946	3.4129	3.075	3.1453	2.9965	2.9592	2.8588	2.893	2.9552
	2.851	4.0761	3.086	3.7006	3.071	3.144	2.8072	2.9313	2.9047	2.8999	3.8407	3.1826	2.6933	2.971	2.9946	2.9612
	2.9422	3.5567	3.3713	3.5216	3.2551	2.9099	3.0513	2.9179	3.5084	3.0686	3.3412	2.9781	2.8845	3.0264	2.8572	2.7772
	2.8535	3.4889	4.0249	3.5525	3.5403	2.8244	2.9265	3.4271	3.3526	3.1063	3.0637	2.8908	3.2389	3.0349	2.8202	2.7634
	3.0731	3.0532	3.3619	3.5328	3.2172	3.0813	2.8642	3.1045	3.2912	2.9251	2.7815	2.9693	3.0621	3.0408	3.0883	2.9469
	3.0368	3.0751	3.1167	3.905	3.4881	2.8655	3.0186	3.1592	3.1425	3.1369	2.9952	3.436	2.8452	2.837	3.0391	3.0216
	2.7593	3.1121	2.9465	4.1416	3.3193	2.8952	2.7754	3.3849	3.0288	2.9119	2.9534	3.0768	3.1285	2.9725	3.1818	3
	2.7922	3.2783	3.6078	3.6339	3.0662	2.9329	3.37	3.4152	2.9009	3.3214	3.822	3.0963	2.8226	3.1972	2.8273	2.9185
	2.9695	3.0641	4.0835	3.8247	3.4451	3.1994	3.1863	3.5063	2.8949	2.8758	2.8878	3.7079	2.7791	2.8636	3.686	2.7432
	3.0024	3.3438	3.6942	3.1007	3.6107	2.7565	2.9975	3.0216	3.3425	3.4116	2.845	3.271	2.8742	3.3376	2.9497	3.046
	3.0228	3.5513	3.2774	3.4724	3.2034	2.86	3.017	2.994	3.2122	3.1742	3.0228	3.3114	3.0769	3.338	2.9907	3.0363
	3.0591	3.1228	3.1962	3.6883	3.6968	2.9388	3.1694	3.3448	3.3176	3.4211	2.8054	3.2396	3.0348	2.875	2.8698	3.0595
	2.8047	3.8657	3.2386	3.0536	3.3454	3.035	2.7826	3.2464	2.959	3.0264	3.2422	3.0536	2.8197	2.7292	3.054	2.9491
	2.912	3.6238	3.5329	2.8876	3.547	2.8956	2.9292	3.372	2.7687	3.3107	3.4099	3.2245	2.8279	3.1122	3.1068	3.0098
	3.1802	3.0531	3.3744	3.1153	3.3831	2.817	2.904	3.2781	3.2355	3.0103	3.0039	2.9151	2.8893	3.2033	3.1433	3.1975
	2.847	3.4156	3.2367	2.9036	3.5259	2.736	3.2994	3.3438	3.2927	2.8547	3.1422	3.0795	2.8537	3.3295	2.9481	2.7669
	3.0287	3.6386	3.2844	3.2573	3.5572	2.9923	3.2761	3.0864	3.4234	2.974	2.9393	2.9362	3.2282	2.9536	3.5537	2.8555
	2.8434	3.9361	3.2975	3.1846	3.5785	3.0622	2.8965	3.3417	3.0493	3.035	3.9027	2.9477	2.9019	2.8089	2.9497	2.7595
	2.9647	3.975	3.2048	2.9387	3.5315	2.9342	2.8646	3.0712	3.0514	2.9535	3.1301	2.9219	2.6611	2.8937	2.8644	2.7407
	3.0188	3.1634	3.5321	3.1111	3.7062	3.1012	2.7321	3.5238	3.1888	3.0389	3.2447	2.9601	2.8768	3.0696	3.1983	2.935
	3.1143	3.6633	3.4822	3.0983	3.3238	3.3951	2.9966	3.1419	3.8197	3.2518	3.4617	3.0118	2.9916	3.1586	3.3961	2.9733
	2.8366	2.9175	3.1486	3.0376	3.67	3.2915	3.0735	3.2045	3.1108	3.341	3.1042	3.3282	2.8755	2.953	3.029	2.8795
	2.8676	3.0857	3.0066	3.1058	3.5577	3.5086	3.0171	3.2359	2.9036	3.3631	2.9653	3.3246	3.047	3.363	2.7671	2.8646
	3.1323	2.703	2.9546	3.2359	3.3699	3.4709	3.062	2.981	3.1117	3.1628	3.0634	2.9277	2.9195	2.8387	3.1585	3.1427
	2.8533	2.852	3.4641	3.1645	3.483	3.1137	2.9976	3.2433	3.2009	3.5399	2.9878	2.8466	2.9106	2.9404	3.0116	3.1306
	2.9902	2.9716	2.9193	2.8781	3.3672	3.4603	2.9477	3.1982	2.9017	2.8694	2.9491	3.3765	2.7939	3.1985	3.0112	2.9605
	3.0351	3.1672	3.258	3.0055	3.4999	3.4963	2.9686	3.3883	3.3114	2.9611	3.0472	2.9863	2.8623	3.1499	2.9208	2.9748
	2.972	2.8377	3.098	3.0773	2.9504	2.9948	2.8194	3.6786	3.0953	2.8701	2.9801	3.4987	2.8713	2.9097	2.981	2.8837
	3.0152	3.3983	2.8885	2.8289	2.9165	3.3308	2.8802	3.572	3.166	2.9876	3.0376	3.4417	3.0478	2.963	3.0662	2.8888
	2.7878	2.9604	3.8326	2.9422	3.2517	3.191	3.0228	3.2041	3.0887	2.7326	2.9649	3.0053	2.9076	2.7116	3.1114	2.9916
	3.0112	3.2974	3.2758	2.7151	3.4095	3.1834	3.1975	3.2841	3.2818	2.9852	3.5131	3.0888	2.8814	2.948	2.9548	3.1582
	2.8519	3.6846	3.3252	2.8868	3.2202	3.5045	2.9344	3.042	3.861	3.0645	3.1924	3.0659	3.0139	3.0089	2.9951	2.9361
	2.7963	2.9697	3.0176	2.8809	3.3366	3.4042	3.0421	3.4031	2.8997	3.0195	3.3663	2.797	2.9536	3.2985	2.9304	2.773
	3.2042	3.1688	2.987	3.0692	2.9709	3.7022	3.19	3.6517	3.1929	2.7458	2.9819	3.1566	2.9224	2.9882	3.0153	3.1498
	2.7722	3.0649	3.1716	3.739	3.4473	3.3897	3.0733	3.5874	3.387	3.3074	3.0795	3.262	2.8195	3.3769	2.9153	3.0324
	2.9626	3.2062	3.1303	3.8463	3.4509	3.4609	2.9999	3.4326	2.9291	3.217	3.3163	2.8679	2.9095	2.9883	2.9126	3.1059
	3.1752	2.9602	3.1897	3.111	3.0473	3.4783	3.1146	2.8865	3.1197	2.9735	2.8811	3.1091	2.901	2.9556	2.905	3.0168
	2.8846	2.895	3.7094	2.9602	3.0877	3.6067	2.831	3.3739	3.006	2.8489	3.1993	2.8578	3.0385	3.0515	3.0771	3.1334
	2.8492	3.127	3.7099	3.1639	3.1264	2.9648	3.1451	3.1998	2.9037	3.5195	2.9165	3.1196	2.8384	3.0465	3.0496	2.7911
	3.1399	3.0254	3.8807	2.8631	3.4861	3.1774	2.8489	3.1324	3.03	3.2929	3.199	3.188	2.8305	2.8624	2.9632	2.8241
	2.7388	3.1118	3.1379	3.0666	2.915	3.4028	2.8226	3.1654	3.0116	2.9059	2.8509	3.1458	2.9516	2.9362	3.1553	2.8946
	2.8196	3.127	3.2969	3.0856	3.2177	3.0577	2.9398	3.2242	3.2086	3.3442	3.0656	3.225	3.0146	3.1352	3.0011	3.0418
	2.7131	3.1536	2.944	2.9204	3.0791	3.0104	2.9809	3.3246	3.0997	2.8402	3.5035	3.201	3.0029	2.797	3.2442	2.9182
	2.8298	3.363	3.4776	3.2137	3.1542	3.1589	3.2046	3.4294	3.0643	3.2366	2.9071	3.7446	3.4028	2.8379	3.2595	3.0736
	2.8139	2.7313	3.2992	2.9612	3.2129	3.5445	2.9796	3.3382	3.1915	3.0478	3.0895	3.2159	2.9063	3.09	3.1616	2.9777
	2.8808	3.3135	3.0742	3.0342	3.1148	3.7216	2.8928	3.7329	3.0615	3.0008	2.9799	3.0827	2.9727	3.2323	2.8405	2.8591
	2.8848	3.6807	3.3986	3.029	3.1053	3.3589	2.9428	2.9948	3.0855	2.9985	3.1357	2.9263	2.8575	2.8943	3.1243	2.9235
	2.884	2.9445	3.0219	3.0706	2.9568	3.5897	2.898	3.3591	2.8285	3.0514	3.085	3.0604	2.8997	3.0855	2.959	2.7308
	2.7813	2.8949	3.0802	3.0163	3.026	3.3485	2.8632	3.1812	2.7551	3.3135	3.1998	3.1763	2.9526	3.0027	2.8963	2.7752
	2.814	2.9859	3.5097	2.9999	2.8661	3.4513	3.1574	3.3254	2.8974	2.9342	3.2163	2.8704	3.0938	2.8414	3.0453	3.0211
	3.0325	3.1781	3.0764	3.2352	3.1062	3.6839	2.7304	3.4103	3.1008	2.8973	2.8349	3.6166	2.8442	2.9462	3.1254	2.7904
	3.0316	2.8608	3.2915	3.114	2.9267	3.0398	2.7935	3.2832	3.8131	2.9379	2.7629	3.465	3.352	3.059	2.9795	2.8005
	2.7257	3.5281	3.9805	3.0291	3.195	3.2037	2.8185	3.3974	2.7744	2.9258	2.9525	3.0712	2.9048	3.172	2.9836	2.7362
	2.9685	3.3911	3.8229	3.2503	3.1748	3.6292	2.9583	3.2337	3.0556	2.9941	3.2525	3.1709	2.9477	2.9382	3.0392	2.7177
	2.7419	3.0845	3.753	3.015	3.3709	3.5503	3.1191	3.3457	2.8324	3.3026	3.1399	3.2693	3.3401	3.3569	2.8445	2.801
	2.7504	2.9337	3.6669	3.3239	3.0786	3.2372	2.8601	3.1365	3.3936	3.3928	3.1807	2.7993	2.9835	2.9847	2.8903	2.948
	2.8449	2.7758	3.6675	3.5087	3.4768	3.7458	3.049	3.8232	2.8042	3.2542	3.0486	3.2182	2.9744	2.9077	3.2027	2.854
	3.0216	3.0789	4.1423	3.2004	3.3593	3.5277	3.0353	3.4473	3.0599	2.873	3.1879	3.1783	3.0403	2.9541	3.0961	3.227
	3.0653	3.1861	2.7666	2.9873	3.1797	3.4528	3.017	3.7452	3.0409	2.8088	3.2047	3.2673	2.9136	3.067	3.3304	3.186
	2.7801	3.0687	3.4429	3.3701	3.351	3.3123	2.9393	3.6371	2.791	3.2224	3.1766	3.1383	2.991	3.0266	3.1881	2.7898
	3.0446	2.8102	3.5387	3.3801	3.0792	3.3614	3.142	3.5324	3.3543	3.1429	3.1096	2.9691	2.9755	3.2268	2.7745	2.8844
	3.1147	3.5082	3.1709	3.0088	3.0229	3.6684	2.8957	3.3916	3.1826	2.9071	3.1866	3.7992	3.1154	3.1901	3.164	2.8417
	3.1344	3.2518	3.3184	3.0447	2.9883	3.2928	2.9856	3.4967	3.0765	3.2767	2.9707	2.9011	3.0085	2.9772	3.3083	2.9359
	3.2882	3.2256	3.6459	3.1644	3.7056	3.2411	3.0059	3.3429	3.1139	3.0602	2.8928	3.1032	2.984	3.4729	3.034	2.7856
	3.0197	2.887	3.281	3.018	3.3563	3.0562	3.1394	3.6686	3.4334	3.0189	2.9793	3.1035	2.9029	2.9471	3.0596	3.0257
	3.0277	3.0854	2.9984	3.0864	3.194	3.7628	2.9954	3.6918	2.7579	2.8326	3.2425	3.3398	3.0395	3.0753	3.0437	3.0555
	3.1736	3.0282	2.7656	3.0388	2.9124	3.4592	2.9734	3.5902	3.0415	3.4201	3.1565	3.0417	2.7413	2.7856	3.037	2.9268
	3.1153	3.0466	3.0021	2.951	2.9763	3.4168	3.2907	3.5945	2.9164	2.9472	2.9008	3.1527	2.9728	3.2683	2.9668	3.0068
	3.3826	2.8496	3.3911	2.9249	2.876	3.5319	2.9713	3.6103	2.9612	3.1632	2.8083	3.5449	2.8108	3.1132	3.0556	3.1859
	3.1367	2.885	3.0889	2.8084	3.1137	3.1726	3.1056	3.4789	3.0579	3.0467	2.985	3.5828	2.9593	2.914	3.1942	2.8828
	2.715	3.1364	2.9146	3.3094	3.3325	3.5712	2.9825	3.405	3.3538	3.4481	3.19	3.1875	3.2181	3.0666	2.9367	3.0363
	2.7623	3.0785	3.4763	3.0377	3.349	3.2497	3.0197	3.4943	3.0072	3.0884	3.1089	3.0963	3.1054	3.3214	2.7663	2.8993
	2.9937	2.9573	2.7133	2.8662	3.5463	3.4306	3.2879	3.3952	3.13	2.8121	3.2238	3.3665	2.9973	2.7772	3.0199	3.1785
	2.8164	2.9481	3.0373	2.8463	3.076	3.3116	2.9031	3.7279	2.8698	2.9673	3.282	3.5287	2.8773	3.1186	3.2785	2.7715
	2.8706	3.158	2.8496	3.1369	3.4219	3.3436	3.2241	3.5474	3.5821	3.0443	3.5717	3.4093	2.9287	3.1135	3.3957	3.0054
	2.9201	3.1278	3.5729	3.0193	3.3928	3.4224	2.9299	3.4802	2.8732	2.9232	2.8934	3.5538	3.1173	3.181	3.0265	2.901
	3.1095	3.6129	3.6728	3.0055	3.3159	3.3724	2.7807	3.729	3.0298	3.0698	2.9164	3.4482	2.771	3.0963	3.0073	2.8182
	2.9439	3.5011	3.5445	3.3122	3.6482	3.4276	2.905	3.887	2.822	2.966	3.0803	3.1826	3.1159	2.839	3.348	2.8414
	3.3561	2.9003	3.2819	3.1468	3.3864	3.207	2.6368	3.6792	3.0479	2.9252	2.8711	3.2061	2.8387	3.1067	2.9413	3.0318
	2.883	2.9223	3.3663	2.7627	3.0087	2.851	2.8552	3.7008	2.8309	2.9559	3.2551	3.2809	2.7459	3.0298	3.4174	2.9902
	3.0262	3.0294	3.6218	3.1336	3.2409	3.2387	2.9617	3.3353	2.7704	3.0053	3.0743	3.4726	3.3257	2.8235	3.1074	2.7233
	2.7921	2.9021	3.5257	2.9536	2.9588	3.4454	3.0967	3.6775	3.177	3.1528	2.9631	2.8856	3.1036	3.2653	3.0274	2.8978
	2.9825	2.8966	3.0947	3.1581	3.2073	3.3087	2.9127	3.8076	2.8949	3.1992	3.0581	2.8756	2.9925	3.0246	3.3811	3.3152
	2.8849	2.9039	3.1195	2.9421	3.4459	3.3486	2.9497	3.3133	2.809	3.2441	3.0472	3.1859	3.1601	2.996	3.0558	3.1243
	2.9701	3.3482	3.2146	3.2058	3.2614	3.2074	2.8671	3.3886	2.8482	3.0803	2.7941	3.0267	3.215	2.9769	2.7824	3.149
	2.9207	2.7754	3.2668	2.9409	3.2461	3.1835	2.8146	3.3543	2.9595	3.046	3.3451	2.9124	2.7662	2.8204	2.8345	2.8473
	2.8513	2.9066	3.0914	2.8835	3.6158	3.1594	2.7303	3.6178	2.8626	3.0244	2.7556	3.4017	3.1826	2.8173	3.1434	2.8321
	3.2645	3.137	3.2917	3.1425	3.0521	3.2937	2.9274	3.5476	3.1459	3.0406	2.9804	3.0116	2.9977	3.0349	3.008	2.8821
	3.0141	3.0284	3.1666	2.9804	3.2948	3.5062	2.9443	3.5912	2.8193	2.9839	3.226	3.3556	3.1608	3.2626	3.0459	2.9913
	3.1077	2.888	3.5673	3.2177	3.56	3.0396	2.8561	2.9194	2.9975	3.2791	3.0332	2.9757	2.8083	2.8692	3.1387	3.0886
	3.3995	2.8187	3.8566	3.0395	3.7693	3.1698	2.7727	3.115	2.7725	3.1865	3.1295	3.1926	2.8979	2.9447	3.2508	3.1491
	3.1133	3.0502	3.4419	2.8392	3.2524	3.1536	3.2099	3.0895	3.4643	3.0588	3.2919	3.0395	3.3007	2.8283	2.8962	2.7598
	2.7824	3.5596	3.1418	2.9054	3.2076	3.2113	3.2369	3.439	3.0428	3.4785	3.2308	2.934	2.8769	3.1682	3.0579	2.9246
	3.0911	3.0661	2.9994	3.3986	3.466	3.3583	2.8495	3.5808	2.9465	3.2493	3.3721	2.9991	3.1288	2.9476	3.0591	2.9042
	3.0161	3.1124	3.0628	3.7795	2.9146	3.2898	3	3.8098	3.1509	3.3875	3.0895	3.4017	3.0889	3.0065	2.9093	2.9587
	2.8467	3.0088	3.3024	2.9974	3.8069	3.2197	2.7535	3.2265	3.1191	3.1757	3.0431	2.9495	2.8541	2.9569	2.8076	3.0358
	2.8615	2.7866	3.0105	3.492	3.5234	3.2286	3.168	3.2345	3.3181	3.062	3.1161	3.0835	2.9487	3.4103	3.1428	3.0694
	2.8138	3.5502	3.5013	3.0332	3.932	3.176	3.1024	3.5252	3.5148	2.9271	3.1866	3.1182	3.0625	3.0008	3.0104	3.0313
	2.86	3.2058	3.2685	3.2457	3.5241	2.8851	3.0141	3.5012	3.1761	2.9218	3.2472	3.0298	2.9003	3.2434	3.1588	2.9169
	2.8282	2.9624	3.8165	3.1624	3.8675	3.1738	3.12	3.2859	3.7178	3.6705	3.1351	2.9795	3.0611	3.1615	3.0401	3.0114
	3.0394	3.1023	3.6817	3.4486	3.8759	3.2472	3.1984	3.2768	3.1358	2.7884	3.3437	3.0069	2.8975	2.882	3.1382	3.1471
	3.1492	3.2589	3.6711	2.9151	3.2037	3.2569	2.8354	3.3968	3.0291	2.8856	2.9948	2.9924	2.7197	3.0735	3.0045	3.4135
	2.8415	3.1313	3.0187	3.2115	3.3043	3.4428	3.0339	3.2466	2.9661	3.0132	3.3418	3.2146	3.0505	3.114	3.2317	3.1184
	2.9772	3.1083	3.055	3.0651	3.8167	2.9936	3.2947	3.4706	2.9501	2.9186	2.9019	2.8967	2.8796	3.289	2.9548	3.3855
	2.9789	3.2224	3.8826	2.9858	3.6564	3.0623	2.9411	3.2824	2.9043	3.2933	2.9225	3.1997	3.0221	3.1728	3.1002	3.0622
	2.8578	2.7254	3.353	2.8701	3.4764	3.1143	3.0828	3.3519	3.029	2.9242	3.2702	3.0064	3.0282	3.0014	2.8566	2.922
	3.0053	3.0011	2.8705	3.1361	3.1741	3.3855	3.4748	3.3905	3.0139	3.0044	3.1958	2.9953	3.1129	3.0612	2.8814	3.3168
	2.8308	3.1967	2.8674	2.8281	3.033	3.3596	2.942	3.3378	2.8538	2.9269	3.0692	3.021	3.0503	3.1862	2.8113	3.1268
	3.109	2.9405	2.9042	3.0339	3.0845	3.2529	3.2627	3.3639	3.044	3.0467	2.8804	2.9839	3.0395	3.1749	2.9398	2.8152
	2.9478	2.9339	2.8616	3.5378	3.3355	3.9078	3.2551	3.2218	3.1169	2.8374	2.7906	2.8487	2.9024	3.0556	3.5185	2.9904
	2.8627	3.0168	2.804	3.2921	3.1404	3.6071	2.9952	2.873	2.9719	2.8077	2.8091	3.3228	3.1499	3.1703	2.9275	2.9143
	2.9278	3.0967	2.9073	3.1957	3.7443	3.2533	3.0299	3.4854	3.242	3.0203	3.3108	3.3237	3.1267	3.0063	3.1514	3.0469
	3.2736	3.1353	3.2467	2.8263	3.7414	3.6803	3.2178	3.058	2.9356	3.1884	2.9386	3.225	3.0157	2.9449	3.2397	3.0156
	2.9148	3.01	3.1144	2.9782	3.7881	3.473	3.0473	3.1526	3.3165	3.2346	3.0362	3.4025	2.8352	3.0487	3.0335	3.1414
	2.9974	2.8958	3.296	3.194	3.8932	3.7423	2.9233	3.2305	2.9236	3.0593	2.8714	3.2853	3.0697	2.938	3.1836	3.1367
	2.8264	2.9512	3.2504	2.9671	3.6189	3.1352	2.9645	3.0171	3.1489	2.8617	3.0121	2.8091	3.1317	2.892	3.1265	2.9523
	2.8707	2.8815	3.1374	2.825	3.332	3.1385	2.8699	2.8478	2.7085	3.3448	3.2886	2.9685	2.8509	3.1207	3.2926	2.8639
	2.7878	3.002	3.1223	2.8493	3.1282	3.316	2.9993	3.1545	2.7288	3.4875	3.1152	3.0887	2.9838	3.287	3.5187	3.0829
	3.0873	3.0292	3.2872	2.8311	3.0728	3.2904	2.9654	3.3971	3.2847	2.9331	3.6898	3.0365	3.2418	2.9862	3.1011	2.9405
	3.0238	2.9158	3.5742	2.8182	3.058	3.2894	3.0171	3.5694	2.8619	2.6863	3.1885	3.1339	2.9458	3.1075	3.1491	3.187
	2.8837	2.9037	3.4885	2.978	3.0333	2.9922	2.7859	3.6434	3.2527	2.7535	2.7778	3.3732	3.0459	3.3115	2.8728	3.1771
	2.9451	3.2371	3.8836	3.2395	3.1679	3.3335	3.2087	3.7058	3.2149	3.0775	2.8348	2.956	3.1319	3.0277	3.0563	2.7842
	3.0484	2.9913	4.0505	3.0316	4.1383	3.3593	3.0209	3.8326	2.9289	2.8708	2.9151	3.3061	2.9183	3.0612	3.0259	2.7586
	2.8651	2.8222	3.5348	2.9144	3.1391	3.3972	3.1998	3.424	3.0005	3.3097	3.264	3.0999	3.1547	3.1756	3.2544	3.0822
	2.717	3.3294	3.9317	2.8925	3.1045	3.4409	2.8592	3.4186	2.9248	2.8775	3.2456	3.1412	2.936	2.9987	3.0042	2.9008
	2.9404	2.8932	3.2486	2.851	3.6183	3.5252	2.9971	3.2964	3.2011	3.0945	2.8582	2.9322	2.831	2.9572	3.4837	2.7605
	2.7316	3.1976	3.2302	3.3472	3.3142	2.8615	2.9969	3.5166	3.0108	3.0348	3.0747	2.969	2.991	2.9132	3.0571	2.8756
	2.9108	2.9855	3.0824	3.0302	3.1962	3.5074	3.8799	3.8162	2.9242	2.8391	2.9988	3.1903	3.3204	3.0254	3.2989	3.183
	2.8811	2.8299	2.9717	2.963	3.8138	3.1747	3.2879	3.5581	2.846	2.8953	3.7071	2.9326	2.9217	3.0994	3.168	3.0663
	2.8445	2.9142	2.9893	2.8526	3.4003	3.3767	3.17	3.2859	2.7445	3.0219	3.8733	3.0347	3.084	2.9555	2.9982	3.1305
	2.9444	2.771	2.8929	3.1147	3.2962	3.2809	3.2872	3.5822	3.2683	3.4378	3.0397	3.0912	2.8984	2.8841	3.1867	2.8764
	3.1399	2.8166	2.971	2.9967	3.3466	3.3285	3.2767	3.7946	3.658	2.9384	2.962	3.2546	3.0744	3.0221	3.1625	2.9701
	2.9404	2.9033	2.9891	3.3983	3.4448	3.4052	3.6218	3.7561	2.8822	3.0306	2.9954	3.5269	2.8607	2.8578	3.1899	3.0036
	2.8091	3.227	2.8703	3.4166	3.4234	3.1769	4.0836	3.4562	3.106	2.9375	2.9064	2.8615	2.8488	2.8449	3.055	2.8264
	3.0117	3.069	3.3966	3.1305	3.8169	3.2307	3.4543	3.7607	2.9069	3.2016	2.921	3.0359	3.1594	3.0932	3.0412	3.1348
	2.9506	2.9314	3.2178	3.0677	3.3098	3.3685	3.453	3.8007	3.1027	3.0342	2.9284	2.8399	2.7139	2.9941	3.409	3.1018
	2.8019	2.9101	2.8354	2.9889	3.3071	3.2665	3.1911	3.9945	2.9825	3.1292	2.9635	2.9662	2.977	3.0649	3.0961	2.9558
	2.7559	3.247	3.011	3.1052	3.2773	3.2113	3.9637	3.4696	3.1731	3.0574	2.9603	2.9736	2.8253	3.2472	2.9011	2.8812
	2.9616	3.1449	2.836	3.202	4.158	3.2039	3.6726	3.8062	3.285	2.8445	3.7058	3.1461	2.8526	2.9244	2.984	3.0375
	2.899	3.4886	3.2033	3.1425	3.5608	3.4569	3.3581	3.5211	3.4581	3.3498	2.9955	3.1134	2.865	3.1334	3.0842	3.0189
	2.7934	2.8535	2.9349	3.8857	3.3242	3.2898	3.1918	4.2841	3.4135	3.1043	3.0341	2.9376	3.6298	2.7879	2.9504	2.9197
	2.9495	3.0722	3.1535	3.2397	3.7584	3.7634	3.3784	3.786	3.3822	2.978	3.0811	3.0622	3.0419	2.8441	3.0042	2.9919
	3.0072	3.0605	2.8165	3.05	3.1855	3.3287	3.5305	3.1524	2.7517	3.7042	2.9588	3.1517	2.9712	2.8621	2.8645	3.3362
	2.7703	2.8917	2.9808	3.6234	3.1346	3.3666	3.9472	3.2199	3.0595	3.1079	3.0443	2.8832	2.9502	3.0084	3.1235	3.0857
	2.8952	2.995	3.125	3.7815	3.3807	3.4774	3.1834	3.0774	2.8083	3.0313	3.0757	3.1672	3.5123	2.9902	3.0115	2.8811
	3.0509	2.8746	3.1633	3.1372	2.8335	3.2966	4.2463	3.1299	3.0761	3.0181	3.0543	3.104	3.2338	2.9694	2.7319	3.2069
	2.978	2.9685	2.8165	3.4635	3.2072	3.4854	3.8851	3.102	2.817	3.1876	3.0764	3.1172	2.9128	3.0805	2.9188	2.8335
	3.0786	3.0215	3.2278	3.0314	3.1962	3.5709	3.5824	3.1513	2.8807	3.3399	3.1265	3.0081	2.931	3.0352	3.0415	2.7637
	2.8907	2.8094	2.8717	2.8761	3.0945	3.5821	3.5337	2.9079	3.0063	2.9354	3.1019	2.9327	3.4519	2.8907	2.9701	3.0875
	2.9517	3.306	2.7942	3.061	2.9514	3.7725	3.3782	3.0144	3.1021	2.838	2.9453	3.234	3.0875	3.1076	3.0841	2.7333
	2.9369	3.2944	2.7177	3.0407	3.0586	3.4573	3.6128	3.2509	2.9352	3.0654	3.1244	2.9296	2.9025	3.1662	2.922	2.9273
	3.3884	3.1499	3.2532	3.6019	3.0821	3.173	3.5704	2.9965	3.0139	2.8661	3.1507	3.2156	3.0513	3.0172	3.0992	3.317
	2.9304	2.8628	3.0294	3.67	2.8485	3.5069	3.4061	3.1181	3.3825	2.8805	3.0531	3.3055	2.9144	2.8949	3.0154	3.1967
	2.9143	2.9278	2.8431	3.8917	3.2791	3.6014	3.9577	2.973	3.1414	2.9973	3.0729	2.8104	2.9798	3.0851	2.9068	3.1938
	2.8914	2.8443	3.1597	3.4428	2.9892	3.5338	3.3588	3.0199	3.0811	2.6394	3.0218	3.3223	2.8646	2.7986	2.8121	2.8156
	3.0855	3.4634	2.9337	3.4687	3.4969	3.533	3.423	2.9032	3.0545	3.0828	2.7613	3.384	2.9066	3.0576	3.3655	2.9945
	3.211	3.1326	2.7633	3.5017	3.4504	3.4782	3.7725	3.0978	2.8627	3.007	3.3329	3.536	2.7373	2.9292	2.8322	2.9528
	2.8439	3.28	2.9525	3.5962	3.9065	3.8062	3.8543	3.339	2.9162	3.1619	3.4059	3.0639	2.8277	2.9852	3.0705	2.9659
	2.8358	2.9415	3.1127	2.982	4.1076	3.4881	3.5054	3.1034	2.9956	3.3453	3.1262	3.1586	3.0357	3.1154	3.2458	3.3939
	3.1347	2.8766	3.0086	3.7169	3.7537	3.4324	3.4181	2.9889	3.0371	3.2216	2.9793	3.1568	3.1368	2.8735	2.7992	2.8901
	2.9963	3.2116	2.7532	3.1699	4.0872	3.7291	3.439	3.1305	2.9335	3.0173	3.0386	2.8324	2.966	3.148	2.8746	2.8218
	2.9716	3.3711	3.7667	3.4111	3.581	3.8175	3.5551	3.0354	2.9428	3.0582	2.9813	3.3156	2.87	2.7393	3.2467	2.8007
	3.0665	2.9654	2.8449	3.368	2.8455	3.6636	3.4961	3.126	2.9061	3.057	2.7798	3.2845	2.7998	3.0409	2.9852	2.8332
	3.2994	3.0582	3.0009	3.5546	3.0099	3.4909	3.4763	3.2158	2.9303	3.1286	3.2831	3.1938	2.9358	2.8269	2.8782	2.9169
	2.951	3.0776	3.4435	3.4672	3.0502	3.0484	3.5234	2.9365	2.9392	3.0034	3.2379	3.1058	2.9316	2.7943	2.9461	3.1197
	2.8491	2.896	2.876	3.2122	3.1781	2.8443	3.1438	3.413	3.1201	3.0577	3.0206	3.0352	3.1501	2.9019	2.986	3.0618
	2.7196	2.9845	2.9198	3.2073	3.1376	3.2539	3.4488	3.0614	2.9763	3.0366	3.0085	2.8448	2.8502	3.0171	2.9075	3.039
	3.0412	3.0328	2.9725	3.5129	3.3314	3.4155	3.571	3.1674	3.2157	3.339	3.067	3.0662	3.0554	2.8371	3.3033	3.1175
	2.771	3.287	3.0572	3.3103	3.2315	3.2221	3.6137	3.308	3.0806	3.1466	3.1705	3.3654	2.8936	2.9533	3.1834	2.7372
	2.8598	2.8454	3.4295	3.1336	3.4476	3.3956	3.5542	3.1022	3.2646	2.8627	3.0693	2.8757	2.9658	2.8597	3.5555	3.1543
	3.0479	2.8722	3.3592	3.6444	4.0958	3.7131	3.4723	3.287	3.0181	2.8057	3.2517	3.0207	2.8627	2.8482	3.3993	2.9929
	3.0983	3.2703	3.1515	3.7564	3.6723	3.7405	3.6545	3.3082	2.8785	3.2945	3.2961	3.1382	3.0384	2.7231	3.3505	3.0112
	2.8073	3.2528	2.9465	3.4533	3.7159	3.7041	3.5326	3.5468	3.0486	2.8716	3.1422	3.2577	2.9078	3.1546	3.512	2.8949
	2.7902	2.8851	3.0627	3.5144	3.2509	3.5761	3.4001	3.4561	3.2156	3.3817	2.7848	3.3012	3.0465	3.1649	3.0834	2.7365
	2.8223	3.0393	3.5274	3.7993	3.1136	3.3539	3.5043	3.1169	3.6963	4.0276	3.2777	3.1922	3.0434	2.972	3.4259	3.5523
	2.8837	3.102	3.0209	2.7905	3.1573	3.5763	3.7306	3.1659	3.5758	3.7817	3.442	3.1912	3.1634	2.9184	2.9783	3.0085
	2.9976	2.7673	2.9125	3.1667	3.2174	3.5756	3.6304	2.8492	3.048	3.0706	2.8372	2.966	3.3421	3.1592	3.2745	3.0001
	2.8131	3.1098	3.0522	2.9866	3.7571	3.5093	3.957	3.2259	3.1707	2.9908	3.2079	3.1998	2.931	2.9636	3.0582	3.2093
	3.0361	3.0805	2.9813	3.0743	4.1039	3.0024	3.8029	3.1882	2.843	3.0839	3.8849	3.0731	2.9325	2.8191	3.2432	2.9913
	3.1528	3.033	3.0635	2.9447	3.1949	3.0502	3.7561	3.1881	3.0421	2.8454	3.9532	3.5055	3.1007	3.0419	3.1968	2.9291
	2.8667	3.1551	3.0999	3.3272	3.7845	3.9739	3.3951	2.9131	2.8501	2.8195	3.0268	2.8344	3.1608	3.0711	3.091	3.1773
	2.9726	3.634	3.0523	3.5448	3.3858	3.8503	3.5745	3.2552	2.8608	2.9872	3.0472	3.4079	2.9714	3.1781	2.9871	3.0624
	3.1656	3.0377	3.0092	3.5093	4.0979	3.2223	3.8033	3.1807	2.9541	3.1552	2.8603	3.3755	2.9185	2.8453	2.9448	2.8583
	3.013	3.2305	3.0412	3.8264	3.3356	3.5647	3.9418	3.0658	2.8228	3.1827	2.7496	2.8084	3.1022	2.9035	3.3501	3.0003
	2.8674	2.9065	2.9708	3.1815	3.1925	3.1786	3.7737	3.1321	3.1099	2.9373	3.5431	3.0378	3.3483	2.9328	3.0787	3.0569
	2.7254	3.1131	2.8214	3.0207	2.9996	3.6592	3.3587	2.9807	3.3414	2.9152	3.2045	3.4164	3.2477	2.9527	3.9294	2.8066
	2.9117	3.1407	2.8016	3.0789	3.1048	3.0595	3.5868	2.8089	3.0926	2.9812	3.1087	2.9247	2.9468	2.9071	2.968	3.2459
	2.9908	3.0918	2.9764	2.9255	3.0528	3.4645	3.8261	2.8935	2.9443	2.917	3.1869	3.997	2.8892	2.9205	3.0317	2.9431
	3.0364	3.0837	2.8894	3.0411	3.5384	3.597	3.2813	2.9569	2.9295	2.9113	3.3692	2.9024	2.8693	2.7264	2.9336	2.8278
	3.1542	2.9776	2.9458	3.0756	3.1388	3.5647	3.7287	2.9469	3.7099	3.0543	3.0577	2.993	2.7195	2.9724	3.0869	2.76
	3.0882	2.8932	2.731	3.7214	3.3051	3.3223	3.8427	3.0043	3.0304	2.8404	3.1052	3.1328	2.9833	2.9972	3.1686	2.9914
	2.9472	3.0796	2.8229	3.557	3.0167	3.5326	3.6952	3.0732	2.8534	2.9757	2.9369	3.5489	3.0826	3.2437	3.0971	3.0782
	3.0308	3.5201	2.9396	3.0431	2.7753	3.7843	3.797	2.8288	3.0886	2.95	2.7668	2.9323	2.8635	2.9209	2.9142	2.9694
	2.7882	2.9745	2.7533	3.1708	3.2406	3.2192	3.3356	3.1666	2.8241	2.9834	2.9095	2.9052	2.8595	3.1232	2.9065	2.9614
	3.6154	2.8905	3.1178	3.1845	2.8158	4.0135	3.3762	3.2536	2.9107	3.2218	2.9779	3.2478	3.1843	3.1187	3.2485	2.8065
	2.9775	3.0334	2.8075	3.0125	3.0044	3.5654	3.6143	3	3.0244	3.1732	3.1123	3.0112	3.162	2.8632	3.1075	3.1227
	3.2469	3.0637	3.0471	3.4389	2.984	3.4735	3.1293	2.6716	3.1595	2.9758	2.8758	2.899	2.9522	2.8684	3.1414	2.9378
	3.1408	3.0608	2.8793	4.0873	2.9919	3.703	3.7313	2.959	3.022	3.3138	2.9878	2.9096	3.3798	2.8459	2.9764	3.1126
	2.9586	3.0034	2.938	2.818	2.9028	3.5506	3.1652	3.0157	3.2663	3.1552	3.1329	3.0531	2.7847	2.8283	3.0623	2.8152
	2.8714	2.9563	2.8015	3.7069	3.212	3.7765	3.519	3.2495	3.3346	3.1294	3.0359	2.9401	3.1098	3.0521	3.0348	2.9379
	2.8213	3.4073	2.7173	3.2373	3.1352	3.8262	3.5404	2.8045	3.0373	3.1775	3.1229	3.2071	2.9664	2.8431	2.9396	2.6759
	3.0582	3.3418	2.9697	3.7115	3.0335	3.4535	3.9909	2.8505	3.2466	3.1172	3.7388	2.9801	3.128	3.308	2.9653	2.9209
	2.9044	3.4122	3.0392	3.9938	3.1518	3.6268	3.4456	2.9195	3.4189	2.8601	2.9454	2.8945	3.0836	2.8974	3.2356	2.937
	3.0881	2.8479	3.0434	3.8888	2.8864	3.4012	3.8064	3.0379	3.0576	3.3644	3.24	2.9171	3.201	3.2868	2.8604	3.0715
	3.1258	3.1703	3.0396	4.6192	3.0614	3.3832	3.5156	2.7619	3.3224	3.1062	3.0001	3.121	3.005	2.8967	3.0961	2.7209
	2.8871	2.8687	3.603	3.6108	3.1513	3.1796	3.1705	2.7808	2.9885	3.1343	3.4701	2.9005	3.1452	2.874	2.7348	2.8651
	2.9446	2.9657	3.0186	3.3268	3.2858	3.2978	2.8298	2.9038	2.846	3.6964	3.416	3.0551	3.1862	3.2024	2.9245	2.9908
	3.4186	3.1107	3.1087	3.5742	2.8107	3.479	3.3909	3.0357	2.8433	3.1395	3.0683	3.3683	2.9564	3.0283	3.0083	3.2935
	3.1277	3.4104	3.1511	3.2674	3.4975	3.6764	3.7649	2.9157	3.0256	2.8171	2.862	2.8657	2.8115	2.8412	2.9102	2.9708
	2.9085	3.1089	3.6487	3.2616	2.8911	3.6274	2.9802	3.011	2.829	2.9927	2.8218	2.9141	2.878	2.9966	3.0486	2.782
	3.0261	2.9272	2.9054	2.966	3.3943	3.3597	3.8786	3.1465	2.9239	3.72	3.0996	3.1467	2.8583	2.8741	3.1127	2.8693
	3.385	3.2369	2.8848	2.8407	3.1468	4.2036	3.6585	3.499	2.9411	2.9833	3.0575	3.0558	2.9936	2.9862	2.8364	2.9902
	2.9752	3.2224	2.8752	3.5697	3.3543	3.5742	3.78	3.3576	2.7223	3.097	3.0589	3.0027	2.9225	2.7058	2.9446	3.0627
	3.0153	2.9424	3.1399	2.8455	3.3625	3.1668	3.888	3.5971	2.8296	3.2052	2.9393	2.8659	2.9987	3.0131	3.0543	2.9621
	3.1495	3.0692	2.9966	2.6401	3.3554	3.3345	3.6964	3.4054	2.8593	3.614	2.8661	2.9392	3.0567	2.8561	3.1824	2.8304
	3.3983	3.3018	2.9448	2.9004	3.3331	3.8101	3.6339	3.1535	2.8097	3.5411	2.945	3.0649	2.9576	2.9709	3.0752	2.9782
	3.5696	3.0001	2.8785	3.2741	3.1609	3.5393	4.076	3.0057	2.9744	3.1883	3.6744	3.0899	3.1457	3.1753	3.0543	2.8393
	3.402	3.0402	2.8524	2.7528	3.0032	3.9361	3.5727	3.0276	2.7064	3.0106	3.5773	2.9483	3.1676	3.0305	3.0848	2.9933
	3.8459	3.6055	2.9312	2.9048	3.1429	4.1016	3.5925	3.4094	2.789	3.2657	3.061	3.0766	2.8629	2.969	2.9291	2.9786
	3.2052	3.2133	2.9368	2.9338	3.2733	3.7043	3.246	3.5063	3.2056	3.425	3.1303	2.9033	2.7875	3.0579	3.1299	2.9269
	3.0967	3.0129	3.1259	3.1099	3.0967	3.6974	3.3347	3.5348	2.8151	2.8502	2.8673	2.9258	3.0832	2.894	2.9503	2.892
	2.9066	3.0011	2.899	3.0684	2.9854	4.0195	3.7695	3.4839	2.7243	3.8121	3.0258	2.9536	2.7389	3.0293	3.1329	2.7841
	3.1255	3.0354	2.7566	3.2563	3.2135	3.4912	3.464	3.3762	3.0525	3.3726	2.9351	3.188	2.8938	3.0844	3.1754	3.1597
	2.9195	3.0971	2.8554	3.3098	3.2307	3.6872	3.2366	3.265	3.1273	3.2952	2.8905	3.4008	2.9674	2.9529	3.1212	3.2125
	2.8699	3.3972	3.1663	3.1324	3.2222	4.7539	3.2268	3.2883	2.8588	3.2605	2.9119	2.8688	2.8993	3.0458	3.1048	3.0087
	2.787	3.002	3.3539	3.2079	3.1302	4.1905	3.5632	3.0828	3.1361	3.3822	2.9431	3.161	2.7643	2.9435	2.8466	2.997
	2.9887	3.1349	3.0003	2.8207	3.1757	3.6063	3.1024	3.0085	2.9766	3.0308	3.0656	3.3499	3.1742	3.3311	3.0027	2.7909
	2.6974	3.0479	3.2545	3.3786	3.2189	3.6255	2.7058	3.2336	3.3085	3.3054	2.8369	3.2103	3.0108	2.978	2.7732	3.1506
	2.8614	3.3616	3.1184	3.5678	2.9947	4.0013	3.0796	3.2149	3.5039	2.9305	3.0697	2.7817	3.42	3.2434	2.9775	2.8031
	3.1496	2.8629	3.2497	3.2503	3.4001	3.8492	3.0287	2.9415	2.73	3.0296	3.2011	3.5142	2.8622	3.0167	3.2424	3.1426
	2.8131	3.5098	3.652	3.9842	2.9436	3.8876	2.7992	3.1517	3.1935	2.8415	3.0757	3.0476	2.9973	3.2426	2.9554	2.9188
	2.9429	3.2276	3.1744	3.0385	3.5144	3.5096	2.991	3.381	3.1205	3.1766	3.1278	3.1761	3.0309	2.8338	2.8753	2.8845
	2.9292	3.0311	2.9193	2.8826	3.2036	3.521	2.8245	3.2443	3.005	2.7667	3.3356	3.222	3.1184	2.8263	2.8815	3.0007
	2.704	2.7638	3.3305	3.3621	3.0411	4.0972	2.9786	3.1324	2.8123	2.9279	3.1848	3.0003	3.0122	2.9334	3.131	2.9833
	2.857	3.0426	4.1072	3.1848	3.3048	3.8784	3.0168	3.6326	2.921	2.7937	3.2089	2.9691	2.9891	3.0307	3.1418	2.8856
	3.0307	3.0848	3.6886	3.107	3.2247	3.7759	2.7089	3.5671	2.8797	2.9612	3.1589	3.0455	2.8624	2.845	3.1878	3.0471
	2.8037	2.7869	3.5421	2.8958	3.4975	3.4416	2.9895	3.7417	2.9739	3.2205	3.1052	2.8289	2.9208	3.2631	3.1788	2.8743
	3.0002	2.9873	3.8932	2.9618	3.127	3.634	3.1336	3.3639	3.0292	2.948	3.0382	3.0244	2.8786	2.9804	2.866	2.7649
	2.8908	2.8835	2.8632	3.0481	3.019	3.8211	2.9038	3.3897	2.8482	3.1082	2.8544	3.1683	3.017	2.8361	2.9511	2.8134
	3.3966	2.9474	3.211	3.2902	2.9695	3.2953	3.0225	3.3316	2.9358	3.1866	3.0568	3.0722	3.1373	3.2023	2.9895	2.832
	3.2861	2.9635	3.0572	2.8633	3.3192	4.1172	3.293	3.1458	3.1535	2.8812	2.9797	2.9698	3.0545	3.0027	3.3667	2.9781
	2.7559	3.0801	3.0297	3.3183	3.1778	3.6638	2.9916	3.2857	3.0584	3.2246	2.8901	2.8794	3.2663	3.0318	3.3242	2.7779
	2.7841	3.1632	3.261	3.1692	3.232	3.8353	2.8434	3.2634	2.8225	2.876	3.3512	2.8281	2.8283	3.1136	3.0817	2.7271
	2.9825	3.0723	3.3034	3.0259	2.951	3.6499	2.9072	3.063	2.8034	2.7902	2.8105	2.8002	3.1431	2.9222	3.0323	2.8468
	3.2069	2.9126	2.96	3.1295	3.4775	3.8352	3.0671	3.6519	3.0031	3.0012	2.7592	3.1195	2.7227	2.9206	2.8316	2.9466
	2.9415	2.9799	3.4554	2.9717	3.1864	3.883	2.9683	3.1798	2.7456	3.0683	3.0531	2.9208	2.8939	2.8445	3.1405	2.8382
	3.1312	2.9713	3.3839	2.9709	3.3478	4.0625	3.0513	3.3928	2.9259	2.8354	2.9083	3.1455	3.108	2.9095	3.1658	3.136
	3.0738	3.0016	3.6503	2.9216	3.0214	3.9751	2.8665	3.0956	2.8469	2.9822	2.8758	3.0373	2.9917	3.0193	3.1281	2.795
	3.0183	2.9292	3.0863	3.032	3.336	3.9175	2.877	3.4318	2.8523	2.875	3.0086	3.0885	3.0354	2.9042	3.0139	2.7982
	3.0311	2.8537	3.5524	3.5123	3.6398	3.3272	2.832	3.2293	2.8196	3.1712	2.7975	3.2885	2.8461	2.8807	2.8592	2.7303
	3.4805	3.1456	2.966	3.3226	3.2614	3.7048	2.9378	3.6803	2.9207	2.8567	2.9816	3.1355	3.0459	2.7247	3.4047	3.0284
	2.9703	3.1315	3.3203	3.1983	2.9451	3.7459	3.0366	3.4913	2.8372	3.0546	3.7102	3.1081	2.8858	3.0827	2.9328	2.87
	3.1734	2.9789	3.0387	3.4092	2.8829	4.5987	2.8235	2.8619	2.9347	3.1358	3.1367	3.0091	3.0687	2.9482	3.001	2.8447
	3.0776	2.8448	3.3533	3.2604	2.8504	4.3284	2.8662	3.0118	3.3015	3.3587	2.8155	2.7762	3.2298	3.0054	2.8867	2.8302
	2.9053	3.0888	3.724	3.2009	2.8027	3.9806	3.0995	3.2327	2.7735	3.3407	3.291	2.9055	3.2586	3.2836	2.9159	2.998
	2.7915	3.1263	3.3893	3.2986	2.979	3.8448	2.8214	3.0757	3.2415	2.9821	3.2126	2.9868	2.9424	2.9784	2.9343	2.8763
	2.9069	3.2829	3.5838	3.4618	3.05	4.3162	2.7822	2.9171	2.8307	2.9222	2.8164	3.0356	3.0939	3.2714	2.712	2.9241
	2.8953	2.8381	2.8897	4.0141	3.5398	3.6637	3.1684	2.9315	2.9768	3.1309	3.0932	3.1351	2.8495	2.7774	3.021	2.918
	2.7491	2.8381	3.0577	3.4986	3.0383	3.5501	3.1096	2.9549	3.2158	3.3231	3.2032	3.112	2.8469	2.835	2.8362	2.9376
	2.7797	3.0826	3.2547	3.0951	3.4007	4.0851	2.9559	3.2281	3.1286	2.8565	3.1786	3.3683	3.0447	2.9393	2.8813	2.8176
	3.025	2.7077	3.4335	2.9623	3.2707	3.8447	3.5434	2.9484	2.97	2.9234	3.0807	3.2507	3.0159	2.9789	2.9147	2.8902
	3.1139	3.2149	2.8497	3.2259	3.0389	3.7484	3.1087	2.965	3.2752	2.935	2.8719	3.0245	2.7521	3.1592	2.8066	2.8705
	2.836	3.1708	3.1738	3.272	3.1734	3.6869	2.8838	2.9685	3.0224	3.158	3.1079	3.1526	3.0075	2.9898	3.4515	3.0054
	3.0474	2.879	2.7471	3.691	3.1469	3.3903	3.0556	2.993	3.022	2.9432	3.2209	3.4038	2.9953	2.8765	3.0835	3.0246
	2.7354	2.9883	3.2462	4.4699	2.9665	3.9302	3.5808	3.1137	2.8888	3.0901	2.8824	3.0585	3.1259	3.0633	2.824	2.9672
	3.0285	2.9592	2.949	3.1251	3.6142	3.7303	3.4555	3.0538	2.9929	2.765	3.1044	3.4742	2.8543	3.0618	2.8438	2.9211
	2.9135	2.8078	2.8778	2.9331	3.791	3.351	3.6097	3.2668	2.9358	2.8403	2.9894	3.0121	2.8546	3.0429	2.8973	2.9156
	2.8084	2.8263	2.9393	3.7482	2.9607	3.5632	3.3052	3.1249	3.05	2.8509	3.1534	3.1509	2.9818	2.9138	2.9543	2.7701
	2.7861	3.1014	2.7876	3.053	2.9937	3.5512	3.3785	3.1928	3.1749	3.2784	2.9495	3.0622	2.9459	3.2918	3.1869	2.9133
	2.9613	2.7921	3.0602	3.2265	3.0623	3.727	3.6601	3.0431	3.2205	3.2297	3.2221	2.9348	2.9867	2.7556	2.9667	2.9119
	2.9001	2.9632	2.9429	3.176	3.0549	3.7093	3.2498	3.0655	3.2733	3.0785	3.1646	3.1488	2.8062	2.9871	3.0191	2.8035
	2.9912	2.8382	3.0229	3.4567	2.9764	3.441	3.2793	3.3563	2.9735	3.0255	3.1916	3.2334	3.0107	2.9516	2.8783	2.8455
	3.0428	2.7948	2.846	3.0134	3.1006	3.5311	3.2856	3.056	2.8369	3.0824	3.032	2.8881	2.9047	2.9914	3.2447	2.7275
	3.2524	2.8068	2.8807	3.2791	2.9751	4.0949	4.0911	3.1029	3.5944	2.6864	3.0019	2.9787	2.8804	3.5194	2.9372	2.8031
	2.9612	2.8974	3.1162	3.078	2.7631	3.8261	3.2722	3.3701	3.0079	2.9363	3.2521	3.1887	2.841	2.9096	3.582	2.9995
	4.5555	2.893	3.208	2.9382	2.8284	3.4174	3.3435	3.3715	3.0382	2.7893	2.8758	2.8607	3.0718	2.8858	3.2708	3.1231
	3.7749	2.9773	2.7885	3.119	3.112	3.3322	3.0099	3.2216	3.0859	3.6154	2.9848	3.4676	3.1045	3.0622	2.9883	2.8072
	3.2036	2.9441	3.3846	3.1572	2.8809	3.2109	3.5158	3.4396	3.2453	3.0855	3.584	3.4311	2.8502	3.17	2.7737	2.9552
	2.9724	3.1927	3.0628	3.0751	3.3187	3.9084	3.122	3.3373	3.0202	3.4213	3.0729	3.3964	2.9708	2.7649	3.0071	2.8029
	3.4455	3.3613	3.0362	3.0336	3.4157	4.1552	2.9507	3.3007	2.8666	3.1655	3.2057	3.051	2.7821	2.8925	3.1914	2.8698
	3.0592	3.2701	3.2847	3.2858	2.9995	3.8399	3.4535	3.0922	3.319	3.4009	3.1878	3.1701	2.781	3.5262	3.1732	2.9995
	3.0101	2.8274	3.0711	2.9043	3.0549	4.0503	3.2517	3.4717	2.8305	3.222	3.742	2.9418	2.8788	2.9656	3.1609	3.033
	2.8343	2.9917	3.0883	2.9457	3.2156	3.5182	2.9892	3.4063	3.0119	3.2713	3.0609	3.2438	2.6973	2.854	2.7715	3.0097
	3.1	3.3076	3.0573	3.3888	2.8292	4.4549	2.916	3.8621	2.8045	2.9162	3.5145	3.1493	2.8286	2.8365	3.167	2.8083
	2.9257	2.847	3.0848	2.9975	3.3064	3.8696	3.003	3.2964	3.0197	3.2865	3.3384	3.2356	2.7852	2.9283	3.0733	2.9141
	3.0425	3.4658	3.351	2.9569	2.969	3.9169	3.0477	3.6334	3.2062	2.8742	2.9759	3.197	3.0728	3.0505	2.92	2.7686
	3.1294	3.0318	3.099	2.8	3.2158	4.0541	2.9662	3.5769	3.1325	3.1752	2.9818	3.2453	2.8183	2.8908	2.9618	2.9775
	2.776	2.924	2.8389	2.9189	3.1031	3.8382	3.5255	3.6769	2.9913	2.8866	3.1402	2.8836	3.0639	3.0547	2.9374	2.7937
	2.9837	2.9996	3.1159	3.5257	2.8176	4.2665	3.5919	3.0991	3.1815	3.5538	3.2652	3.0644	2.7773	3.051	2.8065	2.8707
	3.01	3.079	2.8751	2.967	3.0447	4.0911	3.428	3.1764	3.6478	2.848	3.0079	3.1447	3.1487	2.7876	2.9908	2.8741
	2.7994	3.3451	2.8771	2.8592	3.3623	4.1291	3.4332	3.5389	3.0795	3.196	3.0183	3.1016	3.0718	2.9825	3.0631	2.8806
	2.826	3.1537	2.9718	2.9888	3.5129	3.3168	3.7608	3.3206	3.0166	2.9932	3.2207	2.9568	3.0836	2.751	2.963	2.8113
	2.856	2.879	3.1382	2.7651	3.5763	3.6307	3.6905	3.478	3.7245	3.7967	2.9265	2.8732	2.993	3.0188	3.5039	2.7607
	3.1496	2.802	2.7416	2.9262	3.588	4.1569	4.1366	3.4979	3.3363	2.9981	3.0493	2.8704	3.1989	3.4856	2.9988	2.9187
	2.8802	2.7452	3.2003	3.0727	3.47	3.6211	3.7454	3.7596	2.9538	3.092	3.3123	3.0363	2.8258	2.9654	3.1718	2.9034
	2.9478	3.0563	2.8905	2.7203	3.591	3.7284	3.329	3.3527	3.4062	2.8362	3.0471	3.3336	2.9338	3.1031	3.0609	2.7132
	3.2602	2.9777	2.9757	2.9676	3.5732	3.7094	3.6312	3.8565	3.2596	3.0126	2.9954	3.3188	2.964	2.9621	2.952	2.763
	2.8754	2.9845	2.8305	3.1191	3.2265	3.4439	3.2171	3.6907	3.1186	2.8122	3.0137	3.1853	3.1649	2.9002	2.9453	2.8659
	2.8485	2.9299	3.1719	3.0317	3.1606	3.8191	3.4476	3.7652	3.8378	3.0997	3.0342	2.8857	3.2523	3.0538	3.111	2.8626
	2.7047	2.9523	3.1468	2.9519	3.4209	3.4489	3.3425	3.3641	4.1905	2.842	2.8547	3.2758	2.984	2.8366	3.2852	2.948
	2.8586	2.9105	2.8547	2.9552	3.4689	3.7348	3.3435	3.6977	3.2434	3.0767	3.9236	2.8843	3.0514	2.8512	2.9708	3.0734
	2.8074	3.1092	2.6886	2.8698	3.3585	3.7266	3.4188	3.5822	3.0576	3.1982	3.0497	3.1011	3.305	2.6801	2.7971	2.87
	2.9006	2.9564	2.8732	2.954	3.2073	3.3264	3.3054	3.3967	3.0679	3.1495	2.851	2.9707	3.0073	3.0166	2.8634	3.0144
	2.9732	2.7796	2.7802	2.8084	3.2698	3.7798	3.6178	3.563	2.8176	2.7959	2.9515	3.4989	2.968	3.1235	2.9776	2.9128
	3.3706	2.7801	2.778	2.8912	2.9588	3.4929	3.8575	3.6568	3.1731	2.8937	3.0946	2.8616	2.8419	3.0143	2.8807	2.8903
	2.9264	2.8704	3.0824	2.8444	2.8618	3.7985	3.697	3.4723	3.266	3.0159	3.0496	3.0866	2.9931	2.6882	3.0212	3.148
	3.2465	3.1767	3.1613	2.7576	2.8534	3.9173	3.5552	3.3491	2.9873	3.0909	3.0689	2.9068	2.9754	3.0563	3.1145	2.7376
	2.9059	3.1579	2.7979	3.0648	2.8385	3.8659	4.0427	3.6492	3.4524	2.8122	2.9477	2.9339	3.0836	2.9709	3.1864	2.8782
	2.8815	3.1769	2.7881	3.0615	2.8083	3.2777	3.8982	3.2375	3.4867	3.1363	3.0353	3.0123	2.7746	3.1136	3.1371	2.762
	3.0052	3.0522	3.0109	2.7782	3.4276	3.5303	3.8108	3.3264	3.0321	2.8532	2.9191	2.8505	3.0001	2.9459	2.8479	2.9374
	2.8391	3.2299	2.7513	3.167	3.0334	3.9811	3.7975	3.6257	3.1227	3.0095	3.2295	3.5011	2.8814	3.0257	2.8569	3.0099
	2.8315	3.6817	2.8485	2.8987	3.0552	3.6272	3.6023	3.4805	3.0836	3.0405	3.1712	3.3548	2.8456	2.8928	2.8203	2.9183
	3.0701	3.1816	2.9019	3.1299	2.9065	3.651	3.67	3.4369	3.2184	2.7928	3.296	3.0716	2.9609	2.9065	2.9378	2.7723
	2.8853	2.9025	3.1867	3.0516	2.9666	3.5449	3.7262	3.6188	3.0232	3.1904	3.0431	3.7939	2.8524	3.1295	3.1529	2.8202
	2.763	3.0408	2.9661	3.2022	3.044	3.6806	3.7987	3.6757	3.1433	3.1276	3.0014	3.0174	3.0243	2.9613	2.86	2.6774
	2.8984	2.7648	3.2953	3.0259	3.0638	3.6659	3.1842	3.2956	2.955	2.8641	2.9194	3.3366	3.0114	3.2325	3.1874	3.0555
	2.938	2.8782	2.8391	2.9778	2.9088	3.766	3.9219	3.1736	3.4722	2.9485	3.1773	3.1185	2.7499	3.0029	2.9613	2.7718
	2.8273	2.9412	3.1223	3.1627	2.8785	3.6661	3.8504	3.4884	3.0076	2.8995	3.293	3.0805	2.8659	3.1187	3.3549	3.0888
	3.167	2.7222	2.7039	3.2749	3.0725	3.8629	3.6554	3.2319	2.864	3.1061	3.0345	2.8291	2.7916	2.7721	3.07	3.093
	2.923	3.012	3.0799	3.3042	3.2881	3.6222	3.5882	3.337	2.9709	3.1139	3.5372	3.5856	2.8604	2.8369	3.1461	2.8006
	2.9776	2.9134	2.8095	2.9832	3.0457	3.4412	3.4397	3.193	2.8963	3.232	2.9514	3.1048	3.1808	2.8782	2.9372	2.76
	3.1139	2.8802	2.8046	3.4579	3.0282	3.5126	3.5708	3.2583	3.0146	3.8553	3.3788	3.258	2.9083	2.9067	2.8694	3.0283
	2.9214	2.8806	2.8601	2.7751	3.0082	3.4529	3.7553	3.5375	3.0432	3.0475	3.2594	2.8175	2.9094	2.8542	2.9447	2.8652
	2.8748	3.1768	3.1017	2.8619	3.5821	3.7101	3.9765	3.4298	3.2345	3.0036	3.4985	2.9756	3.0524	2.9923	3.0621	2.9304
	2.8272	3.003	2.8953	2.8438	3.1845	3.5952	4.0682	3.3066	3.1319	2.9591	3.3025	3.3736	3.3022	3.1967	3.0764	3.3135
	2.8773	2.7392	2.9235	2.9762	3.081	3.814	3.8209	3.6895	3.2756	3.119	4.2027	2.8919	2.8993	2.8263	3.194	2.9542
	3.1346	3.12	3.0105	3.022	3.4649	4.0579	3.7174	3.5111	3.0669	3.1706	3.3811	2.9622	2.8116	2.9439	2.9312	3.0245
	2.8598	3.1102	2.8204	3.0832	3.198	3.5506	3.8068	3.3249	3.0218	3.0042	3.222	3.0817	2.78	3.0852	2.9578	2.8542
	3.0549	2.9035	2.9342	2.8763	3.0089	3.6459	3.7715	3.411	2.9366	2.7739	3.5251	3.4421	2.9277	2.9184	3.1199	2.8958
	2.9406	2.7777	2.9202	2.9938	3.2493	3.5521	3.4672	3.7499	2.9828	3.0275	3.4392	3.0421	2.9875	2.9916	3.2326	2.8707
	2.747	3.2583	3.0839	2.765	3.2139	4.107	3.7596	3.6391	2.841	3.0593	3.3913	2.9841	2.8806	3.498	3.131	2.9184
	3.154	2.9789	2.9149	2.8986	3.609	3.8455	4.1791	3.4204	3.1738	3.3256	3.4117	3.0948	2.8912	3.0551	2.839	2.974
	2.8704	2.7525	2.9356	2.702	3.6942	3.4774	3.4287	3.8053	2.8528	2.9852	3.7202	3.056	3.2148	3.0339	2.8285	2.7444
	3.0942	2.9568	2.9983	2.7507	3.0735	3.9684	3.7788	3.744	3.3315	3.0911	2.9729	3.0681	2.9401	2.937	3.0241	2.9615
	2.9977	2.8407	2.8897	2.7023	3.0471	4.0387	3.525	3.435	3.1394	3.0772	2.9882	3.5459	2.8633	3.0549	3.1362	2.915
	3.4774	2.9655	2.6953	2.9766	3.1563	4.7808	3.2546	3.4808	2.9034	3.1405	2.993	3.3004	2.836	3.0255	3.1119	2.7936
	3.1091	3.0491	2.921	2.9997	2.9714	3.824	3.5723	3.8164	3.6487	3.0922	3.6107	2.9754	3.203	3.3541	3.374	2.9509
	2.8524	3.2173	3.2293	3.1908	3.0982	3.8409	3.6424	3.6234	3.334	3.1524	3.4205	2.9207	2.7042	3.1677	2.9316	2.7874
	2.7927	3.1101	2.8081	2.7787	3.0254	4.7956	4.1961	2.9479	3.1461	3.2847	3.3701	2.852	3.0191	3.0025	2.915	2.6918
	2.9306	3.1851	3.0454	3.2041	3.1544	3.7931	3.242	3.8635	3.2554	3.1392	3.762	2.9957	2.7777	3.0536	2.8659	2.8277
	3.0417	2.8915	2.7342	2.8084	3.4086	3.5497	3.4405	3.664	3.01	3.0679	3.0978	4.0919	2.8504	2.9231	2.9287	2.8567
	2.9057	3.141	2.9571	2.8396	3.3526	3.7201	3.5264	3.2751	3.0025	2.9745	3.1533	3.0164	2.9825	3.2818	2.9563	2.8692
	2.8609	2.9308	2.7907	2.804	3.4328	3.5606	3.4819	3.6433	3.0951	2.9482	3.3833	3.0563	2.9959	3.0101	3.2019	2.9017
	3.0218	2.8646	2.9454	2.8679	3.3283	4.0461	3.2513	3.3408	2.9617	2.9696	3.0416	3.1064	2.872	2.8727	2.8662	2.668
	2.8133	2.9161	3.0647	2.8687	2.9115	3.888	3.5049	3.5567	3.2294	2.8047	3.2904	3.1297	2.8371	2.8306	2.9397	3.1817
	3.2421	2.9255	2.8948	2.9489	3.4156	4.4313	3.6813	3.4668	3.1104	2.9628	3.6991	2.8862	2.9663	3.3507	2.9083	2.7539
	2.78	2.9637	2.7218	2.8247	3.1335	4.4995	3.6072	3.464	3.0019	3.0522	3.9347	2.8672	3.075	2.8166	3.1078	2.7576
	2.9681	3.2734	2.8186	2.9134	3.1003	3.9607	3.3928	3.0828	3.3115	2.6789	3.9083	3.0083	3.1534	3.1487	3.0497	2.8441
	3.0046	2.9162	2.947	3.1358	3.1487	3.5379	3.4402	3.3898	2.8848	3.0709	3.6282	3.0527	2.7541	2.8509	3.2027	3.002
	2.994	2.8183	2.7533	3.0326	3.0356	4.3779	3.5543	3.5398	3.5271	2.9756	3.1768	3.1869	2.9131	2.8586	3.0095	2.8041
	2.8874	3.2837	2.721	3.1864	3.08	3.5066	3.3691	4.4389	3.101	2.9955	3.2706	3.1548	2.8929	2.8968	3.0005	2.7599
	2.8865	2.9045	2.8568	2.8989	3.6162	4.0181	3.5801	3.5229	2.945	3.1879	2.9568	3.4079	2.8648	2.7678	3.0059	3.0501
	2.9147	2.8452	2.9417	2.7564	3.243	3.905	3.6721	3.66	2.9844	3.0339	3.1209	2.8045	3.0456	3.0775	3.1337	3.2102
	3.0496	3.0388	2.8582	2.8778	3.322	3.9963	3.7337	4.041	3.3173	2.9602	3.5448	3.6158	3.0807	3.0621	2.9311	2.823
	2.9147	3.0047	2.8642	2.9446	3.3232	4.7226	3.9459	3.2898	3.4681	2.9856	3.2456	3.2718	2.7303	3.1638	3.0397	2.7737
	3.0901	2.9422	2.7889	2.9845	3.1544	4.9969	3.8896	3.7081	3.1748	2.9928	3.1058	4.1274	2.8385	2.9743	2.959	2.7695
	3.0244	2.9979	2.9974	3.1757	3.2168	3.5829	3.654	3.6124	3.1937	2.9806	3.088	3.2532	2.9253	3.1661	2.8738	3.0509
	3.2562	2.9401	2.9689	2.9654	3.3632	3.7022	3.844	3.5664	2.8629	3.0295	3.1254	3.1236	2.8864	2.9951	2.8492	2.8313
	2.7906	2.8397	3.2869	3.203	3.389	3.4745	3.2898	3.3037	2.9541	2.7668	3.2663	3.0941	2.8807	3.0176	2.9913	2.8798
	2.9759	2.7791	2.9303	3.1012	2.9373	3.4099	3.6207	3.1176	2.9013	3.6738	3.2986	3.1587	2.9274	2.9422	3.0394	2.906
	3.6188	2.7906	2.9158	3.1757	3.0691	3.5502	3.5354	3.0659	2.8936	2.8509	3.9227	2.9524	2.9059	3.1727	2.8329	3.0529
	2.9926	3.0758	3.0882	2.8591	3.1685	3.2146	2.9856	3.0894	2.9896	2.8606	2.9307	2.9385	2.9856	2.9992	2.9224	3.0495
	2.9414	3.1741	3.0242	2.9796	3.2746	3.3992	3.5374	3.8752	3.0723	3.0997	3.0196	3.0726	3.4622	3.1408	2.9679	3.0625
	3.1552	2.71	2.7996	2.8781	3.2602	3.1746	3.4207	3.3083	3.2496	2.9768	3.8721	2.8552	2.9353	3.0622	2.8189	2.6895
	2.8211	2.9876	2.7825	2.9978	3.2377	3.8791	3.6811	2.9526	3.5224	2.9518	3.9436	3.12	2.936	2.9844	3.0155	2.8244
	2.9047	2.9691	3.2311	3.2823	3.179	3.4316	3.6176	3.3493	2.9483	3.1781	3.059	3.2842	2.9124	2.8875	2.7369	3.0211
	2.9249	2.9314	2.8825	2.9582	3.0723	3.6294	3.4721	3.3147	2.8854	2.8819	2.9662	3.058	2.9131	3.2082	2.9659	2.8939
	2.831	2.9883	2.8501	2.9455	3.1648	3.4089	3.6473	3.5305	2.9103	2.9257	3.2716	3.1829	2.8351	2.8848	2.8495	2.7231
	2.8996	3.0751	2.7736	2.8036	3.0252	3.0943	3.0005	3.7025	2.9694	2.9051	3.4701	3.0529	2.8482	3.0162	2.9597	2.9326
	3.0505	3.1497	2.7543	3.2252	2.8872	3.5996	3.5035	3.5694	3.2683	2.954	3.4719	3.1302	2.944	3.3329	2.8141	2.7919
	3.2035	3.6357	2.9416	3.0489	3.1772	3.8525	3.392	3.5746	2.9955	2.9898	3.4115	2.9855	2.8624	2.9702	3.0173	2.7685
	2.9708	2.9971	2.8633	3.0325	2.958	3.8572	3.4144	3.4736	2.9822	3.8658	3.768	2.8601	3.1379	2.8852	3.0058	2.9013
	2.8925	2.823	3.0015	2.9846	3.3406	3.6639	3.6719	3.7553	3.0027	2.9599	3.7707	3.0702	2.8612	3.0491	3.0082	2.8241
	3.0857	3.1566	2.8614	2.8737	3.1058	3.3946	3.3314	3.2921	3.0314	3.177	3.0306	2.9277	2.7724	2.9735	2.8026	2.9657
	2.8201	3.0248	3.1661	3.0015	3.6926	3.2156	3.1131	3.1603	3.2702	3.0676	3.5022	3.2275	3.1713	2.9836	2.9448	2.7642
	2.912	3.0038	2.8993	3.075	3.0653	3.1839	3.2965	3.6998	3.0385	2.8903	3.7369	3.0854	3.3095	3.0556	2.9726	2.9811
	2.9258	2.8415	2.8208	2.9762	3.4988	3.5891	3.2387	3.5367	2.9779	2.9097	3.5007	3.1767	3.1184	2.8826	3.1248	2.9397
	2.981	3.1004	2.8667	2.9063	3.0171	3.5177	3.1744	3.3258	3.1654	2.8548	4.0187	3.1306	2.9137	3.0351	3.0723	2.7127
	3.0805	2.9365	2.8209	3.1197	3.2516	3.3595	3.3545	3.6915	3.1703	3.0072	3.1654	3.9369	2.8816	3.0776	2.9519	3.1397
	2.9201	2.9258	2.7945	2.779	3.0229	3.4165	3.7481	3.5978	3.3179	3.0795	3.3602	2.9583	2.8306	2.8249	2.863	2.9344
	2.9585	2.8407	2.8529	2.9455	2.9635	3.5285	3.287	3.5908	3.0403	3.5088	3.4543	2.9322	2.9699	2.8316	3.0158	2.9727
	2.9525	2.9272	3.0229	3.0271	3.1056	3.1244	3.6078	3.4864	2.8629	2.9481	3.2678	2.9942	2.7654	2.9717	2.9839	2.89
	3.2385	2.7922	2.7251	3.0414	3.0432	3.4486	3.3966	3.6989	2.8167	3.3747	3.9493	2.9496	2.9626	2.897	2.9728	3.1641
	3.0456	2.8195	2.9775	2.8497	3.1157	3.4771	3.5369	3.3121	2.8554	3.2348	3.649	2.8862	2.9886	2.9473	3.1361	2.8797
	2.8369	3.0471	2.8914	3.0929	2.8726	3.4636	3.8686	3.5535	3.0499	3.0614	4.0946	3.1294	3.0876	3.0448	2.8409	2.7945
	2.976	3.2729	3.0708	3.0052	2.9204	3.7473	3.3371	3.6303	3.0832	3.52	3.3072	2.7891	2.8135	2.9144	3.1793	2.9008
	2.9336	3.0152	3.088	3.0727	3.0946	3.5755	3.7546	3.456	2.8947	3.1347	3.2652	2.9181	2.8192	2.8685	3.0564	3.026
	3.1357	3.1611	2.8288	3.1114	3.1507	3.3746	3.4361	3.6781	3.0046	3.1435	3.3834	2.9515	3.0061	3.0856	2.818	2.8893
	3.0312	2.7877	2.8529	2.8844	3.3191	3.6152	3.2987	3.7283	3.1758	3.0831	3.0508	2.915	2.9474	2.9228	2.8169	2.8209
	2.9985	3.0017	2.9586	2.9892	2.908	3.7472	3.6902	3.7034	3.1215	3.3273	3.4194	3.1858	3.1119	3.1292	3.003	3.0509
	3.1872	3.1938	2.7692	3.0321	3.3879	3.4818	3.4544	3.3724	3.6708	3.2392	3.4031	2.8802	2.9686	2.8175	3.0123	2.8757
	3.1251	3.0922	2.8832	2.9647	3.0455	3.7037	3.4727	3.512	3.1306	3.3323	3.1959	2.7887	2.9748	2.9365	2.8095	2.7517
	2.9406	2.8961	2.9155	3.0889	3.157	3.6946	3.5688	3.56	3.075	3.3033	3.1286	2.857	2.9611	3.258	2.8501	2.7869
	2.9226	3.3439	2.8975	2.9313	3.1278	3.7461	3.7143	3.4973	3.0148	3.3848	3.3241	3.1538	2.9385	2.7473	3.0123	2.7561
	3.0253	3.245	3.0249	2.8491	3.1149	3.7795	3.1045	3.4231	3.275	3.2819	3.1273	2.7261	2.8515	2.9168	2.8698	2.6404
	3.0922	3.0144	2.882	2.8141	3.0986	3.3058	3.5056	3.3349	3.1227	2.9846	3.2591	2.7973	2.8852	3.1902	2.8837	2.8699
	2.9364	3.0325	3.0024	3.0715	3.2533	3.2021	3.5342	3.1081	3.3436	3.6868	2.9903	3.4053	2.8803	2.8649	2.837	3.0132
	2.8101	2.7614	2.9372	3.2218	2.8067	3.6713	4.0297	3.4642	3.045	3.6854	2.9865	3.1049	2.8687	2.9707	2.8636	3.0081
	2.7877	3.7786	2.7431	2.9731	3.3166	3.1595	3.5391	3.6036	3.0587	2.9664	2.8274	3.0142	2.9839	3.0585	3.0652	2.9596
	3.2962	2.9133	2.7877	3.0711	3.3199	3.443	3.8493	3.4216	2.958	3.038	2.8571	3.6635	2.7544	3.1959	2.8491	2.8523
	2.7654	2.8175	3.0396	3.0558	3.0077	3.5232	3.5551	3.7482	2.9664	3.1695	3.3826	3.3815	3.1572	3.165	3.1331	3.1121
	3.049	2.8456	3.1306	2.9429	3.1197	3.2565	3.6749	3.2785	3.0708	2.9816	3.5094	3.0292	2.8599	3.0026	2.9032	2.6762
	3.1774	2.7857	3.0227	2.9396	3.1584	3.613	3.6614	3.3679	2.9296	3.136	4.1969	2.9378	2.8931	3.0409	3.0279	3.2073
	2.7789	2.9927	2.9009	2.68	3.0429	3.0923	3.6405	3.1598	2.9534	2.8082	3.8218	3.2823	3.144	3.1486	3.049	2.8835
	2.8702	3.0922	2.9363	2.8263	3.1047	3.8401	3.6551	3.5362	3.2941	3.1204	3.4063	4.3284	2.7775	2.8779	2.8278	2.8344
	2.7632	3.0631	2.8118	2.7532	3.1915	4.0149	3.4051	3.4332	2.9554	3.0042	3.6223	3.2253	3.1033	2.9397	3.0574	2.9473
	3.1899	3.019	3.0161	2.7771	3.6	3.3898	3.5424	3.2795	3.2069	3.5166	3.3046	3.4406	2.7843	2.9841	2.9417	2.8547
	2.829	3.0652	2.8627	2.756	3.1188	3.8501	3.9269	3.3257	3.4298	3.3963	3.2262	4.1804	2.9921	3.2701	2.7139	2.7077
	2.8357	2.9534	2.9395	3.0039	3.5612	3.5591	3.3534	3.5833	3.0413	3.3435	3.9828	4.1734	3.0312	2.8351	2.9639	2.8777
	2.8272	2.8838	2.9174	3.0388	3.5963	4.0337	3.9898	3.9517	3.4818	3.1979	3.0224	4.0324	2.934	2.8131	2.9301	3.0811
	3.2877	3.3672	2.9309	3.284	3.2971	3.6678	3.575	3.3109	2.9625	3.637	2.9354	4.8967	2.9446	3.07	2.877	3.064
	3.0212	2.93	3.1152	2.8689	3.5617	3.3132	3.676	3.2328	2.8905	3.1101	3.3006	5.1909	2.8235	2.8755	3.0716	2.8297
	2.9423	3.1478	2.8116	2.9687	3.3664	2.9783	3.4278	3.5413	3.3647	3.6605	2.8954	4.7594	3.1722	2.7756	2.8963	2.8747
	3.085	3.0395	3.089	2.7414	3.3826	3.6006	3.5391	3.4542	3.125	2.921	3.0088	4.6468	2.8794	3.511	2.8122	2.7938
	3.2459	2.9937	2.7966	2.7921	3.4363	3.5023	3.3601	3.2494	2.8747	3.1052	3.2224	5.2047	2.917	2.9841	3.1006	2.7271
	3.2492	2.8589	2.901	2.9628	3.3944	3.4845	3.682	3.2021	3.078	3.2093	3.1987	4.2765	2.6495	3.2705	2.9929	2.9539
	2.8902	2.8483	3.0471	2.8252	3.3934	3.4949	3.6965	3.7347	2.8143	3.1894	2.9978	3.8645	2.92	2.8289	3.0525	2.8366
	3.0476	3.0129	3.0159	2.8483	3.289	3.6179	3.3683	3.8355	3.1997	2.7655	3.175	4.3652	3.0357	3.0537	2.9545	2.9248
	3.116	3.1121	2.6691	2.9527	3.2932	3.4114	3.4543	3.9928	3.1452	2.9111	2.9271	4.0051	2.9349	2.9265	2.8879	3.0895
	3.2303	2.8702	2.8473	3.0172	3.6956	3.3761	3.4849	4.1202	2.9655	2.7857	3.2384	4.2086	2.8283	2.8515	3.0568	3.1236
	2.8914	3.2865	2.7058	2.925	3.2579	3.4791	3.6468	3.4978	2.9251	2.8385	3.0323	3.8529	3.0135	3.0792	2.931	2.8717
	3.0027	2.9438	2.9832	2.8207	2.9484	3.4381	3.517	3.4957	3.0398	2.9166	2.8439	4.3378	2.839	2.9973	2.7958	3.0649
	2.797	3.1104	2.9805	2.9233	2.9102	3.4898	3.307	3.9448	3.1922	3.1103	3.3384	3.9156	2.9881	3.0108	2.9478	2.9236
	2.9455	3.2106	3.0596	2.9629	3.2562	4.0698	3.3342	3.8453	3.076	3.2547	3.1212	4.767	2.7787	2.9001	2.9733	2.8172
	2.9748	2.9722	3.0444	3.0676	3.0156	3.8227	3.8071	3.427	3.5326	2.9938	3.2628	3.7888	2.9159	2.8798	3.1882	2.9228
	3.3689	3.0774	2.8449	2.9617	3.4722	3.7437	3.745	3.5403	2.9677	2.8524	3.0757	4.3079	2.8478	3.0827	3.0465	2.9323
	3.2386	3.1065	2.786	2.7653	3.1336	3.5128	3.2707	3.4708	3.1753	3.0569	2.7428	3.9071	2.9684	3.2291	3.001	2.9324
	3.0037	3.207	2.8334	2.9126	2.8497	3.7096	3.6301	3.4763	3.1079	3.5417	3.0268	4.5162	2.9392	2.861	2.9023	2.917
	3.648	2.8579	2.7505	3.2329	3.2217	3.5726	3.8083	3.5256	2.8739	3.6302	3.5082	3.6848	2.9244	2.9634	2.7355	2.8904
	2.9908	3.123	2.9916	3.3758	3.1719	4.4506	3.7263	3.4641	2.7425	2.9821	3.016	3.2135	2.9908	3.1964	2.8656	2.8669
	3.1728	2.9596	3.0159	3.2852	3.47	3.7017	3.5759	3.2746	2.8771	3.0881	2.9324	4.0263	3.152	3.3526	2.8151	2.9651
	3.1387	3.2658	2.983	2.8585	2.9108	3.5278	3.5233	3.7384	2.9065	2.9029	2.9932	4.5895	2.7571	3.1584	2.9197	3.0498
	3.0907	2.9958	3.2387	2.9071	2.9798	3.8452	3.8083	3.3999	3.1986	3.282	3.1907	4.2142	2.7002	3.1361	2.9314	3.084
	3.063	3.0387	2.6724	3.1168	2.8909	3.7471	4.0726	3.6518	2.8897	3.5844	3.2591	4.108	3.0083	3.3074	2.9481	2.851
	3.0627	3.0555	3.006	3.293	3.3456	3.7519	3.3411	3.5815	2.7901	2.9694	2.8463	4.4983	2.8341	2.9024	2.9899	2.978
	3.154	3.0474	2.8321	2.9867	2.9459	3.909	3.4726	3.0739	3.3007	3.2118	3.013	4.1024	2.8994	2.998	2.9369	3.0851
	3.2778	2.9586	2.8306	2.8516	3.2999	3.5664	3.3218	3.5058	3.3104	2.9479	2.9629	4.0505	2.8544	3.0262	3.1477	2.987
	3.0232	3.2021	2.8527	3.1377	3.4137	3.9564	3.8411	3.6119	3.0818	2.8966	3.2162	3.8774	3.3377	2.9563	3.0173	2.8121
	3.1499	2.9276	2.9711	2.9254	3.1996	3.4837	3.2785	3.4408	2.8313	3.2293	3.2204	4.4665	2.8613	3.0199	2.7355	2.823
	3.0023	2.9528	2.8471	2.8092	2.7893	3.5318	3.6505	3.3572	2.8208	3.0857	3.016	3.8239	3.0415	3.0997	3.1327	2.9273
	3.3682	2.8571	2.8805	3.0886	2.9814	3.4565	3.4998	3.3527	2.9439	3.0824	3.1128	3.0806	2.9211	2.8934	2.8781	2.8462
	3.0886	3.0532	3.305	2.8596	3.4706	3.7917	3.7663	3.5063	2.9948	3.0752	2.9744	4.2546	2.9912	3.2933	3.067	3.1099
	3.3457	3.3361	3.0504	2.8154	3.1959	3.9428	3.0186	3.1914	2.8752	3.2661	2.9682	4.7115	2.8982	2.9486	2.8543	2.9428
	3.811	3.0567	2.8762	2.9438	3.1798	3.4596	3.5644	3.3919	2.9546	2.9164	3.1101	3.9481	3.0033	3.1111	3.0183	2.9428
	3.556	3.0123	2.858	3.0656	2.8575	3.484	3.8637	3.4692	2.9744	3.3672	3.0026	4.0796	3.1213	2.9354	2.6928	3.0487
	3.5033	2.9112	2.7711	3.0348	3.1615	3.3965	3.533	3.8375	2.8755	3.0103	3.4566	3.6928	2.8816	2.8305	3.2932	3.2411
	3.0438	2.9413	2.7285	2.8381	3.2017	3.7259	3.4998	3.5242	2.8975	2.9941	2.9328	3.9809	2.7561	2.8032	2.962	3.0154
	3.0781	2.994	3.069	3.2603	3.2082	3.4125	3.9607	3.7103	3.0939	3.0397	2.957	4.3463	2.9642	2.7875	2.8987	2.9378
	3.0938	2.9737	2.8224	2.8813	3.028	3.5543	3.4879	3.3203	2.9957	3.1753	3.5166	4.4635	2.8505	2.9598	2.696	2.9192
	2.8437	2.8339	3.1774	3.1508	3.0415	3.4711	3.1424	3.9319	2.9976	3.0428	3.4953	3.3364	2.8094	2.9469	3.0759	2.8258
	3.318	2.9305	2.8222	2.7873	3.2035	3.5079	3.2987	3.615	2.9886	3.9089	3.1459	4.3948	2.6911	2.8527	3.0353	2.9509
	3.4265	3.16	3.0314	2.7162	2.8976	3.4069	3.6205	3.1866	2.8795	2.9924	2.9773	3.1778	2.7827	3.1294	2.911	2.8126
	3.2209	2.7671	2.7785	3.1622	3.5724	3.0902	3.7159	3.2406	2.9578	2.9689	3.0195	3.9409	2.9386	3.0567	2.9255	2.9912
	3.1583	2.9532	2.8665	2.9917	3.0573	3.3924	3.5359	3.3697	2.8632	3.3989	3.0583	3.0511	2.6753	3.1424	2.6889	2.8644
	3.2367	2.9882	2.8472	2.9185	3.0051	3.74	3.2907	3.5904	3.0021	3.119	3.1545	3.5196	2.9179	2.9525	2.9947	2.7199
	3.0661	3.2157	3.1352	2.9776	3.4027	3.503	3.5253	3.7808	2.8289	3.5075	3.0354	3.0364	2.7503	3.2716	2.7972	3.1262
	3.2604	2.8346	2.6932	2.9112	2.9796	3.48	3.8245	3.5384	3.1417	2.9674	3.3212	2.9763	3.013	2.8098	3.0767	2.6678
	3.5731	3.0678	3.1394	2.817	3.0603	4.0589	3.12	3.3146	2.8314	3.4654	3.1202	3.2431	2.8435	3.1822	2.7521	2.9371
	3.2933	3.0761	2.8417	3.0864	2.9976	3.7043	3.7995	3.5431	3.0941	2.8935	3.5822	3.4119	2.7454	2.7229	3.0966	2.9725
	3.0608	3.1552	3.1253	2.8992	3.1847	3.3645	3.7798	3.5721	2.9207	2.9237	3.2655	2.9529	2.8908	3.2902	2.8429	3.0466
	3.9296	2.8137	3.1428	2.8012	3.4122	3.5285	3.4922	3.6536	2.9469	3.0632	2.9582	3.0061	2.84	3.3509	2.9523	3.0303
	3.1914	3.1071	3.0044	3.0199	3.2672	3.4359	3.7655	3.4415	2.8691	3.0658	3.0588	3.8869	3.0323	2.9064	2.7834	2.8736
	3.711	2.9779	2.9685	3.0539	3.5566	3.6785	4.0139	3.4964	2.9245	3.0038	3.1105	3.8705	2.7848	3.3672	3.1419	2.9143
	3.1502	2.9982	2.7216	2.6263	3.1051	3.2174	3.4041	3.594	3.1056	3.1853	2.8684	3.9392	2.7177	3.2765	2.8931	2.9908
	3.3653	3.1715	2.7981	3.042	3.3172	3.4891	3.5451	3.5797	2.9331	3.3638	3.2906	2.9556	3.0165	2.9854	3.0376	2.7986
	2.9716	2.9537	2.8818	2.9676	2.7831	3.6449	3.6737	3.4791	3.2544	3.029	2.7818	3.9057	3.0697	3.3288	2.7734	2.9775
	3.6452	3.0541	2.9243	3.372	3.2382	3.0609	3.2983	3.7827	2.9932	3.0534	3.5713	3.0791	3.077	3.0848	2.9043	2.8196
	2.9411	3.1557	3.3182	3.2044	3.1071	4.0421	3.2353	3.3069	3.0449	3.0518	3.0621	4.1415	2.9722	2.8392	2.8682	3.1243
	2.9521	2.8177	3.1169	2.9504	3.2108	3.4421	3.552	3.801	3.3187	3.0316	3.5866	3.6422	2.8145	2.848	2.8442	3.0305
	3.216	2.8898	2.7439	2.9905	2.8045	3.2897	3.8204	3.4084	3.2718	3.9031	3.1595	4.1855	2.7756	3.005	2.9637	2.8222
	3.2958	2.8407	2.8996	2.9871	3.0448	3.5794	3.6236	3.7798	2.7974	3.2369	3.7651	3.601	2.7487	3.1405	2.8777	3.3347
	4.1247	2.8627	2.8473	2.8665	3.454	3.3752	3.3327	3.1679	2.9002	2.9311	3.4171	4.3594	2.8952	2.8262	2.9531	2.918
	3.5952	2.8966	3.1673	3.0342	3.1572	3.3338	3.8902	3.1816	2.8735	2.9987	3.3235	3.1414	2.7955	2.8751	2.8471	2.868
	3.7526	3.206	3.0908	3.0191	3.2605	3.6957	3.3549	3.5273	3.0694	2.922	3.6198	2.8207	2.9115	2.9392	2.8686	2.9741
	3.5072	2.907	2.8818	2.9569	3.1229	3.7885	3.3545	3.3711	2.8117	2.9136	3.5702	3.0703	2.8851	2.8522	3.1336	2.8845
	2.9933	2.9336	2.8665	2.9226	3.3811	3.4846	3.522	3.428	2.8565	2.8589	3.1163	2.9951	2.9788	2.7824	2.7942	3.0543
	2.9856	3.6495	3.0007	2.9922	2.8136	3.9531	3.6245	3.1969	3.1968	3.0846	2.9182	3.0864	3.0267	3.0066	2.9935	2.83
	3.4152	2.9709	2.8802	2.7421	3.3837	3.5933	3.6616	3.2069	3.0142	3.1932	2.9801	2.9561	2.9772	2.7499	3.0354	3.051
	3.1211	3.0774	2.9284	3.1908	2.9839	4.0855	3.556	3.2236	3.1799	3.0399	3.4034	2.8126	3.0045	2.914	2.9353	2.8282
	2.9727	2.988	2.8828	3.1575	3.0872	3.4695	3.3426	3.5314	3.1581	3.1258	3.2774	2.9657	2.8915	3.0944	3.0734	3.0209
	2.9287	2.8831	2.8899	2.9863	3.2382	3.3346	3.3447	3.9173	2.9981	2.9584	3.4613	3.1379	2.9739	2.9387	3.1407	2.7777
	3.188	2.8396	2.7624	2.8568	2.8612	4.0518	3.058	3.5389	3.1182	3.1503	3.1126	3.2109	2.9423	2.8591	2.774	2.8026
	3.0495	2.8595	2.9581	2.8343	2.9883	3.4018	3.5009	3.6856	2.9052	2.9221	2.9853	3.3851	2.9639	3.0873	3.1482	2.8719
	2.9994	3.3626	2.8293	2.8562	2.8957	3.3971	3.2612	3.3578	3.0144	2.816	3.3193	3.1088	2.938	3.0528	2.7498	2.867
	3.3498	2.9133	2.9903	3.1051	3.0934	3.4732	3.6929	3.7438	3.0215	3.1432	2.9361	3.1714	3.0773	3.2099	2.9486	2.8264
	3.0914	2.889	2.7915	2.8174	3.0589	3.176	3.4708	3.367	3.1371	3.0207	3.8277	3.0839	2.9298	2.8358	3.2527	2.8572
	3.5939	2.8914	2.9094	3.0654	3.1618	3.5155	3.2917	3.3389	3.3034	2.7995	3.2999	3.4967	3.085	3.1938	2.9352	2.8087
	3.0204	2.9995	3.107	3.044	3.3452	3.7201	4.0532	3.6775	2.7842	2.9085	3.3343	3.0292	3.0242	2.8873	2.9678	2.9904
	3.2029	2.8915	2.976	2.9226	3.1124	3.6043	3.653	3.722	3.2999	3.8568	3.7512	3.1694	2.9213	3.2363	2.8547	2.7039
	3.2455	2.9124	2.749	3.1737	3.2933	3.9011	3.4256	3.4979	3.2459	3.021	3.4631	3.2278	2.9304	2.8039	2.9339	2.8532
	3.4517	3.4256	2.8831	3.1029	2.9607	3.7706	3.5752	3.2334	2.9345	3.5797	3.1632	3.2566	3.1106	2.9078	3.0193	2.9261
	3.1451	3.0007	3.093	2.8215	3.1496	3.4092	3.5279	3.8678	3.6018	2.8667	3.131	2.9493	3.0755	2.8588	2.9108	2.8102
	3.4966	3.2033	2.871	2.7817	3.135	3.5319	3.4678	3.8747	3.1994	2.9342	2.9131	3.1202	2.7176	3.0608	3.044	2.7676
	3.343	3.0422	2.9967	3.1841	3.142	3.4952	3.6774	3.0117	3.2785	3.1814	3.1618	3.1248	3.0263	3.0173	2.9908	2.9922
	3.9146	3.4066	2.8485	3.2317	3.4007	4.1772	4.0183	3.1732	3.1538	3.0611	3.1117	3.0484	2.903	2.989	3.0042	2.8316
	2.9868	2.9997	2.6754	2.9539	3.0325	3.5511	3.5761	3.542	3.0293	3.1535	3.0974	3.0547	2.798	2.9985	2.9023	2.9027
	2.93	2.9834	3.0868	2.9206	3.1414	3.6463	3.6925	3.6212	3.1492	3.5706	2.9971	3.1852	2.8298	3.1299	2.8564	2.7663
	2.9916	2.9345	3.088	2.8932	3.1476	3.814	3.6234	3.5016	3.0867	3.0363	3.0916	3.3274	3.1078	3.1238	2.9102	2.9442
	3.0474	3.1187	2.8729	3.0993	3.2762	3.6088	3.97	4.0361	2.826	2.9954	3.1533	2.907	2.9147	3.1555	2.8493	2.8497
	3.9123	3.1498	2.9817	2.9713	3.1114	3.7576	3.8624	3.4752	3.1807	4.1829	3.4979	3.0605	2.9886	2.9788	3.1832	3.0769
	4.3593	2.865	3.1051	3.2121	3.3762	3.5334	3.6648	3.8612	3.1694	3.2042	3.5044	3.0853	3.0893	2.9903	2.9415	2.9828
	4.3124	2.8896	2.7225	3.0136	3.2966	3.7339	3.7093	3.6988	3.0485	3.327	3.2783	2.803	2.8483	3.4134	2.9012	2.9901
	3.4076	3.1582	2.9795	2.8653	3.1148	3.9973	4.0145	3.4481	3.0355	2.8588	3.0773	2.9808	3.0023	2.8472	3.0397	2.9034
	3.3291	3.049	2.8881	2.9866	3.3342	3.6352	3.3672	3.5665	2.9689	2.8785	4.3665	2.7931	3.1711	2.7941	3.1555	2.9781
	3.0571	3.0422	2.7458	2.9182	3.4677	3.4081	3.565	3.65	3.2576	2.9236	3.555	3.1587	2.9924	3.3444	2.8676	2.9559
	3.2348	2.9145	2.9232	3.4273	3.1812	3.5476	4.1477	3.6612	3.1153	3.0122	3.4925	2.9417	2.9949	2.8232	3.089	2.901
	3.1322	3.2582	3.1371	3.0608	3.5295	3.3906	3.2929	3.5411	3.2195	3.3196	3.7169	2.8148	2.9978	3.1038	2.7781	2.8544
	3.3219	3.187	2.9258	2.7881	3.3359	3.4583	3.4211	3.4978	3.887	3.4482	3.5372	3.1704	2.8073	2.9938	2.6987	3.0366
	3.1255	2.7973	3.1591	3.2587	3.2134	3.6187	3.8939	3.5734	2.8666	3.0742	3.0219	3.0525	2.8674	3.0672	2.774	3.0023
	2.953	2.9065	2.7424	3.2868	2.8472	3.5027	3.8432	3.768	2.918	2.893	3.0227	3.1345	2.7578	3.6831	2.87	2.8227
	2.9162	3.1274	3.0593	3.1049	3.5206	3.0801	3.6244	3.7964	2.867	3.0424	3.1274	2.973	2.935	3.2578	2.9323	2.8463
	2.8543	2.9891	2.7699	3.0318	3.1781	3.67	3.2952	3.8273	2.8455	3.2025	2.8356	2.9676	2.7559	3.0058	3.0027	2.9346
	2.8877	3.0516	3.218	2.814	3.4036	3.6292	3.6206	3.2273	3.1238	3.0901	3.1346	2.8705	2.922	2.9578	3.0729	3.0224
	2.8004	3.1903	2.8404	2.8596	3.1052	3.4595	3.8044	3.4017	2.8712	3.0336	3.8393	2.9142	3.0755	3.32	2.692	2.7147
	3.0917	3.0778	2.871	2.8506	3.4771	3.1974	3.4384	3.4009	3.0659	3.5728	3.1919	2.885	2.86	3.2838	2.756	3.1808
	2.7407	3.0053	2.8197	3.0609	3.1648	3.3838	3.4175	3.3396	2.7921	3.1987	3.0918	3.0967	3.1574	2.797	2.9179	2.7899
	3.2254	2.9734	3.346	2.8545	3.2338	3.3324	3.3195	3.5165	3.1042	3.9275	3.8569	2.8356	3.069	2.8854	2.9037	2.8952
	3.2488	3.0287	2.9206	3.0529	2.9748	3.7161	3.309	3.3911	2.9717	3.6143	3.835	2.7295	2.7869	3.0448	2.8297	3.0202
	3.3637	3.0782	2.9134	3.3483	3.5589	3.7013	3.7207	3.1837	2.9474	3.0785	3.1441	2.786	2.955	3.0112	2.9915	3.0074
	4.2065	3.1946	2.7145	3.1396	3.152	2.9378	3.6352	3.2795	3.3125	3.2944	3.075	2.9494	2.9418	2.8901	2.7479	3.1293
	3.5818	2.9529	2.7263	2.8729	3.0539	3.8208	3.427	3.3375	3.273	3.2362	3.584	2.9437	3.133	3.146	2.7774	2.946
	3.2637	3.3601	3.032	2.7297	3.2165	3.721	3.8754	3.387	3.2645	3.1542	3.1235	3.0079	2.9905	3.0628	2.8025	2.7901
	3.2804	2.7491	2.8941	3.1502	2.9146	3.9805	3.686	3.5288	2.7113	2.8276	3.2288	3.3186	3.0637	3.0738	2.973	2.9312
	3.6311	3.1382	2.9924	3.2083	3.3552	3.9083	3.676	3.294	3.3151	3.1686	3.0961	2.9331	2.9136	3.0541	2.8255	2.8514
	3.1242	2.9631	2.9651	2.8287	3.3738	3.7334	3.6158	3.4046	3.3565	3.1272	3.1318	2.8589	2.9695	2.8363	2.7626	2.9689
	3.1188	2.9538	2.8182	3.0446	3.2716	4.3755	3.7169	3.6893	3.2195	3.0657	3.1397	2.8442	2.8967	2.97	2.948	3.1027
	3.5899	3.0935	2.8773	3.5094	3.0889	3.7828	3.4579	3.2052	3.177	3.1469	3.3256	3.0352	2.8669	2.9025	2.9176	2.7949
	3.0246	3.2946	2.9331	3.2624	2.9264	3.9949	3.5563	3.4609	2.8895	3.0832	2.9723	2.8256	2.8222	2.8391	2.7714	2.8182
	2.9057	2.9315	2.9812	3.0972	3.3151	3.8229	3.7392	3.4732	3.0521	3.0027	4.2847	3.0358	3.0072	2.8654	2.9078	2.9282
	3.1481	3.2603	3.1168	2.9096	3.3152	3.9498	3.5331	3.6234	2.9435	3.4764	3.6644	2.8991	2.7746	2.9974	3.0399	3.1364
	3.0932	2.8903	2.9617	2.8738	3.2371	3.6348	3.399	3.3829	3.0835	3.015	2.9997	2.9834	2.7456	3.0489	2.902	3.0082
	3.0022	2.9797	2.7907	3.0446	3.1	3.2427	3.6644	3.6663	2.8914	3.1769	3.1926	3.0067	2.9644	2.9714	2.8774	3.1132
	2.9998	2.9237	2.7992	3.1734	3.137	4.7798	3.6307	3.502	3.3669	3.3102	3.3963	3.1598	2.9805	3.171	2.9421	3.3356
	3.1432	2.9289	2.8456	2.9907	2.9959	4.3654	3.8852	3.3089	3.3605	3.3081	3.0258	2.7608	3.1692	2.8974	2.9703	3.0071
	3.8501	2.9955	2.9306	3.0098	2.9613	4.5746	3.7283	3.3542	3.1051	2.8554	3.0906	2.9646	2.7744	2.916	3.1755	2.9659
	3.5329	2.9869	2.9606	3.2411	2.8582	4.8392	3.7908	3.3282	3.4911	2.8947	3.1224	2.997	3.2483	3.1158	3.1091	3.1292
	3.3214	2.9587	2.9042	3.2677	3.1888	5.0085	3.8428	3.6692	3.0684	3.0374	3.2646	2.7822	2.7165	2.8493	2.91	2.8613
	3.5171	2.8433	2.7751	3.365	3.2828	4.4144	3.5851	3.78	3.4967	3.1669	3.2025	2.9748	2.8006	2.9876	2.8698	3.1201
	4.4402	2.9556	3.1335	3.1789	3.2092	4.328	3.6806	4.0511	3.1661	3.0671	2.9685	2.9989	3.0668	2.9314	2.9408	2.9168
	2.9962	3.3595	2.9396	2.8478	2.9512	4.7212	3.4014	3.5502	3.154	2.9539	2.9655	3.2275	2.8541	3.2415	3.2266	2.9634
	3.3884	2.7595	2.7795	2.7877	3.1709	3.9156	3.4684	3.5836	2.971	3.0698	2.9835	2.9232	2.8771	2.9897	3.0349	2.958
	3.4843	3.037	2.7676	2.857	3.2907	3.4392	3.8263	3.92	3.1146	2.9846	3.1566	2.963	2.8751	2.8227	2.9439	2.8104
	2.9615	2.8644	2.9257	3.3818	3.1855	3.7166	3.2319	4.3416	2.8972	3.0704	3.1096	2.9272	2.6847	2.8919	3.1377	2.9202
	3.3825	2.9262	2.9728	3.1235	2.9423	4.0442	3.2383	3.7558	2.8362	3.1792	3.1292	2.9204	3.1677	3.0753	2.9027	2.9598
	4.3774	3.0724	2.7138	2.9291	3.3542	3.6671	3.9287	3.5176	2.9308	2.9512	2.8851	2.8932	3.0705	3.2866	2.8293	2.8964
	4.2071	3.1168	2.9193	2.8198	3.1084	4.0618	3.3518	3.7811	2.9491	2.8743	3.1621	3.6189	2.9076	3.2627	2.8743	2.8009
	4.5023	3.0859	2.7695	2.8288	3.2163	4.4323	3.5129	3.2241	3.0285	3.2249	3.2675	3.1173	2.7709	3.1718	2.7402	3.1276
	3.9468	2.8338	3.0621	2.9323	3.8248	3.9308	3.8564	3.3083	2.9421	3.3649	3.1267	2.8883	2.7348	2.7376	2.7542	2.9805
	3.298	3.1634	2.8128	3.066	3.2704	3.3171	3.4425	4.0559	2.902	3.5405	3.2439	2.9395	2.8469	2.9106	2.9123	2.951
	3.7701	2.953	2.9687	2.8444	3.3046	3.4758	3.7857	3.1952	2.6959	3.4319	3.1869	2.8178	2.7143	3.1694	2.7918	3.0719
	4.3643	3.0852	2.8066	2.7543	3.4174	4.6638	3.4544	3.4303	2.9112	3.3311	3.2315	3.0172	2.7575	2.9081	2.9249	3.1516
	4.354	2.8424	2.7962	3.1745	2.9725	4.0046	3.8527	3.938	2.8552	3.1583	3.3572	3.0388	2.8366	3.0349	2.7684	2.8866
	4.1863	2.9596	2.9851	3.0284	3.1017	3.6132	3.5507	3.3393	3.0358	2.9701	3.879	3.2718	2.9721	3.229	3.0654	2.9407
	3.1292	2.8454	2.8736	2.9102	3.0282	3.601	3.7613	3.8822	2.8432	3.3303	3.3711	2.9151	2.9068	3.1547	3.013	2.9918
	3.2892	3.2507	3.0231	3.2586	3.0542	3.3197	3.7812	4.0245	2.8967	3.0574	2.9748	3.3749	3.0186	3.0215	2.8448	2.8062
	3.3901	3.1046	2.9405	2.9112	3.307	3.6171	3.5721	3.688	3.1635	3.2645	3.0762	3.0276	3.013	3.29	3.095	2.9131
	2.9882	3.0236	2.796	2.8577	3.3593	3.9877	3.8507	3.8874	3.0861	2.8101	3.3131	2.8849	3.0896	3.0642	3.01	2.7999
	2.9814	3.2257	2.9269	2.9058	3.0972	3.8973	3.4571	3.9288	3.4002	2.9237	2.9935	2.9106	3.0043	2.9555	3.0042	2.9622
	2.931	2.6084	2.7102	2.7241	2.8674	3.4088	3.3837	3.7169	3.0936	3.2021	2.9598	2.9434	2.9165	3.2259	3.0704	2.8584
	3.1967	3.2366	2.9733	2.777	3.1004	4.4635	3.5702	3.6892	2.9389	3.3432	3.478	3.0619	3.1793	3.2726	3.0044	3.4923
	3.2961	2.8597	2.9598	3.0795	2.9174	3.9283	3.6806	3.3381	2.8189	3.4455	4.0569	3.0413	3.114	3.1061	2.8651	2.9342
	3.0463	2.9453	3.0791	3.1116	2.9005	4.2485	3.3705	3.6448	3.0477	2.9301	3.465	2.9626	3.0161	3.0274	2.9109	3.0388
	3.159	2.9732	2.9159	2.8256	3.0393	3.8402	3.7416	3.2956	3.0926	3.2059	3.6458	2.8738	2.9549	3.1109	2.8959	2.9493
	2.9551	2.8926	3.1177	2.9374	2.9739	3.9265	3.679	3.3389	3.1178	2.9496	2.8744	3.0381	2.9492	2.8619	2.7318	2.8503
	3.0469	3.0763	2.7364	2.7107	3.3133	4.0546	3.3689	3.5959	3.1274	3.1803	2.8957	3.208	2.9667	3.1525	2.9214	3.3873
	3.5891	2.9297	2.8915	2.8637	3.1715	3.5475	3.7162	3.6029	2.8672	3.6243	2.8625	2.9841	2.8672	3.0397	2.9841	2.9972
	3.9506	3.0805	2.7918	2.9761	3.4813	3.4116	3.5451	3.4056	3.4645	3.8411	3.0899	3.6527	2.7752	2.8979	2.7987	3.021
	3.7711	2.8961	3.7597	2.7207	2.9309	3.9806	3.534	3.886	2.8793	3.2493	3.0506	3.3046	2.7581	3.2434	2.9144	2.922
	3.0616	2.9285	3.0904	3.0445	2.923	4.2296	3.2518	3.4293	3.0289	2.9023	3.0346	3.2004	3.0631	3.0244	2.8923	2.9171
	3.3399	3.0341	3.025	2.8433	3.2358	3.7155	3.4429	3.822	3.0286	3.1424	3.1723	2.8925	2.93	2.829	2.9743	3.0863
	3.9253	2.8987	2.7973	2.9738	3.2001	3.2884	3.5493	5.0001	3.2782	3.2237	3.3885	2.9589	3.1805	3.1392	2.8791	2.8185
	3.2997	2.8358	3.3139	2.7955	3.1184	4.9745	3.2573	3.7026	3.2082	3.0474	3.0238	3.1741	2.8106	2.795	2.825	3.0079
	3.4602	3.158	2.7878	2.9892	2.9756	3.7762	3.9431	3.6549	2.9825	3.0432	3.0743	2.864	2.8983	2.9769	2.9134	2.8321
	3.3587	3.1206	3.0577	2.9845	3.0495	3.6388	3.6005	3.7445	3.0214	3.3559	3.1938	3.0227	2.8125	2.9477	2.8457	3.0847
	3.8413	3.0216	2.8409	3.0413	3.3657	4.1508	3.6085	3.5869	3.0306	2.9333	3.1014	2.9047	2.788	3.0359	2.9333	2.8533
	3.2566	2.7486	2.8059	2.7547	3.0266	3.234	3.7415	3.7067	3.4054	2.9356	3.6253	3.0899	3.0758	2.9919	2.9851	2.8993
	3.6011	3.1565	2.8764	2.8778	3.016	4.6331	3.4264	3.3667	3.0619	2.8023	3.412	2.8585	2.8655	3.1604	3.0276	2.8236
	3.7114	2.8737	2.8325	2.9858	2.9523	4.2361	3.3751	3.8185	2.783	3.3088	3.7482	3.0699	2.7958	3.0199	3.0123	2.9656
	3.061	3.9899	2.9126	3.1255	3.0112	4.2905	3.6257	4.12	2.8246	3.2665	3.7344	3.416	3.0071	3.0206	3.0592	2.9839
	3.3933	2.9835	3.0285	2.8341	3.234	3.4989	3.7827	3.5509	3.1857	3.2232	3.2788	3.2973	2.9251	2.801	2.9334	2.9305
	3.1942	2.8253	2.7997	3.1952	3.0536	4.1013	3.8418	3.9221	3.0158	3.4775	3.2135	3.0813	2.8517	3.133	2.8416	3.2177
	3.087	2.8715	3.0496	2.832	2.8539	4.6494	3.7274	3.3963	2.9365	3.287	3.5471	3.0112	2.818	2.7891	2.9208	3.1461
	3.1135	3.2285	2.8559	2.9933	3.2317	4.7216	3.5491	3.5236	2.8403	3.376	3.2341	2.8246	2.9784	3.141	3.1638	3.0408
	3.2754	2.9451	2.8365	3.0211	2.9713	4.0347	3.4878	3.8446	2.9156	3.5502	3.3198	2.9669	2.8196	3.1109	2.9142	2.8435
	3.4361	3.115	3.3174	3.6139	3.1054	4.0146	3.4919	3.2458	3.083	3.4185	3.5396	3.2866	2.9352	3.0809	3.1202	3.09
	3.5293	3.2787	2.796	3.2515	3.5696	4.1773	3.4009	3.3294	2.9682	3.0716	4.1036	2.9974	2.9992	3.2348	2.9036	3.021
	3.7746	2.9442	2.6399	3.0199	3.007	4.2033	3.4127	3.2607	2.972	2.9442	2.9634	3.6004	2.8843	2.9205	2.9224	3.3144
	3.2519	3.0439	3.0731	3.1066	3.0199	3.7548	3.4672	2.8006	3.1728	3.0432	3.3339	3.3335	3.0322	3.0007	2.8375	3.3942
	3.5796	3.0764	2.7286	3.5172	2.9337	4.6049	3.4889	2.8771	3.5268	3.2394	3.3446	3.1464	2.9586	2.993	2.845	3.1243
	3.0499	2.827	2.8256	3.5845	2.8914	3.7897	3.3211	2.9569	2.8626	3.1984	3.1285	2.7705	2.7883	3.0621	2.9447	3.5031
	2.9937	2.9974	2.9412	3.531	2.9337	3.514	3.4142	2.9608	2.8733	3.2503	3.3733	2.9482	2.8117	3.1853	2.946	2.9109
	3.0748	2.9293	2.8491	3.0398	3.2848	4.0142	3.3941	3.0446	3.0588	3.1597	3.5027	2.9036	2.788	3.2195	2.8888	2.8272
	3.1471	2.9148	2.8609	3.0086	2.8948	3.7994	3.6451	3.315	3.2458	3.0652	2.9692	3.5497	3.1179	3.1543	2.8258	3.1493
	2.7796	3.0463	3.3003	3.2108	3.1025	3.7037	4.0147	3.4149	2.9734	2.9321	3.0394	3.8776	3.0388	2.9993	3.0218	3.1477
	3.2989	2.9815	2.9898	2.8646	3.0151	4.439	3.4564	3.107	2.9115	3.519	3.3906	3.3374	2.7547	2.9786	3.1403	3.0576
	2.9599	2.8794	2.8574	2.861	2.9151	4.2282	3.5402	3.3973	3.1974	3.034	2.9552	3.3529	2.8935	2.9532	3.0385	3.0568
	2.9096	2.9276	2.8221	2.7628	3.141	3.9273	3.525	3.7778	3.1495	2.81	3.0548	3.2173	2.7982	3.1135	2.8701	3.1383
	3.0991	3.0811	2.6888	3.2611	3.3193	4.7117	3.7718	3.8158	3.0242	2.8585	3.0932	2.8806	2.6805	3.173	3.1351	3.0565
	2.9096	2.9368	3.0044	2.7756	2.9041	3.7271	3.3035	3.6837	2.8181	3.312	3.2564	2.9627	2.7146	3.0847	3.1962	3.0387
	3.2785	2.9212	2.9206	2.921	2.9351	4.5251	3.6406	3.3887	3.0613	3.5187	3.4144	3.2251	2.8759	2.9875	2.936	2.9974
	3.2174	2.9941	2.803	2.96	2.8464	5.0807	3.2808	3.7514	3.1515	2.7915	3.1825	2.8855	2.7479	3.0479	3.1216	2.8338
	3.9743	2.9921	2.9148	2.9638	3.3354	4.1458	3.9622	3.2596	2.8675	3.3519	2.9531	3.0805	2.7032	2.9502	3.1873	2.9657
	3.298	2.9762	2.8051	2.883	3.1398	4.7555	3.5659	3.7768	2.9817	3.412	3.1757	2.7688	2.8373	2.8706	2.8551	2.8966
	3.0284	2.9953	2.9023	2.7332	3.341	4.4367	3.3702	3.3294	2.9129	2.9973	3.0311	3.013	2.8984	3.2184	3.0067	2.965
	3.0355	3.2287	3.0724	2.9207	2.9287	4.7963	4.0007	3.6945	2.788	3.2348	3.0204	3.205	2.9149	2.8388	2.8374	2.9392
	2.6957	3.4899	3.0446	2.9536	2.8099	4.7051	3.9543	3.6058	3.0877	3.7519	3.2659	2.9371	3.007	3.0511	2.8706	3.1135
	3.1323	3.2467	2.8046	2.8369	2.9371	4.8835	3.6475	3.8148	3.1348	3.3577	3.2936	3.0933	2.8552	3.0212	2.9255	2.9364
	3.2916	3.3343	2.9416	2.9909	3.0339	5.047	3.5063	3.5862	3.0827	3.3228	3.3224	2.7604	3.1756	3.1641	2.8641	3.0491
	2.8588	3.0868	2.9626	2.9702	3.2061	3.9815	3.5126	3.8099	2.762	3.022	3.5124	4.1609	3.0614	2.8421	3.0005	2.7545
	3.2832	3.0336	3.1221	2.7837	3.1405	3.7707	3.5314	3.3145	3.008	3.1888	3.3665	4.9072	2.9003	3.1492	3.1431	3.0598
	3.0362	2.9539	2.81	2.772	2.8678	3.3669	4.1675	3.6594	3.0037	3.6414	3.5099	4.7638	2.9881	2.9547	3.1007	3.1188
	3.0644	3.1304	3.1038	2.8501	2.8467	3.4899	3.7919	3.4372	2.917	3.4696	3.0002	4.0256	2.9492	3.2102	2.8585	3.0245
	3.1404	3.0219	2.7118	3.4044	3.0187	3.9004	3.3814	3.6691	3.1582	3.9951	3.1734	4.3935	2.9235	3.3019	3.1429	2.86
	3.1447	2.961	2.8084	3.0965	3.0928	3.605	3.5171	3.634	2.9844	3.9951	3.5323	3.4688	3.16	3.0576	2.9982	3.0757
	3.1186	3.1083	2.9241	2.9752	3.2099	4.0954	3.714	3.1923	2.8389	3.6515	3.397	3.7403	2.7573	3.3341	2.8908	2.8644
	2.7319	4.0844	2.9631	2.8707	3.305	4.2191	3.8119	3.3798	3.1647	3.7107	3.8553	3.3024	2.9446	2.8806	3.106	2.885
	3.0064	2.9384	2.7952	2.9682	2.7869	4.0836	3.7796	3.4009	3.1015	4.172	3.6231	3.3403	3.1152	3.1063	3.4098	2.8793
	2.9304	2.9648	2.853	2.7417	3.2375	4.1455	3.5631	3.4866	3.047	3.4406	3.1582	2.7489	2.9923	3.0853	3.226	2.958
	2.8166	3.1016	3.0168	3.0054	3.2817	4.1673	3.7031	2.9784	3.1078	2.9922	3.3399	2.9678	2.9088	3.0789	2.8423	2.8833
	3.1727	2.8362	2.8742	3.0878	3.1522	4.2506	3.6443	3.3022	2.8833	3.3186	3.6985	3.2479	2.8986	3.0632	3.0735	2.7304
	3.182	3.2593	2.901	3.4519	3.2647	4.4905	3.8935	3.1653	2.9604	3.1062	3.096	3.4195	3.1324	3.0359	2.9875	2.9806
	3.0937	3.0921	3.058	2.9042	2.856	4.4787	3.7122	3.8309	3.1954	2.9803	3.4729	3.3302	2.8747	2.9061	2.8014	2.83
	4.3163	3.0502	3.1167	2.8633	2.8756	4.7404	3.8057	3.0226	3.0267	2.8545	3.419	2.8835	2.8826	2.9739	2.948	2.941
	3.5448	2.7156	2.8005	2.9129	3.2149	4.5858	3.5852	3.4057	2.8494	3.1496	3.3818	3.4438	2.8739	3.292	2.7689	3.0883
	3.2835	2.888	2.8507	3.1941	3.1966	4.0926	3.7772	3.6928	3.0637	3.1677	3.1654	3.6368	3.1627	3.2358	3.032	2.9524
	3.2296	3.166	2.9151	2.7374	3.4049	3.9292	3.808	3.3921	3.2958	2.9079	3.1305	3.137	2.9729	3.1972	3.2917	2.9971
	2.7277	3.0634	2.8249	3.185	3.147	4.2381	3.3661	3.0895	2.9712	3.2819	3.5914	3.211	2.8361	3.3356	2.8483	3.0902
	2.8716	3.252	3.1411	2.9342	3.3816	4.0174	3.9848	3.3578	3.1082	3.4648	3.1646	3.0724	2.9204	3.1207	2.892	2.7326
	3.1179	3.0611	2.8882	3.0567	3.0509	4.1583	3.5475	3.437	3.0872	2.9617	3.3818	3.1018	3.2418	2.8918	2.7716	2.9303
	3.337	2.9453	2.9881	2.7806	3.2858	4.5332	3.8067	3.3022	3.2878	2.7824	3.0731	3.1312	2.9324	3.1728	2.8548	3.0099
	3.1139	3.0227	2.7482	2.8399	2.968	4.0261	3.7833	3.3049	3.0759	3.1858	3.0434	2.8218	3.1291	3.2113	2.7674	2.8656
	3.6236	2.8601	3.1889	3.1062	3.0747	4.109	3.7078	3.6012	2.9692	3.7241	3.4083	2.9745	2.9162	3.2053	2.9876	2.8499
	3.5009	3.1931	2.9258	3.2876	3.0234	4.2782	3.7327	3.4295	2.8285	2.8869	2.9903	3.3578	2.7472	2.9601	2.9284	2.9109
	3.126	2.9285	2.7896	3.1359	2.91	3.8008	3.6049	3.2188	2.9159	3.307	2.9899	3.067	2.9594	2.9346	3.1214	2.8116
	3.1876	3.0368	2.8776	2.807	3.1118	3.8463	3.6596	3.0971	3.3089	2.8481	3.0235	3.0642	2.8474	3.1001	2.8353	2.9558
	3.0533	2.899	3.18	3.0369	2.9747	3.5609	3.4944	3.3538	3.0556	3.2817	2.9124	3.2086	3.1634	2.9541	3.0329	2.6851
	3.0503	3.0021	3.2776	3.0503	2.9841	3.771	3.2089	3.7572	3.0777	3.442	2.9511	2.8829	2.8277	2.962	3.0709	3.036
	3.239	2.9498	2.9036	3.1307	2.992	4.187	3.8525	3.3347	3.1521	2.7856	2.9697	3.1979	2.8806	2.8422	2.9094	2.823
	2.9038	2.9132	3.1349	3.4205	3.6172	4.1141	3.8849	3.1473	3.1286	3.2048	3.2806	2.943	2.9408	3.0617	3.0139	2.9948
	3.2767	3.0278	2.9953	3.3369	3.0538	3.5759	4.2268	3.3478	3.5093	2.7677	3.0609	3.6084	2.8336	3.2874	2.851	2.9862
	2.7687	3.3321	2.7974	3.1861	3.3509	3.7228	3.5705	3.0671	3.0654	3.2382	3.2792	2.9802	2.9788	2.7974	2.9324	3.0596
	2.9604	3.1593	2.9498	3.1763	2.9499	3.9869	3.6001	3.1418	3.435	3.1407	3.4242	3.275	2.8289	2.9369	2.8438	2.938
	2.9478	3.1129	2.7644	2.9317	3.3607	3.5179	3.705	3.3673	2.8718	3.306	2.8832	2.8943	2.8548	2.932	2.8244	2.823
	3.1837	2.9499	3.0928	3.4976	3.0071	4.285	3.8997	3.7904	3.0987	3.1251	3.7124	3.4688	2.8116	3.036	2.8808	2.9292
	3.459	3.3814	2.9694	3.1516	3.1578	4.5923	3.7301	3.5368	3.3705	3.1968	3.2704	2.9214	2.7797	3.0903	3.2113	3.345
	3.1899	2.8917	2.857	3.5454	3.2874	4.2268	3.5005	3.3069	3.1504	2.8395	3.0446	3.0098	2.8761	2.9409	3.1424	2.8531
	3.4326	2.8358	2.7444	2.9183	3.3775	3.0219	3.5935	3.4172	3.1622	3.1053	3.2453	3.3402	2.8448	2.8894	2.9021	2.84
	3.0769	3.3963	3.0365	2.9417	3.0804	3.6377	3.5993	3.0413	2.851	2.9728	3.1313	3.1264	3.015	2.8674	2.9241	2.8595
	3.2204	3.7605	2.9495	2.9489	3.5083	3.1894	3.1612	3.3096	2.958	2.8614	3.1725	3.0705	2.7948	3.0727	2.8932	2.9804
	3.0111	3.0111	2.8919	3.0124	2.9168	3.5251	3.6016	3.7696	2.948	3.6066	2.9195	3.0177	2.7804	3.0664	2.9684	3.1515
	3.0225	3.0215	2.8453	2.8338	2.8347	3.8339	2.9636	3.2281	3.1398	3.3111	2.9989	3.1142	2.9031	2.9125	2.8048	3.023
	3.4618	3.0073	2.6765	2.8779	2.9897	3.4581	3.4155	3.2331	3.0657	3.0501	3.0872	3.401	2.9539	2.7666	2.8751	2.9831
	3.6856	2.9033	2.8534	3.484	3.2397	3.4938	3.7426	3.2778	2.9602	2.916	3.1547	2.8788	3.3761	3.1872	3.054	3.0495
	3.9351	2.9188	2.8501	3.3513	3.0514	3.3358	3.7255	3.1304	3.0704	3.0092	2.8607	3.1545	3.0337	3.098	2.9127	2.9186
	4.4764	3.0671	2.9454	3.6173	3.3221	3.5952	4.1681	3.5619	2.8685	2.9681	2.8411	3.9267	3.3166	2.9106	2.7826	2.9235
	3.1967	2.7889	2.8934	2.8402	3.1606	3.4414	3.4828	3.2065	3.1494	2.9549	3.1023	3.3315	2.7594	2.7633	3.1958	2.8574
	3.0464	2.8133	2.9245	3.2182	3.2053	3.9077	3.8782	3.0649	3.007	2.8829	3.0391	3.2541	2.836	3.0701	2.8546	2.6505
	2.7876	2.7781	3.1718	3.2066	3.2005	3.7084	3.8826	3.0824	3.1513	2.7685	3.2866	3.1722	3.0668	2.9395	3.0424	3.0973
	3.2659	2.8789	2.7708	2.8396	3.208	3.5293	3.6643	3.51	2.8616	3.4076	3.4043	3.3423	2.8247	3.0513	2.7349	2.9697
	3.3524	2.7329	2.8804	3.0563	3.0197	3.6374	3.2623	3.4052	3.0716	3.0159	3.4785	2.8879	2.9234	3.116	2.9637	2.9725
	3.6947	2.8504	2.9328	3.1629	2.9134	3.3258	3.3306	3.6479	2.7909	2.9539	3.6966	3.1143	2.8749	3.2857	2.7087	3.0693
	3.2598	2.8905	2.9756	3.2055	3.1491	3.2461	3.6374	3.4549	3.0344	3.5085	3.2434	2.9664	2.7951	3.196	2.966	3.1776
	3.4278	2.8177	2.907	3.2612	3.1028	3.5568	3.8265	3.3872	3.0289	3.3722	3.0353	2.9151	2.741	2.9504	2.8622	2.982
	5.6372	3.0081	3.0872	2.8898	3.4906	3.5846	3.4042	3.2059	2.7592	3.1184	3.1786	3.0956	2.8627	3.0892	2.8217	2.9196
	4.271	3.0161	2.9881	3.0137	3.1649	3.3593	3.3857	3.805	2.9793	3.0049	3.334	2.8653	2.8988	3.1339	2.8673	3.006
	3.338	3.0134	2.863	3.3647	3.2736	3.0813	3.6794	3.6998	2.8998	3.5333	3.2608	3.0936	2.9786	2.9748	3.0292	2.9814
	3.7032	3.5514	3.2699	3.5554	2.9257	4.0295	3.8254	3.8188	3.0779	3.1492	3.0753	3.2132	2.9331	2.9536	3.0472	2.9241
	3.1896	3.0399	3.0882	3.031	3.0284	3.4037	3.4482	4.0764	2.9434	3.0738	3.1459	3.5882	2.8558	3.1879	3.0717	2.7828
	3.0538	3.1235	2.7706	3.0653	3.1784	4.8159	4.1152	3.5031	2.85	2.7704	2.9132	3.1341	2.8866	3.1561	3.0701	2.8596
	3.061	2.9095	2.7266	3.4539	3.2681	3.3285	3.451	3.6419	3.3941	3.1178	2.9161	3.1045	2.8623	2.9334	2.9724	3.159
	3.1357	3.1123	2.9362	3.0025	3.3336	3.7264	3.7718	3.4605	3.1022	3.1984	3.3028	3.0079	2.906	2.9439	2.9904	2.8418
	2.9802	3.109	2.8809	3.2258	2.8119	3.4578	3.4319	3.8121	3.0412	3.7508	2.9178	3.365	2.8621	3.3531	2.9861	2.9627
	2.9667	2.9651	2.9293	2.842	3.0299	3.5453	3.7487	3.6025	2.7916	3.3632	2.8868	2.9266	2.7945	3.2412	2.9274	2.9544
	3.2868	2.9193	3.0036	3.336	3.353	3.4927	3.9719	3.1852	2.8371	3.4	3.5189	3.5805	2.834	2.9513	2.9842	2.9154
	3.2357	3.1047	2.9775	2.945	3.0395	3.7804	3.254	3.5585	2.9366	2.7987	3.4151	3.3321	2.9271	3.1296	2.8476	3.2122
	3.3617	3.0046	2.9381	3.3235	3.6171	3.7712	3.29	3.7447	2.9461	2.9227	3.63	3.0688	3.0622	3.2858	2.8703	3.1077
	3.2614	3.0131	2.9652	2.9553	3.1295	3.8931	3.7583	3.5333	3.0247	2.9758	3.3906	3.0651	2.7866	2.9229	2.8706	2.9107
	3.5075	3.1183	2.8567	3.0191	2.9214	4.746	3.7814	3.5951	2.8035	2.9035	3.2828	2.8161	2.92	3.0679	3.1163	3.2026
	3.0156	3.5985	2.9407	3.3136	3.2272	3.8092	3.5784	3.0099	3.0959	2.8556	3.2133	2.9457	2.8665	2.9504	2.9354	2.8327
	2.965	2.9484	3.0479	3.1071	2.9716	3.8798	3.5179	3.3567	3.1068	2.7469	2.709	3.4185	2.7886	3.0074	3.0116	2.9465
	3.202	2.8601	2.9493	3.1139	3.2534	3.6145	3.1857	3.1871	3.093	2.9376	3.0895	3.5532	2.9754	3.2467	3.0525	2.8705
	3.3515	3.6281	2.9034	3.04	3.3502	3.4644	3.5707	3.354	2.8361	2.9098	3.1486	3.2573	2.7504	3.1618	2.901	2.9699
	3.3359	3.0939	2.9261	2.7906	2.9312	3.7881	3.3876	3.6349	2.9756	3.1706	3.0155	3.5191	2.9817	2.9775	3.0267	2.9788
	3.166	3.3887	2.8939	3.2787	3.1244	3.4526	3.6012	3.4674	2.8973	3.0435	3.5957	3.0298	2.8617	3.2487	2.8195	3.0665
	3.4696	3.1223	2.8313	3.4734	3.2035	3.7038	3.7604	3.3367	2.8851	3.0605	3.2731	3.0844	2.9382	3.0208	2.7695	3.0496
	2.855	3.0732	2.8887	3.0968	2.9404	3.9118	3.3374	3.4227	3.0949	3.1777	3.2181	2.9861	2.8633	3.1852	3.1146	3.0294
	3.215	3.4425	2.7893	3.0675	3.0583	3.8324	3.6092	3.6787	3.0856	2.9552	3.0089	3.1718	3.096	3.0489	2.854	2.8881
	3.0849	3.1264	2.9204	2.975	3.1699	3.3776	3.6261	3.6085	3.0338	3.1865	3.2232	3.239	3.1909	3.132	3.0837	3.0099
	3.1218	3.0304	2.9348	3.3758	3.0032	4.8325	3.3686	3.2682	3.1945	3.0412	2.7398	3.2055	2.9673	3.0004	2.8548	2.9145
	3.1318	3.0685	2.8629	3.2549	3.032	3.858	3.7217	3.392	2.963	2.9614	2.8081	3.4228	2.9604	3.4861	2.9062	2.9183
	3.2072	3.1497	2.9758	3.0181	2.9592	3.4213	3.8624	3.6161	2.9036	3.1581	3.0562	2.9266	2.9912	3.4315	2.9291	2.8833
	3.128	3.0425	2.9628	3.0688	2.8988	3.352	3.7246	4.036	2.9544	3.1968	2.9276	2.8755	2.8945	2.9895	3.1135	2.8711
	2.9278	3.3009	2.9447	3.0363	3.1614	3.2791	4.236	3.7552	2.8954	3.3128	3.2976	3.0491	2.9589	3.008	3.041	3.058
	3.1221	3.3053	2.8761	3.0863	3.2152	3.4291	4.2493	3.632	2.9788	2.8769	3.0735	2.9397	2.9479	3.1339	2.7479	2.8818
	3.3555	2.9682	2.9819	3.1921	3.2046	3.6917	3.3878	3.6456	3.0747	2.9733	3.2408	3.1472	3.0964	3.0125	3.1552	3.1495
	3.825	3.1029	2.8339	3.2184	2.9079	4.2007	3.6172	3.7095	2.9716	3.048	3.0158	3.1642	2.8392	3.2849	2.8895	3.0272
	3.123	3.2271	2.8753	2.8975	3.0183	3.7936	3.7657	3.4106	3.2131	3.6298	3.0725	2.8072	2.9869	3.2475	2.7066	3.0464
	3.1415	3.1886	3.1209	3.2768	3.1397	4.4066	3.4262	3.6216	2.8409	2.9751	2.853	3.2422	2.8296	3.0206	3.1949	3.1116
	3.6148	2.8336	2.9165	3.0292	3.3608	3.5977	3.4998	3.7781	2.9509	2.9401	2.9324	3.3223	3.0014	2.7552	2.9721	2.883
	4.1781	3.2908	3.1171	3.2161	3.143	3.6867	3.2938	3.6262	3.4896	3.1537	3.116	3.0609	3.2083	2.9738	2.7931	2.8429
	2.9348	2.8393	3.093	3.1904	3.1371	4.0832	3.7319	3.034	3.1345	2.942	3.123	3.7675	2.7582	3.1562	2.8827	2.7581
	2.8	3.1101	2.7683	3.25	3.5049	4.6841	3.2436	3.4192	3.2129	2.8517	3.0721	3.4274	2.8607	3.0807	2.9118	2.8081
	3.0634	2.9515	3.0029	2.7744	2.7737	4.6181	3.5835	3.6243	2.7972	2.9366	2.9922	3.2035	2.8708	3.1598	2.8328	2.9523
	4.9442	2.9737	2.7919	2.8156	3.4923	4.0472	3.3178	3.4622	3.0256	3.0659	3.3425	3.1395	2.941	2.8216	3.2678	2.8557
	3.2408	2.8902	2.938	3.1071	3.1341	4.0427	3.6878	3.5422	3.1688	3.3558	3.5812	3.3173	3.0083	3.0769	2.8659	3.2328
	3.2221	2.9293	3.0195	2.9614	3.5201	3.6302	3.6422	3.4477	2.9417	3.0855	3.2078	2.9245	2.9412	3.0688	2.7754	3.1295
	2.8226	3.0937	2.962	3.6545	3.1626	4.0097	3.4711	3.8685	2.8294	2.9025	3.1013	3.5253	2.8214	2.8366	2.8913	2.7161
	4.0565	3.2215	2.75	3.0263	3.3382	4.042	3.9966	3.191	2.8372	2.9322	2.8102	3.0252	2.8687	3.0904	2.8928	2.9371
	3.6249	3.0882	3.0245	3.8817	2.9812	3.7929	3.9105	3.6261	2.7233	3.2934	3.4935	2.879	2.9567	2.9647	2.7135	2.8744
	3.0655	3.0477	2.8338	2.8805	3.1335	3.5637	3.7445	3.216	2.7811	2.7787	3.2261	3.6005	3.0054	3.0447	3.1426	2.9174
	3.262	3.0315	2.8727	3.1818	2.9427	3.8943	3.6977	3.8721	2.7251	2.8549	3.1804	3.1929	3.0233	2.9041	3.0375	2.9803
	2.9961	2.9465	2.8782	3.0052	3.2096	3.5921	3.4986	3.4258	3.2116	3.12	3.4726	2.9228	2.9581	3.0607	2.9316	2.9753
	2.9908	3.005	2.9432	2.9615	3.0743	3.7715	3.0247	3.0798	3.1391	2.9069	3.6356	3.6239	3.1597	2.9351	3.1233	2.7353
	3.46	2.8949	2.8685	2.8223	3.1719	3.6119	3.5306	3.575	3.2145	2.848	3.0861	3.1232	2.9672	2.9225	2.8996	2.9904
	3.1482	3.1287	3.2112	3.0419	3.1259	4.1748	4.2367	3.7253	3.0306	2.7903	2.6512	3.0095	3.147	3.0908	3.1129	3.1183
	3.3819	3.2386	2.6349	2.8123	2.8689	3.3048	3.2108	3.6467	3.0941	3.2643	3.0838	3.1327	2.9268	3.1208	2.9756	3.0226
	3.5279	2.8433	2.7322	2.8177	3.3088	3.6314	3.4191	3.4074	3.139	2.9403	2.8302	3.0424	3.3405	2.8426	2.8959	2.8591
	3.404	3.158	3.032	3.0636	3.0117	4.2294	3.5552	3.6487	2.9101	2.8284	2.902	3.4552	3.0511	3.0453	2.9295	2.9394
	3.2363	2.9016	2.8812	2.8814	3.0854	4.0385	3.4804	4.097	3.049	3.0297	3.6697	2.8912	2.8008	2.9483	3.0799	2.9263
	4.0595	3.5633	2.8206	2.8382	3.167	4.4268	3.6906	3.8023	3.1464	3.1535	2.7594	3.3591	3.1757	3.1955	2.7813	2.7807
	3.4228	3.1194	3.1786	2.8711	2.9997	3.8809	4.047	3.7493	3.0346	2.9328	3.5828	3.8851	3.0861	3.0618	3.0755	2.994
	3.8012	3.1994	2.8715	2.8185	3.4102	4.0456	3.5381	3.4062	3.4027	3.0302	2.9474	3.6147	2.9721	3.1105	2.7728	3.1618
	3.9798	3.176	2.8953	2.8893	3.2375	3.6924	3.6673	3.664	3.6908	2.9367	3.3036	3.3915	2.7691	2.9899	2.8688	2.9198
	4.1123	2.9632	2.6464	2.721	3.1564	3.6983	3.2718	3.2116	3.0249	2.8589	3.2265	3.3068	3.1434	3.075	3.0641	2.8348
	4.6217	3.1508	2.9259	3.1273	3.1952	3.9264	3.5168	3.1729	3.0143	3.0702	3.1194	3.1808	2.8417	3.1372	3.1037	2.8133
	4.3784	3.1349	2.8753	3.271	2.9893	3.8549	3.9578	3.9329	3.3499	3.3247	2.8729	2.9501	3.157	2.86	2.7584	2.8549
	4.5978	3.4172	2.8767	3.1142	3.5301	3.4923	3.4916	2.992	3.6354	2.9041	3.0062	3.4467	3.2057	2.892	2.8754	2.8238
	4.2221	3.2553	2.9046	3.0342	2.9412	3.6121	3.8113	3.6446	2.9964	2.8222	2.9868	3.2312	2.8353	2.8575	3.2222	2.9881
	4.1156	2.9293	2.9575	3.0028	2.8271	3.3642	3.1189	3.509	3.0965	2.9843	3.0082	3.1672	2.7781	3.1226	3.2444	2.9593
	4.5846	3.0907	2.7444	3.0894	3.7815	3.3013	3.3133	3.027	2.7826	2.8961	2.9106	3.5002	2.9798	2.9811	2.94	2.7658
	4.5625	2.9523	2.806	3.0013	3.462	3.7589	3.4476	3.2234	2.9884	2.907	3.0378	3.3771	3.132	3.1975	3.2424	2.9376
	4.0631	2.8247	2.7292	3.9425	3.2193	3.4369	3.6245	3.4106	3.0974	3.0665	3.0186	3.8187	2.8549	2.9406	2.9335	3.0348
	4.7905	3.0747	2.8216	3.1453	3.7465	4.0761	3.4884	3.103	3.1411	3.0729	3.0026	3.3685	2.9125	2.7968	2.9675	2.9897
	4.1979	2.9312	2.8326	2.9802	3.0648	3.7076	3.7766	3.6017	2.9268	3.1243	3.0698	3.0939	3.3793	2.9443	2.9355	3.1066
	3.0316	3.011	2.8137	2.9091	3.0501	3.7056	3.6492	3.4539	3.2137	3.5971	3.1257	3.342	3.3688	2.8657	2.9069	2.8525
	2.9631	3.1166	2.8703	3.1046	3.0697	3.4517	3.4183	3.6947	3.0583	3.0395	3.0126	3.4329	2.8328	3.0313	3.1158	2.8932
	3.1554	3.0308	2.9931	3.074	3.2092	3.7637	3.8528	3.4923	3.3844	2.9248	2.9591	2.9046	2.9819	2.9389	2.9304	2.9167
	3.0791	2.946	3.0883	3.4057	3.0738	3.5343	3.6405	3.5544	2.7584	3.02	2.9267	3.1388	3.0155	2.8056	2.8434	2.8879
	3.9891	2.9538	2.9526	3.2289	3.2485	3.8746	3.6258	3.3065	3.0159	3.2224	3.6755	3.3824	3.05	2.9498	2.9525	3.0631
	2.9257	3.1123	3.0699	3.1019	2.8875	3.4563	3.5614	3.7562	2.8617	3.4964	3.4385	3.3119	3.0443	2.8737	2.9787	2.9639
	3.3394	3.0822	2.8336	3.0941	3.2701	3.5517	3.5475	4.1103	3.363	3.2202	3.5929	3.6569	2.9917	2.9708	2.9446	2.9997
	3.7208	3.2148	2.9105	3.1356	3.0632	3.096	3.3041	3.2603	3.2578	3.0833	3.1534	3.095	3.0628	2.9605	3.0046	2.9352
	3.7326	3.4509	2.8977	3.1657	3.2384	3.6837	3.733	3.5367	2.8786	3.0896	3.3942	3.0412	2.9179	3.1896	3.2569	2.8874
	4.2826	4.0024	2.8061	2.8694	3.009	4.1177	3.2954	3.0844	2.8557	3.1164	3.2664	3.4946	2.8811	2.7952	2.8537	3.1098
	4.2362	3.3401	2.89	3.2942	3.0541	3.7509	2.9628	3.5296	2.9476	3.2616	3.1257	2.966	2.8235	3.557	3.128	2.7966
	5.0962	3.3853	2.8702	3.3389	3.4379	3.5806	3.1723	3.0737	2.7983	3.3904	2.9703	3.1232	3.2089	2.9894	2.9239	2.8464
	4.1611	2.9086	2.8763	3.5458	3.3058	3.5094	3.0786	3.0846	3.0748	3.1455	3.069	3.5029	2.8801	2.8242	2.899	3.005
	4.0604	2.9219	2.9	3.2587	3.1306	3.7574	3.1693	3.0621	2.9257	3.2386	3.0495	3.5133	3.0273	3.178	2.9099	3.0464
	3.4969	2.8986	3.1149	3.6191	3.2236	3.3714	3.6446	3.241	2.9612	3.3141	3.2384	3.5231	2.8901	2.8954	3.0589	3.0385
	4.3985	2.853	3.0299	3.2339	3.1079	3.5179	3.5153	2.7897	3.0214	3.1743	2.8537	3.6101	3.111	3.1954	2.8229	2.8477
	3.8199	2.6991	2.8579	4.0052	3.0236	3.135	3.356	3.2891	3.1553	2.8868	3.2901	4.2776	2.929	3.3805	3.1461	3.1966
	3.9272	2.8573	2.7799	2.9172	3.2103	3.5919	3.2198	2.8308	2.812	2.9634	3.2788	3.9631	2.8295	2.8049	2.8012	2.9642
	3.4248	3.0877	2.7615	2.7671	3.1028	3.9722	3.1527	3.2588	3.0136	2.9446	3.0818	4.1065	3.0383	2.9551	3.2345	3.2165
	4.5118	2.9676	2.8982	3.1915	3.3326	3.4029	3.5665	3.4793	2.741	2.8038	2.8405	3.8961	3.263	3.2513	2.8608	3.0209
	4.6377	3.1376	2.9187	2.8873	3.3265	3.5809	3.3442	3.3774	2.8394	2.8735	3.3406	3.5387	2.8286	3.2143	3.1919	3.0529
	3.5806	2.841	2.9884	3.061	4.122	3.5016	2.9781	3.7786	2.9458	2.9912	3.1861	4.1168	2.9609	3.1888	3.265	3.5288
	4.7438	3.0971	3.0592	2.8351	4.146	3.387	3.404	3.5917	2.9516	3.1702	3.0694	3.7356	2.9671	2.7016	2.8417	2.9533
	4.2215	2.9983	2.7484	3.4831	3.3527	3.1302	2.9876	3.8765	3.1439	3.6352	3.0654	2.9155	2.9415	2.9105	2.9105	2.9974
	3.8566	3.4345	2.9165	2.8117	3.2341	3.736	3.2635	3.2088	3.1036	3.0014	3.1476	3.0352	2.776	2.9443	3.2094	3.1968
	2.9883	3.185	2.8121	2.9927	3.2497	3.4511	3.3618	3.8569	3.094	2.9468	2.8626	2.7858	2.8277	3.1791	3.5068	2.874
	3.5936	3.0391	3.259	3.0015	3.1073	3.6093	3.5433	3.5528	2.958	3.0717	3.0503	2.8894	2.9263	3.4244	3.0876	2.8738
	3.4432	2.8322	2.9432	3.7295	3.0233	3.5576	3.6118	3.7362	3.2918	3.0074	2.8897	2.9464	3.0372	2.9675	2.9548	2.7111
	3.1492	2.9719	3.0551	3.3385	3.2342	3.4706	3.7079	4.1335	3.2518	3.2066	3.0633	2.8245	2.9057	2.9459	2.9636	3.0531
	3.1124	2.6644	2.9885	3.3085	3.2553	3.3523	3.1686	3.4766	2.8159	3.1425	3.2345	2.6919	2.8276	2.9875	3.0879	2.8883
	3.782	3.0068	2.8064	3.0842	2.917	3.8018	3.7277	3.3658	3.3649	3.0819	3.0347	3.1616	2.8557	2.9374	2.8901	3.0386
	3.2104	3.0272	3.0367	3.0297	3.2459	4.0778	3.2039	3.1469	3.1494	3.4685	2.9757	3.2943	2.7276	2.9631	2.8857	2.9678
	3.4908	2.8909	3.0353	3.2667	3.0446	3.2002	3.423	3.2513	3.2593	2.8826	3.4784	3.0936	2.9782	3.2509	2.8761	3.1834
	3.7846	2.8503	3.0109	2.878	2.9485	3.3802	3.4956	3.7073	3.1151	3.1085	2.9887	3.5528	2.5736	3.7191	3.0929	3.1335
	3.1995	2.8413	3.1559	3.0758	2.8173	3.4254	3.4329	3.4046	2.9663	3.0834	3.2434	3.0067	2.7929	2.9241	3.3391	3.186
	3.0369	2.7771	2.9364	3.1198	2.9151	3.4164	3.4272	3.5307	3.0163	3.262	3.4681	3.1236	2.841	2.9923	2.9422	3.1457
	3.4613	3.1876	3.0073	3.0749	3.0597	3.9486	4.2037	3.7844	3.1278	3.0863	3.0055	2.9243	2.8745	2.9088	2.7946	2.9549
	2.8385	3.1405	2.9507	2.952	3.1432	3.6582	3.467	3.0251	2.8942	2.8362	3.1188	4.2885	3.0702	3.0854	3.1562	2.9237
	3.2062	4.0863	2.8687	3.0289	3.1036	3.9121	3.3636	3.4944	3.0291	2.9703	3.0119	3.1328	3.0268	2.8108	2.9391	2.9278
	3.3124	3.5896	2.9235	3.0146	2.9895	3.4934	3.8181	4.1168	2.9912	3.0254	3.1191	3.3896	3.0084	3.0284	2.769	3.0131
	3.4361	3.2978	2.7622	3.0256	2.8847	3.8831	3.1951	3.7248	3.0287	2.8795	3.3976	2.8762	2.8722	3.0769	3.1864	3.0378
	3.3606	2.8567	2.7356	3.4791	3.0423	3.1222	3.4456	3.6319	3.5619	2.9303	2.9197	3.7197	2.8809	2.7684	3.1615	2.9837
	2.9853	2.9349	2.7053	3.2486	3.0481	3.709	3.2831	3.667	2.9022	3.0783	2.8188	3.2102	2.7701	3.1921	2.9743	3.1151
	3.3091	2.8065	2.7973	2.9331	3.1216	3.362	3.698	3.2978	3.0187	3.0882	3.0877	3.7539	2.9556	3.151	3.1134	3.0751
	3.2801	2.8537	2.8714	3.2176	3.2943	3.4532	3.4128	3.4355	2.8614	2.862	2.9229	3.0722	2.7941	2.9519	2.8396	3.037
	2.9611	2.7955	3.0797	3.4153	2.9302	3.0329	3.383	3.4061	2.9674	2.8835	3.1211	3.0261	3.0026	3.006	3.0371	2.9384
	3.0408	3.0706	2.9734	3.5219	3.0031	3.5088	3.4256	3.656	2.9854	2.9431	3.2496	3.9235	2.9105	3.0532	3.1071	2.868
	3.8033	3.2887	2.6294	2.9254	3.1332	3.698	3.3462	3.2709	3.0394	2.9119	3.2341	3.0406	2.9856	3.486	2.83	2.9857
	3.8185	3.1122	2.9609	2.9744	3.1767	3.6039	3.4874	3.697	3.2889	3.0957	3.2937	3.2974	2.8957	3.3692	3.1727	2.9756
	4.4733	2.9616	2.8273	2.7288	3.0604	3.5042	3.541	3.1944	2.8684	3.2103	2.9364	3.324	2.9066	3.3939	3.0227	2.8643
	3.1652	3.0008	2.795	3.0373	3.378	4.132	3.4144	3.5004	3.0113	2.9177	3.2367	3.451	3.0664	2.9013	2.8901	3.254
	3.6379	2.9838	3.1993	3.1297	3.1111	3.6791	3.1614	3.5983	2.9965	3.0786	3.3122	3.1535	3.1869	3.1026	2.9787	2.8291
	3.5455	3.0237	2.9566	2.7838	3.0305	4.3237	3.3866	3.4353	2.9475	2.9106	3.1017	3.3705	2.7793	3.1426	2.7596	2.7947
	3.174	3.2742	2.9632	2.981	3.1045	3.8445	3.1564	3.5667	3.1799	3.0098	3.1736	3.4896	2.7921	3.0426	2.9387	3.0117
	3.7517	3.0338	3.0399	2.9502	3.0346	3.8227	2.8694	3.3149	3.0313	3.0374	3.1997	3.3927	3.0808	3.474	2.9688	3.1226
	3.3291	3.1692	3.0508	2.8664	3.3015	3.6632	3.0972	3.4325	3.3863	3.1764	2.8901	3.3204	2.8578	3.3305	2.772	3.144
	3.2332	3.5442	2.9657	3.1252	3.1456	3.8243	3.188	3.4002	3.7991	3.0326	3.2857	3.6362	2.9017	2.793	3.109	3.0426
	3.0384	3.444	2.7294	2.8651	3.2403	5.2587	3.4533	3.1719	3.8385	3.1398	2.9938	3.3825	2.8859	2.897	2.8843	3.0801
	3.2232	3.0112	2.9817	3.4832	3.2798	3.4036	3.1973	3.0085	2.8293	2.6643	2.8983	4.1688	2.9904	3.0334	2.8306	2.9172
	3.782	3.212	3.0952	2.9488	2.9485	3.5011	3.8572	3.4181	3.1463	3.0405	3.2214	3.4897	2.822	3.086	3.1901	2.7804
	4.0079	3.4928	2.8141	3.3422	3.3096	3.3499	3.1217	3.3002	2.8078	3.0542	3.1709	2.9558	2.9593	2.9782	2.9916	3.0798
	2.9842	3.0225	2.8201	3.0686	3.1372	3.6688	3.1677	3.5977	2.9623	2.9834	3.1986	3.516	2.7722	2.8607	2.9439	2.9675
	3.5625	3.0269	3.2197	2.8599	2.8979	3.3071	3.4637	3.3603	2.8655	2.924	2.9107	3.367	3.0365	3.0266	2.939	3.1311
	4.2823	2.901	2.9738	3.1598	3.2498	3.5989	3.6377	3.123	2.693	3.2177	3.4304	2.9379	2.9127	3.074	2.8675	2.8389
	3.0839	3.1681	2.9275	3.0995	3.3557	3.4446	3.0072	3.3231	3.2947	3.1068	3.1398	3.3111	2.774	3.1442	2.7911	2.912
	3.0661	3.134	3.5998	2.9996	3.3898	3.5649	3.2906	2.9978	3.1511	2.8728	2.9826	3.5147	3.161	3.1629	2.7686	2.9268
	3.1742	3.5141	2.9392	2.9389	3.3564	3.354	3.1986	2.924	2.9523	3.1563	3.0175	3.0588	2.9794	3.1013	3.1569	3.1336
	3.4807	3.2373	2.8693	2.8784	3.2625	3.4165	3.0755	2.85	3.0871	3.3132	3.2028	3.0222	2.9149	2.9553	2.9137	2.9063
	3.1335	3.4402	2.8172	2.8878	2.9221	3.5003	3.2779	3.0923	3.402	3.1223	3.0352	3.5824	2.9778	2.9801	3.1368	2.8304
	3.6318	2.9664	2.742	2.8963	3.1743	3.5687	3.4642	3.5954	3.1738	3.003	3.1471	2.9746	2.8298	3.1465	2.9235	2.9667
	2.9792	3.0785	2.8383	3.0567	3.1057	3.5568	3.2164	3.5162	3.6033	3.0427	2.889	3.2975	2.9974	3.1407	2.9419	2.8664
	2.8114	2.9642	2.8333	2.7952	2.9328	3.2693	3.1845	3.734	3.1462	3.6228	3.3717	2.9527	2.8055	2.859	3.0114	2.8759
	3.1449	2.9023	2.9416	3.1131	3.0589	3.338	3.2989	4.0376	3.4192	3.0558	2.8469	3.4328	2.7938	3.3217	2.8222	2.9163
	3.1738	2.9966	3.0572	2.8588	4.2391	3.6498	3.6951	3.1418	2.889	3.1031	3.2533	2.9754	3.0716	2.9014	2.9671	2.9218
	3.3246	3.0583	2.9788	2.9691	3.2584	3.4578	3.268	3.3136	3.0489	2.9839	3.1469	3.113	3.0207	3.0788	2.9835	2.8658
	3.0922	3.076	3.2544	3.0924	3.2735	3.8281	3.0611	3.5052	3.118	2.8799	3.2357	2.958	3.1449	3.0405	2.9173	3.1095
	3.246	3.0793	3.434	3.5519	2.9496	3.6665	3.3992	3.1379	3.0241	2.8896	3.6074	3.4335	3.2281	2.882	3.0074	3.0736
	2.9917	3.7339	3.1971	3.2883	3.2668	3.4263	3.3587	3.0454	3.0336	2.8981	3.0455	2.8848	2.8807	2.9476	2.9603	3.0183
	2.8602	2.8913	3.0824	3.0806	3.3466	3.7246	3.342	3.1395	2.8048	2.9379	3.3928	3.1157	2.8322	2.9489	2.9783	2.8989
	3.5644	2.9881	2.7253	3.2898	3.1072	3.8044	3.1072	3.1861	3.0485	2.8306	3.0789	2.9429	2.8131	2.8123	2.9065	3.0486
	3.2427	2.9829	2.9249	3.2161	3.3105	3.8505	3.4043	3.6376	3.4624	2.8228	3.1388	2.9904	2.8969	3.1335	2.8205	3.0905
	3.1927	2.9747	3.0421	2.7872	3.3596	4.0477	3.2702	3.5536	2.8213	2.875	2.9705	3.0822	2.8333	3.2247	2.9166	2.9865
	3.0649	3.0117	2.916	3.4431	3.1884	4.1154	3.5562	3.6117	2.8091	3.1396	3.0345	3.3472	3.023	3.0598	2.9114	2.9768
	3.4294	2.9949	3.2611	2.8637	3.0845	3.7495	3.538	3.6665	3.2286	3.1835	3.5653	3.2925	2.8024	2.9829	3.245	2.8918
	3.534	2.8868	2.9669	3.106	3.4008	3.6375	3.2473	3.5059	3.5371	3.7576	3.2009	3.0767	2.7922	2.9837	2.7842	2.9277
	3.1385	2.9025	2.8459	2.9876	3.2291	3.5494	3.0531	3.8985	3.3177	3.156	3.0058	2.847	2.9409	3.1462	2.6393	3.0608
	2.8835	3.198	2.7852	2.9147	3.2889	3.7704	3.3669	3.6543	3.0518	3.3954	3.6917	3.0513	3.1172	3.0811	2.8942	2.8336
	3.2313	3.1109	3.1193	2.9637	3.0147	4.142	3.6294	3.5716	3.0549	2.9379	3.772	3.102	2.8991	2.9145	2.7276	3.1934
	3.2772	3.1906	2.8765	2.9654	3.0422	4.0083	3.0725	3.3156	3.159	3.1041	3.4308	3.2102	2.9085	3.2316	2.8073	3.0842
	3.2002	3.0733	3.0227	2.9746	3.2505	3.6123	3.3218	3.6623	2.7962	2.8911	3.0505	3.0376	2.9524	3.0021	2.9155	2.8831
	3.0545	2.8847	2.9901	3.2858	2.972	3.5323	3.7134	3.957	2.8584	3.2828	3.354	3.1159	2.9743	3.1883	2.8789	3.0359
	3.1688	3.0481	3.136	2.9662	3.0199	3.7663	3.7136	3.4357	2.9864	3.074	3.1844	2.8097	2.8842	2.9727	2.8968	2.8455
	3.3147	2.8301	3.0685	3.0075	3.0152	4.0496	3.4669	3.2282	3.1672	3.1838	3.5117	2.8809	2.9067	3.1046	3.0057	2.8735
	3.2965	3.1411	3.2107	2.8485	2.7522	3.6595	3.4753	3.5629	2.8733	2.8176	3.2285	3.0893	2.727	2.8202	2.9385	3.0775
	3.156	2.8179	3.0474	3.0972	3.0307	3.7971	3.4859	3.5728	3.7561	3.5145	3.1425	3.0135	2.7871	2.9268	3.0285	2.8502
	3.2001	3.0893	2.9635	2.8118	3.1119	3.5069	3.3258	3.4539	2.9234	3.0485	3.3612	2.8576	2.8876	3.1795	2.8397	3.0225
	4.122	3.5056	2.9323	2.7778	2.8785	3.8232	3.2687	3.3296	3.1872	3.6309	3.1347	3.0732	2.9828	3.1987	2.8956	2.9665
	3.527	2.9604	2.8661	3.0401	2.9329	3.7457	3.1366	3.6802	2.9742	3.0866	3.5939	3.2721	2.8103	3.1416	2.7827	2.8485
	3.4843	3.1471	2.9608	3.0201	2.8804	3.745	3.2368	3.5096	3.0582	3.2872	2.9647	3.3689	2.8739	2.8125	2.7654	3.3522
	3.4428	3.1865	2.8494	3.0099	3.3009	3.8563	3.3684	3.317	2.8028	3.1133	3.3626	3.1971	2.8262	3.0675	3.0548	3.1315
	3.5145	2.9757	3.2505	3.297	2.9741	3.4836	3.4668	3.4919	2.9474	3.016	3.4035	3.1594	2.9962	3.7638	3.1	2.7799
	3.0654	2.8492	2.8965	3.8952	2.9828	3.7347	3.4912	3.2885	2.8557	2.9628	2.8894	3.3845	2.8991	3.0385	3.0752	2.9714
	3.5828	2.7799	2.9242	3.4946	2.885	3.3741	2.9032	3.7769	2.8267	3.8342	3.0592	2.9284	2.8363	3.024	2.8913	3.0454
	3.1222	2.8794	2.8197	3.2131	2.8508	3.5802	3.2934	3.7751	3.0297	2.7632	3.3501	2.9851	2.8164	3.0862	2.9338	2.9428
	3.8325	3.1789	2.8989	3.1387	3.0325	3.2668	3.1059	3.8837	3.0512	3.2535	3.108	3.0826	2.9275	3.1117	2.9846	2.921
	3.0508	3.1079	3.1715	2.9956	3.1196	3.7774	3.3125	3.1537	3.1605	2.9118	3.0627	3.2699	2.8868	2.9525	2.7524	3.0501
	3.1674	2.9403	2.9709	3.4247	2.8377	3.5118	3.2398	3.8779	2.7641	2.9346	2.8098	3.2915	3.1864	3.231	3.0022	3.1419
	3.1838	3.1763	4.0568	2.8518	3.0004	3.5873	3.5247	3.4468	3.0621	2.9654	3.1653	3.1347	2.7282	2.937	3.0417	2.9528
	3.2703	2.877	3.0472	2.976	2.7476	3.7667	3.5159	3.6838	3.1263	2.8532	3.1653	2.7659	3.1307	2.951	2.746	2.9706
	3.9843	3.1543	2.7249	2.9317	3.0074	3.3917	3.5421	3.7795	3.1017	3.7749	3.3669	2.8975	2.8688	3.002	2.8032	3.064
	3.9484	2.9197	2.9768	2.7348	3.0335	3.5428	3.3614	3.4568	2.887	2.9089	3.3193	3.2589	2.8454	2.8967	2.9151	3.1054
	3.2354	3.1474	3.0685	3.0649	2.8782	3.5529	3.6613	3.4215	2.907	2.8784	3.1479	2.9631	3.1834	2.7846	3.0609	2.9913
	4.0231	3.0943	2.8434	3.2972	3.3397	3.4552	3.3434	3.6223	2.8393	3.093	2.9441	3.2659	2.7297	2.8777	2.9079	3.049
	3.8594	2.8655	3.0594	2.9188	2.9463	3.607	3.4457	3.564	2.9708	3.1338	3.3974	3.094	2.9019	3.22	2.9221	3.1899
	3.2204	3.0119	2.9033	2.9964	3.0452	3.3077	3.4171	3.5892	2.8963	2.9897	3.5072	3.1297	2.8035	2.9778	2.7527	3.0487
	2.8105	2.9866	3.1606	3.0039	2.8687	3.4386	3.7634	4.0134	2.8946	2.8453	3.5419	3.0567	2.8344	3.0188	2.8227	2.8874
	2.9284	2.8784	2.8945	2.8813	2.966	3.2715	3.6503	3.7276	2.9041	3.0168	3.2418	3.1721	2.9416	2.9443	2.8965	2.9122
	2.8442	3.0029	2.8927	2.8396	3.2556	3.8847	3.5028	3.572	3.0776	3.0951	2.8632	3.1358	2.826	3.0837	2.8134	3.0126
	3.0121	2.9425	2.9548	2.9253	2.909	3.2381	3.7979	3.7267	3.0603	3.0095	3.2006	3.0545	3.0009	3.157	2.7678	3.5827
	2.891	3.4279	2.8965	3.2608	3.0888	3.7726	3.3947	3.6997	2.9282	2.8875	3.3136	2.8828	2.8487	2.8443	3.0842	3.1535
	2.995	2.8704	2.979	3.0796	3.2553	3.3928	3.4179	3.5165	3.0196	2.7801	3.2312	2.8967	2.7963	2.8737	2.9229	3.0579
	3.1968	2.7938	2.7031	3.4352	3.0182	3.6309	3.4795	3.5086	3.0432	3.3702	3.3187	3.0087	2.781	2.6671	2.8867	2.8938
	3.0788	2.9348	2.8383	2.9628	2.8659	3.5853	3.4433	3.9194	2.9328	3.0565	3.1034	3.0343	2.7358	2.903	3.1952	3.1244
	3.0968	2.8685	2.9901	3.3839	3.5627	3.7456	3.6898	3.7703	2.8284	3.0804	3.1342	3.3022	2.9715	3.035	2.8193	3.3527
	3.1589	3.4143	2.9269	3.1671	3.1618	3.8527	3.5708	3.5942	2.9583	2.8803	3.2438	3.0371	2.8769	3.2675	3.2298	2.9738
	3.2488	3.1594	3.0394	4.1141	3.1172	3.369	3.7741	4.0789	2.959	2.8935	2.9267	2.9254	2.9451	2.9569	2.8005	2.7681
	3.0507	2.9974	3.2226	3.3389	3.0753	3.4346	3.6979	4.0112	2.9072	3.1643	3.2969	3.0274	2.8485	2.9499	2.7786	2.7927
	3.0899	3.0163	3.0449	3.46	2.9007	3.7211	3.4707	3.5809	2.9509	3.0418	3.0089	3.2105	2.9604	2.8918	3.0102	3.0014
	3.1312	3.175	2.9591	3.0727	3.3416	3.8928	3.505	3.397	2.9128	2.9042	2.8467	3.1154	2.7631	2.9196	2.9818	2.9783
	3.7414	3.1358	3.0974	3.0848	3.218	3.5335	3.5603	3.6108	3.2629	2.8095	3.165	2.866	2.9643	2.9306	3.1665	3.1493
	3.288	3.0376	2.7466	2.978	3.4505	3.6622	3.0944	3.3761	3.392	3.1914	3.1555	3.3039	3.225	3.02	2.7914	3.0122
	3.1137	2.8771	2.9873	3.1388	3.1181	3.4535	3.8893	3.5067	3.0552	3.1054	2.9131	3.3527	2.8581	3.3675	2.866	3.2525
	3.3515	3.1086	2.8215	2.856	3.2193	3.4921	3.7446	3.3137	3.1466	2.8602	2.9025	3.0731	2.9267	3.1037	2.9662	3.0419
	2.8875	3.0641	2.9228	2.9303	3.2139	3.1352	3.3282	3.6392	3.1373	3.0993	3.0541	2.8427	3.0151	3.0489	2.9785	3.0088
	2.9093	3.1351	3.0796	2.9931	3.2054	3.2681	3.2628	3.5358	3.1702	3.0373	3.2204	3.3439	3.0285	3.1327	3.025	3.1772
	3.0463	2.8729	2.9152	3.0655	2.9502	3.6124	3.5114	3.3633	3.1752	3.1919	3.2294	3.3476	3.0001	2.7991	3.3888	3.0654
	3.2565	2.9894	2.7765	3.0619	3.0146	3.2048	3.4579	3.2699	3.1302	3.5876	3.3374	4.1266	2.7753	3.0155	2.8069	2.9876
	3.2943	3.2068	3.0288	3.1859	3.1569	3.526	3.3875	3.786	3.1411	3.2262	3.1398	3.6285	2.8037	3.3082	2.7881	3.0221
	3.3774	3.0385	2.7382	3.0054	2.9327	3.4202	3.0971	3.4463	3.0437	3.2353	2.9075	3.5319	3.103	3.726	2.7237	3.1047
	3.1944	3.0204	3.2699	3.0398	3.2817	3.514	3.8144	3.6067	2.79	3.0977	3.1488	2.8525	2.9543	2.9949	2.8784	2.8637
	3.0202	2.7558	2.9607	2.6893	2.7872	3.3875	3.5951	3.3119	3.2394	2.9711	2.8566	3.8726	2.8761	3.0097	3.0854	2.8835
	3.9057	3.1057	2.8331	2.9494	3.3074	3.971	3.6633	3.256	3.0176	3.2299	3.2679	3.3873	2.9403	3.3093	3.1292	3.1298
	3.1137	3.2126	2.8109	3.1158	3.0203	3.7687	4.0109	3.668	2.8297	3.1978	3.2762	2.8573	2.9359	3.0189	2.954	3.1615
	3.1273	3.1307	3.0459	2.8821	2.9835	4.0609	3.47	4.1766	3.1999	2.9498	3.3302	2.8773	2.8241	2.953	2.8787	3.0146
	3.1073	3.5799	2.9518	2.8083	3.2933	3.3335	3.5719	3.4504	3.1083	3.0001	3.0482	3.5637	3.0374	3.036	2.8761	3.4479
	3.9118	3.1577	3.2931	3.2579	2.9008	3.8298	3.3949	3.5304	2.842	2.9448	2.9469	2.9677	2.8791	3.125	2.9446	3.3045
	3.9175	3.0342	2.8543	2.9666	3.0609	3.6926	3.9023	3.8044	2.9703	3.1458	3.1	2.9458	2.801	3.3401	2.8372	2.9732
	3.0592	2.9059	2.9781	2.8987	3.1625	3.7588	3.5407	3.5296	2.9536	3.0947	2.9095	3.6617	2.9353	2.8256	2.7928	3.1979
	3.6454	2.784	2.9343	2.9885	3.7243	3.3991	3.7763	3.4068	2.8585	3.2059	3.1376	2.8388	2.9332	3.0296	2.8964	3.0183
	3.774	3.1424	3.1688	2.9616	3.386	3.4482	3.9189	3.4052	3.3676	3.0085	2.9379	2.9529	2.9438	2.914	2.7941	3.3376
	3.0112	3.0113	3.1409	3.0549	2.8425	3.5425	3.6004	3.6989	3.0267	2.7683	3.0971	3.2552	2.9665	2.9055	2.8931	2.7716
	2.9239	2.9425	3.1385	3.4682	2.7942	3.367	3.3624	3.4213	3.0944	3.0453	3.1159	2.8523	3.0326	3.0536	2.9654	3.0492
	2.8779	3.2724	2.8747	2.9899	3.0501	3.4421	3.9746	3.4392	2.9254	3.1895	3.3556	2.8913	2.7965	3.025	2.8582	2.8535
	3.6365	2.975	3.1208	3.1786	3.6858	3.8774	3.9942	3.5725	3.1296	3.1004	2.9742	2.8767	2.8611	2.9574	2.995	3.0266
	4.1107	2.9519	3.1186	2.8612	3.5395	3.6023	4.5653	3.0124	2.9296	3.0416	3.1161	2.8335	3.0088	2.8346	2.8543	2.8776
	2.8092	2.9344	3.1887	3.2483	3.0429	3.4786	4.0636	3.4629	3.0676	3.2626	2.8926	2.7809	2.6962	3.1844	2.9424	2.9031
	3.0471	2.9962	3.0754	2.8418	3.1384	3.4412	4.3288	3.1597	3.1212	2.8752	3.1928	2.9328	2.8783	2.805	2.7043	3.1002
	3.0177	2.9977	3.0757	3.1064	2.9467	3.3799	3.9505	3.6929	3.0534	3.0848	3.0695	3.121	2.916	2.979	2.7647	2.8305
	3.2641	3.2311	3.1939	2.9278	3.014	3.8554	3.8442	3.3242	3.2746	2.8546	2.9941	3.0018	2.854	3.1328	2.8586	2.8879
	3.3977	3.0472	2.9152	2.9861	3.0981	4.3116	4.1345	3.6863	3.132	3.0295	3.1753	3.5215	2.8133	3.136	2.7813	2.8568
	3.1909	3.3786	2.9863	2.766	3.0642	3.5643	3.7711	3.6313	3.0715	2.9742	2.9373	2.948	2.933	2.9115	2.9977	2.8616
	3.0023	3.1043	2.918	2.8515	3.1167	3.545	4.1845	3.3091	3.3131	3.5089	3.0662	2.9399	2.944	3.0259	2.7988	2.7926
	2.8484	3.0704	2.9424	2.7326	2.8185	3.6844	3.9025	3.1749	3.0261	3.2809	3.0238	2.7868	2.8273	3.1643	3.1024	2.8204
	3.1493	2.9426	3.0002	3.0345	3.1151	3.487	3.372	3.5814	3.0017	3.0242	3.1054	2.9043	3.042	3.0944	3.1041	3.0722
	2.9538	3.0901	2.798	2.8077	3.0614	3.7612	3.7616	3.3115	3.0465	3.001	2.7707	2.9064	2.9586	3.0134	2.9368	3.1002
	3.325	2.7962	2.9038	2.9224	2.799	3.795	3.8685	3.5254	3.2591	2.9412	3.1591	3.124	3.0551	3.2381	2.7563	3.2673
	3.1006	3.0966	2.851	3.072	2.9737	3.5097	3.583	3.5508	2.7491	2.8741	3.0543	3.249	2.9157	2.8423	2.8594	2.8209
	3.1329	2.892	3.1696	2.974	3.0212	3.6051	3.7011	3.3297	2.8056	2.8829	3.1433	2.8498	2.6718	3.0577	2.7365	2.8699
	2.8633	3.0787	3.2924	2.8082	2.7287	3.5969	3.6903	3.9592	3.1924	2.6952	3.0175	2.8204	2.9027	2.9862	2.8921	2.8915
	2.9419	3.0684	2.8514	3.0605	3.1354	3.7552	3.4525	3.6887	3.1226	3.0875	3.0776	3.3169	2.8367	2.9646	2.8224	3.1435
	3.5099	2.9282	2.883	2.9277	3.0899	3.5858	3.707	3.6077	3.2769	2.9524	3.0565	2.9082	3.0271	2.9764	3.1809	2.789
	3.6875	3.4647	3.1274	3.1355	3.2177	3.7232	3.3602	3.5114	3.0057	3.2584	3.4547	3.011	2.7182	3.0262	2.7965	2.9753
	3.9933	2.9097	3.145	2.8837	3.1867	3.2173	3.6478	3.71	3.3063	3.0583	2.907	3.0645	2.9248	3.0703	2.7507	3.1057
	3.1384	3.131	3.0807	2.8291	3.1885	3.3251	3.7561	3.7842	2.9767	3.4945	3.3321	2.8285	3.051	3.3512	3.0816	2.7578
	3.1702	2.9226	2.77	3.1328	3.1936	3.3126	3.2255	3.8853	3.0012	3.348	3.0551	3.1256	2.9708	3.2196	2.8755	2.75
	3.1296	2.9113	2.7405	2.9988	3.2124	3.6254	3.4341	3.6628	3.3451	3.4758	3.2015	3.1414	2.665	3.0526	2.8867	2.986
	3.6665	2.9191	2.9344	2.9833	3.1127	3.6045	3.6345	3.3122	2.8993	2.917	3.3893	3.2272	3.0732	2.9369	2.9504	3.0037
	3.6838	3.2972	2.7359	2.7092	3.0383	3.5342	3.4273	3.3528	3.9362	3.9749	2.9877	3.4597	2.9449	2.8726	2.9118	3.1064
	3.2199	2.8396	3.1481	2.8114	2.9353	3.1852	3.7474	3.3101	3.3863	3.1271	3.6236	3.2234	2.8284	2.9173	3.1627	3.1203
	3.2059	2.8963	2.8762	2.8573	3.2871	3.3414	3.5024	3.4482	2.8039	2.8052	3.5536	3.2038	3.0002	2.9711	2.952	2.9129
	3.4398	2.9095	3.2192	3.0076	3.6788	3.229	3.6285	3.2868	2.9195	3.3417	3.1031	2.8531	2.9016	3.2004	2.8265	2.9487
	3.0034	2.9562	2.9081	2.855	3.183	3.2242	3.6523	4.3462	2.8974	2.9096	3.4174	2.9352	3.0586	2.8039	3.1116	2.8279
	3.1853	2.6989	3.0234	2.9618	3.1104	3.2506	3.7435	4.1426	3.0594	2.81	3.4337	3.4096	2.9934	2.9163	2.8802	2.9061
	3.0169	2.8351	3.049	2.9603	2.8253	3.5439	3.5385	3.6496	2.63	2.945	3.2392	2.8151	3.064	3.2039	2.8605	2.9043
	3.0451	2.8187	2.8746	2.914	3.1127	3.6536	3.3017	3.2965	2.7368	3.1284	3.3701	2.7572	3.182	3.0275	2.8203	2.7704
	3.0111	3.1853	2.88	2.9327	3.2085	3.3919	3.7116	3.517	3.1847	2.9462	3.0289	2.8343	3.1021	3.0576	2.7371	2.837
	3.2067	2.963	3.0726	2.8459	2.9854	3.5449	3.7386	3.678	3.0059	3.2557	3.3167	2.8978	2.8308	2.8831	2.9642	2.6699
	2.9032	2.9371	2.9315	2.7043	3.0748	3.2398	3.436	3.3489	2.84	3.0836	2.979	2.8223	2.8568	2.8899	2.8106	2.9241
	3.3355	3.324	2.8098	2.9227	3.3547	3.3386	3.6101	3.6198	3.1751	3.0735	2.8834	2.8773	3.0377	2.7092	2.9179	2.7702
	3.4531	2.95	2.9463	3.0311	3.2807	3.357	3.6618	3.3714	2.8711	3.0936	3.1858	2.8596	2.7347	2.9255	2.8382	3.0187
	3.694	2.7678	3.085	3.0018	3.2183	3.4716	3.5462	3.6191	2.8572	3.2969	3.1805	3.064	2.8322	2.9648	2.8524	2.7308
	3.4356	3.1537	3.0932	2.7814	3.1138	3.6868	3.4218	3.4737	3.0188	3.1534	3.2006	3.0638	3.0049	2.891	2.7713	2.8502
	3.5116	2.9346	2.9079	2.7864	3.3085	3.2983	3.8552	3.5555	3.0463	3.9727	3.0138	2.9676	2.9926	3.174	3.044	2.8699
	3.6484	2.8663	3.0998	2.9389	2.9988	3.4839	3.3345	3.2969	3.114	2.8561	2.7486	3.2306	3.0346	3.0314	2.7007	3.129
	4.4228	3.0425	3.2281	3.2035	3.7493	3.4479	3.9082	3.7289	3.1697	3.2049	3.2253	3.0621	2.9179	3.0177	2.8302	3.0806
	4.6476	3.0945	2.9063	3.3023	3.01	3.2456	3.6035	3.2667	3.2803	3.0421	2.9996	3.0401	3.0407	2.9975	2.8739	3.0368
	3.7293	2.9424	3.0178	2.9171	3.1785	3.4782	3.4348	3.5261	3.1829	3.3995	3.2458	3.0858	2.8089	2.9313	2.8012	3.1006
	3.1115	3.0062	3.0303	3.0626	3.1433	3.522	3.7465	3.3436	2.8348	3.2254	3.3513	2.8275	2.7575	2.7897	2.8438	3.219
	3.3529	3.3727	3.0541	2.9667	2.9119	3.9242	3.6732	3.7638	3.6625	3.1451	3.9683	2.8134	3.1902	2.8886	2.9483	2.9109
	2.8737	3.3035	2.7671	2.9552	3.1464	3.366	3.0927	3.1781	3.018	3.9637	2.8651	3.0686	3.0032	3.0515	2.7633	2.9348
	2.9037	3.0842	3.207	3.6622	3.2565	3.3249	3.5827	3.6256	2.7722	2.8969	3.0268	3.486	2.9267	3.0837	2.94	2.9317
	3.157	3.0714	3.0252	3.5444	3.1781	3.553	3.497	3.3337	3.0471	2.9793	3.1448	3.2422	3.0018	2.8938	2.8051	2.9227
	3.2804	3.0718	2.8786	3.4591	2.7785	3.5466	3.5955	3.5698	2.7692	2.9223	3.0123	3.0281	2.9534	3	2.8694	2.921
	3.3488	3.2069	2.8162	3.2695	2.9687	3.0027	3.7714	3.4501	3.0047	3.7807	3.1186	2.8954	2.9567	2.9382	2.7923	3.0487
	3.1242	2.894	3.0682	3.3852	3.1137	3.33	3.9022	3.9211	2.7712	3.6424	3.2193	3.0271	2.8438	3.3363	2.8933	3.0705
	3.5238	3.0944	3.0151	3.0469	3.3357	3.537	3.6595	3.4513	2.8766	3.7885	3.0108	2.9237	2.7552	3.3092	2.8966	3.0171
	3.1005	3.1102	2.8129	3.2862	3.1197	3.6494	3.4981	3.5943	3.1064	3.6202	3.0147	2.8945	2.9237	2.9197	2.8697	2.998
	3.1121	3.0523	2.8204	3.2127	3.1833	3.7491	3.7534	3.538	3.1252	3.2119	2.9258	2.8724	3.1465	3.2952	2.7191	2.9686
	4.0672	3.119	3.0318	3.0726	3.3921	4.2124	4.0174	3.7512	3.0462	2.808	3.0151	3.3839	3.1188	2.902	2.8871	2.9173
	3.5661	3.1215	2.8693	3.2675	3.5804	3.8565	3.7654	3.9169	2.8397	3.1619	3.2964	3.1233	2.7548	2.8747	2.97	2.8687
	3.0074	3.3377	2.8422	3.2445	2.9018	3.5817	3.7753	3.3149	2.9382	3.0826	2.8418	3.3761	3.2116	3.0242	3.0571	2.8399
	3.1557	3.6901	2.8679	3.0708	3.0167	3.5522	3.2178	3.5928	3.3234	3.1262	2.9869	2.8652	2.8869	3.0906	2.8712	2.9616
	3.1878	3.0104	2.8768	2.9677	3.1027	3.6395	3.5176	3.468	2.9576	2.8999	3.1046	2.8837	3.0735	2.8799	2.7243	3.0627
	3.7183	3.1839	2.9882	3.1155	3.0618	3.4843	3.3861	3.5118	3.3828	2.8829	2.7242	2.7291	2.9402	2.9619	2.831	3.0033
	4.2108	2.9591	2.9006	3.0453	3.192	3.567	3.8436	3.3939	2.9524	3.1454	3.2353	3.0142	3.1813	2.8849	2.8963	2.8078
	4.6959	3.514	2.8772	2.7448	3.3926	3.3932	3.4938	3.2848	2.8153	2.9939	3.0341	3.0936	3.1614	2.9966	2.7515	3.0596
	3.8433	3.0912	2.712	3.0253	3.2928	3.3434	3.4895	2.9764	2.9754	3.0689	3.3244	3.0777	2.8415	3.3583	2.9328	2.9797
	3.8616	3.3795	2.7447	3.0313	3.2152	3.6332	3.943	3.2076	3.0641	3.0371	3.1818	2.8041	3.0758	2.7795	2.8361	2.9448
	3.4659	2.9676	2.807	3.0105	3.1681	3.2126	3.4641	3.2086	2.9829	2.8857	2.8888	2.9596	3.0425	2.9267	2.9037	2.9789
	3.3033	3.7736	2.9665	3.2361	3.0017	3.7702	3.4971	3.3271	2.7291	2.8344	3.128	3.0224	3.0109	2.968	3.0066	2.8394
	3.4436	2.8501	2.9474	3.519	2.8693	3.4973	3.5333	3.6077	2.8464	3.2326	2.9456	2.8835	2.8446	3.1984	2.7655	2.8989
	3.5916	2.8815	3.2698	2.9527	2.9029	3.3768	3.9243	3.5897	3.0114	3.1102	3.109	2.7127	2.923	3.0969	3.1217	2.8749
	2.8907	3.0754	2.944	3.5246	3.3311	3.4699	3.8653	3.2407	3.0058	3.2035	3.0339	2.8085	2.8622	2.7962	3.149	2.8039
	3.5806	3.4124	2.794	2.9317	2.9879	3.7118	3.917	3.6064	3.1526	2.821	3.6058	3.1967	2.81	3.0359	3.0178	2.9203
	4.2168	3.105	3.187	2.905	3.1837	3.6709	3.7857	3.3263	3.1376	3.1435	3.3288	3.0395	3.0993	2.8899	2.9422	2.8297
	3.3405	2.8797	3.0942	3.0787	2.9722	3.6053	3.6782	3.6377	2.8967	3.2623	2.964	3.1227	3.165	3.5093	2.8065	3.0144
	3.0012	2.8838	2.9052	2.9698	3.0789	3.6351	3.6704	3.5552	3.0606	3.0482	3.5129	3.4888	3.0414	3.0432	2.8803	2.9879
	4.4364	2.888	3.0071	2.7838	2.9104	3.3825	3.5849	3.5292	3.0626	3.1663	2.9647	3.187	3.0285	3.0062	3.0176	3.0258
	3.2243	3.0879	2.813	3.3711	3.0487	3.6132	3.249	3.4278	2.9288	3.0766	3.3219	3.4715	3.0082	3.1007	2.9986	2.9504
	3.4739	2.8677	3.0445	2.9795	2.8432	3.637	3.7987	3.3688	3.3891	3.0538	2.9648	3.9914	2.8774	3.3343	2.904	2.6791
	3.2013	2.8064	3.0021	2.9755	3.0338	3.2485	3.8657	3.3341	2.9115	3.2475	2.9633	4.5065	2.8223	2.8989	2.7475	3.0117
	3.2816	3.0255	2.9161	4.1223	3.0875	3.7116	3.4357	3.4242	2.8505	3.1347	3.0174	4.2925	3.0903	2.9998	2.9391	2.9024
	2.7617	3.3412	2.7925	2.9624	2.7889	3.658	3.4813	3.4108	3.1608	3.024	2.9169	2.9673	2.9387	2.9076	2.8556	2.8913
	3.3349	3.0184	2.9115	3.0597	3.3911	4.187	3.242	3.5762	3.0048	2.8912	3.3769	4.0289	2.7877	3.0584	3.0266	2.9035
	3.3663	3.1609	2.8842	2.9962	3.0699	3.6591	3.3859	3.5308	3.0676	3.0946	2.9884	2.896	3.0769	2.933	3.0799	2.8706
	3.6216	3.9414	3.0448	2.9863	2.7865	3.7964	3.4136	3.5945	2.8112	3.1999	2.9985	3.5984	3.0007	2.8649	3.1439	3.3474
	3.6911	3.9138	3.0773	3.0541	2.8837	3.8762	3.5128	3.5389	3.3216	3.0755	2.9704	3.1314	3.0276	2.8104	2.842	3.0411
	2.8947	2.8559	2.7526	2.8412	3.0111	3.3919	3.1048	3.5608	3.2466	3.625	3.1247	3.3435	2.7098	2.9531	2.9092	2.9616
	3.1279	3.4456	2.7817	3.0107	2.9541	3.6669	3.2632	3.4418	2.9239	3.0312	3.0309	2.8469	2.7083	3.0187	2.9706	2.8948
	3.3565	3.2653	3.0543	2.8303	3.0167	3.5256	3.7188	3.5731	3.1085	2.9974	3.211	2.8235	2.9355	2.975	2.956	2.9417
	3.6877	3.3547	3.0917	3.1473	3.3163	3.7723	3.5805	3.2643	2.8191	3.2081	3.1289	3.129	3.0123	2.7876	3.188	3.2471
	4.2431	2.9562	3.1466	2.9536	3.3654	3.4377	3.494	3.2253	2.8375	3.1415	3.0185	3.0975	3.115	2.8997	2.787	2.8679
	3.0423	2.873	2.9689	2.8841	3.1047	4.2442	3.5412	3.4838	3.112	2.7944	2.9838	3.0943	3.0633	2.9083	3.6351	3.1109
	3.7753	2.7779	3.1475	3.0731	3.0182	3.3583	3.5362	3.5711	2.9478	2.9999	2.7884	3.1772	2.8886	2.8479	2.98	3.0279
	4.1167	3.1261	3.1643	3.3489	3.5385	3.5011	3.6195	3.3254	3.0703	2.9537	3.1794	3.3677	3.006	2.8461	2.931	2.9812
	3.6399	3.0907	2.9396	3.0194	3.0483	2.9316	3.4462	3.4994	3.0221	3.017	3.0299	2.9247	2.9614	3.0498	2.9686	3.0971
	3.8317	2.9053	2.9972	2.876	3.0358	3.1529	3.8938	3.3336	3.0034	2.8703	2.9479	2.914	2.9546	2.8725	3.1196	2.8993
	3.1169	2.7056	2.9539	2.8854	2.8473	3.5585	3.5464	3.6316	3.0439	3.1746	2.8842	2.8932	3.094	2.8841	2.8725	2.9627
	4.2417	2.8123	3.0179	2.8063	3.3685	3.4376	3.9766	3.622	2.9494	3.2651	3.1467	2.9163	2.973	2.9638	3.0096	2.9805
	4.5428	3.1544	2.8461	3.4107	3.5658	3.5184	3.4646	3.7503	3.3283	3.0126	3.0543	3.1781	2.8852	2.9922	2.7448	3.1603
	3.5114	2.8663	3.0183	2.9659	3.1344	3.0874	3.5037	3.6856	2.8522	3.5823	2.8649	3.1549	2.837	2.8628	2.8051	3.0471
	3.0874	3.2086	3.0933	2.7421	2.9801	3.2854	3.8508	3.638	3.0201	2.908	3.583	2.998	2.8611	2.8959	2.8706	2.8938
	3.3678	3.38	3.0603	2.8371	3.183	3.8302	3.5814	3.6699	3.0634	3.1749	2.9908	3.1386	2.7966	3.2098	2.9856	2.8433
	4.5661	2.9153	2.9147	3.2229	3.435	3.6758	3.3738	3.5105	3.2985	2.9808	2.9136	2.7748	2.8979	2.9198	2.7468	3.0218
	4.4787	3.1598	3.1202	2.8872	3.3491	3.6043	3.6461	3.6918	2.9621	3.0472	2.9461	3.2112	2.8219	3.2494	2.9948	2.9764
	2.9391	3.2319	2.9644	2.8957	3.1523	4.218	3.4723	3.9988	2.8613	2.955	3.0235	3.0079	3.0032	3.1293	2.9257	2.774
	3.3367	3.1743	2.7956	3.0841	3.4507	3.878	3.7169	3.3914	2.9393	2.9114	3.0247	3.1102	3.1772	3.0571	2.7989	2.9222
	3.4818	3.1885	2.9326	2.9561	3.05	3.7021	3.6293	3.9613	3.1069	3.2568	2.8938	3.0995	2.9108	3.2502	2.9411	3.3028
	3.7003	2.9298	2.9236	3.099	2.8755	3.4624	3.7959	3.7166	3.0802	3.0828	2.8953	3.4542	2.9319	2.9933	2.9111	3.1255
	4.313	3.0402	2.9445	2.9171	3.2222	3.8088	3.8393	3.7213	3.0132	3.1107	3.0648	3.2369	2.893	2.8842	2.8044	2.9036
	4.7836	2.9684	3.2393	3.0599	3.741	3.2818	3.6474	3.3476	3.0565	3.2634	2.9987	3.1438	2.8432	3.243	2.9506	2.9758
	3.8104	3.065	2.9326	2.9976	3.2165	3.5403	3.5181	3.5891	2.9366	2.9989	3.0251	3.1055	2.8534	3.0268	2.9883	2.9026
	4.1792	3.1611	2.9002	2.8196	3.3929	4.0747	3.6691	3.4414	3.0264	3.0279	2.8688	3.2977	3.0584	3.1932	2.9292	3.1744
	3.8649	3.2792	2.9342	3.0896	3.8391	3.5351	3.4036	3.6948	2.8456	2.8898	2.9478	3.3128	2.904	3.1069	2.9034	2.7571
	3.135	3.2767	3.4258	3.3395	2.8198	3.3579	3.5133	3.6385	3.2311	2.9375	3.0603	3.1147	2.8045	2.9104	2.9631	2.9657
	3.3149	3.0267	3.1556	2.878	2.958	3.5935	3.5992	3.2873	3.0473	2.9046	2.963	3.2924	2.9451	2.9518	2.8617	3.1157
	3.5686	3.1063	2.922	3.1266	3.1454	3.452	3.7822	3.4476	3.1627	3.7662	2.9701	3.2561	2.9209	3.2478	3.0623	2.9604
	3.284	3.1541	3.3927	3.1703	3.1963	3.5365	3.8886	3.4851	3.3335	3.4331	3.1906	2.9827	3.0036	2.9818	2.8603	2.84
	3.0214	2.9163	2.875	3.2764	3.3162	3.6645	3.5233	3.4124	2.7536	3.0367	3.0646	2.9713	2.8666	2.9048	3.0363	3.001
	3.0548	2.8922	2.8035	2.9308	2.9606	3.5531	3.8819	3.5382	3.0827	3.4946	2.9577	2.9256	2.8517	2.9758	3.3201	2.8386
	3.6429	3.0385	3.3338	2.9314	2.9521	3.3104	3.7462	3.5386	3.0504	3.4038	2.9202	2.8513	2.8899	2.864	3.0954	3.1131
	3.5242	2.9582	3.0544	3.3268	2.9635	3.7561	3.7017	3.7401	2.9666	3.9533	3.3301	2.8435	3.1544	2.9544	2.7547	3.1636
	2.9581	3.0065	2.8356	2.8132	3.3527	3.5465	3.6333	3.6597	3.1415	3.1269	3.5314	3.3918	3.2277	3.0546	2.9906	2.9254
	3.331	3.1003	2.9948	2.8498	3.0593	3.5495	3.247	3.6993	2.9041	2.9727	3.1387	2.9836	3.0465	3.0124	3.0176	2.9205
	3.5489	2.9481	3.0047	3.0219	3.0578	3.6692	3.4393	3.448	2.9409	3.3517	2.9774	3.0173	3.2339	3.2194	2.9559	2.9723
	2.9115	3.0261	3.0494	2.9406	3.0973	3.3383	3.2211	4.0999	2.9177	3.0363	3.1905	3.236	2.9674	3.0861	2.8462	2.853
	2.8288	3.1179	3.4287	2.7488	3.0212	3.6144	3.8537	3.3425	2.9638	3.0647	3.1741	3.0673	2.9149	2.9388	3.0347	2.7572
	3.0648	2.8483	2.9881	2.977	2.9707	3.3407	3.9221	3.6274	3.2645	2.9465	3.0444	2.9755	3.1062	2.9772	2.9634	2.9295
	3.2157	3.2623	2.9422	3.0864	3.2581	3.2546	3.5346	3.7796	3.3707	2.9914	2.9438	2.9335	2.8424	2.8603	3.145	2.8957
	3.0512	3.2051	2.8904	2.9431	3.0497	3.6665	3.5158	3.1318	2.8805	2.9888	3.1375	3.2516	2.8598	2.7802	2.861	3.0486
	2.9201	2.88	3.1042	3.0755	2.912	3.3337	3.7491	3.2038	3.2497	3.1272	3.273	3.0178	2.9834	2.9221	3.0412	2.9384
	3.3579	2.8395	2.8929	4.1886	3.0023	3.4757	3.8707	3.2529	3.2051	2.8584	2.9492	3.2082	3.0936	2.9731	2.9469	3.0526
	3.4887	2.8424	2.8928	3.2128	2.8443	3.4461	3.5579	3.6607	3.7004	2.9405	2.9704	3.0677	3.1241	3.1099	2.9961	3.2108
	2.9451	2.804	2.7867	3.2939	2.9618	3.3941	3.7817	3.541	3.7759	3.0365	3.0026	3.2994	2.9701	2.8704	2.9104	3.0556
	3.0409	3.0373	2.9675	3.3517	3.1742	3.6098	3.4754	3.2445	2.8829	2.99	3.0375	2.9621	2.8471	3.014	3.2391	2.8357
	2.9965	3.0092	2.8312	2.9219	2.8746	3.7658	3.5581	3.6731	3.2553	2.9658	3.2077	2.9924	2.9661	3.1404	3.1496	2.8016
	3.1811	3.0118	2.9465	2.8088	3.0355	3.8752	3.8358	3.684	3.2562	2.8445	3.2758	3.0192	2.9113	3.0868	3.0533	2.899
	3.2313	3.0896	2.8639	2.8536	3.262	3.197	3.5784	3.4977	2.9219	3.0408	3.0619	2.8414	2.8152	2.9929	2.7303	2.9366
	2.907	2.9595	3.114	3.4784	3.2049	3.3158	3.5271	3.7547	2.9175	3.2467	3.0186	2.91	2.9221	3.0995	2.9833	2.9955
	3.1797	2.8647	2.5983	3.2178	3.6051	3.336	3.3813	3.956	3.0845	3.0432	3.0858	3.2203	2.7889	3.0546	2.8444	3.0039
	3.006	3.3935	3.0092	3.1586	3.1502	3.2124	3.3945	3.6181	2.9411	3.1069	3.1466	3.2452	3.0933	2.9371	2.9146	2.7785
	3.0142	2.9833	2.9539	2.9161	3.0124	3.3092	3.6117	3.8852	3.4064	3.0498	2.7478	3.419	3.0272	2.8283	2.9365	3.0991
	3.0165	2.9055	2.8874	2.8342	2.7789	3.2891	3.0013	3.5531	2.8334	3.0286	3.093	3.796	3.0889	2.913	2.9248	2.8564
	2.9267	3.1524	2.8416	2.901	3.0865	3.3178	3.5448	3.5425	2.955	2.7421	2.9641	3.1719	3.2381	3.0055	2.9128	2.9245
	3.2773	3.8746	2.8609	3.0535	3.5332	3.46	3.6081	3.9485	2.8437	2.926	2.9776	2.9429	3.2802	3.0166	2.8058	3.0998
	3.0287	3.4356	2.8529	3.1157	2.9038	3.313	3.5134	3.4448	3.0097	3.1246	2.9386	3.0306	2.8653	3.1511	2.9759	3.0252
	3.3454	3.5452	2.8393	3.0467	3.0269	4.1227	3.6326	3.7529	3.0408	3.0571	2.9099	3.1099	2.8531	2.9426	2.7537	2.9148
	3.7507	3.3074	2.8377	2.7993	3.1978	3.4085	3.4144	3.7659	3.2403	2.9322	3.1019	2.932	2.9523	2.8008	2.8989	2.9423
	3.0788	3.3558	3.084	3.0895	3.03	3.5555	3.6744	4.0236	2.8786	2.8425	2.9556	3.1809	2.9258	3.0777	2.9879	3.029
	3.2574	3.2101	2.9454	2.9103	2.9156	3.4224	3.4156	3.2504	2.8727	3.1999	3.1166	2.9537	2.9183	2.9381	2.7577	2.8912
	2.9903	3.4814	3.0474	3.145	3.4279	3.6142	3.5962	4.2284	3.0498	3.0062	2.9363	3.101	3.002	2.8268	2.8629	2.9485
	2.7288	3.4989	2.7784	2.7571	3.069	3.3207	3.9281	3.6965	3.3758	2.9861	3.0107	3.2348	2.9549	3.0909	2.9695	3.0849
	3.094	3.1563	2.904	3.032	3.0128	3.7509	3.9965	3.6231	3.0521	3.0845	2.8844	3.5406	3.0503	3.1144	2.8585	3.2144
	3.2535	2.9575	3.0862	2.7791	3.1855	3.7705	3.677	3.6906	3.365	3.132	3.1227	3.1959	3.0116	2.6819	2.9206	2.6672
	3.3225	3.0696	3.1973	3.3498	2.9902	3.2403	3.8331	3.4426	3.2294	3.1216	2.981	2.8535	3.0808	2.7637	2.9054	2.9003
	3.2168	3.1102	2.9525	3.1948	3.0735	3.5841	3.4462	3.5504	3.2269	3.1937	3.0303	2.8907	2.9895	3.1305	2.8967	2.8
	3.2507	2.8799	2.9059	3.0298	3.062	3.4187	3.6357	3.7506	3.4708	2.9389	3.04	2.6792	2.7359	2.9237	2.8596	3.0924
	2.9442	3.0491	2.9844	3.2161	2.9753	3.7037	3.3199	2.9121	2.8671	2.9233	2.8363	2.9125	2.9052	3.2534	3.0502	2.8384
	3.0611	3.0143	2.8823	3.0245	3.0123	3.5365	3.5408	3.162	3.0407	2.8967	3.1971	3.4601	3.0911	2.9658	2.9291	3.0448
	2.8298	3.5298	2.8005	3.1239	2.8622	3.5676	3.2977	3.0649	2.9401	2.8746	3.0442	3.2064	2.9359	3.0498	3.0326	2.8833
	2.9736	3.0198	2.8926	3.0841	3.095	3.6541	3.6315	3.2105	3.3017	2.9877	2.7707	3.0878	2.8633	2.9812	2.7655	3.0104
	3.8002	3.1007	3.15	2.9344	3.0442	3.9366	3.5087	3.4107	2.7494	2.9663	3.2921	2.9806	2.897	2.8755	2.8765	2.9245
	3.616	3.2964	2.7666	3.2436	2.8973	3.9061	3.4151	3.2253	2.9424	2.8437	3.1422	3.523	2.8271	2.9837	3.0915	2.6676
	3.0658	2.8203	3.0187	2.8227	2.7799	3.4526	3.7003	2.93	2.9025	2.9517	2.9675	3.0338	2.8242	2.9208	2.8669	2.9158
	3.128	3.0586	3.3367	3.0908	3.439	3.7842	3.5945	3.3212	3.1911	3.2424	3.0796	3.2661	2.9795	3.2139	3.0781	3.0132
	3.1041	2.7975	2.8871	3.0094	2.9734	3.2658	3.6553	3.4131	2.9467	2.9419	3.0635	2.8	2.9034	2.7513	2.8309	2.9333
	2.8692	3.2662	3.2397	3.2628	2.959	3.1834	3.9605	3.4026	3.0059	3.3074	2.9766	3.0179	2.7662	3.0278	3.1426	2.9497
	2.8621	2.9631	3.1068	3.047	3.4744	3.5396	3.8758	3.5196	2.8222	3.0399	2.8256	2.9319	3.0018	3.1136	2.7723	3.0432
	3.37	2.9383	2.9873	2.8941	3.2319	3.435	3.7876	3.4001	2.9953	3.0219	2.7623	3.2858	3.0032	3.1117	2.8116	2.8179
	3.0578	2.7216	3.032	2.9977	3.081	3.5659	3.1667	3.6401	2.9379	3.0897	2.9076	3.431	2.8405	3.0417	3.1076	3.0483
	3.1802	2.83	2.981	2.9205	3.1666	3.3673	3.4025	3.4805	2.9446	3.0178	3.1474	3.0096	2.7844	2.9143	2.9585	2.9163
	3.0694	3.0349	2.9395	3.023	3.2285	3.5175	3.6106	3.549	2.8333	3.4628	3.2634	3.3124	3.2092	2.9893	2.8457	2.9052
	4.2981	2.8831	3.456	2.9643	3.3237	3.5367	3.4819	3.8157	3.01	3.0317	2.9857	3.5137	2.9421	3.0266	2.9609	2.928
	3.3826	3.1074	3.0052	3.2003	3.2384	3.5427	3.7885	3.0788	2.8462	3.302	2.9268	2.9778	2.9562	2.9746	2.9961	2.9472
	3.3209	2.7718	3.0506	2.8178	3.1304	3.5846	3.5006	3.4965	2.9096	2.9527	3.1231	3.0024	2.7825	2.9195	2.7612	2.8227
	3.7333	2.8408	2.9075	3.0264	3.2286	3.7958	3.3955	3.479	3.0238	2.9645	3.1718	3.0136	2.8631	3.1246	3.0531	2.7642
	3.6269	3.0861	2.7905	2.9629	3.3118	3.4961	3.6218	3.9711	2.9175	3.2798	2.9695	3.1747	2.9207	2.9237	2.8886	2.9213
	2.9763	3.0267	3.041	3.1304	3.2141	3.5701	3.3211	3.9326	3.0373	3.0251	2.9978	2.9655	3.1103	2.97	2.7399	3.0846
	3.4126	2.9705	2.9796	2.9957	2.9422	3.3176	3.6127	4.0987	2.9525	3.399	3.7857	3.7893	2.9562	2.9643	2.9963	3.0314
	3.8017	2.7941	2.8187	3.0342	3.1637	3.2986	3.3114	3.6635	2.7468	3.6342	2.9314	2.836	2.8536	3.2291	2.8202	2.8578
	3.1171	2.7594	3.3024	2.9807	3.1448	3.4594	3.7115	3.4966	3.1296	3.3972	3.1366	3.0422	3.3006	2.9294	2.9599	2.9888
	3.4552	3.2973	3.0086	2.9957	2.8972	3.3344	3.7533	3.7945	3.3238	3.135	3.0719	3.2471	3.0964	3.0335	2.771	3.0374
	3.1579	2.8993	3.0567	2.8828	3.109	3.5424	3.4891	3.5629	3.1852	2.8078	3.0113	2.9862	2.9442	3.3134	2.6971	3.1876
	3.6489	2.9977	2.8737	2.9469	3.4107	3.3818	3.2427	3.889	3.0557	3.1608	3.0509	3.1967	2.7414	2.9446	2.9988	2.8329
	3.2055	2.875	2.8881	3.049	3.1129	3.1214	3.9605	3.4552	2.9782	3.1413	2.8644	3.0459	2.7303	2.8091	2.8779	2.8992
	3.6063	2.7959	2.9408	2.9657	3.0564	3.5599	3.5475	3.5158	2.9749	3.0944	3.0527	3.1313	2.8682	2.9194	2.8717	2.9096
	3.5187	3.0233	2.907	2.89	2.8357	3.2493	3.6345	3.5372	3.168	2.9728	3.015	3.2989	3.0327	3.0676	2.9903	2.9742
	4.4203	3.0609	2.9637	2.8666	3.6562	3.8138	3.6214	3.3264	2.8314	2.8998	3.3479	2.9475	2.8802	2.9621	2.9814	3.0819
	3.7449	2.9564	2.9545	3.2147	3.2198	3.1155	3.5079	3.4124	3.0486	3.3119	3.1114	3.0446	2.8507	3.4149	2.8138	3.0275
	3.2297	2.9932	3.219	3.0708	3.0582	3.248	3.516	3.7326	2.8246	3.2144	2.9774	2.775	2.8768	2.7535	2.9995	2.9
	4.0669	3.1046	2.7398	3.0125	3.2617	3.495	3.7515	3.6469	2.9189	3.2673	2.9326	2.8802	2.7969	2.9754	3.09	2.8129
	3.8851	3.1665	2.8054	3.1119	3.2575	3.5913	3.54	3.5934	3.0074	3.2266	2.8707	2.9789	2.9867	2.871	3.0647	3.2522
	3.0227	2.9016	3.0726	2.7712	3.0517	3.648	3.5546	3.7889	3.3391	3.2671	2.9571	3.3426	2.7102	2.8374	2.7705	2.8241
	3.5865	2.792	2.9453	2.8763	3.0173	3.3122	3.4316	3.6079	3.1349	3.0664	3.2951	3.3205	2.9039	3.0721	2.8806	2.9741
	3.9661	3.093	3.1725	2.728	3.1355	3.814	3.3669	3.7807	3.315	3.1182	2.8721	3.5155	3.0762	3.0843	2.995	2.809
	3.4383	3.1857	2.8203	3.0846	3.1429	3.2413	3.8057	4.1356	3.0243	2.9104	2.8175	3.0198	2.9226	2.8574	2.9695	2.9546
	3.3773	3.31	2.7027	3.172	3.243	3.82	3.3912	3.8746	2.8424	2.9998	3.2066	3.2387	2.8496	3.0869	3.2209	3.1072
	3.7885	3.0184	3.1041	3.2208	3.0503	3.251	3.6119	3.9753	3.3187	3.2375	3.3129	3.5678	3.1345	2.9637	2.8551	3.0765
	4.0901	3.3067	3.2223	2.7856	3.1419	3.6025	3.4352	3.7387	3.0505	3.0255	3.306	2.9878	3.1475	2.8326	3.3783	2.847
	3.0705	3.0439	3.1206	2.9334	3.1741	3.3031	3.3501	4.0198	3.131	3.0527	3.23	3.1783	2.8938	2.7504	2.8974	2.9635
	3.3888	3.2088	3.4496	2.8522	3.3505	3.5262	3.7847	4.0113	3.2739	3.5368	2.7458	3.2816	3.0421	3.0203	3.0132	3.0529
	3.1303	3.0188	2.8477	3.042	3.1541	3.6693	3.1873	4.4393	3.3033	3.0169	2.8125	3.2847	2.9802	2.9248	2.9609	3.0307
	2.9169	2.8377	3.5372	2.9685	2.9236	3.3322	3.5057	3.6321	3.1956	3.1881	2.9661	3.0999	2.9426	3.2817	3.0317	2.9382
	3.4534	2.8238	2.9694	3.2152	3.0218	3.4733	3.5408	4.2765	3.3879	2.9801	3.1854	2.8728	3.5125	2.8218	2.803	2.9223
	4.087	3.5456	3.2495	2.9631	2.9192	3.5055	3.8225	3.6113	3.0496	3.6656	3.2229	3.3148	3.0268	3.1452	2.8757	2.931
	4.645	2.9591	2.8787	2.7588	3.2044	3.2842	3.6223	4.0444	3.334	3.2279	3.3266	3.0775	2.7848	2.985	3.2972	3.1416
	4.1429	2.8793	3.0985	2.9329	3.0123	3.7798	3.5517	3.5973	3.039	2.8623	2.8855	2.8741	2.9544	2.879	2.9427	2.7635
	2.8292	3.045	3.1228	3.2191	2.984	3.4324	3.3169	4.4832	2.8418	3.2433	3.0663	2.988	3.3438	2.9707	2.9327	3.0823
	3.2374	2.8349	3.0793	3.258	3.0085	3.2067	3.2393	4.3995	3.1015	3.321	2.9499	3.0364	2.8996	3.0821	2.9197	2.8889
	3.1542	2.884	3.344	2.8742	3.6027	3.3025	3.5565	3.5677	3.1475	3.3542	3.0384	3.1845	2.7958	2.8418	3.0523	3.0011
	3.8	2.9041	2.8812	2.9534	3.217	3.2866	3.3474	4.3116	3.1088	3.308	3.432	3.0159	2.9793	3.2254	3.1258	2.8557
	3.778	3.1878	3.0273	3.1472	3.1219	3.341	3.2348	3.8197	2.9686	3.6609	3.0288	3.309	2.892	3.0193	3.1891	2.9497
	3.2078	2.9243	2.924	2.9544	3.0293	3.6816	3.6024	3.8982	3.2401	3.4408	3.0398	2.8095	2.9962	3.2239	2.906	2.9969
	3.109	2.9739	2.9927	3.0107	2.9999	3.7442	3.6189	3.6908	2.8242	2.826	3.0011	2.8814	2.7619	2.8847	2.907	3.0198
	3.1583	3.0561	2.8024	2.8123	2.7533	3.1374	3.6599	3.8724	3.2191	3.2475	3.0466	3.2066	2.9313	2.819	2.8678	2.8533
	3.2541	3.3181	3.1616	3.0905	2.9773	3.5171	3.4819	4.0494	3.1434	3.1242	3.0241	3.09	2.7816	2.9659	2.7946	2.9934
	2.9852	2.9739	3.1243	3.1243	3.0527	3.4141	3.4033	3.6736	2.8705	2.9629	2.7432	3.126	3.0585	3.0281	2.9992	2.8759
	3.2687	3.2077	2.9367	2.9218	2.9263	3.0758	3.153	3.5285	3.2005	3.2157	2.8807	2.7873	2.925	3.2133	2.9211	2.7126
	2.8954	3.1195	3.4198	3.0669	2.954	3.7557	3.5303	3.7487	2.9142	2.9897	3.1185	3.2022	2.7974	3.2453	3.2351	2.9137
	2.9466	3.0513	3.0691	2.9124	2.9981	3.6729	3.6646	4.0297	2.9653	2.9599	3.5499	2.7236	2.9766	3.4931	2.8768	2.7883
	3.0471	3.1077	3.0723	3.1089	3.3169	3.6724	3.011	3.9302	3.2924	2.8831	3.0561	3.2308	3.1849	2.9455	2.9089	2.7852
	3.2438	3.1142	2.9639	2.9632	3.1123	4.2698	3.327	3.3715	2.9486	2.8923	3.0081	2.9438	2.8578	3.3337	2.8738	2.834
	3.2403	3.1051	2.9548	3.0206	3.0949	3.8316	3.4946	3.8752	3.1274	2.9552	3.4012	2.8797	3.0546	2.9801	3.0567	2.8769
	3.1529	3.065	3.0168	2.9124	3.1311	4.6621	3.0108	3.6683	3.9639	3.0005	3.0181	3.0576	2.9093	3.0261	2.8386	2.9291
	3.0577	3.2103	2.844	2.7689	2.9136	4.0975	3.7172	3.3678	3.0799	3.127	3.205	2.8485	2.7883	2.7742	3.1202	2.8312
	3.098	2.8983	3.0054	2.959	3.1724	3.8461	3.5667	3.691	2.8065	3.1647	2.8248	3.525	3.0501	3.0836	2.9516	2.9164
	3.2487	2.8243	3.0297	3.1452	3.301	3.7879	3.6573	3.5678	2.9596	3.0036	2.8089	3.4822	2.9744	2.9521	3.3737	3.0195
	3.0925	2.9688	2.978	2.895	3.2229	3.6301	3.6178	3.7002	2.8341	3.0628	2.873	2.946	2.9636	3.0023	2.8846	2.9074
	2.893	3.1157	2.9859	3.2306	3.0523	3.9261	3.2858	3.3286	3.0359	2.9106	2.7978	3.1366	2.9171	2.8501	2.9732	3.1029
	3.6371	2.9422	2.969	2.8695	3.1744	3.6727	3.4695	3.2866	2.8943	3.1362	2.9886	3.3265	2.7916	3.0929	2.8833	2.8666
	2.9303	2.9407	2.8097	3.3251	2.9737	3.475	3.3126	2.9902	3.0426	3.4809	2.7391	3.3679	2.7842	3.0637	2.8381	2.812
	3.1071	2.9337	2.9345	3.2083	3.2067	3.8803	3.059	3.2703	3.2392	3.0156	3.1657	3.0524	2.9465	2.8292	3.0723	2.9356
	2.8384	2.9261	3.0889	3.337	2.72	3.6496	3.7755	3.4007	3.1717	2.7853	2.9412	3.4687	2.9223	2.9713	3.0394	2.8591
	2.9651	2.741	3.0197	3.2504	2.9839	3.6337	3.2693	3.6031	2.9239	3.3136	3.0937	3.3327	2.9581	2.8918	3.107	3.0538
	3.085	2.9266	3.2056	2.9295	3.2576	3.4397	3.456	3.3361	2.9479	2.9584	3.4655	4.2152	2.8623	2.9186	2.8345	2.8073
	3.0626	3.4512	2.8481	2.8516	2.8452	3.7619	3.2084	3.3221	2.8782	3.02	3.4056	3.0408	2.8394	2.9525	3.0383	2.8102
	3.1846	3.067	2.8005	2.8825	3.0617	3.4464	3.2833	3.4926	2.786	3.4063	2.8482	2.8938	3.2304	3.0836	2.7226	2.7833
	3.2902	2.8112	2.9167	3.0144	3.1949	3.3244	3.415	3.4823	3.4755	3.1894	2.8547	3.1175	3.0292	3.0631	3.0183	2.9174
	3.1138	2.9336	3.0429	2.9607	2.9236	3.4771	3.0927	3.1164	2.8918	3.3599	2.952	3.0899	2.968	3.1873	2.864	3.029
	3.3344	2.9333	2.9971	2.9766	3.1637	4.1947	3.3597	3.7059	2.9791	2.977	2.7131	2.9003	2.8546	3.6468	3.3169	3.0136
	3.4064	2.8163	2.8956	2.7851	3.2517	3.7369	3.5398	3.4473	3.082	3.149	3.2147	2.8011	2.9364	2.953	3.0466	2.7547
	3.282	3.3937	2.9086	2.9779	2.8407	3.5443	3.2988	3.6787	3.1787	3.5109	3.2575	2.7188	2.947	3.1392	3.0188	2.9171
	3.2589	3.4545	3.4415	2.8755	2.8645	3.9399	3.4705	3.6498	3.5567	2.8478	3.1126	2.9752	2.9289	2.918	2.9809	2.8614
	2.9628	3.117	2.8803	2.969	3.1032	4.0736	3.3254	3.6353	2.9745	2.8865	3.1537	3.0821	2.8389	3.3138	3.0754	2.8574
	3.0615	3.2231	2.632	3.4028	3.2519	3.8313	3.2195	3.6911	3.2176	3.01	2.8811	3.2376	2.9205	2.9607	2.9047	3.1585
	3.5402	2.9197	2.8414	3.1031	3.4189	3.5212	3.3717	3.5628	3.3329	3.231	2.9457	3.0378	3.0705	2.8373	2.7503	2.9365
	3.3314	3.1379	2.8185	3.5399	3.0607	3.6584	3.449	3.672	2.9373	2.8986	2.877	3.9556	2.6756	3.0182	2.8807	2.8865
	3.6394	3.2664	3.0935	3.2363	2.9446	4.0965	3.4155	3.5823	3.3003	2.9694	2.814	2.9035	2.7703	2.8425	2.8979	2.9412
	3.2406	2.956	2.9848	3.8376	3.2304	4.2845	3.5175	3.6032	3.5656	3.1083	3.1119	2.864	2.8687	2.9133	3.2354	2.9563
	3.2449	3.1171	2.9315	3.0185	2.9696	4.2722	3.4034	3.3857	3.0127	3.0266	3.0074	2.8188	3.0385	2.8905	2.8329	2.8151
	3.0214	3.1069	2.7849	2.8908	3.0496	4.4018	3.5665	3.9763	4.1626	3.4241	2.9418	2.8023	2.9136	2.9992	3.2364	2.9494
	3.0619	2.9704	3.0277	3.1117	3.2121	3.8548	3.4986	3.3828	3.394	3.0183	2.8338	2.9461	2.832	3.1266	3.2305	2.8852
	2.6994	3.0013	3.0505	3.2268	2.9963	3.7103	3.7528	3.3391	3.4447	3.1694	2.8467	2.9907	3.1055	2.9993	2.8679	2.8039
	3.3331	2.8397	2.9956	3.0546	3.4169	3.5294	3.727	3.5166	3.1429	2.8398	2.931	3.1126	2.9005	3.0782	2.9187	3.2968
	2.9073	3.1351	3.1345	2.7205	3.1837	3.7951	3.9698	3.4464	3.2217	2.8284	2.832	3.2165	2.973	2.9549	2.8085	2.9385
	3.2387	2.9307	3.2515	3.2515	3.0473	3.5457	3.5888	3.1394	3.3575	2.8458	2.8254	2.9361	2.7983	2.8924	2.9341	2.9337
	3.5529	2.7351	3.207	2.9279	3.1475	3.6801	3.7282	3.5929	3.2184	2.9991	3.0422	3.2544	2.9813	3.004	3.0278	2.8629
	3.3288	2.9516	4.1646	3.1964	3.0394	3.5434	4.4178	3.7014	3.4304	2.9523	2.9614	3.1324	2.924	3.08	2.8843	2.8463
	3.0404	2.795	3.0023	3.0718	3.188	3.7127	3.6339	3.2445	3.0407	3.0184	2.916	3.1732	2.9978	2.9595	2.867	2.9133
	3.5332	3.0981	2.9287	2.9315	3.0382	4.1252	3.6042	3.7583	3.2656	3.0397	2.9586	3.0517	2.8834	3.0677	2.8558	3.0114
	3.1194	2.8485	3.2137	2.9855	2.846	3.7957	3.6205	3.453	3.2615	3.255	3.2711	3.0573	2.9419	3.0107	3.6215	2.7604
	3.1834	3.1944	2.8559	3.1141	2.8921	4.1442	3.2381	3.632	2.9626	2.895	2.7951	3.1094	2.7632	3.0019	2.9322	2.9022
	2.8668	3.1175	3.0447	3.0205	3.063	3.7559	3.7191	3.8217	2.9193	3.1736	3.1184	2.87	2.8379	2.7897	3.0213	2.9672
	3.13	3.1071	3.1217	2.9966	2.9654	3.8933	3.4341	3.3512	3.317	2.8208	3.089	3.2154	2.7747	3.0954	2.9457	3.1429
	3.1522	2.9063	3.2397	2.9144	3.1916	3.8718	3.5848	3.8403	4.3294	2.9968	2.7973	3.4167	2.8277	3.0519	3.0112	3.2021
	3.2837	2.949	3.0384	2.9639	3.0045	3.7688	3.7704	3.3444	3.1932	3.0421	2.8653	2.8955	2.7171	3.2004	2.985	2.7767
	3.0618	2.9438	3.617	3.1879	3.101	3.6194	3.4503	3.7619	3.3593	3.3712	3.1328	3.2047	2.9255	3.1089	2.9188	3.186
	3.0775	3.0087	3.127	2.9991	3.3992	3.8133	3.6655	3.5508	3.7311	2.9262	2.8054	3.6336	2.7763	2.894	3.0406	2.8319
	3.1622	3.2701	3.4387	3.3145	3.0826	3.8947	3.6564	3.6622	3.5803	3.1872	2.9236	3.0715	2.8546	2.8282	3.087	3.0003
	4.0347	3.0387	3.4226	2.9891	3.0921	4.1684	4.0594	4.084	3.1692	2.9378	2.9817	3.212	2.6615	3.0485	2.9476	3.0185
	3.7742	3.1076	3.1178	2.8817	3.0912	3.6253	3.7541	3.473	2.9362	2.9259	2.9506	2.8588	3.0728	2.9405	3.1328	3.1001
	3.7096	3.0774	2.9654	3.3732	3.0172	3.5943	3.5186	3.5698	3.3724	3.1658	3.0355	3.1718	2.9981	3.204	2.9941	2.8881
	2.9177	2.9255	3.1924	2.8042	3.3705	3.9252	3.8498	3.1881	3.0655	2.9008	3.0029	3.1761	3.1065	2.9837	2.9803	3.0002
	2.7434	3.074	3.1396	3.3392	3.0965	4.6468	3.6871	3.2161	2.8552	3.2223	2.7908	2.8697	3.143	3.1623	2.8539	2.9021
	3.2357	3.0686	3.0704	3.0098	2.9647	3.6153	3.3997	3.4131	3.0646	2.9782	2.8509	3.1154	3.038	3.4718	2.7703	2.9086
	2.9252	2.9766	3.1298	3.4429	2.9907	3.6994	3.7802	3.7994	3.0801	3.4768	2.944	3.4483	2.9069	2.8939	2.8661	3.254
	3.0179	2.978	3.0246	3.2148	2.9051	3.566	3.6823	3.2231	3.0402	2.9408	3.1723	2.9962	2.9438	3.2199	2.9366	3.0236
	3.0911	2.8498	3.2633	2.9718	3.1461	4.0184	3.5102	3.6571	2.8702	2.9439	3.034	2.8405	2.9221	2.8964	3.2968	3.2467
	2.8848	3.0191	3.0993	3.1519	3.0729	4.0571	3.5207	3.3442	3.1763	3.2002	3.1335	2.9615	2.7631	3.1973	3.0073	3.0016
	3.1484	3.0437	3.343	3.3192	3.1536	3.7167	3.2815	3.3285	3.3071	2.9947	3.0805	2.8439	3.058	3.2726	3.0935	2.8333
	2.9455	3.1027	3.1235	2.8812	3.0529	3.9143	3.2027	3.625	3.0828	3.0698	2.9089	3.061	2.9098	3.0014	3.0639	2.7577
	3.0909	3.0237	3.0349	2.8941	3.5328	3.3962	3.6792	3.2928	3.1424	3.0088	3.1263	2.9348	3.0986	3.0692	3.0831	3.2968
	3.111	2.9667	3.2298	2.8801	3.0104	3.6621	3.1765	3.349	3.271	3.6765	3.1446	2.7861	3.0127	2.9045	3.0589	2.9378
	3.0755	2.8843	3.566	3.4336	3.1261	3.4686	3.8232	3.4334	3.5458	3.2132	2.7453	2.7956	2.8236	3.0029	3.113	3.3353
	3.3056	3.0509	3.1108	3.0465	2.853	3.9089	3.1906	3.4237	3.0129	3.6971	2.8487	2.9439	2.7919	3.0002	3.2537	2.8956
	2.9625	2.8662	2.7713	3.119	2.941	3.5244	3.4823	3.6195	2.9933	3.577	3.1165	2.7395	2.7905	3.0485	2.8549	2.9299
	3.1237	2.9133	3.1953	3.1775	2.9149	3.6284	3.5503	3.8116	3.0773	3.2358	2.7522	3.0633	2.8815	2.9923	3.1468	3.093
	2.8291	3.0247	3.2026	3.1125	3.4237	3.5861	3.5023	3.5005	2.9147	3.0255	3.1204	3.0124	3.1136	3.1798	2.881	3.1047
	3.3983	2.8444	2.9714	3.291	2.9558	3.6244	3.7464	3.6947	3.0359	2.9444	2.8483	2.8141	2.8235	3.1124	3.0655	2.8377
	2.8308	2.9008	3.4065	3.3165	3.0516	3.45	3.4932	3.2575	3.1206	3.2518	3.1563	3.1053	2.8344	3.129	2.9857	3.0448
	2.9547	3.0347	3.1327	2.9101	3.1564	3.0488	3.3518	3.4901	3.1165	3.0837	2.7659	3.7237	2.9341	3.1614	2.8163	2.9744
	3.4243	2.9132	2.8583	3.5641	4.0042	3.6097	3.529	3.8041	2.9377	3.4671	3.1119	3.0821	2.8137	3.1841	2.8972	3.1476
	2.9126	2.9308	3.1729	2.9532	3.3681	3.7203	3.3949	4.2772	3.0162	3.0265	2.9279	2.8891	3.0949	3.2835	3.1854	3.3443
	3.2526	2.9625	3.5177	3.0759	3.3892	3.5546	3.6344	4.0494	2.7522	2.8242	2.8292	2.9092	3.1246	2.9043	2.8792	3.2233
	2.8793	2.6392	2.821	2.8915	2.9216	3.4887	2.9842	3.3037	2.8999	3.0073	3.03	3.0517	2.9407	2.86	2.7849	3.2747
	3.0004	2.8202	3.0294	3.0836	3.0297	3.4714	3.421	3.6695	2.8482	3.1276	2.9608	3.809	2.7834	2.8986	2.8423	3.2385
	3.2774	2.8843	2.9554	2.9023	3.121	3.8953	3.5366	4.077	3.3023	3.1315	3.2137	3.0374	2.8997	2.9747	2.9539	2.9949
	2.9301	2.959	3.0295	2.8842	2.8754	3.7335	3.4724	3.7017	3.0278	3.0582	2.8225	2.7775	2.9635	2.9241	2.9734	3.1043
	3.1537	3.0619	2.962	2.8435	2.9938	4.2624	3.1626	3.6109	2.8353	2.9163	3.155	2.8891	3.0986	2.86	3.2595	2.8921
	2.9975	2.7336	2.8911	3.0332	3.2446	3.8273	3.1256	3.2032	2.9463	3.0805	2.8364	3.0351	3.2211	3.0718	2.8935	2.8009
	3.3199	3.0128	2.945	3.1322	3.0135	4.3413	3.541	3.8607	2.7245	3.0765	3.0595	3.0451	2.8889	2.8724	2.8308	2.974
	2.8819	3.515	3.2949	2.9149	3.3191	4.0228	3.3131	3.1666	2.8887	3.2295	3.4894	3.3771	2.9948	2.9262	3.0371	2.9095
	3.7473	3.1662	2.8296	3.3334	3.0173	3.8473	3.2776	3.5203	3.0535	2.9571	3.0186	3.1363	2.872	3.0495	3.0547	3.2168
	3.2273	2.9263	3.1063	3.1972	3.0767	3.4535	3.7194	3.4398	3.2503	2.8161	3.0072	2.9622	2.7443	2.9729	3.2122	2.8636
	3.0949	2.8532	3.1239	2.8897	3.1671	3.9553	3.3306	3.3188	3.0656	3.0889	2.7264	3.0074	2.8809	2.9634	2.8006	3.004
	2.8998	2.7397	3.3126	3.0287	3.2215	3.3245	3.4376	3.6495	3.026	3.3086	2.961	2.8846	2.8883	3.1107	3.0009	3.2224
	2.867	2.9013	3.0573	3.0603	2.9477	3.3379	3.5686	3.7033	3.071	3.0511	2.9161	3.0962	2.9418	2.9079	2.7902	3.0575
	3.3633	2.8716	3.5531	2.975	3.0423	3.6665	3.3434	3.6768	3.1159	2.956	2.8502	2.8751	2.7452	2.9267	2.7843	3.0142
	3.0759	3.0407	3.0415	2.9531	2.9855	3.5325	3.3548	3.4859	3.0523	2.9436	2.9417	2.9783	3.1493	2.9556	2.8899	3.1153
	3.0342	3.1962	3.0188	2.8917	3.2201	3.4138	3.04	3.4025	2.9344	3.0122	3.0352	2.8089	3.3082	3.0832	2.9542	2.9452
	3.0012	3.2027	2.849	2.8577	3.0887	3.7715	3.4685	3.7711	2.8258	2.8179	3.0523	3.1011	2.9314	3.2536	3.2672	2.7715
	3.2861	2.9109	3.0104	2.9689	3.0056	4.28	3.2845	3.5715	3.2127	2.9582	2.8053	2.829	2.834	2.9294	2.7205	2.6942
	2.9754	2.9433	2.8298	2.9543	3.2297	3.5566	3.4762	3.6047	3.5296	2.9049	2.9638	3.3255	2.853	2.9437	2.8448	3.1434
	2.9359	2.9302	2.9617	2.7837	2.9713	3.4968	3.3658	3.7411	3.062	2.9646	2.8194	2.8338	3.0619	3.0465	3.2012	2.9841
	2.9544	2.8543	3.214	3.3789	3.0484	3.638	3.523	4.0229	3.3374	2.9407	2.7785	2.8593	3.1939	3.1323	3.2847	2.8323
	2.9719	3.114	2.8409	3.4927	3.196	3.6252	2.9328	3.9452	2.8636	2.9525	2.9597	2.9968	2.9271	2.838	3.0822	2.9182
	3.0203	3.1685	3.1354	3.4099	3.3021	3.5281	3.0781	3.6944	3.0683	2.9861	2.896	3.1026	2.8275	2.9674	2.9493	2.8539
	2.8517	2.7884	3.2731	2.9574	3.1242	3.6999	3.3439	3.351	3.1359	2.9596	3.0622	2.9096	3.17	3.3362	2.9642	2.8356
	2.7656	3.2045	3.8026	3.044	3.1555	3.6553	3.464	3.5738	2.7612	2.9263	2.7087	2.8538	2.7976	3.0066	2.7891	2.9116
	3.1378	2.8214	3.2395	2.995	2.8669	3.8423	3.4073	3.5133	2.9286	2.9422	2.8921	2.9911	2.9263	2.8649	2.7823	3.0102
	2.8866	2.8559	3.2404	2.9691	3.2886	3.5794	3.3438	3.5394	2.9137	2.9409	3.6389	2.9372	2.8631	2.8555	3.0311	3.1397
	3.1406	3.024	3.0922	3.5552	3.0333	4.1017	3.4399	3.2372	3.0028	3.3215	3.05	2.9728	2.9414	3.1549	2.7376	2.9287
	3.1403	3.1193	3.9191	2.8278	3.2773	4.2065	3.4836	3.4395	3.1918	2.9599	3.2425	2.9574	2.9071	2.8327	2.9947	3.0279
	3.1844	3.2629	2.9475	3.0009	3.6785	4.2835	3.3899	3.6784	3.1572	2.797	2.8247	3.099	2.8765	3.2897	2.9306	2.9125
	3.414	2.9647	3.4711	3.0223	3.2702	3.4746	3.4708	3.3658	3.4763	2.8311	2.857	3.2796	2.9175	3.0291	3.1053	2.8811
	2.8585	2.9753	3.1975	2.9939	3.3056	3.4399	3.8677	3.4305	3.0519	2.8252	3.0191	3.0584	3.2262	2.8901	3.0844	3.0113
	2.9941	3.3396	3.1185	3.078	3.2518	3.5202	4.6669	3.3533	2.8973	2.8802	3.5929	2.9288	3.4065	2.9592	2.9826	3.1693
	3.3801	3.3294	3.2049	2.9893	3.2308	3.6933	4.2482	3.3564	3.6106	2.8712	2.9185	3.0569	2.6889	3.0529	2.9411	2.8232
	3.0529	3.2066	3.1415	2.8214	3.3698	3.5169	3.5604	3.2232	3.0522	3.1181	3.1544	2.8829	2.971	2.7498	3.1598	2.9094
	3.7462	3.2665	3.2906	2.8854	3.4205	3.6667	3.6537	3.9265	3.2072	3.5631	3.2241	2.9962	3.2047	3.1748	2.859	2.9293
	3.1191	3.2762	3.2802	2.9022	3.1786	3.484	3.3869	3.8246	3.1904	3.2234	2.9446	3.1116	2.9261	3.2035	2.8573	2.8546
	3.1741	3.0037	3.1877	2.9182	3.3603	3.3111	3.3053	3.9463	3.3396	3.1017	2.8788	3.124	2.7447	2.8461	2.9503	2.7788
	3.1581	3.0228	3.1169	2.9699	3.4043	3.7248	3.0477	3.5045	2.7641	3.0474	2.7683	2.8522	2.9669	2.8662	2.7388	3.0515
	3.0489	3.2643	3.3514	3.1448	2.9527	3.4459	3.0673	3.6032	3.0139	3.1807	2.8354	3.1847	2.8719	3.1559	2.7931	2.7823
	3.4388	3.025	2.9168	2.8618	2.8904	3.4512	2.9222	3.5979	3.0288	3.0596	2.9355	3.4019	3.0401	2.6873	3.0047	2.9351
	3.0982	3.0098	3.0292	2.9113	3.3687	3.6169	3.5391	3.3178	3.3691	2.8149	3.3143	3.1235	2.9394	3.0965	3.0973	2.9806
	3.8815	2.7099	2.9799	2.9646	3.1208	3.485	3.1183	3.5599	3.0639	3.0301	2.997	3.0597	2.7403	2.9577	2.8352	2.7403
	3.5493	2.9306	3.0461	3.4798	3.1398	3.1431	3.075	3.4854	2.8645	3.0853	3.0419	3.2883	2.8702	3.026	2.9524	2.8205
	3.1857	3.0152	3.2358	2.9963	2.9971	3.2378	3.3709	3.6019	2.9675	2.938	2.98	2.8793	2.7531	3.0868	3.0142	2.8797
	3.1656	2.8666	3.4074	3.3377	3.1262	3.4516	3.4485	3.4013	3.2989	2.9947	3.2288	2.7737	2.8716	3.0867	2.9048	3.0217
	2.8336	3.1045	3.3716	2.8018	3.2222	3.8692	3.1377	3.5935	3.1917	3.0437	2.8872	2.9258	3.0476	3.1516	2.9721	3.2692
	3.0014	3.2838	3.4516	2.7197	2.9027	3.578	3.1189	3.3682	2.7673	2.9635	3.0858	2.9822	2.8799	2.9225	2.9274	3.3219
	4.08	2.9224	3.4418	2.8606	3.1849	3.6193	3.8935	3.3616	2.8866	2.9394	2.9886	3.0285	2.8143	2.8194	2.8757	2.8106
	3.0955	3.6313	2.9898	3.2972	3.5729	3.7079	3.685	3.5045	2.8549	3.6393	2.9973	3.0472	2.7365	2.9877	2.9351	2.9905
	2.99	2.9929	2.8604	3.0309	3.2504	3.7563	5.1305	3.8849	3.0476	3.3489	3.0685	2.975	3.1632	2.9975	2.7643	2.8007
	2.8111	2.8738	2.8616	2.9878	3.1906	3.8779	3.793	3.3536	2.92	3.4347	3.041	3.0509	3.0435	3.0401	3.085	2.8041
	2.9999	3.2954	3.0993	2.9786	2.9017	3.7838	3.275	3.6429	2.9943	3.2325	3.0161	3.186	2.9791	3.0678	3.2465	2.8313
	3.2269	3.1725	3.7235	3.1134	3.1682	3.5396	3.508	3.5502	2.7164	3.0989	3.0368	3.4215	3.0115	2.7657	2.8859	2.8336
	3.2791	3.3111	2.9194	2.8745	3.1842	3.721	3.6313	2.9791	3.0579	2.8593	2.9545	3.2075	2.741	3.2086	2.8147	2.8047
	3.128	3.3402	2.8952	3.0503	3.2338	3.5663	3.7249	3.8518	3.3767	2.8727	2.9666	3.0042	2.9134	2.8283	2.7814	2.9741
	3.0883	2.8386	3.1574	2.8622	2.93	3.4023	3.9274	3.5493	3.0278	3.1167	3.1782	2.944	2.6855	2.9979	2.8421	2.8678
	3.0242	2.9616	2.7988	2.854	3.3375	3.5289	3.5042	3.8223	2.8984	3.1514	3.2475	3.159	2.9255	3.0939	3.0653	3.1277
	3.2135	2.9793	3.0354	3.245	3.1442	3.4691	3.5641	3.812	3.15	3.0725	3.3194	3.0059	2.8945	2.9868	2.8949	2.8345
	3.3053	3.078	3.0573	3.0742	3.0677	3.7964	3.3293	3.8331	2.8892	3.0265	2.9333	3.1792	2.7199	2.9054	2.7341	2.8523
	3.3458	3.0645	2.9194	2.9781	2.9497	3.4851	3.7164	3.6565	3.1721	3.1087	2.8631	2.9495	2.8234	3.0379	2.9753	2.7475
	3.4212	2.8404	3.0547	3.0249	3.1381	3.3381	3.5104	3.787	3.2166	2.8191	3.0257	2.9935	2.9797	2.9685	3.2292	2.9517
	2.9692	3.2692	2.9424	2.8964	3.6948	3.1834	3.2995	3.6027	3.2084	3.0335	3.2271	3.2699	2.872	3.11	2.9309	2.8534
	2.9767	3.0643	2.9316	3.004	3.2418	3.4636	3.2156	3.7623	2.8048	3.143	3.122	3.0418	3.0725	3.1298	3.069	3.2766
	3.2272	3.1948	2.9144	2.9763	3.3422	4.1564	3.4973	3.7492	3.2773	3.2895	2.9778	3.2213	2.9478	2.8892	3.0512	3.2681
	3.1697	3.0203	3.1388	3.6385	3.1786	3.8056	3.3066	3.1213	2.9911	3.0128	2.8837	2.9208	3.2571	3.2625	2.9006	2.8924
	2.843	2.8252	2.8	3.0992	3.2088	3.5936	3.39	3.4949	3.0243	3.0468	2.9309	3.2439	2.9497	3.495	2.9422	3.0205
	3.5914	3.1453	3.3032	3.2115	3.1485	3.8028	3.6305	3.8006	3.1178	3.3497	2.7835	3.1636	2.8184	3.3128	2.9911	2.8807
	3.0287	2.9628	3.4766	3.1322	2.8945	3.6545	3.5114	3.5506	3.1681	3.0208	3.0665	3.0887	2.8643	2.9273	2.9603	3.5913
	2.9998	2.8984	3.4727	3.1757	2.8783	3.3341	3.4484	3.2355	2.8394	3.269	3.0065	3.0848	2.8531	3.0836	3.1961	2.8211
	3.7321	2.9442	2.9571	3.5934	3.3191	4.1101	3.702	3.0213	3.0206	2.9954	2.8936	3.4747	2.782	3.0993	2.8735	2.996
	3.227	3.3543	3.0537	3.1276	3.1294	4.1049	3.1299	3.3497	2.9796	3.6011	3.0121	3.5201	3.0725	3.1661	2.8502	2.8584
	3.7322	2.9234	3.1687	2.9438	3.0841	3.5777	3.6213	3.2135	3.2916	3.4697	2.8488	2.9339	2.8084	3.18	3.1234	2.8764
	3.1642	2.7506	3.2576	2.7975	2.8825	3.9016	3.3192	3.3592	3.1211	2.93	2.8349	3.1326	2.9622	2.824	2.9715	3.0773
	3.4967	2.9701	3.331	2.8195	3.1706	3.5389	3.0748	3.1548	3.0103	2.8913	3.1985	3.3377	2.9303	2.9876	2.7871	2.9165
	3.1163	2.8656	3.1379	2.8108	2.9204	3.7128	2.952	3.3983	3.2344	3.2163	3.1102	2.9697	2.9845	3.3247	3.0839	2.8103
	3.6408	3.2378	3.4599	4.2779	3.144	4.0615	3.2723	3.6265	3.3475	3.442	3.0392	2.9358	3.0909	3.0391	2.882	2.7731
	3.2763	3.0149	3.3319	3.1296	3.1313	3.8853	2.9583	3.5851	3.026	3.0826	2.9369	3.2612	2.9943	2.7979	2.8626	3.0638
	3.7384	3.3741	3.0716	3.868	3.0086	4.3678	3.2489	3.8839	3.077	2.9994	2.978	2.9169	2.7653	2.9179	2.9797	3.0304
	3.2321	2.7646	3.5761	3.2034	3.2224	4.1388	3.6683	3.77	2.9252	3.4642	3.4312	3.0997	2.7875	3.1416	2.8506	2.8884
	3.3076	3.6395	3.6202	2.9976	3.2699	3.492	4.2833	3.4952	2.914	3.4053	2.9521	2.9175	2.8459	3.1093	2.9037	2.9127
	3.5037	3.403	3.4911	3.4296	3.2762	3.4756	3.7326	3.6521	3.025	3.3778	3.5433	3.033	2.6959	3.078	2.9547	2.9794
	3.1935	2.887	4.2104	3.6889	3.056	3.5501	4.2904	3.6359	3.298	3.3361	3.6486	2.8127	2.8552	3.1532	3.0549	2.9547
	3.8037	3.0716	3.5816	3.3677	3.3034	3.7871	4.0158	3.3126	3.0569	3.1204	3.1897	3.0198	2.996	2.8462	3.0616	2.9996
	3.0812	2.8265	3.4781	3.6706	3.1078	3.9341	4.0443	3.8554	3.0636	2.9129	3.4579	2.7683	2.7164	3.2784	2.8017	2.7797
	3.6546	3.2796	3.0508	3.2801	3.2817	3.5729	4.2485	3.4529	3.0968	3.3548	2.9359	2.6754	2.8128	3.1993	2.7998	2.8778
	2.9727	2.904	3.3014	3.6147	3.1473	3.6985	4.1752	3.8188	3.4303	3.2758	2.9417	2.8048	2.9548	2.8129	2.7853	2.7845
	3.1863	3.3766	3.8485	3.3776	3.2499	3.7464	4.2165	3.327	2.9751	3.7661	3.5638	2.7956	2.8602	2.845	2.9253	3.037
	4.3502	3.1519	3.2224	3.1883	3.1998	4.0201	4.0865	3.5056	2.8795	3.3308	3.2295	3.0425	3.0616	3.069	3.1586	3.0077
	3.9244	3.6498	3.6291	3.4436	3.6095	3.9218	3.9802	3.4715	3.2483	3.3434	2.9628	3.2276	2.8569	3.2314	2.794	2.767
	3.1257	2.9571	3.9071	3.4284	3.0071	3.7598	4.6264	3.68	3.1946	3.353	3.041	3.5226	2.979	3.7102	2.9169	2.7875
	3.7459	2.8872	5.687	3.2526	3.2153	3.649	4.697	3.5872	3.2172	2.9768	3.0257	3.1727	2.9959	3.4567	2.8188	2.9595
	3.5313	2.9394	4.8824	3.2324	3.3041	3.9455	4.1914	3.3357	2.8413	3.11	2.9805	2.634	2.9778	2.9898	2.8716	2.7248
	3.7701	3.3211	3.6721	3.4199	3.006	3.7752	4.0062	3.3465	3.0885	3.0528	2.9195	3.0584	2.858	3.2046	3.1309	2.8195
	3.3219	2.9131	4.0016	3.1249	2.9271	4.1463	4.1797	3.1942	3.4599	2.9877	2.9986	3.1707	2.8223	3.3566	2.8632	2.7599
	3.8614	3.1481	3.0319	2.6905	2.86	4.0568	3.7904	3.4259	2.9548	2.8804	3.1146	3.0274	2.9354	2.7722	3.0884	3.1068
	3.0764	3.0488	3.3337	2.9711	2.936	3.9871	4.3734	3.6875	3.5714	2.9923	2.9661	3.8619	3.1513	3.2011	2.8638	2.7982
	2.9661	3.2904	4.0511	2.8778	3.3766	3.91	4.9029	3.394	3.1196	2.9453	2.9512	3.8764	3.005	3.0838	2.8128	2.7988
	2.9443	3.28	3.5199	2.8601	3.1944	3.8492	4.5974	3.2828	2.8797	3.009	3.2396	3.22	2.9431	2.9268	3.1959	2.8886
	2.8529	2.9491	3.4448	3.0779	3.6344	3.6008	3.832	3.0551	3.0503	3.2084	3.0858	3.0743	2.7931	3.2093	2.8122	2.9833
	3.1938	3.2654	3.0685	2.9057	2.9993	3.7736	4.0945	3.5423	3.6671	3.3385	3.2087	3.0288	2.8136	2.9934	2.9459	2.9315
	3.2332	3.0932	3.1416	2.7867	2.9537	3.915	3.7197	3.971	3.5807	3.6058	2.8749	3.0359	2.8907	2.9399	3.0465	2.856
	2.9972	3.0205	3.7613	2.9007	3.1088	3.7121	4.5501	3.5627	3.2119	3.0089	3.284	3.2381	3.1239	3.1033	2.8956	3.4037
	3.5303	3.598	2.9922	2.8273	3.3483	4.1384	4.1687	3.367	3.3294	2.9174	2.8826	2.8402	2.7413	2.9279	2.7689	3.2412
	3.0352	3.1945	2.9689	2.9633	3.0473	3.8751	3.4218	3.5193	2.9158	2.9349	3.0979	2.8383	2.9539	3.0338	2.7653	2.7957
	3.3347	3.0949	2.8065	3.2375	2.9707	3.6766	4.0263	3.3658	3.0055	4.1167	3.067	3.3559	2.9453	3.1188	2.9681	2.9427
	3.2143	3.8386	2.9708	2.8645	3.1363	4.0384	3.96	3.6623	3.1244	3.453	3.0886	3.509	3.0096	3.1523	3.0533	3.2091
	3.2344	2.9853	3.0351	2.7477	3.0572	3.9527	3.9135	3.3775	3.3758	3.9041	3.066	2.9512	2.953	3.1643	3.0896	2.9054
	2.9945	3.1884	3.0506	2.9289	3.3715	3.9825	3.933	3.4899	2.993	3.4925	3.526	3.0423	2.763	2.9288	2.7604	2.8832
	3.8589	2.7953	3.3728	3.3256	3.2473	3.4374	3.9817	3.9434	3.3002	3.4202	3.239	3.0747	3.2105	2.9	3.0298	2.7948
	3.8144	2.9063	3.6562	3.0251	2.9683	3.9074	4.0276	3.1822	3.2006	3.2353	3.6534	2.8858	2.7814	2.9115	2.7796	2.8446
	3.3378	2.9828	3.5803	3.7663	3.0842	3.8496	3.9385	3.5447	3.1243	3.1316	3.1975	3.3369	2.8772	3.0596	3.1146	2.8227
	3.2121	3.4958	2.9529	3.1889	3.3424	3.613	3.8972	2.9837	3.1112	3.2189	2.9462	3.1896	2.8169	3.0361	2.8442	2.9287
	3.4464	2.9286	3.0886	2.7318	3.0328	3.6263	3.9638	3.2275	2.9561	3.2189	2.8986	3.0551	3.2752	2.8887	2.8701	2.8253
	3.2176	3.3052	3.0188	2.9149	3.1985	3.6845	4.1028	3.3528	3.1222	3.0171	3.3609	2.9815	3.1101	3.0597	3.013	3.069
	3.1891	3.2285	3.2908	2.9572	2.9829	3.4136	4.1913	3.1013	3.015	3.1514	3.3224	3.3774	2.7683	2.9295	2.8654	3.0903
	3.5495	2.8934	2.8334	3.3203	3.0207	3.5913	3.7269	3.2024	2.9677	3.1266	3.0901	3.078	2.9021	3.0156	2.8229	2.7821
	3.2094	2.9682	3.042	3.3009	3.1852	3.7189	3.7184	3.3002	3.0488	3.1514	3.0842	3.4485	2.8031	3.0491	3.1027	2.8856
	3.0301	3.6525	3.5407	2.9382	3.0005	3.8499	4.3489	3.7238	3.0766	3.6732	3.6939	2.8474	2.7633	2.8716	2.9492	3.1616
	3.1879	4.1193	3.361	2.8963	2.9708	4.0775	4.2961	3.5868	3.2962	3.7435	3.4645	3.1741	3.0247	2.8504	2.9909	2.7976
	3.0355	3.2299	2.8199	2.9264	2.8549	3.8721	3.6933	3.5411	3.0468	2.986	3.0582	2.9753	2.8605	2.8402	2.9218	2.6934
	3.5981	3.8944	3.3987	2.8915	3.1421	4.0295	4.1058	3.0499	2.9983	3.011	3.1311	2.7579	2.9546	3.1675	3.1383	3.2754
	2.8614	3.5913	3.488	2.7289	2.8896	4.1239	4.9258	3.3558	2.964	3.1787	3.1555	2.8457	2.8769	3.1536	3.2271	2.7375
	3.1879	3.1735	2.9864	2.9292	2.9886	3.932	4.0525	3.6245	3.0681	2.897	3.0195	2.9746	2.8937	3.088	3.1326	2.8346
	2.8763	3.4427	3.4993	2.8596	3.1667	4.0032	4.5894	3.7029	2.8744	3.3411	3.6607	2.9767	2.941	3.0249	2.8439	3.1191
	2.8946	3.5571	3.2504	3.0315	3.0148	4.0113	3.9122	3.7832	2.8728	3.0756	3.1629	3.077	2.9418	3.0551	2.6522	2.864
	3.1887	2.998	3.5297	2.8488	2.8226	3.8174	4.4587	3.6317	3.4146	2.9711	3.3984	3.0768	2.847	3.0556	2.7555	2.8836
	4.3355	3.0319	3.0222	2.9649	3.2354	3.9833	4.0312	3.602	2.8713	3.1064	3.5305	3.2039	2.9468	2.7399	2.9604	3.1606
	3.2148	3.2885	3.3926	2.8152	2.832	3.8582	4.067	3.4495	3.1074	4.0593	3.6141	3.0448	2.9712	3.241	3.1162	3.154
	3.3987	2.7719	3.6113	3.2209	3.004	3.7502	3.5385	3.2788	3.0661	2.8946	3.133	2.9558	2.8357	2.9321	3.0725	2.8244
	3.1062	2.9095	3.4788	2.8315	2.8282	4.141	3.9985	3.5329	3.282	2.8434	2.9997	2.9467	2.8975	2.9434	2.9166	2.8502
	3.326	2.8772	3.0802	3.3255	3.4537	3.74	3.8872	4.1954	3.371	3.0307	3.4668	3.1853	2.8497	3.2004	2.721	3.093
	2.9727	2.9596	3.5398	3.0642	2.8884	3.9501	3.9523	3.2835	3.0356	3.1709	3.3417	3.2308	2.9602	2.9546	2.9017	2.9785
	3.0811	2.9138	3.2593	2.9049	2.9649	3.4051	4.315	3.0877	2.9858	2.8609	3.2668	3.2882	2.7715	3.1385	2.8673	2.7617
	2.946	3.1708	4.2278	2.8418	2.8852	3.3647	4.256	3.2313	2.8108	3.2673	3.2457	2.8911	2.8131	3.2414	3.0704	2.9381
	3.4889	3.0723	3.3874	3.0076	3.0874	3.9789	4.3532	3.1431	2.8606	3.1011	2.8053	3.5778	2.8544	2.9063	2.8938	2.9517
	3.5863	3.0721	3.0162	3.3789	2.9898	3.833	4.2531	2.838	2.9346	3.6533	2.759	2.8771	2.7689	2.9281	2.7664	2.8057
	3.28	3.3653	2.8817	3.388	3.1631	4.0742	4.3617	2.8507	3.0545	3.4638	2.9986	2.9198	2.7968	2.8662	2.9301	3.025
	3.4235	2.9883	2.9472	3.2616	3.0501	3.8827	4.563	3.0734	2.967	3.1169	3.389	3.1005	2.8415	2.8526	2.9258	3.0067
	3.0279	3.6225	3.0435	4.0666	3.0655	4.0745	4.0948	2.9252	2.8554	3.2713	2.9485	2.9908	2.9441	2.9911	2.8657	2.8272
	3.0331	3.1695	3.2041	3.5096	2.9765	3.5338	3.9638	3.0906	2.7823	2.892	3.0029	3.0606	2.796	3.0123	2.7927	3.02
	3.0982	3.3467	3.0262	3.3055	2.9887	3.9455	4.2923	3.1345	2.7716	2.8803	3.1862	3.3314	2.9155	3.0426	3.0447	2.8166
	2.9862	2.8679	2.9801	3.9192	2.998	3.7589	3.3005	2.8261	2.9777	3.4231	3.3484	3.0676	3.1195	3.2994	2.974	2.8977
	2.8466	3.4083	3.4225	3.6582	2.9869	3.7251	4.1381	2.7385	3.1965	3.646	3.0765	2.8098	3.0587	2.9433	3.0674	3.0291
	3.4085	3.8475	2.8455	3.2606	2.7938	3.3982	4.1594	2.9352	3.1325	2.7287	3.21	3.6216	2.9096	3.1803	3.0087	3.0681
	3.6943	2.9737	3.0161	2.9599	2.9912	3.7387	4.0306	2.9521	3.2398	3.0625	3.443	3.4221	2.7998	3.0762	2.9221	2.9731
	2.9412	2.9459	2.7686	4.1831	3.0482	3.5302	3.8468	2.91	2.7634	2.9851	2.9728	3.0744	2.7368	3.0496	2.9554	3.1131
	3.4128	3.2888	3.2222	3.399	3.277	3.9106	3.9521	2.8065	2.8558	3.2024	3.1716	3.0353	2.9149	3.2369	2.8398	2.9543
	3.3673	3.1858	3.0924	3.4559	2.9712	4.114	4.3335	3.1851	2.8796	3.1385	3.0085	3.2949	3.0001	3.0245	2.8854	2.9401
	3.1064	3.0615	3.1543	2.86	2.7304	3.5988	4.2517	3.0976	2.8024	2.9987	3.2114	3.996	3.0499	3.0937	3.1158	3.0045
	2.9684	3.1622	3.2174	3.4334	3.0196	3.5275	4.5216	3.1089	2.897	2.9118	2.7696	4.3559	2.7664	3.1017	2.9242	3.0684
	2.9295	3.7918	2.892	2.8821	2.8321	3.9698	4.0318	3.2256	3.1595	2.9642	3.0768	2.8785	2.871	3.232	2.9507	2.9739
	3.5331	4.0146	2.8386	3.1322	3.1027	3.8872	3.9594	2.9745	3.2708	3.2713	3.2626	2.9953	2.8663	3.3013	3.1399	3.1585
	2.9133	3.1395	2.9638	3.1166	3.0874	3.6873	4.1615	3.0027	3.1503	3.0947	2.9831	3.0194	2.8863	3.1585	2.8238	3.0018
	3.255	3.2355	2.982	3.0918	3.0266	3.6683	4.0068	3.5942	2.99	3.1686	3.1177	2.9496	3.1208	3.135	3.2271	3.1989
	3.2857	3.1962	3.2531	2.8202	3.1523	3.6519	4.5436	3.5169	3.325	3.2048	3.9229	2.9719	2.8156	3.3665	3.1255	2.6674
	3.0756	3.346	3.119	3.0356	3.2551	3.7841	4.1645	4.2158	2.8426	3.2773	3.1652	3.2407	2.9263	2.9534	2.986	2.8681
	2.9882	3.2676	3.4947	2.9541	3.0697	3.5395	3.4787	3.3946	2.9727	2.885	3.0357	3.5543	2.9215	2.9154	2.8493	2.9223
	3.0569	3.0087	2.7851	3.0167	3.3632	3.5402	3.6071	4.6243	3.3064	3.2778	3.1206	3.6276	2.7212	3.0734	2.9662	3.2831
	3.0369	2.8904	2.7986	2.9843	2.8473	3.7116	3.6763	3.5045	3.0137	2.9251	2.9403	3.1806	2.859	3.0218	2.8472	2.7628
	2.8751	3.0238	3.0126	2.9313	3.0793	3.9325	3.6413	3.174	3.2086	3.1797	3.0643	3.2497	2.7763	3.1636	2.9613	3.0156
	3.0249	2.8484	2.7047	3.5269	3.1544	3.2788	3.3761	3.6257	3.753	2.9455	2.789	3.109	3.1774	3.0688	3.0023	2.9078
	2.9108	3.0663	2.7872	3.1279	2.8369	3.6236	3.3478	3.2611	3.2833	2.9345	2.9534	2.9138	3.0545	3.2173	2.7935	3.0597
	2.9439	2.9078	2.7799	3.6785	3.0667	3.5346	3.4505	3.0228	3.6679	3.2716	2.9678	2.9537	2.8744	3.4662	2.8386	3.0732
	2.7813	3.0908	2.9849	3.3991	2.7059	3.5139	3.8153	3.0919	3.1016	2.8522	3.0566	3.4202	3.0091	3.7101	2.8527	3.0622
	3.0925	2.9504	2.8359	3.1366	2.9036	3.2011	3.4051	2.7281	3.2209	3.1862	2.9605	2.9819	2.939	3.3081	2.9045	2.9756
	3.1911	2.9064	3.0163	3.1457	3.0658	3.5431	4.0476	3.5771	3.2692	2.8337	3.4902	2.9851	2.8141	3.3423	2.9004	3.0196
	3.1095	2.8763	3.0114	3.1694	3.3712	3.6757	3.4859	3.0493	3.6577	3.6399	3.0101	3.0052	3.0768	3.3911	2.8383	2.9232
	2.8771	3.001	2.8773	2.9974	3.1359	3.6543	3.1474	3.6954	3.2463	3.0253	2.9119	3.278	3.1242	3.0181	3.3089	2.9885
	3.3528	3.1721	3.0633	3.115	3.1471	3.6576	4.0599	4.0308	3.5242	2.9502	3.1947	2.6412	3.0517	3.2262	3.0844	2.8873
	3.0913	2.929	2.9717	2.9565	2.9587	3.5428	3.6715	3.2609	3.4283	3.1655	3.0789	2.8944	2.8769	2.9645	2.9213	2.9568
	3.4228	2.843	2.9512	3.0129	3.0806	3.1683	3.3222	3.5591	3.2078	3.5112	3.0974	2.8915	3.0943	3.1057	2.7782	3.0554
	2.9679	2.8291	2.823	3.0546	3.3196	3.7677	4.0675	3.3945	3.3026	3.0215	2.9815	2.8978	3.0633	3.0085	2.9196	3.0457
	3.9716	2.99	2.8561	3.0131	3.0433	3.5005	3.3955	3.2034	3.1537	3.2662	3.0698	3.1639	2.9695	3.2051	2.8053	2.9948
	3.3265	2.8544	3.0813	3.0199	2.9013	3.6504	3.7449	3.414	3.2246	2.9532	3.6449	2.9871	2.9855	3.1789	2.914	2.8584
	3.2779	2.9973	3.455	2.7557	3.0473	3.6073	3.6516	3.5241	2.8281	2.9751	2.9572	3.1435	3.0378	2.9973	3.0275	2.7795
	3.2262	2.9639	2.9725	2.8967	2.8965	3.4005	3.7978	3.2705	3.2106	3.0418	3.6454	3.0792	2.9295	3.5857	2.8993	3.1353
	3.4765	3.0256	2.9777	3.2795	2.8457	3.6347	3.6084	3.1572	2.9511	3.5285	3.0784	2.8756	2.9906	2.9156	2.9842	2.8778
	3.173	2.6336	2.9842	2.9389	2.9123	3.6045	3.682	3.8816	3.6233	3.0896	3.1099	3.3304	2.8376	2.8131	2.7665	2.8549
	3.1512	3.1464	2.8702	3.096	2.9442	3.5691	4.0154	3.3637	2.7558	3.2889	2.9862	2.9709	2.8468	3.1167	2.8542	2.9456
	3.081	3.1926	3.077	2.9374	2.7358	3.4006	4.1726	3.4569	2.9614	3.3562	2.9874	2.8337	2.8584	3.1775	3.0032	3.1299
	2.8043	3.3507	3.0394	2.9556	3.1857	4.0474	4.2152	3.1495	3.1995	3.1138	2.9449	2.9804	2.72	2.8619	3.1617	3.0085
	2.7168	2.8646	3.3306	3.1746	3.011	3.4072	4.3164	3.2573	3.0787	2.9749	3.3345	3.096	2.8901	3.3721	2.933	2.8857
	2.9398	3.1102	3.5965	3.0012	3.3349	3.3218	4.4928	3.3231	3.0108	3.4785	3.1995	3.2428	2.9066	3.0231	2.9042	2.9681
	3.0975	2.8311	2.9546	2.8718	2.9319	3.5576	4.4325	4.007	2.9078	3.036	3.1327	3.7837	2.7901	2.9868	2.8452	2.9098
	2.9575	2.9328	2.9548	2.9944	3.1578	3.3629	3.705	3.536	3.3882	2.8817	3.0383	3.0463	3.1267	2.9625	2.8623	3.1089
	3.786	3.1107	2.7975	2.952	3.0196	3.4433	3.5165	3.6409	2.9745	2.7887	3.2536	3.4368	2.9612	3.2096	2.9525	2.9135
	2.7678	2.7946	2.9258	2.8969	3.0352	3.5748	3.8018	4.1517	2.9374	2.8925	3.0471	3.0619	3.0344	3.2365	2.9559	2.9706
	3.1934	2.7847	2.9281	3.0717	3.1133	3.6851	3.5445	3.5978	3.2213	3.1059	2.9022	2.7998	2.9775	2.9228	2.7366	3.1538
	3.0581	2.9398	2.9194	3.0455	2.8371	3.6094	3.4409	3.8554	3.3581	2.7369	3.1194	3.2413	2.9026	2.9538	2.7985	2.7676
	3.2644	2.9778	3.5478	2.9522	3.0486	3.6783	3.4433	3.5056	3.6243	3.1796	3.528	3.355	2.9405	3.2357	2.9027	3.0557
	4.4193	3.2724	3.3908	3.3274	2.8571	4.1088	3.7046	3.7221	3.5921	2.9831	2.8731	3.7961	2.8428	3.053	2.8435	3.0884
	3.6281	2.8918	2.8678	3.1695	3.1883	3.3616	3.5766	3.6475	2.9691	3.0299	2.8512	3.3436	2.7991	3.1693	2.7903	3.1266
	4.9185	2.8036	3.1128	3.1032	3.7522	3.4185	4.0491	3.4671	3.1685	2.9092	2.858	2.9898	3.0838	3.2301	3.2518	3.1928
	3.3446	2.933	3.2212	3.2754	3.2372	3.6193	3.6112	3.6678	3.2139	3.1033	3.0838	3.5751	3.1464	2.9758	3.01	3.0768
	4.1586	3.1316	2.8029	3.1459	3.2542	3.7467	3.4984	3.4185	3.1078	3.1501	3.0197	3.3154	2.8164	3.2489	2.8819	3.1407
	3.8183	3.1161	3.0663	3.0282	2.9435	3.3655	3.312	3.726	2.9409	3.2361	2.8339	2.9084	2.8789	3.1269	2.9317	3.1974
	3.3049	2.8583	3.3166	2.909	2.945	3.4554	4.138	3.5484	3.417	3.6798	3.034	3.0487	3.0065	3.0069	2.9132	3.5011
	3.937	3.0299	2.8871	3.137	2.9068	3.3951	3.6368	3.677	3.2881	3.1927	2.9573	3.1306	2.6175	2.811	2.9648	3.0331
	3.3221	2.9939	3.2634	2.8997	3.2912	3.5178	3.4593	3.7311	3.3508	3.0804	2.9804	3.3344	3.025	3.249	3.0002	2.9621
	3.3181	3.1913	2.7204	2.727	3.0678	3.4855	3.5673	3.6344	2.8024	3.1168	3.0525	3.8395	3.0325	3.3318	2.7676	3.3183
	3.2709	3.0433	3.1583	3.0713	3.2316	4.1206	3.8823	3.2812	3.3916	3.7299	4.1054	3.8987	2.9112	3.1443	2.9084	3.2145
	3.6454	3.0514	3.0724	3.0449	3.0405	3.2417	3.2271	3.8787	2.9292	3.5244	3.6839	2.9909	3.0313	3.098	3.0764	3.0472
	3.1258	3.0753	3.025	2.8403	2.8648	3.6261	3.6429	3.6954	2.9998	3.3956	3.1389	3.0767	3.1178	3.13	2.9366	2.9052
	3.0202	3.0629	2.7878	2.8754	2.8254	3.5383	3.3993	3.7977	3.2121	3.7023	3.3086	2.9606	2.9792	3.0727	2.8485	3.2715
	3.056	2.8665	2.9738	2.9951	3.1979	3.4508	3.2954	4.0947	2.9673	2.9125	3.0648	3.1822	2.855	3.1437	2.8311	3.0901
	3.1953	2.9168	2.9319	2.9212	3.0187	3.4656	3.6963	3.6382	3.0006	2.8951	3.3462	2.7906	2.9889	3.2787	3.0943	3.2234
	3.7132	2.9535	3.1866	3.0302	3.3073	3.6644	3.5635	3.8355	2.9043	2.9239	3.2037	2.9803	2.9192	3.2605	2.9159	3.0583
	2.909	3.1156	3.0695	3.0833	3.0546	3.7698	3.8156	4.2678	3.1937	3.1376	3.0127	2.9473	2.9632	2.8933	2.9968	3.02
	2.9541	2.8694	3.6946	2.9932	3.0503	3.8317	3.7659	3.7203	3.0747	2.7925	2.9844	3.0172	2.8681	3.0317	2.7931	2.9818
	3.4932	3.051	3.2643	2.8201	3.2346	3.6334	4.0788	3.8394	3.0009	3.1603	3.1386	2.7985	2.8518	2.889	3.1273	3.3013
	3.3788	3.0371	2.7136	3.0124	3.0454	3.7227	4.4908	3.1261	3.1571	2.9617	3.4123	3.0272	2.8657	2.9706	2.8737	3.4727
	3.2173	2.8098	2.9695	2.9203	3.0445	3.3576	4.0085	3.848	3.0402	3.0552	3.0981	3.0638	2.8696	3.0949	2.9128	2.8449
	3.2121	3.1527	2.9644	3.331	2.9476	3.4613	2.8973	4.0505	2.8679	3.1212	3.4072	2.8658	2.9251	3.1663	2.9984	2.9008
	3.0026	2.9958	2.9984	3.5113	2.9852	3.3267	3.6361	3.8691	2.9468	3.0252	3.4824	3.183	2.9223	2.8773	2.9743	3.0499
	2.9255	3.0551	2.7734	3.1515	3.0041	3.7579	3.8116	3.9488	3.0579	3.1945	2.8019	3.3045	3.1169	3.282	2.7493	2.9225
	3.2731	2.9157	2.8923	3.0168	3.0656	3.3791	3.8618	3.5258	3.0483	3.3068	3.3004	3.6478	2.754	3.1965	2.8485	3.5313
	3.4126	2.9178	2.8066	3.1126	2.9219	3.0555	3.0636	3.778	2.7403	3.0706	3.1767	2.9684	2.8918	2.7452	2.8955	2.9753
	3.059	2.8517	2.7283	3.4498	3.1322	3.2678	3.976	3.7562	3.0697	3.0492	3.2842	3.3229	3.0094	2.9377	3.1445	2.9598
	3.0597	3.3253	2.9151	2.9596	2.9368	3.7998	3.7484	3.7385	3.0449	2.9622	3.0962	3.6563	2.7755	2.8027	2.8264	2.9304
	2.7886	3.5277	3.0949	3.132	3.1816	3.8232	4.373	3.66	2.7699	2.965	3.7025	3.1384	2.8773	3.0047	2.8571	3.1984
	3.3568	2.9255	2.9301	2.9799	3.2534	3.4814	4.1129	3.7617	2.8788	3.2368	3.9451	3.0415	2.9142	3.0093	3.1328	3.473
	3.3259	3.0677	2.9771	3.3473	2.8803	3.7931	3.5376	3.2353	3.0217	3.1933	3.9169	3.0558	2.9457	3.024	2.8783	2.9565
	2.7943	2.9633	3.1186	2.7229	3.1172	3.9731	3.8871	3.4569	3.2676	3.0722	3.4452	3.7549	2.9085	3.2177	2.9352	3.0384
	3.2704	3.1092	3.1946	2.8434	3.0749	3.826	3.4083	3.4423	3.3874	3.0658	4.0707	2.8898	3.0886	2.9041	3.2438	3.1002
	3.358	2.8504	2.8873	2.9768	2.8427	3.6141	3.7851	3.8678	2.8393	2.775	3.5435	2.8983	3.1779	3.3192	2.9805	3.0469
	3.1518	3.1514	3.1661	2.9432	2.8995	3.8044	3.4444	3.3032	2.9094	2.945	3.6907	2.8964	2.8273	3.0843	2.9148	3.2725
	3.4923	3.0714	2.7815	2.9393	3.1735	3.5336	3.4312	3.3309	3.5506	2.9764	3.4457	3.2154	2.9993	2.986	2.7969	3.319
	3.9378	2.8641	2.7637	2.9904	3.1091	3.6714	3.4222	3.7258	3.4164	2.9064	3.0069	3.6879	3.1601	2.8055	2.9086	3.0217
	2.9438	3.1304	2.8636	2.7568	2.9637	4.0381	3.5651	3.5102	3.299	2.9327	3.4278	2.8459	2.8966	3.2236	2.8703	2.7251
	2.9922	2.8542	2.9577	2.9272	3.0361	3.7589	3.2977	4.066	3.0201	2.9912	3.0333	2.9769	2.9353	2.9208	2.9937	3.1512
	3.0847	3.2198	2.8383	2.8366	2.9205	3.5832	3.3193	3.6425	3.0481	3.1658	3.5086	2.7772	2.8416	3.3035	2.8217	2.7965
	2.9982	3.342	3.2169	2.6942	3.136	3.9924	3.5527	3.8979	3.2169	3.4466	3.6503	3.0235	2.8695	2.9149	2.9091	3.0881
	3.5851	2.8509	2.9629	2.8401	3.0571	4.0674	3.4735	4.2047	2.8662	2.8555	3.1562	3.3765	2.7167	3.1178	3.0624	2.9869
	3.4373	3.0978	2.8228	3.101	3.07	3.5282	3.7119	3.532	2.8304	3.3364	3.102	3.2051	2.9547	2.9243	2.9966	2.998
	3.2551	3.0601	3.023	3.0184	2.9527	3.65	3.5771	3.2281	3.0693	3.2307	3.2366	3.0099	2.8966	3.2796	3.0342	2.789
	4.4825	3.1974	2.8883	3.2577	3.0013	3.7466	3.6479	3.6366	2.7352	3.158	3.1018	3.0753	2.9397	3.4363	2.9167	2.9628
	4.3825	2.857	3.1037	2.9367	2.9873	3.227	3.7687	3.8059	3.138	3.1058	3.0324	3.0678	2.8161	2.9349	3.1392	2.8292
	3.0297	3.013	2.7794	2.8943	3.0221	3.8241	3.7783	3.779	3.1167	2.917	3.1126	3.1456	3.0182	3.2431	3.0615	2.9167
	3.661	2.8225	3.3099	3.0989	3.3527	3.0675	3.9961	4.0567	2.9972	3.4537	3.2678	3.3057	2.8725	3.0552	2.8094	2.806
	3.3659	3.0298	3.0765	2.9654	3.1167	3.3107	3.4629	3.7835	3.0872	3.0641	3.093	3.0932	3.0241	3.0814	2.8406	2.9911
	3.4724	2.7883	2.8878	3.0326	3.1757	3.2368	3.7327	4.1705	3.662	3.1154	2.8979	2.9545	2.9131	3.1373	3.1478	3.0698
	3.2965	3.1573	3.1997	2.9997	3.1004	3.6165	3.7178	3.3429	3.3725	2.9026	3.32	2.7092	2.8696	3.2716	3.0349	2.8676
	3.412	2.9558	2.8727	2.9594	2.901	3.3134	3.71	4.0388	3.1723	2.8908	3.4079	2.962	2.9259	3.1172	2.8945	2.7548
	3.6533	3.0491	3.1546	3.2073	3.2009	3.2873	3.2874	3.7551	3.1613	2.9841	2.9454	3.2647	3.0717	3.0687	2.907	2.8439
	2.9218	3.2686	3.2785	3.1839	3.3832	3.8379	3.3661	3.2477	3.3489	3.0166	2.9223	3.0834	2.8588	2.824	2.964	2.7856
	2.94	2.8843	3.1746	3.0349	3.2056	3.7123	3.4814	3.3861	2.796	3.0329	2.9629	3.1565	2.9196	2.9701	2.7599	3.0893
	3.1804	3.328	2.781	3.1269	2.8557	3.4481	3.0391	3.0632	2.9549	2.7953	2.8665	3.1972	3.0822	3.0659	3.1113	3.0432
	3.2312	2.9113	2.8483	2.9317	2.9029	3.712	3.64	3.6203	2.936	3.0353	3.3798	3.0566	2.7795	2.9176	2.7637	3.0656
	2.7749	3.0248	2.9913	3.4153	3.2314	3.5189	3.081	3.2701	2.8373	3.0076	3.1961	3.614	2.8645	2.905	2.8423	2.9709
	2.9252	2.9507	2.9029	3.2041	2.9872	3.6681	3.6326	3.3979	3.2608	3.0131	2.925	3.1797	3.017	3.1218	3.0056	2.9351
	2.7459	2.8289	3.1613	3.2484	2.9969	3.2613	3.3292	3.2623	2.8848	2.967	2.7562	3.4839	3.0582	2.8637	2.9694	3.051
	3.727	2.8871	3.1635	3.2553	3.129	3.5065	3.7123	3.2295	3.1374	3.0883	3.3073	3.1833	2.939	2.9193	2.9673	2.8661
	3.0607	2.8648	2.7147	2.8908	2.8848	3.6457	3.4599	3.4459	2.975	3.1993	2.8574	3.1389	3.0367	3.0779	2.9716	3.1453
	2.8303	2.8425	2.9346	2.8482	3.3385	3.4543	3.8736	3.7701	3.742	3.0149	2.9433	2.8683	3.1533	3.2973	3.2743	3.2606
	2.8863	2.8015	3.0464	2.9417	3.0915	3.4987	3.4219	3.2417	2.8543	2.8724	2.8176	3.0113	3.0522	2.9168	2.8849	3.1017
	2.9626	2.8048	2.7738	2.8936	3.1844	3.6722	3.6762	3.5662	3.0592	3.3478	3.0532	3.2249	3.0563	2.9814	2.8221	3.2436
	2.8078	2.7428	2.9444	2.7744	3.3748	3.4639	3.5038	3.5993	2.9234	2.8619	3.1623	3.034	2.9709	2.9633	3.0328	2.9945
	2.7796	2.8892	3.0906	2.6898	3.0513	3.9016	3.5596	3.432	2.9872	3.0853	3.1511	3.2316	3.5003	3.0535	2.9091	3.1
	3.03	3.1922	2.8782	3.0627	2.7499	3.4458	3.5026	3.839	3.4341	3.1377	2.8353	3.1737	3.0497	3.0847	3.225	3.1859
	2.7486	3.374	3.0341	2.8508	2.9432	3.561	3.5324	3.4432	2.975	2.9229	3.1259	2.9458	2.9263	3.0417	2.9367	2.7558
	2.7637	2.7824	2.8471	3.0375	3.3435	3.7433	3.1289	3.7834	2.846	2.8796	3.9476	3.9032	2.7957	3.0169	2.8545	3.1102
	2.9622	2.9409	2.9411	2.8457	3.0242	3.5842	3.7945	3.5871	3.0927	3.0542	3.4106	3.3695	2.98	2.9403	2.9394	2.8885
	3.063	3.0878	3.1756	2.8675	2.9048	3.2467	3.9192	3.7975	3.1115	3.5967	3.2731	2.9746	2.9206	3.1969	2.8908	3.1573
	3.0487	3.1193	2.8212	2.8144	2.9756	4.0286	4.1009	3.9072	3.3334	2.9416	3.0305	2.92	3.0374	3.1019	3.2089	2.9702
	3.0956	3.0345	3.2368	2.7245	3.1243	3.4139	3.9946	4.0744	3.2221	3.1548	3.0906	3.1077	3.0002	3.0236	3.2766	2.9485
	2.9511	3.2598	2.9855	2.6818	3.2431	4.0401	3.8081	3.2002	3.6442	3.0396	3.5417	2.7436	2.9774	2.997	3.1046	3.1708
	3.3629	2.95	2.8748	3.0436	2.9305	3.2306	3.6679	3.3239	3.5543	3.0818	3.2176	2.932	3.1248	3.5994	2.9686	3.2062
	2.9645	3.1232	2.8033	2.9859	3.2326	3.4569	3.6358	3.6196	3.2726	2.9022	3.2273	3.0638	2.9141	3.0185	2.9424	3.3524
	2.7441	2.9737	2.9059	2.9511	3.2959	4.1466	3.7436	3.7457	3.4313	3.2205	2.9602	3.3163	2.9806	3.6539	3.2414	2.8443
	2.917	3.476	2.8535	3.0086	2.8391	3.9758	3.5107	3.5307	3.4105	3.0528	3.2349	2.8945	2.8742	2.9404	2.8969	3.0298
	3.0839	2.9683	2.8545	3.3395	3.5483	3.9644	3.4473	3.463	3.1765	3.0201	3.3631	3.0751	2.7858	3.0793	2.8936	3.0004
	3.0022	2.795	2.7879	2.8718	2.895	3.7428	3.6448	3.6937	2.8575	2.844	3.0612	3.1324	2.9866	3.1968	3.0072	3.1983
	2.8584	3.0392	2.9483	2.7326	3.2016	3.7426	3.5783	3.3878	3.2851	2.762	2.9272	3.1374	3.0073	2.9713	3.1857	3.0317
	2.9437	2.8242	2.911	2.9523	3.212	3.6534	3.2662	3.7906	3.0269	2.8369	3.1045	3.4046	3.0785	2.9294	3.1503	3.0506
	2.7707	3.1776	3.0781	2.8621	2.9442	3.7563	3.7299	3.6628	2.8306	3.0713	2.9883	3.0439	2.929	2.9195	2.9435	3.0384
	2.7369	3.0546	2.9199	3.3012	3.1804	3.6299	3.677	3.5902	2.9776	3.2131	3.0286	3.0228	2.9915	3.2654	2.7975	2.8103
	3.2554	3.2595	3.1433	2.6781	3.3133	3.2073	3.5842	3.6242	2.769	2.8772	3.1422	2.9716	2.8616	2.8624	2.8136	2.9324
	2.9136	3.0589	3.2581	2.8421	3.3279	3.8365	3.5325	3.2307	3.1524	3.3138	2.9985	3.1565	3.0274	2.8558	2.9171	3.1274
	2.7662	2.7649	2.9429	2.7604	3.4048	3.4218	3.4382	3.342	2.8986	3.6147	3.2128	3.2454	2.7729	2.9035	3.1429	3.19
	3.3989	2.8091	3.0055	2.9879	3.8998	3.6698	3.5004	4.0701	3.2842	3.3871	3.0196	2.8018	3.1953	3.175	2.7996	3.0633
	3.0381	2.9785	2.9942	3.5351	3.2638	3.7301	3.7415	3.5338	3.2831	3.2548	3.1252	2.7309	2.8599	2.7704	3.1158	2.9852
	2.861	2.9082	2.8215	2.8061	2.9495	3.4099	3.6656	3.301	3.0137	3.0642	3.3842	3.1012	3.086	2.9828	3.123	3.006
	3.4363	3.026	2.8605	2.9797	3.6843	3.5678	3.986	3.6308	3.0941	3.1073	3.548	3.1457	2.8356	2.9206	2.9142	3.0137
	3.0198	3.0715	3.1187	2.8241	3.6527	4.0201	3.8146	3.8675	3.5161	3.189	3.5514	4.1086	3.4168	3.1389	3.0082	2.9108
	3.2608	2.9983	2.9877	2.8402	3.1718	3.6448	4.2153	3.7914	2.9714	3.222	3.9274	2.9917	2.994	3.1217	3.0932	3.1011
	2.8916	3.03	2.8885	3.0367	2.996	3.2659	3.7695	3.6473	2.9139	2.9887	3.2006	4.1407	3.0883	2.9127	2.9768	3.0349
	3.0318	2.907	3.4634	3.2012	3.0409	3.9645	4.246	3.4901	2.9755	3.1593	3.1653	3.1085	3.1562	3.2316	2.9582	2.9283
	2.9559	3.3656	3.0871	2.7569	3.0755	4.3302	3.3769	3.2281	3.1258	3.5605	3.3484	2.8976	2.9232	2.9758	3.2108	2.9548
	2.8643	3.0946	3.1477	2.9195	3.1531	3.8941	3.9115	3.1476	2.9157	3.3698	3.0891	3.1505	2.7959	3.1604	2.8422	2.8157
	3.0391	2.8781	2.9877	2.8882	3.9031	4.0043	3.7759	3.9463	2.8536	2.8984	3.8881	3.173	2.8951	2.9451	2.8638	2.9825
	3.0576	3.0503	2.8534	2.965	3.233	3.9012	3.8322	3.6652	2.9186	3.104	3.1868	3.1322	2.9874	3.4132	3.1558	3.0371
	2.8777	2.9771	2.9412	2.8644	3.2978	4.6321	3.471	3.5256	3.1443	3.2835	3.4996	3.0646	2.8746	3.1507	2.8302	3.1523
	2.7862	3.1302	3.2344	2.955	3.0512	3.343	4.2045	3.7608	3.1883	3.2981	3.4124	2.8985	3.1283	3.0584	2.8004	2.9834
	3.0601	3.1809	3.3015	2.8707	3.0442	3.6819	3.8662	3.5793	3.0865	3.0873	3.0445	3.2436	2.8856	2.838	3.1285	3.1979
	2.7635	3.0137	2.8619	2.8858	3.4613	3.6084	4.139	3.8918	2.9233	3.0833	3.5779	2.8752	2.7962	2.9475	3.1331	2.9958
	2.9122	3.2735	3.1333	2.7987	3.4857	4.4701	4.5849	3.6331	3.6505	2.813	3.7403	2.9641	2.9841	2.918	2.8976	2.9526
	2.86	2.8096	3.1759	2.7188	3.3858	3.6096	3.3669	3.4287	2.8436	2.9376	3.4411	2.9356	2.7575	2.8811	3.0811	3.2887
	2.6121	3.1294	2.8261	2.9187	3.7154	3.7299	3.9131	3.7153	2.9578	3.0999	3.2422	3.1032	2.9622	2.9768	2.7811	3.3878
	2.8506	3.1629	3.0465	2.9023	3.3352	4.7899	3.9452	3.6664	3.1391	2.9743	3.5226	2.8826	2.9541	3.0293	2.9729	2.9072
	2.7025	3.3416	2.8569	3.0998	3.1288	4.2431	3.6118	3.8872	3.3254	2.7004	3.0567	2.9402	2.697	2.9754	2.9517	3.2285
	2.7171	2.9499	2.9743	2.8635	2.9906	4.1512	3.6637	3.6022	2.9629	3.038	3.3809	3.4439	2.8209	2.9623	2.7457	3.0067
	2.8349	2.8002	3.1702	2.7746	3.1414	3.7054	4.1925	4.0973	3.2981	3.2126	3.3501	2.9995	3.2232	3.1954	2.7362	3.0375
	2.9808	2.8929	2.875	2.8186	2.9069	3.9348	3.6594	3.5312	2.8727	2.8765	3.2671	3.1491	2.9196	3.0919	3.0835	3.2225
	2.9911	3.2611	2.9709	3.2071	3.0014	4.2465	3.7679	4.2656	3.3084	2.9862	3.0819	3.2966	2.9718	3.1216	2.8527	3.4131
	2.7484	2.9065	3.0167	2.9974	2.7454	4.0087	4.4286	3.8844	2.8629	3.0047	3.3499	2.9274	2.7526	3.2393	2.985	2.7901
	2.7932	2.9491	2.984	3.035	3.1464	3.5039	4.0811	3.7626	2.9679	3.1596	3.3028	2.9538	3.0712	3.6116	3.1447	2.848
	3.0097	3.1037	3.0558	2.9587	3.3589	3.896	3.514	3.3852	2.9728	3.0592	3.0666	3.1909	2.9228	3.0563	2.8919	2.9729
	3.0729	3.2302	2.8583	3.1308	3.269	4.7238	3.6204	3.7942	2.9286	3.1589	4.1193	3.1279	3.0712	3.0723	2.8998	3.1044
	3.0812	3.354	3.0326	2.9135	3.257	3.8707	3.781	3.6423	3.0556	3.2976	4.88	3.2223	2.9024	3.1151	3.2329	3.0244
	3.138	3.3958	3.1766	3.1068	3.1022	4.1965	4.6518	3.6649	3.2787	3.104	4.5023	3.502	2.6501	3.0183	3.0818	2.9826
	3.2693	2.9702	3.0378	2.877	3.0725	5.293	3.9529	3.9589	2.7885	2.9131	4.4219	2.9157	2.8033	3.0262	2.9946	2.9012
	3.1844	3.0911	2.9401	3.062	3.1699	4.8944	3.7489	3.3138	3.5644	3.0498	4.4146	2.8626	2.7808	3.0479	2.9042	2.9525
	3.4396	3.5904	2.8703	2.9394	3.3593	4.9048	3.7695	3.6616	2.9505	3.1233	5.1527	3.1281	2.8104	3.2956	3.0799	2.9371
	3.123	3.4256	3.2051	3.161	3.0402	3.9783	4.272	4.1012	3.3193	3.2516	4.5386	2.7764	2.741	3.0654	2.8807	2.9372
	2.8632	3.4504	2.9313	2.8814	3.1672	3.841	4.0129	3.3544	3.1283	3.0433	4.2197	2.9425	3.1025	2.7902	2.9348	2.7543
	3.5142	3.1884	3.3043	3.0544	3.0429	3.8325	3.8852	4.0487	2.8025	3.3681	4.4151	3.0871	2.9827	3.5644	2.8778	3.1014
	3.3442	2.8998	2.9902	2.765	2.9275	3.7622	3.222	3.8075	2.7628	3.6897	4.2913	2.9519	2.9532	3.0992	2.8172	3.0645
	3.6937	3.0959	3.241	2.847	2.8708	3.8167	3.7351	3.9718	3.2701	2.9979	4.4899	2.9183	3.2014	3.1219	2.9369	3.2151
	3.4791	3.2323	3.0105	2.9361	2.71	3.9431	3.6484	3.7357	3.2631	2.8964	3.0199	3.13	2.8068	2.9417	2.91	3.0014
	3.2529	2.9404	3.109	2.7774	2.9107	3.9921	3.9199	3.5355	2.8858	3.0228	2.9392	2.8503	2.7807	2.9393	2.8081	3.0477
	2.9904	3.033	3.1527	3.0142	3.0546	3.5703	3.8358	3.766	3.0747	3.032	3.2563	3.3124	2.8129	2.7932	3.0814	2.8616
	2.8505	2.9995	2.807	2.8094	3.1011	3.6556	4.1894	3.7079	3.2853	3.1144	3.1154	2.977	2.8579	2.8238	2.7841	2.9874
	2.8903	2.9016	3.1684	2.7167	3.1485	4.0243	4.442	3.5154	3.0311	2.8497	2.8648	3.1951	2.9804	2.9499	3.211	3.0594
	3.1063	3.1587	3.0385	3.0776	3.1467	4.2908	3.6914	3.2804	2.9745	3.0062	3.4596	2.9118	3.2074	2.9259	2.7994	2.8442
	3.157	2.9788	3.9434	3.2748	3.0437	4.0337	4.6564	3.8251	3.123	3.1922	2.9675	2.9003	2.9048	3.2995	2.9675	3.082
	3.1861	2.895	2.9785	2.9864	3.0857	3.5502	3.8069	3.9459	3.0359	3	2.8183	3.1363	3.0782	2.9786	3.1171	2.9073
	2.9051	3.2678	3.2646	2.7972	3.2936	4.0344	3.8952	3.3273	2.7798	3.2783	3.6456	2.9975	2.9525	2.9585	3.1183	2.9658
	2.8672	2.9765	3.2409	3.4119	2.9662	3.7265	3.7193	3.6128	2.9032	3.1767	3.0116	3.0295	2.917	2.9807	2.8789	3.1555
	3.0239	3.0556	3.0943	2.8991	3.4639	3.6256	3.7075	3.3838	2.9908	3.1548	3.1003	3.2096	3.0628	3.0045	2.6969	3.0146
	2.9566	2.9991	3.0279	2.9645	3.0195	3.5328	3.8328	3.391	2.9207	3.1472	3.0644	3.3079	2.8555	3.283	2.8009	2.792
	3.1271	2.959	2.9124	2.8654	2.9636	4.168	3.7018	3.909	3.2449	3.4886	2.9803	3.8639	2.8895	3.2017	2.8753	2.9081
	3.7289	2.8651	2.9445	3.2887	3.3418	3.6958	3.2961	3.6024	2.9934	3.0333	3.0732	2.9726	2.9777	3.0597	2.8677	2.863
	2.975	2.742	2.9886	3.0519	3.2421	3.4572	3.2205	3.2772	3.0826	2.8545	2.8903	4.1152	2.9106	2.9178	3.0154	2.9309
	2.9344	3.0175	3.2236	2.954	3.0121	3.5987	3.3475	3.7841	3.8766	3.3132	3.133	2.8969	2.9728	3.2127	3.0831	3.2115
	2.8869	2.9016	2.9562	3.1216	3.4951	3.5567	3.7991	3.7964	3.0701	2.8405	3.0288	3.1956	2.9453	2.8042	3.1158	2.8737
	3.0351	2.7006	2.807	2.923	3.1451	3.5943	3.455	3.6099	2.9079	3.1067	3.0313	2.9096	2.8851	3.1322	2.8996	2.9934
	2.9351	2.7971	3.3938	2.9238	3.0907	3.8355	3.6788	3.61	2.8678	3.3805	3.2747	3.6895	2.7544	3.214	2.8428	3.3835
	3.1424	3.4765	3.0021	2.9693	3.2668	4.1598	3.924	3.8436	3.2255	3.4456	2.7991	2.9992	2.8678	2.9349	3.0552	2.848
	2.9065	2.6942	3.1644	3.2527	3.0711	3.4579	4.3274	3.7856	2.9502	3.4002	3.1608	2.9943	2.9064	2.8948	2.8807	3.0297
	2.9084	2.8625	3.5679	3.5169	3.4155	3.6465	4.1313	3.7788	2.9279	2.948	3.1832	3.1813	2.9687	3.2005	2.8427	2.827
	2.8553	3.1783	2.871	3.0466	3.5405	3.4997	3.8844	3.5586	2.9162	2.9863	3.5212	3.0962	2.7455	2.9579	3.0067	3.0275
	2.7145	3.1658	3.0435	2.9239	3.1813	3.439	3.9307	3.4737	3.0152	3.3485	3.0261	3.4542	2.7483	3.0091	2.7996	2.8982
	2.742	2.924	3.1475	2.8812	3.1322	3.5177	3.963	3.7852	3.0221	3.3721	2.9177	3.0995	3.098	2.9948	3.1495	3.075
	3.0357	3.1124	2.9501	3.0677	3.0943	3.5192	3.5977	3.9413	3.4522	2.9383	3.5107	3.5492	2.8531	3.0964	2.8955	2.9069
	2.9488	2.7699	2.8946	2.962	3.1758	3.4865	4.037	3.6296	2.9283	3.0748	3.1362	3.0416	2.8385	3.229	2.9003	2.9724
	3.0226	2.8063	3.2053	3.0634	3.4404	3.7742	4.1785	3.3948	3.2499	3.0606	3.5755	3.7413	2.8867	2.9826	2.9001	3.3483
	2.9362	3.0169	3.1744	3.0175	3.1683	3.8191	4.0346	3.7584	2.9265	2.8279	3.3334	3.4919	2.8568	2.9601	3.0381	2.8657
	3.096	2.9138	3.0051	3.1436	3.093	3.913	4.2733	3.6605	3.3895	3.0411	3.5634	3.2234	2.7946	3.1104	3.0958	3.1462
	2.8806	3.3806	3.1314	3.4013	2.9645	3.9564	4.0166	3.5591	2.922	3.1951	3.2038	3.0439	2.7972	3.119	3.0454	3.1107
	3.2103	2.9459	3.0167	3.0313	3.1681	3.5594	3.6537	3.3276	3.0258	3.3869	3.6629	4.2451	2.7365	3.0289	2.9863	2.9157
	2.8878	2.8098	3.4475	3.3345	3.1788	3.3004	3.665	3.0005	3.0502	2.862	3.0668	3.2717	2.8652	2.8944	2.9868	2.748
	3.264	2.7979	3.0141	3.4335	3.1854	3.5643	3.9587	3.2095	2.8786	3.0726	3.3855	3.0611	3.0978	3.4904	2.8954	2.8328
	2.9588	3.1787	3.034	3.3819	2.9328	3.905	3.6069	2.9959	2.9707	3.2871	4.1592	3.5701	2.9019	2.9821	2.819	2.8348
	3.2199	2.867	3.0067	4.2896	3.0335	3.584	4.1828	2.8571	2.8255	3.117	4.4826	3.1719	2.9774	3.4974	2.8346	3.1264
	2.9673	2.9181	3.0592	3.2899	3.3609	3.5282	4.075	3.0711	2.9074	2.9451	4.4807	3.1357	2.9611	3.1539	2.9161	2.8236
	2.8996	3.0644	3.1161	3.5801	3.1199	4.2738	3.7847	3.035	2.8353	3.4193	4.8508	3.6636	2.8206	3.6892	3.0014	2.9297
	3.0126	2.7705	3.2568	3.6377	3.0984	3.5962	4.1514	3.0717	3.2105	3.2426	5.2636	3.0499	3.048	3.3816	3.2414	2.9806
	2.899	2.9466	3.2581	3.5576	3.1127	4.469	4.0059	3.115	2.8402	3.0559	4.6101	3.0441	2.9176	3.2623	3.2549	2.8698
	2.8999	3.5479	3.0467	2.9727	3.0328	4.3627	3.6004	2.7864	2.7517	3.2391	4.8983	3.2004	2.9385	3.3646	3.2448	3.0584
	3.0446	3.0281	2.8797	3.231	3.4839	3.6518	4.0726	2.9734	2.725	3.2264	4.8198	3.2744	2.8264	3.0198	2.9832	2.8797
	2.8811	2.9103	3.0844	2.9481	3.5556	3.6969	3.8351	2.9362	2.8362	3.0364	4.9596	3.1009	2.9903	3.0099	2.7935	2.9128
	3.2223	2.8878	2.8856	3.4951	3.0372	3.7644	3.7477	3.2507	2.8777	3.8176	3.9639	3.2025	3.0569	3.1289	3.0901	2.8279
	2.8773	2.9369	3.155	3.0903	3.7412	3.7344	3.3834	2.7658	2.7984	3.2651	4.1271	3.8432	2.9397	3.0376	3.2397	3.0515
	3.0362	3.1	2.895	3.0017	3.5404	3.5984	3.5785	3.085	2.8284	3.2617	4.3456	2.9088	2.9886	2.8554	3.1129	2.8524
	3.1874	2.8394	2.9345	3.1469	3.3878	3.1668	3.6851	3.1183	3.1223	3.0872	4.3514	3.3063	3.0087	3.0601	3.2763	3.0052
	2.9494	3.4954	2.8599	2.782	3.2016	2.9339	3.4757	3.1189	3.1762	3.3744	3.9094	3.5736	3.1584	3.1007	2.8324	2.8173
	3.3074	3.6944	2.8687	2.9128	3.1271	3.4942	3.326	3.3148	3.1001	2.9113	4.2269	3.4024	2.9494	3.2524	2.8963	3.016
	3.0894	3.3687	2.8654	2.9141	3.6211	3.4992	3.8031	3.0735	2.8726	2.7866	4.0572	3.0995	2.9005	2.8759	3.0725	3.1367
	2.9129	3.4443	3.0393	2.8949	4.2559	3.2253	3.4681	3.2205	3.0056	3.0008	3.4004	3.0747	2.7881	2.9573	2.8427	2.8892
	3.0382	2.7437	3.0112	3.1496	3.4938	3.5585	3.8181	2.6321	3.0747	3.0932	4.2211	2.828	2.957	2.8899	3.0554	2.9867
	3.039	3.0541	3.2092	3.1412	3.3641	3.9141	4.1692	3.0179	2.7545	3.1122	3.7778	3.193	2.8649	3.5643	3.2901	2.789
	3.1736	2.9651	2.9867	3.0387	3.3647	3.5029	3.8604	3.0724	2.9828	2.9724	3.9158	3.4567	2.9157	3.022	3.1045	2.8085
	2.9094	3.0369	3.0374	3.1064	3.1238	3.2835	4.2108	3.3872	2.9578	3.3024	3.9026	2.9736	3.0402	3.3158	3.097	2.9269
	3.6052	2.9617	2.9026	2.9805	3.0854	3.8713	4.1228	2.7929	2.8192	2.9942	3.1613	3.0729	2.7184	3.3549	2.9823	2.8271
	3.6895	2.921	3.2837	3.0456	3.4844	4.2179	4.2828	3.2708	3.1921	2.968	3.4761	3.0725	2.8048	3.0497	3.4127	3.1199
	3.1434	2.7811	2.8334	3.063	3.6215	3.6569	3.8517	3.3157	3.3248	2.9523	2.9265	3.1511	2.8107	2.9575	3.372	2.94
	2.9305	3.1032	2.8434	2.8637	3.0495	3.4839	3.8986	3.0048	3.3544	3.0206	3.1603	2.8071	2.8053	2.9848	2.8882	3.2577
	2.8909	3.0239	2.7684	2.9242	2.9038	3.4471	3.5997	3.4453	3.1079	2.9191	3.2455	3.5587	2.8966	3.1458	3.0317	2.9329
	2.9847	2.842	2.8587	2.9255	3.0043	3.3968	3.4527	2.8732	3.0299	2.8589	3.3151	3.1536	2.9745	2.8886	3.0555	3.0193
	2.9546	3.3072	2.838	2.7158	3.445	4.0825	3.584	3.2396	2.9118	3.1167	3.0086	2.8807	2.8926	2.8282	2.9405	3.0026
	3.8817	3.1864	2.8809	2.9454	3.2541	4.1221	3.7145	3.612	3.1677	3.1454	2.9563	2.9658	3.1608	3.197	3.5172	2.997
	3.1512	2.793	2.843	2.9219	3.4014	3.3319	3.8328	2.9317	2.9979	3.8185	3.0209	3.1636	2.7147	2.9399	2.9705	3.3005
	2.8994	2.9437	3.3128	2.8159	3.2745	3.1274	3.8509	3.1403	2.8233	3.0173	3.1411	3.7982	2.9271	3.1965	2.8922	2.9043
	3.8953	3.3452	2.9872	2.8704	3.2279	4.1158	3.3992	3.0081	3.02	3.0535	3.2472	3.4173	2.9095	3.0665	3.1914	3.0025
	2.8825	3.0801	2.8471	2.8591	3.0369	4.9881	4.0288	3.1603	2.9884	2.9292	3.0637	3.2837	2.7731	3.188	2.8657	2.943
	2.8643	3.2678	3.0174	3.0133	3.0399	4.767	3.6983	3.5301	2.921	2.9875	2.8814	3.2081	2.9175	2.8803	2.6916	2.8585
	2.8833	3.3133	2.7015	3.3166	3.2513	5.0256	3.4168	4.0216	3.0396	2.7874	2.9827	2.9875	2.8078	3.1021	2.964	3.0882
	3.523	2.8481	2.8485	3.2018	3.2335	4.4579	3.8602	3.9024	3.1644	2.8732	3.1747	3.0353	3.0721	3.0269	3.0664	2.8899
	2.8623	3.0315	3.28	3.0021	3.3628	5.0571	3.6744	3.3922	3.2895	3.7302	3.1822	2.9185	2.8663	2.8814	3.004	2.8134
	3.5194	3.3929	2.8943	2.7937	3.3358	4.0258	3.4362	2.9916	3.0982	3.539	3.4619	3.2013	2.9323	2.9786	2.8571	2.9719
	3.556	3.3334	2.8166	2.8151	3.1463	4.4104	3.4883	3.126	3.1312	3.3918	3.1669	3.0429	2.8406	3.025	2.9555	2.9955
	2.9324	2.8563	3.0025	2.8115	3.3868	3.7201	3.4672	3.5211	3.1291	3.5268	3.345	3.1921	2.7663	3.3343	2.9787	2.8428
	3.0091	3.2886	3.0639	2.9611	3.0186	3.9584	3.3655	3.2278	2.8426	3.3383	2.8307	2.9193	3.0842	3.0222	2.841	3.0158
	2.9569	3.2157	2.8651	3.0123	3.4649	4.8009	3.6558	3.7203	2.9446	2.9367	2.9511	2.931	2.8731	3.1916	2.9539	2.9522
	3.0472	2.7892	3.0144	2.9683	3.5022	4.7604	3.9118	3.6834	2.8479	2.8712	2.8871	3.0044	2.9259	3.0437	2.9191	2.8635
	2.8817	3.212	3.2775	2.7632	4.0304	4.2601	3.7918	3.3689	2.8627	3.5902	3.1377	3.1352	2.7196	2.8976	3.0017	3.0819
	2.9992	2.7449	3.0587	3.2453	3.6612	3.9945	3.9189	3.6097	3.2113	3.0315	2.9882	2.9995	2.984	2.9335	2.9537	3.0052
	2.9866	3.4504	2.8093	3.2631	3.0298	3.5784	3.5474	3.4502	2.8318	3.0273	2.9917	2.8415	2.9273	3.1579	2.9456	2.7936
	3.9907	3.3269	2.8662	3.2492	3.2053	3.9296	3.8831	3.8517	3.0072	3.1298	3.0761	3.4241	2.9165	3.2626	3.1715	2.9694
	3.3522	3.1571	3.0799	2.8305	2.9006	3.5003	3.9908	3.2457	3.1509	3.0181	2.8806	2.9734	2.7683	3.0421	2.8829	3.1293
	3.0739	3.0907	2.8317	2.9175	2.9766	3.9712	3.6015	3.3115	2.8311	3.0677	3.2291	2.929	3.0778	3.3116	3.1495	2.8475
	3.2352	2.9346	3.7835	3.0305	2.9548	3.781	4.3126	3.6426	3.1751	3.0709	3.2837	2.9323	2.803	2.9132	2.9102	3.2463
	3.3236	2.936	2.908	3.1232	3.2288	3.5328	3.6954	3.5185	2.8704	3.0578	3.1428	3.1064	2.7781	2.9808	2.949	2.8767
	3.0397	2.8783	3.3017	3.5737	3.1629	4.0012	3.4747	3.561	3.0841	2.921	3.3798	3.1737	2.9186	2.8878	2.9141	3.001
	2.8601	2.7835	3.413	3.0722	3.0291	3.7548	3.5515	3.0786	3.0056	3.3224	3.049	2.8548	2.832	2.9352	3.0907	2.8769
	3.4719	2.7398	3.1181	3.3149	3.0074	3.6449	3.5506	3.266	2.7408	3.0642	3.0066	2.8265	2.9148	3.3723	2.9679	2.8587
	2.8678	2.8623	3.0003	3.0877	3.0685	3.3844	3.9912	3.504	2.9095	3.5728	3.0656	2.9586	2.9854	3.0465	2.8529	3.047
	3.1469	3.1022	2.8827	3.0386	2.996	3.4398	3.3993	3.1712	3.074	3.0945	2.965	3.4234	2.8646	3.0869	3.2093	3.1257
	3.1531	3.1073	3.0536	3.1264	3.0303	3.4515	3.8264	3.0329	2.7368	2.9721	3.1174	3.0488	3.0847	3.2314	2.9283	2.9675
	3.1593	2.7186	2.9806	2.8938	3.0054	4.0422	3.7814	3.1933	3.0033	2.8419	2.9996	2.9397	2.7942	2.7276	2.9399	3.0291
	3.4417	3.0351	3.3416	3.1863	3.1398	4.0499	4.1805	3.1571	2.9394	2.9431	3.2386	2.909	2.8139	3.0495	2.829	2.89
	3.3914	2.872	3.0831	2.8195	2.9569	4.1327	3.8733	2.8827	2.9406	2.7946	3.3514	2.7841	2.8762	3.0566	2.7606	2.8625
	3.9788	3.0723	3.2711	2.8935	3.3393	4.0472	3.8423	3.6279	3.2169	3.0966	3.2724	3.1182	3.0959	3.0683	3.1059	2.914
	2.9065	2.8593	3.1528	3.0798	3.5386	3.8672	3.8977	3.1817	3.0092	3.1383	3.3985	2.9675	3.0111	2.9401	2.9636	3.1104
	2.7083	2.9299	3.1769	3.4824	3.5554	3.8857	3.9587	3.9367	2.9757	3.2313	3.1061	3.1619	2.7795	2.8796	2.905	3.0587
	2.8706	3.0165	2.7525	3.0438	3.2499	3.2924	3.7926	3.1476	3.1022	4.0945	2.7373	2.8883	3.0652	3.2313	3.068	2.9934
	2.9683	3.0838	2.8756	3.0683	3.1981	3.8399	4.0317	3.4412	2.8535	3.2628	3.0969	2.8641	2.8132	2.9964	2.793	2.9707
	3.1204	3.575	3.324	3.0866	3.5573	4.0083	3.8699	3.0455	3.0234	3.4613	3.0207	2.9571	2.9662	3.21	2.8687	2.875
	3.5411	3.3552	2.9213	3.1715	3.3029	3.7617	3.7676	3.5699	2.7186	3.1728	3.4146	3.0325	2.7209	3.186	2.9642	2.8677
	3.5957	3.2557	3.0086	2.9777	3.1229	4.2192	3.5666	3.2308	2.9339	3.3858	4.2106	3.1147	2.9792	3.1318	3.0209	2.7445
	4.184	3.0707	2.746	3.2325	3.0204	3.9723	3.6368	3.123	3.1499	3.9819	3.0156	2.9501	2.934	2.848	2.8407	3.1569
	3.1844	3.14	3.2738	2.8845	3.3394	3.8212	4.1995	3.3913	2.8108	3.352	3.2673	3.3784	2.9776	3.0341	3.0326	3.0613
	2.9057	3.1736	3.086	3.1211	3.3856	4.0819	3.63	3.6106	3.0236	3.6218	3.1359	2.8321	3.0416	3.2958	3.0313	3.0635
	3.1961	3.1558	3.9355	2.8677	3.2042	3.8792	4.1019	3.1772	2.99	3.0945	3.0508	2.8834	3.0032	2.8897	2.8233	3.1513
	3.5506	2.8231	2.9299	2.8421	3.0823	3.6813	3.2159	3.0256	3.1991	3.1511	3.9537	3.2067	2.9426	2.9318	2.7474	2.9326
	3.0779	3.1797	3.7847	3.0593	3.1225	3.6413	4.0469	3.5208	3.268	3.0067	3.2378	3.1004	3.0006	3.1891	2.9274	3.0833
	3.0915	3.0727	3.145	3.0047	3.0788	3.7699	3.8878	3.1171	2.9209	3.5169	2.9223	3.1105	2.9813	3.0688	2.7513	3.1017
	2.8506	3.1563	2.9121	2.9702	2.8853	4.0955	3.6005	3.5107	2.9667	3.1556	3.176	3.1775	3.1656	3.0079	3.3724	3.4987
	2.9547	3.1145	2.8532	3.0396	3.0594	4.0786	3.6279	3.1202	2.9006	3.4419	3.3097	2.9328	2.9193	2.9491	3.0874	2.957
	3.1342	2.9659	3.0045	3.0023	3.4967	4.1031	3.8302	3.3819	2.8565	3.0032	2.9913	3.0781	2.9119	2.9562	3.1669	2.9945
	2.849	2.9477	3.0721	2.9559	2.9957	4.3328	3.7696	3.6417	2.6879	2.9414	3.4182	3.0536	3.0491	2.966	2.8903	3.1555
	3.8916	3.1905	3.3605	2.8285	2.9709	4.2007	3.4511	3.242	2.9657	3.047	3.4323	2.792	2.9334	3.1341	3.1465	2.977
	3.0755	3.0816	2.9215	2.9232	3.3138	4.2789	3.8345	3.108	2.9836	3.2683	2.8845	2.7913	2.9881	3.0699	2.9244	2.9998
	3.4475	3.6122	2.9555	2.8623	2.9939	4.3121	3.625	3.0139	2.9564	3.0597	2.8042	3.2645	3.113	2.9696	2.8624	2.6874
	3.0416	3.1241	2.9284	2.8401	3.7251	4.1438	3.9154	3.3349	3.0584	2.9004	3.7278	3.0382	2.7868	3.0985	3.178	2.913
	2.8346	3.0901	3.1601	3.1057	3.3332	4.7623	3.9645	2.8949	2.8928	3.0795	3.5131	3.0579	2.8252	2.943	3.0823	3.0391
	2.8193	3.3305	3.0044	3.111	3.4801	4.3027	3.88	3.2096	2.7652	3.153	2.8939	3.3199	3.1324	2.9001	2.8261	2.8741
	2.7526	2.9917	3.5659	2.7677	3.2225	4.5029	4.2486	2.9491	3.1124	3.0603	2.7493	3.0318	2.9096	2.92	3.021	2.9277
	3.162	3.0194	2.7756	2.8468	3.0438	4.2913	3.2734	3.1548	2.836	3.2328	3.0765	3.1558	2.8643	2.8487	3.1224	3.1094
	2.8902	3.0246	3.0861	2.985	3.1333	4.5689	4.363	3.6636	2.7996	2.9937	4.0703	3.034	2.9451	2.8604	2.9909	3.0895
	3.1954	3.0205	2.8769	2.9086	3.5165	4.8763	4.2029	3.1652	2.9927	2.8451	3.1808	3.2613	3.0847	3.1976	3.3097	2.7663
	3.4455	3.1131	3.2787	2.9937	3.2709	4.1907	4.4336	3.0503	3.0307	3.16	3.0379	3.1558	2.951	3.0004	2.7993	2.9537
	3.057	2.9805	3.1765	2.9343	3.1304	4.4304	3.9196	3.0653	3.128	3.804	2.8513	2.7802	2.8399	3.2859	2.8777	2.9146
	3.2757	2.9452	3.2604	2.9544	3.0578	4.5561	3.7941	3.0015	3.1458	3.012	2.9228	2.8568	3.0799	2.8061	3.1738	3.0195
	4.1968	3.2552	2.8538	2.8395	3.3806	4.0166	3.7785	3.3436	2.8247	2.7733	3.3765	2.8043	2.9439	2.8378	3.0015	3.0513
	3.122	3.3659	3.1886	2.9828	2.9817	3.7432	3.8428	3.6441	3.1778	3.0026	2.9789	3.2536	2.8	2.9744	2.9423	3.2501
	3.1421	2.9112	2.8838	2.9392	2.9908	4.1026	3.6619	3.4833	3.0062	2.8878	2.9456	2.978	2.8373	2.8631	2.7154	2.9485
	3.1267	2.9873	3.1288	2.9658	3.0143	3.3911	3.9007	3.2716	2.9115	2.8828	2.8226	3.2966	3.0601	2.8316	2.9303	2.9329
	2.8093	2.9143	3.1692	3.1396	2.9599	3.8656	4.0391	2.9653	3.4532	3.0757	3.014	3.4843	2.8958	2.9145	3.2936	2.9854
	3.8427	3.1793	3.0473	3.3073	3.1291	3.9134	3.7496	2.8411	3.2741	2.8622	2.883	3.0179	2.9344	2.827	3.1268	2.9055
	2.8127	2.9037	3.1344	2.9372	2.911	3.7651	3.7545	3.2629	3.342	2.8644	2.9312	2.9607	2.8976	3.1484	2.9855	3.1819
	3.2275	3.0402	2.9858	2.7609	3.0353	4.546	3.686	3.1034	2.9292	3.0694	3.116	2.863	2.7639	2.8671	2.9773	2.9172
	2.7152	3.0272	2.9796	2.9976	3.1099	3.8402	3.8256	3.1174	2.833	3.3138	2.9482	3.7505	2.9108	2.8807	3.1654	2.9365
	4.1761	3.0593	3.0943	2.9232	3.7198	4.3316	3.548	3.1542	3.2879	3.1527	3.0774	3.0518	3.0549	3.0923	2.9299	2.9583
	2.8343	3.075	3.2796	3.0845	3.0846	4.3931	3.944	3.2362	2.8251	2.998	2.9552	2.8685	2.7905	2.9955	3.0598	3.2137
	3.3453	2.9059	2.8459	2.8714	3.1829	4.351	3.9142	3.1553	2.9497	2.7715	2.9618	3.2089	2.7685	3.0256	2.8678	2.8635
	2.9672	3.2751	3.0172	2.9869	2.9524	4.3484	4.1072	3.0444	2.893	3.4872	2.8786	3.104	2.8088	2.931	2.9377	3.1
	2.9432	3.0776	3.3514	3.1657	3.1416	3.8443	4.0532	3.0486	2.8653	3.4797	2.8432	3.1936	3.1536	3.1058	2.8435	2.9838
	3.7417	3.1269	2.9219	3.0535	3.5485	4.1505	4.0754	3.2942	3.3324	3.1622	3.0017	3.0582	2.9089	3.0807	2.9506	2.9215
	3.6297	2.9662	2.8522	2.9117	3.1776	4.4144	3.7764	3.4822	3.0634	2.8688	3.0244	3.1127	2.9695	2.9608	2.963	2.8136
	3.6217	2.9129	3.0274	2.9415	3.043	4.4631	3.8589	3.3145	2.8687	3.0759	3.1218	2.9356	2.9781	3.0046	3.0853	2.8645
	2.9818	3.0439	2.9905	3.1451	2.9633	4.6643	3.6879	3.1155	2.8918	2.9856	2.9195	3.0031	2.7654	2.8244	3.1487	2.9725
	3.0159	3.0423	3.3787	3.1725	2.9907	3.712	4.1711	3.3637	3.4672	3.0101	2.9539	3.3454	2.8654	3.2366	3.069	3.2547
	2.9913	2.7595	2.9518	3.5892	3.5688	3.5405	3.4673	3.6565	3.0138	3.0566	3.1991	3.0491	2.8874	3.1987	3.034	3.048
	3.3349	3.0998	2.8459	3.4743	3.1201	3.8631	4.1337	3.3257	3.5103	2.8679	2.9202	3.07	2.9362	2.8826	2.9983	2.7573
	3.2592	2.8128	3.0073	3.4494	3.0684	3.48	4.3809	3.2914	3.0738	3.697	3.0155	3.178	3.0095	2.9649	2.8293	2.8597
	4.2648	3.3559	3.0225	3.1629	2.9282	4.105	3.8248	3.0464	3.3903	2.9028	2.9177	2.8351	2.8718	2.7839	2.7985	2.9127
	3.7975	3.3369	3.0232	3.1882	2.9951	4.0729	4.1331	3.2791	2.8795	3.3929	2.9952	3.5693	3.4561	2.8432	3.0221	2.99
	3.0762	2.7505	2.9817	2.736	2.9658	3.9191	3.6956	3.1371	3.0314	2.9194	2.9961	3.0236	3.1131	2.9155	3.0749	2.7821
	4.2443	3.2841	3.2617	3.485	3.2142	3.9411	4.116	3.3527	2.9741	2.7991	2.9965	3.0789	2.8735	3.3637	2.9074	2.9649
	2.9553	3.0247	3.1876	3.2248	3.4353	3.8437	4.6424	3.3066	2.8287	2.7895	3.0004	2.754	2.9184	2.8492	3.1143	3.0278
	3.0735	2.9573	2.9871	3.1567	3.321	3.5929	3.9484	3.2438	2.8018	2.9812	2.8944	3.1953	2.9529	2.9678	2.8734	2.9288
	3.168	2.9338	2.9182	3.1406	3.1713	3.3161	3.9093	3.0623	3.2809	3.1174	3.2872	2.9301	2.7172	3.0864	2.9752	3.0706
	2.8518	2.8197	2.8869	2.9455	3.7335	3.482	3.9335	3.0969	3.3685	2.8321	2.9706	2.7376	2.9569	3.0095	3.0256	2.9072
	3.0287	2.8368	2.8091	2.9465	2.9655	3.7605	3.9883	3.5695	3.0057	2.9121	3.864	3.1639	2.9473	2.9218	2.8248	2.9497
	3.1955	3.0085	2.8848	2.8621	3.2124	3.8848	3.7709	3.3173	2.902	3.4958	2.979	2.9489	2.9197	2.8969	3.1937	2.9784
	3.1731	3.0741	2.8993	2.8747	3.6694	4.0285	4.1417	2.9903	3.0447	2.9344	3.0607	2.9366	2.7689	3.1918	2.887	2.9363
	2.9017	2.7968	3.1975	3.0088	3.061	3.7438	4.0639	3.4699	2.9857	2.9354	3.1945	2.9306	2.9101	3.0194	3.0179	2.7994
	3.647	2.9818	3.096	3.3646	3.4291	4.1074	4.0176	3.4542	3.1011	3.0121	3.6037	2.9015	3.0288	2.9193	3.1682	2.8271
	2.9606	2.9116	2.8227	3.0135	3.107	3.9971	3.8072	3.5711	3.3677	3.2286	3.5975	3.0566	2.9188	2.8546	2.9916	2.7473
	3.3742	2.89	3.2052	3.0733	3.3273	3.9057	4.1517	3.3717	3.2775	3.2394	2.7862	2.905	2.8168	3.1555	3.2987	3.0228
	3.0345	3.1	2.8899	3.218	3.0456	3.8132	3.6669	2.9659	3.2421	2.924	2.759	3.3853	3.0856	3.0608	2.6321	3.0379
	3.0146	3.1696	3.3412	2.7588	3.4209	3.8146	3.8715	3.3844	3.0147	3.0347	3.4153	2.8332	3.1577	3.0638	2.8115	3.0606
	2.8603	2.9648	3.052	3.0726	3.0698	3.7961	4.6553	3.1627	3.0731	3.308	3.4491	2.7731	3.0893	2.8497	2.955	2.9733
	3.1847	2.902	3.2629	2.7451	2.919	3.4292	3.5791	3.1193	3.8256	3.3795	3.662	2.8337	2.7715	2.7443	2.9936	2.8947
	3.3686	3.2258	3.0393	3.2129	3.5936	3.6686	3.6594	3.1313	2.9073	3.1146	3.2698	3.0478	2.9813	3.2962	3.2702	2.9999
	3.073	2.9543	3.3026	2.9247	3.0562	3.6124	3.9281	3.0339	2.997	2.7789	3.5964	3.4394	2.9471	3.5423	3.2271	2.8054
	2.9884	2.8966	3.106	3.0812	3.8436	3.523	4.2624	3.0902	3.1669	3.3945	3.4347	3.0897	3.1486	3.1257	3.0725	2.9856
	2.9674	3.0369	3.1004	2.8631	3.4941	3.7768	3.8857	3.1168	3.165	3.0259	3.2468	3.0263	3.0566	2.986	2.8118	3.0652
	3.1848	3.0036	3.0597	2.8125	3.6358	3.5663	3.7596	3.3351	2.989	3.1502	3.4598	2.9301	2.7593	2.9591	3.0044	2.9584
	2.8606	3.4876	2.7678	3.261	3.3796	3.8398	4.2218	3.0743	2.968	3.0568	2.921	2.9688	2.8765	3.4313	2.9318	3.2006
	2.894	3.3843	2.9686	3.1036	3.1173	4.195	3.9358	2.8507	2.866	3.1961	3.1557	3.0791	2.973	3.1853	2.9078	3.16
	2.8767	3.0266	2.8293	2.9663	3.5316	4.0949	3.9497	3.0431	2.9171	3.0602	2.8975	2.8351	3.0446	2.8173	2.8651	2.7337
	2.8131	3.2789	2.7769	2.9268	3.7093	3.813	4.055	3.196	3.1057	2.9295	3.0159	2.9698	2.9065	2.9669	2.8866	2.9915
	2.8531	3.0756	3.043	3.3556	3.3357	3.4556	3.9179	3.2622	2.7782	3.4464	3.1674	3.0071	3.1028	3.2281	2.9243	2.7123
	2.9173	3.2764	2.9294	2.8831	3.229	4.0463	4.1624	2.9659	3.0158	3.1034	2.8372	2.9907	2.953	2.9451	3.0372	3.0257
	2.8696	3.1107	3.2689	3.1425	3.5442	4.3508	3.7886	2.9753	2.9206	2.7964	3.2961	2.9832	2.9505	3.1885	2.8256	3.0797
	2.8676	3.5237	3.0215	3.2173	3.3939	4.9195	4.1658	2.8219	2.8453	2.9713	3.0739	3.0685	2.8173	2.9141	2.9147	2.9963
	2.8334	3.6464	2.8948	3.027	3.3722	4.3139	4.029	3.1454	3.0203	3.1144	3.0307	3.0989	3.0257	3.1851	2.8889	3.0646
	2.8657	3.4097	3.4682	2.8889	3.1799	4.0298	4.6163	3.1546	2.9231	3.2884	2.8819	3.102	2.8866	3.1148	2.9632	3.1387
	3.4518	3.0417	3.2033	3.0753	3.3445	3.9929	3.9544	3.334	3.0112	3.6498	2.9974	3.2614	3.1328	3.2495	2.9721	3.0323
	2.9226	3.0655	2.8079	2.9101	2.8968	3.714	3.6325	3.1533	3.0704	2.9917	3.4289	3.0055	3.0523	3.0075	3.1027	2.9462
	2.8785	3.6676	3.226	2.7526	3.674	4.4358	3.5605	3.0822	3.1225	2.8739	2.9956	2.988	3.6851	3.1151	3.1247	2.9496
	2.9447	3.2286	3.2374	2.8321	3.5741	3.7518	3.6724	3.0512	3.1227	3.0513	2.9168	3.1261	3.5017	2.9886	2.88	2.937
	3.0741	3.1741	3.5412	2.9593	3.0337	3.4942	3.7622	2.9507	2.7941	2.9275	2.8111	2.8876	2.9629	3.1181	2.9995	2.9299
	2.8123	2.9602	3.0162	2.9866	3.9649	3.5708	3.9017	3.3375	2.8422	3.1272	3.0817	3.0329	3.0315	3.2347	3.0274	3.0387
	2.7299	3.3965	3.2289	3.2492	3.7187	4.0722	3.8998	3.0666	3.2514	2.9533	2.8646	2.8352	3.385	2.9669	2.7396	2.9359
	3.0003	3.1215	3.0194	2.8634	3.8153	3.3312	3.724	2.8951	3.5812	3.1832	2.9071	3.5412	3.7464	3.1717	3.6465	2.82
	2.7499	3.0898	2.8515	3.4587	3.7767	3.6545	3.9853	3.0839	2.9038	2.967	2.9071	3.2201	2.8169	2.8768	3.3	3.0649
	2.7984	3.1975	2.9492	3.5491	3.7298	3.9552	3.3641	3.0454	3.1352	3.0392	3.0268	3.2348	2.9254	2.9039	3.0198	3.0165
	2.9291	3.055	2.9793	3.3548	3.9162	3.8824	3.6471	2.8284	2.7421	3.2538	3.0399	3.2159	3.5536	3.0377	2.8197	3.0853
	2.9212	3.3696	3.2049	4.1955	4.0286	4.1034	4.1592	3.0919	2.9086	2.9491	2.9778	2.8166	3.0359	3.3481	3.0594	2.7719
	2.9172	3.1332	2.9581	3.0262	4.169	4.0038	3.6502	2.9396	3.0866	3.0442	2.9273	3.4318	2.8351	3.0951	2.9737	2.735
	2.9509	2.8679	2.8837	3.1963	4.0617	3.7672	3.9606	2.9034	3.3107	3.1577	2.8737	3.1923	3.0998	2.9606	2.9084	2.849
	3.0036	3.2927	2.9788	2.9506	3.5316	3.6881	3.5577	2.7042	3.1881	2.8798	3.112	2.7996	2.9699	2.8746	2.9517	2.9146
	2.6524	3.2676	3.0705	3.1498	3.6508	4.8479	4.2314	3.0595	2.8159	3.1037	3.1252	3.1845	3.0487	3.0001	2.8487	2.9048
	2.9174	3.6463	3.0591	2.8967	3.2229	4.1712	3.7338	3.0093	3.4422	3.2953	3.0456	2.926	3.0518	2.8628	2.9467	3.1178
	2.7115	2.9563	2.9575	2.8421	3.7876	4.4211	4.2014	3.158	3.0995	3.272	2.7871	3.0118	3.0575	2.864	3.1615	2.9484
	2.7916	3.2664	2.8308	2.9911	3.9386	4.8854	3.5863	3.0301	2.9524	3.0211	3.2645	2.932	2.8698	3.083	3.0488	2.8677
	3.2374	3.3249	2.8447	3.1027	3.6606	3.8923	3.5149	3.1228	2.8391	3.1959	3.0172	2.8838	3.2028	2.8466	2.9753	2.9065
	2.6994	3.0983	2.7641	2.8428	3.9863	3.99	3.2167	3.0493	3.0221	2.9829	3.1402	3.2078	2.8601	3.0176	2.8617	3.0336
	2.8188	3.1263	2.9977	3.144	3.2453	4.9014	3.6116	3.4654	2.9441	3.2335	3.2577	3.1053	3.1082	2.984	2.8895	3.2094
	2.9817	3.1021	3.1145	2.8133	3.8984	4.8746	3.8494	2.9112	2.9233	3.1165	3.0973	2.7829	2.9364	3.0199	2.9688	3.1242
	2.9793	3.6316	3.4295	3.1547	3.5303	5.4503	4.6932	3.1471	3.0472	2.9352	3.1598	2.6847	2.7354	2.9453	2.7582	2.8461
	2.9698	3.0712	2.9385	2.9326	3.7946	4.1069	4.1356	2.9991	2.8999	2.7913	3.3161	3.149	3.0523	3.1317	2.8421	3.1785
	2.9527	3.2118	3.2845	2.7369	3.4694	4.3946	4.2923	3.1983	3.3311	3.2151	3.1527	3.2072	3.22	2.9645	2.9844	2.7778
	2.8468	3.0075	2.9705	2.7723	3.9041	3.9089	3.631	3.1543	2.997	3.0194	3.0138	2.6989	2.8307	3.1751	3.2437	2.9296
	2.9374	3.1358	2.7471	3.0811	3.8266	4.0928	3.6099	3.2714	2.8982	3.1833	3.0411	2.941	2.95	2.9865	2.9505	3.1193
	3.0607	3.0681	2.6858	3.0485	3.9626	4.6786	3.393	3.465	3.0528	3.3266	3.1685	2.7943	2.9606	2.9343	3	2.9605
	2.8867	3.3127	2.9055	3.1533	3.3778	5.3437	3.2881	3.6843	3.0555	3.2832	2.8724	3.1293	2.9404	2.7834	3.1263	3.0427
	3.0445	2.8837	3.0286	2.8387	2.9574	3.704	3.5209	3.1116	2.9889	3.6116	3.9682	3.3782	3.1041	2.7684	2.9997	2.8824
	2.8612	2.8874	2.8545	2.9738	3.4872	3.8758	3.5179	3.2868	3.0477	4.2085	3.0619	2.9861	2.8922	3.1078	3.0422	3.104
	2.882	3.0454	2.6863	2.8996	3.8462	4.244	3.4149	3.2023	2.9296	4.5299	2.845	3.2457	3.1332	3.0118	2.7884	3.2302
	2.8378	2.8697	2.8695	2.8121	4.0032	3.9611	3.5253	2.9337	2.7893	4.3347	2.8824	3.0444	3.189	2.9454	2.7679	2.8396
	3.1839	3.0418	2.864	2.9496	4.1968	4.0846	3.2265	2.9488	2.9253	4.6736	3.3358	3.161	2.9861	3.2307	3.0682	3.1184
	2.9107	2.8992	2.7998	2.7318	3.5186	3.8851	3.5929	2.6962	2.9579	4.2116	3.3785	3.1256	3.1544	3.0412	3.027	3.2191
	3.0584	2.9747	2.672	3.0032	4.0041	4.1593	3.2508	2.9438	2.8613	3.426	3.0273	3.1119	2.9028	2.8529	2.9252	2.867
	2.9385	3.3004	2.7601	2.7815	3.9649	4.1724	3.372	2.9993	3.3	4.2224	3.1314	3.3601	3.0204	3.1454	3.007	2.9714
	3.2571	2.8882	2.9382	2.7178	3.6606	4.2307	3.1839	2.976	2.7122	4.5314	2.8312	3.2504	2.9669	3.0674	3.3115	3.0414
	2.9078	3.0313	2.9238	2.9741	3.9306	4.325	3.5392	2.8704	3.0199	4.5096	2.9915	3.1861	2.9484	2.8563	3.2165	2.8634
	3.1378	3.3441	3.1152	2.9103	4.2921	4.1624	3.3569	2.9479	2.9326	4.0419	2.978	3.0435	3.0152	2.9174	3.0407	2.9065
	3.0484	3.5674	3.0828	2.7349	3.8747	4.511	3.4653	3.0229	2.8457	3.6356	3.1856	3.4736	2.7743	2.9373	3.0318	2.9568
	3.2013	3.1688	2.9087	2.7055	4.7931	3.8073	3.54	3.322	3.1985	3.8373	3.526	3.2939	2.9674	3.0405	2.9685	2.9789
	3.1773	3.4589	3.0071	2.9288	4.0632	4.3854	3.2349	3.2761	3.1669	3.548	3.2051	2.8831	2.9634	3.0282	2.84	3.4525
	3.1081	2.8424	2.9921	2.8501	3.4469	3.6465	3.4961	3.4745	2.8447	3.1765	2.9495	3.0932	3.1192	2.9024	2.8123	2.9073
	3.1219	3.5993	3.0402	2.9538	4.4203	4.4337	3.0534	3.4176	2.8355	3.0461	3.0788	3.3815	3.0799	2.9863	2.9708	2.8907
	3.184	3.6695	2.8307	2.8375	6.0232	3.9265	2.8365	3.2284	2.9495	3.3529	3.0806	2.86	2.8497	3.1628	3.169	2.9666
	3.263	3.4321	2.9289	3.0224	5.6548	4.2355	3.3647	3.0955	2.777	2.9808	3.0161	3.1023	3.0487	3.2891	2.9743	3.1605
	2.9013	3.0708	2.7631	3.2661	5.9729	4.3385	4.1619	2.9154	2.848	3.8715	3.139	3.1055	2.8154	2.9607	3.0956	3.1091
	3.3035	3.0052	3.0132	3.2091	4.294	3.7299	3.7325	2.8534	2.8574	2.9668	3.1638	3.0982	3.3253	2.9121	2.9573	3.0651
	3.2326	3.217	2.9165	3.1233	3.8818	3.9196	3.5371	3.3797	3.1123	4.0448	3.3859	3.5642	2.9991	2.917	2.9731	2.876
	2.8913	3.1741	2.9749	2.9039	4.0194	3.5318	3.4334	3.3135	3.3412	3.2835	2.8784	3.2566	3.034	2.9679	2.8813	3.2219
	3.1772	3.0911	3.0519	2.8518	4.9772	3.6527	3.2699	3.1149	2.9551	3.2082	3.0742	2.8142	2.8063	3.231	3.0409	2.8073
	2.8145	2.9195	2.8512	3.032	4.1463	3.9761	3.4886	3.3731	3.1897	3.3219	2.8967	2.9917	2.8214	3.0873	2.9933	3.0325
	2.8811	2.8367	3.1492	2.7688	4.2796	3.5393	3.7049	3.2098	2.9565	3.028	3.1143	3.3389	2.9084	3.0067	3.1615	2.8957
	2.8892	2.7283	3.0866	2.9339	3.7812	3.4977	3.498	3.3484	2.7052	2.9311	2.9542	3.1773	2.9943	2.8206	3.0667	2.8338
	2.9227	3.4418	3.3525	2.9025	3.8031	3.7996	3.2246	3.0052	2.9396	3.4859	3.2963	3.0752	3.0071	2.9564	2.9621	2.8002
	3.1153	3.1149	2.914	2.6578	3.9008	3.7946	3.9426	3.1844	2.8437	3.2989	3.0115	3.0148	2.7171	3.0173	3.1996	2.71
	2.9317	2.8752	2.8436	2.8113	3.6206	3.7386	3.5193	2.9904	2.7204	2.9838	2.8671	3.0743	2.9502	3.194	3.2214	3.1044
	2.8071	3.3159	2.8592	3.0876	3.8864	3.6468	3.5246	3.0292	3.1878	3.2063	3.0749	3.3485	3.0175	2.8712	2.9965	3.1703
	3.1018	3.2038	3.1448	2.8694	4.0122	3.7003	3.9709	2.8347	3.0387	3.3252	3.3706	2.8823	3.0409	2.9209	3.12	2.9285
	3.0761	2.9634	3.0176	3.3593	3.8921	4.0994	3.0646	3.3469	2.8668	3.1404	2.9478	3.0586	2.8547	3.2628	3.0582	3.0345
	3.0611	2.9923	2.9449	2.8919	3.9127	3.7894	3.5877	2.8646	3.0429	2.9459	3.1227	3.1568	3.3953	3.5911	3.2447	2.8587
	2.887	2.8957	2.8544	2.839	3.8174	3.9051	3.4274	2.9502	2.9798	2.9856	3.7339	3.0165	3.016	3.2877	3.0515	2.9769
	2.7948	2.8877	3.0175	2.8056	3.6344	3.5192	4.2364	3.4476	2.9415	3.4415	3.6321	3.0388	3.126	3.0168	2.9369	2.8371
	2.9575	2.9458	2.9013	2.7889	3.8769	3.8511	4.2885	3.5737	2.841	3.1084	2.8317	2.9698	2.9605	3.0672	2.7602	2.7729
	2.8972	3.537	2.8271	3.4303	3.9358	4.1167	4.0738	3.2794	3.1524	3.3929	3.0682	2.8069	2.88	2.9636	2.9815	3.0126
	3.1475	2.9307	3.2658	2.7593	4.2361	3.4184	3.896	2.9964	2.8993	2.9625	3.1441	3.1024	2.9098	3.2421	2.9207	3.1658
	3.1545	3.3962	2.9676	2.8948	4.1425	3.3782	4.2065	3.2045	2.9136	3.3476	2.9408	3.1179	3.0458	3.0167	3.0447	2.9363
	2.8392	3.0616	2.8272	3.0526	3.5777	3.6087	3.159	2.9659	2.7749	3.0179	2.9272	3.0855	2.8714	3.0318	3.0138	2.8559
	2.9229	3.5192	2.8829	3.3744	3.764	3.8845	3.1507	3.0599	3.3192	3.5607	3.1224	2.8358	2.8253	2.9118	2.9497	2.9696
	2.9916	3.3318	2.8265	3.1825	3.9899	3.6518	3.5463	3.2504	2.8548	3.6357	2.9857	2.9771	3.0939	2.8588	3.0194	2.9732
	2.7029	3.1017	3.0497	3.2649	3.4503	3.5351	3.5744	3.0755	3.2715	3.416	3.0978	3.1688	2.8353	3.2533	3.2453	2.9866
	3.0527	2.9332	3.0261	3.1025	4.2648	3.3853	4.104	2.9589	2.9772	3.2505	3.011	2.9062	3.0992	3.0261	3.4086	2.8995
	3.14	2.9709	2.9112	3.2549	4.3469	3.4842	3.416	3.0948	3.1484	3.0177	2.9349	3.3369	2.9609	2.9381	3.0368	3.1343
	2.9109	2.9195	2.6975	3.2455	4.1407	3.484	3.3475	3.5246	2.7209	2.9617	3.3015	3.208	3.151	3.1607	3.1983	3.1225
	3.0712	3.6161	2.752	2.9105	4.1107	4.1174	3.3742	3.0635	2.858	3.3833	3.1586	3.0774	3.0656	2.964	3.001	2.7487
	3.0383	3.0239	2.9795	3.0757	4.3716	3.9993	3.3184	3.0001	3.0006	2.9229	3.247	3.0176	2.8983	2.9128	2.7542	3.229
	2.9109	3.2646	2.9036	3.1002	4.5892	3.8477	3.4735	2.8307	3.1278	2.9018	3.0211	2.7383	3.3168	2.9571	3.0239	2.8868
	3.1602	3.1698	2.8593	3.1482	3.9934	3.8794	3.3334	3.0061	2.9329	2.9244	2.8467	3.0638	2.796	2.9187	2.8271	3.0494
	2.8494	3.1801	2.8448	3.1587	3.7341	3.6546	3.3628	2.9574	2.9453	3.0877	2.9883	3.119	2.9053	3.2528	2.8864	3.2164
	2.8799	3.1414	2.9332	3.3763	3.6591	3.6829	3.2473	2.9037	3.248	3.8288	3.0246	3.2525	2.7398	3.001	3.0647	3.1399
	3.0898	2.7386	2.7189	3.3264	4.0778	3.4518	3.1024	3.0504	2.9843	3.1966	3.052	2.8135	2.7625	3.1932	2.994	3.0148
	2.9145	3.3137	2.8896	3.6779	3.5227	3.6073	3.2146	3.2522	2.9888	3.223	3.0944	3.1073	2.9848	2.9458	2.8945	3.1451
	3.0505	3.4267	3.1134	2.8346	3.8001	3.8018	3.7851	3.1691	3.2349	3.1231	2.9501	2.9009	2.9548	2.9393	2.9024	2.7755
	2.9971	3.4662	2.7177	3.2619	4.0541	3.2574	3.5101	3.468	2.9219	2.8162	2.8771	2.795	3.068	2.9827	3.0215	2.9112
	2.7827	3.1255	2.9367	2.9117	3.4696	3.7647	2.9613	3.1243	2.8644	3.3262	3.0697	2.8219	2.8739	3.0102	2.8268	2.9745
	2.8121	3.0672	3.0178	2.8643	3.7945	3.8658	3.6234	3.1953	3.0067	3.1783	3.1249	3.1194	2.9803	3.2957	2.9212	2.788
	2.8117	3.1325	2.883	2.8165	3.6304	4.2846	3.5185	3.1196	3.0841	3.0578	2.8032	2.9088	2.8939	3.4329	3.0141	2.8207
	2.9959	2.9252	2.8081	3.2385	3.9508	4.2464	3.4497	3.1579	2.8011	3.1237	2.987	3.0344	2.8275	3.4096	2.8387	3.1792
	3.076	3.1033	3.0676	3.3982	3.8351	3.8412	2.9629	2.9947	3.1928	2.8708	2.7544	2.9941	2.9081	2.9688	3.2116	2.8531
	2.9498	2.9609	2.8863	3.1439	3.5818	3.7166	4.0957	2.9931	3.9973	2.9085	3.1964	3.082	2.7918	3.0781	2.8316	2.8949
	2.9943	3.0217	3.1023	2.8474	3.3307	3.2858	3.3151	3.1095	3.1305	3.1327	3.0862	3.0868	3.0711	3.066	2.7564	3.132
	2.7828	3.0392	2.9641	2.9607	3.7343	3.49	3.5164	2.9826	2.8501	3.6051	3.066	2.8311	3.0946	2.9486	2.863	3.0726
	2.9304	3.5191	2.8698	3.1834	3.12	3.1211	3.269	3.4063	2.7948	3.3101	2.8769	3.3247	2.7947	3.0857	2.9051	2.6499
	2.8488	2.8937	2.8902	3.3545	4.382	3.4011	3.3183	3.1531	2.9807	2.9453	3.0464	3.1048	3.4198	2.7399	3.0764	3.4247
	2.9611	3.1478	2.91	3.1242	3.8107	3.4532	3.3734	2.9803	3.0096	3.3283	3.0032	2.9481	2.9456	3.0886	3.0295	2.8151
	3.0704	3.1298	2.8867	3.7449	3.6033	3.6864	3.2948	2.8784	2.9763	3.1133	2.8438	3.0897	3.278	3.0824	2.804	2.8763
	2.7584	2.9547	2.89	3.0632	3.1687	3.5653	3.3954	2.9896	3.0272	3.2115	3.3144	2.7779	2.9622	2.8747	2.9123	2.9866
	3.1981	3.1378	2.7826	4.4433	3.8927	3.7557	3.0284	3.2949	2.9198	2.7717	3.1034	3.0045	2.7922	2.9325	3.0102	3.0638
	3.1763	4.2035	3.0022	3.3362	4.0973	4.1716	3.7851	2.9182	2.7208	2.9064	3.3718	2.927	2.7679	3.0415	3.0727	3.0831
	3.3156	3.4396	2.7182	3.0981	3.8208	4.012	3.4609	2.8158	3.0606	3.5037	3.2348	3.1583	2.7677	2.9435	3.2237	2.9382
	2.8048	3.0621	2.8911	2.8331	3.192	3.4735	3.7116	3.5443	3.0365	3.8867	3.1455	3.118	2.9241	2.8646	2.9426	2.9368
	2.9754	3.0922	2.7633	2.9073	3.2062	3.6596	3.7629	3.1498	3.0308	3.2425	3.2134	3.3595	2.9697	2.9055	2.9075	3.035
	2.7643	3.1291	3.1469	2.8382	3.1588	3.769	3.9131	3.2067	3.2088	3.1577	2.766	3.105	3.1603	2.8472	2.9152	2.6929
	3.3684	2.9651	2.8568	2.7274	3.7041	3.8264	3.8892	3.1959	3.1741	3.245	3.0443	3.0653	2.8268	3.0549	2.7907	3.1153
	2.8939	3.1136	2.8896	3.402	3.4701	3.6895	3.0338	3.0226	3.1315	2.9692	3.145	3.2934	3.0519	2.9797	3.091	2.8839
	2.8478	3.0078	2.9706	3.2286	4.1214	3.6202	3.3756	3.2195	2.9287	2.9416	3.2353	3.0808	2.9576	2.8036	2.9751	2.9818
	3.1278	3.0331	2.9856	2.9163	4.2091	3.8437	3.0978	3.1365	3.1952	3.6384	2.9152	3.052	2.9405	3.1426	2.9814	3.1552
	3.0472	2.8283	2.9371	3.0882	3.6599	3.6598	3.5706	2.9428	2.9341	3.2909	3.1673	3.0354	2.9201	3.1372	3.2851	3.1858
	2.8974	3.1577	2.8098	2.8439	3.7086	3.8183	3.5018	3.2583	3.4098	3.5271	3.0022	2.9543	2.9432	2.9534	2.8816	2.9208
	2.9119	3.1162	3.1209	2.9173	3.9529	3.4871	3.6643	3.4543	3.0433	3.2613	2.9509	2.9769	3.0816	3.1578	2.9792	2.9031
	2.8308	3.1845	2.916	3.0229	3.3288	3.9426	3.5791	3.2653	2.943	2.9273	3.2177	2.9123	2.775	2.9939	3.0568	3.1046
	2.7953	3.037	2.8048	2.8946	3.612	3.55	3.5117	3.4351	2.9553	3.2497	3.1676	3.138	3.0996	3.0911	2.8538	2.8815
	3.1008	3.1755	2.7742	2.8112	3.7519	3.3789	3.4608	3.2164	3.0475	3.2066	2.978	3.501	2.7415	2.8244	3.1447	2.8827
	2.9891	3.2072	3.0729	2.8767	3.2879	3.4641	3.7766	3.0497	3.1173	3.3622	2.9164	3.0445	2.6999	2.9953	3.0409	2.8698
	2.9041	2.834	2.9326	2.7525	4.0891	3.702	3.8755	2.9363	2.9954	4.0345	2.8848	2.7682	3.067	2.681	2.8815	3.2594
	2.8432	3.1746	2.9527	2.8406	4.5669	3.2364	3.2601	3.3518	2.7066	4.0843	3.0026	3.2366	3.0263	3.2357	2.9081	2.859
	2.8935	3.2995	3.01	2.757	4.0199	4.2327	3.0506	3.6398	2.9572	4.2556	2.8758	2.9999	2.9412	2.989	3.0547	3.2378
	2.7529	2.9358	2.8708	3.134	4.0027	4.2874	3.2792	3.5515	3.0797	3.4312	3.1002	2.9631	2.9332	2.8126	2.9334	3.1021
	2.9446	3.387	2.8646	2.7039	3.5742	4.7829	2.937	2.8997	2.8481	4.3402	2.8685	3.0698	2.7824	2.787	3.1048	3.2753
	2.9375	3.6559	3.2297	2.8961	3.9383	4.7483	3.4653	3.0388	2.9771	4.5267	3.1592	3.1932	2.8508	3.0702	3.4516	2.9221
	2.757	2.759	2.9476	3.0707	3.9477	3.8157	3.2231	3.0552	3.0105	4.7208	2.8144	3.036	2.7804	2.8626	2.8813	3.0529
	2.7471	3.1917	2.8956	3.4379	3.8175	4.5647	3.4967	3.0184	2.918	4.1876	3.117	3.0596	2.9816	2.7731	2.993	2.8437
	2.9511	3.0068	3.0296	3.3514	3.9636	4.0948	3.4169	2.9609	2.8682	5.1645	3.3564	2.9813	2.9949	3.0633	3.0886	2.9864
	2.7956	3.1104	3.0153	3.0643	3.6078	4.263	3.6409	2.9532	2.8532	4.6599	3.2615	2.6675	2.7563	3.0393	2.7981	2.935
	3.0446	2.9431	3.0047	3.2695	3.8631	3.7259	2.8841	3.169	3.3698	4.5519	2.9422	3.1736	3.1368	3.0839	2.8425	2.8662
	2.8734	3.4174	2.8934	3.3552	3.4695	4.1725	2.8543	2.8842	2.9331	4.531	3.0998	2.8258	2.9911	3.0188	2.9351	2.9807
	2.8953	3.19	3.1583	2.8807	4.0604	4.717	3.3877	3.1052	2.982	3.3367	3.1488	2.8453	3.047	3.0981	2.9871	3.0867
	2.9006	3.1528	2.9412	3.2873	3.5475	4.206	3.6295	3.1138	3.1284	4.2997	2.9523	3.2284	3.1507	2.8686	2.8106	2.8873
	3.0096	3.1339	3.1865	3.176	4.0823	4.0944	3.2394	2.9104	2.7497	3.3703	3.625	3.5545	3.0404	3.2045	2.8887	2.9543
	2.9738	3.0516	2.9977	3.0355	4.2668	4.1829	3.2249	2.9662	3.0249	4.5419	3.0828	2.8371	2.8962	3.1249	2.7686	2.9731
	2.7226	2.7981	2.937	2.9086	3.5105	3.6921	3.6886	3.0106	2.8867	3.7237	3.1566	3.1518	2.9451	3.2907	3.035	2.9004
	2.9979	2.9109	3.2154	2.6906	3.6676	3.5851	3.2868	3.1798	3.0204	3.4472	3.5847	2.7885	2.8545	3.2693	3.0334	2.8371
	2.8435	2.9428	2.8793	3.2428	3.0839	3.5121	3.0423	3.4695	2.8807	4.0095	3.3209	3.3756	2.7566	3.1122	2.9239	2.8905
[truncated: 2,003 more rows]
