# Supplementary material for: Hydrogen Bond Dynamic Propensity Studies for Protein Binding and Drug Design
Source: PLoS One. 2016 Oct 28;11(10):e0165767. doi: 10.1371/journal.pone.0165767 (PMC5085089; doi:10.1371/journal.pone.0165767)
Supplement: S6 Table — We depict the N-O distance in Å for the different C-HBs (indicated by the pair of residues engaged in the HB) for all consecutive configurations of 4 independent MD runs, each of 20 ns length. (XLSX) [file pone.0165767.s006.xlsx]

## Sheet: Hoja1
	DISTANCE N_O : MDM2-Comp- Ding- 1a
	100-96				99-95				62-58				57-53
	Dynamic 1	Dynamic 2	Dynamic 3	Dynamic 4	Dynamic 1	Dynamic 2	Dynamic 3	Dynamic 4	Dynamic 1	Dynamic 2	Dynamic 3	Dynamic 4	Dynamic 1	Dynamic 2	Dynamic 3	Dynamic 4
	3.1066	3.4165	3.6719	3.692	3.1026	2.9032	2.7404	2.7744	3.3905	3.9409	3.7329	3.5422	2.8443	3.1014	3.4217	2.8978
	3.0392	3.4251	3.6972	3.1734	3.2527	2.8302	2.7942	2.8923	3.5875	3.2787	3.4056	3.3508	3.0239	2.9449	2.9735	3.2089
	2.9674	3.0964	3.6146	3.1515	3.1121	2.7389	2.7467	2.9377	3.0367	3.1109	3.4512	3.2127	3.0044	3.1431	2.8534	2.8462
	3.0541	3.613	3.6461	3.2537	3.6192	2.8653	2.9605	2.7847	3.1369	2.9216	3.3855	2.9092	2.7894	2.8325	2.7926	3.0198
	2.9859	3.3048	3.1341	3.5949	3.0444	2.878	2.9837	2.9985	3.2956	3.2752	3.0494	3.2907	3.1232	3.0472	3.2824	3.1318
	2.8218	3.0722	2.8791	3.8266	3.1576	3.1472	3.0616	2.8472	2.8677	3.4701	3.3828	3.0205	2.9695	2.7774	2.9221	2.8998
	3.1628	2.7757	3.2376	3.558	3.455	3.0012	2.803	2.8719	3.0797	3.7108	3.5717	3.0242	2.9405	2.7626	2.8266	3.0755
	2.97	2.8923	2.7657	3.0624	3.7196	3.0988	3.0489	2.8017	3.6613	2.9166	3.0526	2.9035	2.9174	2.9837	2.7389	3.0276
	2.7854	3.069	2.8231	3.3809	3.8497	3.259	2.8457	2.7737	3.7517	3.1489	3.2915	3.2405	3.0431	3.004	2.9254	3.2831
	2.7054	3.1016	2.8769	3.2898	3.4095	3.7291	2.9481	2.9414	3.0294	3.4721	3.225	3.2181	2.9746	2.8496	2.9147	3.0576
	2.9591	2.8654	2.843	3.8026	3.7829	3.3101	3.3758	2.81	2.952	3.3407	3.2229	2.9837	2.8914	3.0475	2.9684	2.7888
	3.0817	2.8515	2.8984	3.2013	3.3388	2.943	3.1662	2.8753	3.0013	2.9654	3.0123	3.4388	3.1152	2.7416	3.0345	3.3156
	3.0955	3.0377	2.9979	3.8529	3.4743	3.0987	3.2603	2.8314	3.5371	3.1601	2.9225	3.2258	2.9329	2.9452	2.7496	2.9398
	3.2985	2.9243	3.2676	3.1295	3.3131	2.9933	3.1667	2.7312	3.4541	3.3224	3.2034	3.0622	3.0424	2.9569	3.1143	3.124
	2.9333	2.7385	2.7811	3.2013	3.2724	2.9996	3.3362	2.8741	3.0004	4.0022	2.97	3.1148	2.9833	2.854	2.8069	3.0891
	2.8573	2.9616	3.0144	3.2278	3.1835	2.9964	3.2681	2.9477	3.0048	3.7005	3.4182	3.2196	3.3409	3.3581	2.7828	2.996
	2.9275	3.0921	3.1135	3.5012	3.0437	3.2473	3.4458	3.1506	3.0407	3.0992	3.1715	3.3018	2.9884	2.943	2.9119	3.0007
	2.7709	2.8646	2.9651	4.3711	3.1141	3.4744	3.059	2.8541	2.9966	4.3451	3.06	3.4501	2.9528	3.0697	2.9184	2.9002
	3.0213	2.8855	2.9299	3.4565	2.9197	3.3267	3.5455	2.791	3.051	4.2263	2.7555	3.0894	2.8479	2.7493	2.9067	2.9066
	2.9707	2.9122	2.8859	3.9399	3.3649	3.1381	3.3453	2.9231	2.9552	3.6299	3.2161	2.8131	2.8779	3.112	3.1968	2.8476
	2.7762	2.9919	3.1126	3.1868	3.028	3.3536	3.6838	2.7129	3.1342	4.7559	3.4125	3.2217	2.8172	3.0352	2.8015	2.9248
	3.1187	2.9934	2.8797	3.446	3.4023	3.1129	3.3291	2.7032	3.1928	3.6937	2.929	3.102	2.7744	3.0747	3.025	2.9295
	3.096	2.7629	2.7225	3.5395	3.3745	3.0601	3.5435	2.9915	2.9486	3.7496	3.2215	2.9183	2.9313	2.865	2.9347	2.8274
	2.9059	2.7457	2.8132	3.5858	3.5254	2.9503	2.914	2.7838	2.9617	3.5744	3.8404	3.2382	3.4175	2.8631	3.0605	3.0315
	3.1606	3.0451	2.8591	3.5886	3.2379	3.0706	2.9779	3.0065	2.9606	3.574	3.2776	3.1554	2.8699	2.8933	3.188	3.0606
	3.0279	2.8595	2.8357	2.9603	3.4442	3.1757	2.9377	2.88	3.1123	3.9358	3.3837	2.8217	2.9505	2.9504	3.2014	2.994
	3.1702	3.1882	3.0122	3.4036	3.2053	2.9745	2.9558	2.777	2.9706	2.9653	3.2596	3.0922	2.7377	2.8375	2.7668	2.9329
	2.9779	2.7899	2.7851	3.0963	3.0351	2.8796	3.0851	2.6759	3.4071	3.1207	3.1792	3.1041	2.8036	3.1018	3.0275	3.0847
	2.9809	3.0369	3.0439	4.14	2.9134	3.0716	3.2871	2.8195	3.07	3.06	3.4149	3.1614	3.0824	2.9174	2.9909	3.0303
	3.1565	3.1467	2.9309	3.4376	2.9641	3.2205	3.2172	2.8763	3.1778	3.0617	3.1604	3.5794	2.9057	3.0006	2.7321	2.834
	2.9911	3.2158	2.9554	3.5259	3.4675	3.1794	2.8164	2.8132	2.9673	3.2772	2.8961	3.0379	2.8735	3.0928	2.7773	2.833
	3.0793	3.014	2.8254	3.4825	3.1997	3.3396	2.8467	2.8886	2.874	2.8154	2.9811	3.0232	2.9085	2.8296	2.8604	2.8138
	3.4501	2.8702	2.9019	3.1376	3.443	3.071	3.068	3.199	2.9757	3.7043	2.8984	3.2336	2.7934	2.8118	2.7915	3.1869
	2.8875	2.8535	2.9373	3.7809	3.2984	3.3987	3.0585	2.8503	3.0392	3.3625	3.0485	3.0157	3.0322	3.0119	2.9257	2.9177
	3.2447	2.9296	2.9544	3.4246	3.7179	3.092	3.2278	2.659	3.3092	3.501	3.0218	3.4147	2.8757	3.2983	2.8769	2.9266
	3.1306	2.8364	3.0213	2.9465	3.5785	2.9235	3.1012	2.9873	3.1463	3.341	3.1415	3.3509	2.8017	2.9572	3.2002	3.0666
	3.202	2.7835	3.1334	3.1086	3.3526	2.8016	3.0067	2.9609	3.3141	2.9345	3.2568	3.0687	2.7777	2.8775	2.7501	3.02
	3.2046	3.306	3.1582	3.309	2.9205	3.1201	3.1193	2.7791	3.0402	3.3766	2.8821	3.5118	2.7878	2.7448	2.9864	2.6246
	3.0827	3.0315	3.0479	3.036	3.1254	3.0068	3.0287	2.771	3.116	3.3794	3.3758	3.0957	3.0895	2.836	2.8015	3.1027
	2.9653	3.1286	3.0965	3.4177	3.0465	3.1076	2.9662	2.8331	3.241	3.1466	3.003	2.9351	2.9426	2.7938	3.1318	2.7993
	2.7697	4.1404	2.9224	2.8057	3.2484	3.318	3.0101	2.7444	2.9076	3.0885	2.9565	3.1792	2.9011	2.8253	3.0797	2.9574
	3.1262	2.8722	3.1954	3.3824	3.4143	3.1448	3.1871	2.8277	2.9072	4.4057	2.8999	3.3896	2.7712	3.0731	2.9477	3.5367
	3.1707	2.8266	2.8373	3.0085	3.5441	2.9372	2.9689	2.8631	2.841	3.4441	3.0843	3.0146	2.8269	2.9677	3.0267	3.0103
	2.9358	3.077	3.0613	3.0756	3.1936	3.0897	3.1621	2.7117	3.1357	2.9518	3.2623	3.1884	3.1077	2.9331	2.9914	3.0555
	3.0328	3.0326	3.1287	2.9351	3.5834	2.9747	3.4704	2.919	2.9711	3.3256	2.991	3.1824	3.0116	3.2417	3.0727	3.1461
	2.8002	3.2313	2.8596	3.2876	3.3019	3.5199	2.9966	2.7197	3.4007	3.6835	2.8169	3.0852	3.0025	2.7143	3.1591	2.9148
	2.9417	3.0093	3.027	3.1071	3.6336	3.1805	3.0238	2.8506	3.3854	2.9351	3.4184	3.0977	3.0251	2.781	2.932	2.8837
	3.1115	3.0628	2.7965	3.3271	3.5609	3.108	3.1393	2.7741	3.6798	3.0004	2.8501	3.0041	2.9934	3.0511	2.9821	2.921
	2.8993	2.9846	2.9193	3.7453	3.6114	2.9278	3.2613	2.9204	2.815	2.9327	2.9589	2.9929	3.453	2.7438	2.86	3.0273
	3.0204	3.1702	2.947	3.5499	3.9982	2.8704	3.3515	2.9536	3.0102	3.3058	3.0381	2.8418	3.0965	2.9317	2.9706	2.8623
	3.1817	3.1569	2.7964	3.256	3.7341	3.1202	3.4693	2.7249	3.6047	4.0596	3.0979	3.1906	2.9159	2.887	3.3203	3.2892
	2.6994	2.8828	2.7899	3.6742	3.539	3.1456	3.0799	2.8252	3.351	3.7267	3.0194	3.5198	2.9237	2.7646	2.954	2.947
	3.0491	2.8975	3.0265	4.2203	3.5373	3.3138	2.7692	3.0504	3.1102	3.4277	3.4831	2.746	3.117	2.8228	3.2918	2.8641
	2.8305	2.8955	2.7655	3.6295	3.4777	2.9936	2.9682	3.2119	3.3489	2.9248	2.855	2.8939	2.8269	2.8636	2.9946	3.055
	3.0452	3.0245	3.3777	3.4016	3.5354	2.8455	3.2017	3.0576	3.3419	3.1567	3.0668	2.7842	2.9097	2.9529	3.197	2.8928
	2.8061	2.8116	3.0161	3.4512	3.0426	2.9386	3.0061	2.906	3.2118	3.2151	2.9492	3.1604	2.7755	3.1973	2.9465	2.769
	3.0232	3.1757	2.8702	3.5738	3.4346	3.0985	3.2462	2.906	3.8011	3.581	3.1789	3.1912	2.8636	3.0038	2.9402	3.1327
	2.8598	2.8981	2.7391	3.5319	3.3202	3.1695	3.1854	3.1376	3.6442	3.3044	3.2641	3.1535	3.0135	3.0296	2.8524	3.0476
	3.0546	2.7362	2.8181	3.4511	3.5157	3.1094	3.1672	2.8249	3.2225	3.0011	2.9547	2.9313	2.9554	3.072	3.0914	3.0454
	3.1651	2.783	3.4714	3.319	3.8106	3.0025	3.0268	3.0661	3.8742	3.0811	3.0685	2.9129	3.0688	3.0959	2.7306	2.9632
	3.1098	2.9532	2.9698	3.6628	3.9545	3.3559	3.165	2.8589	3.5475	3.2754	3.1766	3.0253	2.8414	2.852	3.3229	3.0574
	3.2609	2.9994	3.5097	3.2555	3.6068	3.3364	3.6369	3.1411	3.0876	3.5246	3.132	3.0927	2.8653	3.099	3.2023	3.0002
	3.1033	2.8432	2.9421	3.1697	3.723	2.8287	3.0069	3.0208	2.8725	3.6442	3.2722	3.2033	2.9398	2.8128	3.1917	3.3504
	3.4141	2.8689	2.9567	3.484	3.5689	3.2201	2.8674	3.2222	2.9264	3.3998	3.1408	3.4194	3.0382	2.8346	3.288	2.7814
	3.0432	3.3959	2.7189	3.8671	3.2629	3.2393	3.3571	2.8002	3.1746	3.5469	2.8178	2.9275	2.8065	2.9572	2.8007	2.7841
	3.2096	3.1603	2.9226	3.2375	3.5164	3.1611	3.0399	2.9651	3.5951	2.8707	3.0185	3.0101	2.8694	2.8739	3.0809	3.3757
	3.1523	3.0872	2.7522	2.8972	4.1301	3.4699	2.9014	3.2452	4.1149	3.4226	3.0324	2.9091	2.9318	3.0774	3.2953	2.9591
	2.7436	3.0183	3.0281	3.4415	3.5858	3.6195	3.5776	2.8758	3.9227	2.9123	3.0972	2.8137	3.0078	3.1287	2.9636	3.0473
	2.9022	2.9373	2.7924	3.3705	3.2587	3.1653	3.2058	3.096	4.6113	3.3139	3.2126	2.8881	3.0369	2.9799	3.3964	2.9826
	2.9918	2.9077	2.9244	3.552	3.6177	3.2832	3.7603	2.8196	3.3184	3.3339	2.989	2.8756	2.821	3.0294	2.9145	2.9574
	2.9815	2.6858	2.9062	3.0705	4.2859	3.2987	3.3997	2.9338	4.1676	3.7019	3.0498	3.1838	3.3224	2.8772	3.2439	3.0584
	3.1213	3.089	2.7036	3.2751	3.6023	3.3367	3.0257	2.8986	3.2772	3.1952	2.9394	2.7709	2.8042	2.8389	2.9226	2.9096
	2.8446	3.3651	2.967	3.5303	3.6571	3.257	3.1038	3.0378	3.369	2.9353	2.8113	2.9165	2.8527	2.89	2.9656	2.8292
	3.1757	3.3267	2.8748	3.4309	4.3115	3.1639	2.9344	2.6705	3.2731	3.3419	2.893	2.8547	3.0365	2.772	2.8976	2.9367
	3.3782	3.7717	2.7677	3.05	4.2095	3.2172	2.9546	2.7892	3.2745	2.9676	2.9852	3.0924	2.7898	3.0834	4.0915	3.157
	2.7747	3.3123	3.0013	3.0733	4.1783	3.0264	3.3184	2.7428	3.1182	3.4035	2.8485	3.4729	2.9619	2.9963	2.9383	3.3984
	3.0358	3.6298	2.7293	3.8557	4.2971	3.2058	2.9719	3.0718	3.1456	3.3897	3.2579	2.9274	3.0162	3.0087	3.0519	3.155
	2.8827	3.7102	3.0282	3.6211	3.9404	3.3529	3.1246	2.8172	3.1435	3.4596	3.2928	2.9565	3.1246	2.9411	3.5994	3.2031
	2.9412	2.9586	2.9128	3.118	5.096	3.7066	2.9852	2.8842	3.1653	3.0941	2.8093	2.9622	3.0254	2.7741	2.7182	3.0805
	3.0852	3.2766	2.957	3.4151	5.1995	3.1294	3.0474	2.8624	3.2275	3.5754	3.3358	3.0706	3.491	2.9842	3.1585	3.0887
	3.0519	3.6458	3.0603	3.0611	4.2296	3.1886	2.9048	3.2171	3.2979	3.5716	2.7582	2.7228	2.8965	3.0914	2.7814	2.7316
	2.9361	2.9466	3.1777	3.1661	4.1691	3.3467	3.5618	2.8768	3.071	3.1553	3.2634	2.8613	2.817	2.8825	2.9677	2.7446
	3.1887	3.0591	2.9809	3.4888	4.4139	2.9971	2.9403	2.9604	3.1531	3.2963	2.9262	2.9164	2.9397	2.7884	3.153	2.8164
	3.3745	2.9741	2.9319	3.657	3.8449	3.1998	2.8253	2.9172	2.8947	3.3689	3.0445	2.9527	3.5942	2.93	3.0786	2.9184
	2.7511	3.2828	2.6948	3.0006	3.3852	2.9494	2.6187	2.92	2.8819	3.7948	3.3018	3.1077	2.8429	2.9947	2.9846	2.9857
	3.0571	3.429	2.9454	3.2484	3.9658	3.5579	3.1127	3.2816	3.4622	3.1785	3.5517	2.922	2.9035	3.3994	2.887	3.155
	2.882	3.0218	2.8904	2.8947	4.0106	2.9502	3.188	2.8532	2.9494	3.1908	3.1291	3.0377	3.0952	3.5289	3.0654	3.1816
	2.7432	3.0289	3.0304	3.4616	4.3264	3.0318	2.9221	2.7266	2.9183	3.3349	3.0555	3.0043	3.0308	2.8045	3.325	3.0781
	2.8151	3.0864	2.6968	3.2818	4.3374	3.1699	3.3255	2.8298	2.8829	3.7974	3.363	2.8717	3.036	2.7879	3.1338	3.0746
	3.0862	2.9727	2.7765	3.2304	4.9588	3.3917	3.2387	2.9338	3.2803	3.7679	3.3102	3.0591	2.9866	3.1517	3.1088	3.4264
	2.8844	2.874	3.0951	3.5149	3.8519	3.166	3.3215	2.8826	3.1769	3.1636	2.8677	3.2792	2.8655	2.857	2.9583	2.7703
	2.8854	3.0463	2.9392	2.9638	3.9828	3.1334	3.3713	3.0978	3.2276	3.3691	3.2524	3.0843	2.8143	2.8027	3.0042	3.0167
	3.1989	3.1656	2.8425	3.105	3.8101	3.1537	3.7751	2.8495	3.3208	3.8004	3.1119	3.1235	2.9443	2.8275	2.9543	3.1312
	3.005	3.0151	2.99	3.3785	4.0174	3.3287	3.1033	3.017	3.1267	3.303	3.1305	3.1867	2.785	2.9439	3.1545	3.2148
	3.1923	2.8583	2.9085	3.0629	3.9282	3.101	3.1314	2.8229	2.8176	3.5082	2.8715	2.6698	2.8291	2.9317	3.6828	3.3439
	2.8243	2.9418	2.9279	3.6536	3.1319	3.3061	3.277	3.1554	2.9385	3.5519	3.4627	2.8845	2.8726	2.6932	3.1772	3.2923
	3.9014	2.7822	2.8308	4.1342	4.1123	3.0191	3.1666	2.8988	3.2188	3.5731	3.2295	2.9701	2.9578	3.0308	2.8851	3.1288
	3.3333	2.8289	2.8465	3.1739	4.2269	3.3479	3.6833	2.8684	3.0444	2.9946	3.2217	3.0036	2.9486	3.3264	2.9549	3.0251
	3.5549	3.0154	2.8324	3.9168	3.7545	3.1337	3.4089	2.8736	3.2165	3.5435	3.0734	2.739	2.9734	3.1987	2.8111	2.9428
	3.2784	2.7494	2.8828	3.2924	3.7908	3.3408	3.2484	3.0619	3.2858	3.1679	3.3949	3.0583	2.8584	2.9848	2.8361	2.769
	3.0362	3.0523	2.9511	3.5632	3.7203	3.5636	3.1721	2.9308	3.0542	3.5319	2.9882	2.8391	2.8957	2.9053	2.8228	2.966
	3.6595	2.8616	2.9016	3.5003	4.3233	3.3156	2.8793	2.9978	3.2735	3.2235	2.9715	2.8093	3.095	3.5032	2.8957	2.8595
	3.1648	2.9496	3.252	3.3841	3.9457	3.1784	2.9768	3.0477	2.9948	3.6365	3.0471	2.906	2.9596	2.9371	2.8575	2.8288
	3.8623	2.8957	2.8909	3.7083	3.9347	3.7676	3.0761	3.0817	3.1132	3.1288	3.2128	3.1374	2.7854	2.9418	2.7995	3.0352
	3.1492	2.994	2.7582	3.2331	3.3429	3.1253	3.2419	2.8919	2.9771	3.4708	2.9773	3.2425	2.9922	2.8786	3.0148	3.1016
	3.6891	2.8463	3.0313	3.1345	3.3024	3.2634	2.8418	2.982	3.1936	3.323	2.9599	3.374	3.1253	3.2292	2.6727	2.8637
	2.9486	2.9213	2.9118	3.5804	3.6149	3.0705	2.8797	2.6812	2.8191	3.4547	3.2501	3.1364	2.8413	2.968	3.0743	2.8156
	2.8922	3.0442	2.8087	3.6075	3.5431	3.4466	3.1202	2.8592	3.3344	3.3525	3.0074	3.7525	2.9449	2.851	2.9386	2.6918
	3.063	3.0062	2.97	3.3512	3.7609	3.1182	3.1989	2.7877	2.8642	3.1969	2.9421	2.9128	3.0228	3.1906	2.9241	2.8973
	3.0959	3.3968	2.958	3.4801	3.6207	3.5126	3.3509	2.8833	3.1761	3.0089	3.011	2.8903	3.4841	2.9014	2.9743	3.3595
	2.9538	2.9979	2.867	3.2549	3.3455	2.8824	3.7931	2.9339	3.6636	3.0273	2.9239	3.0347	2.8744	2.934	3.1417	2.8866
	2.8222	2.8289	2.781	3.6313	3.2647	3.1295	2.9254	2.9998	3.2374	3.2938	2.7993	3.1499	2.8622	3.265	2.8417	2.8073
	2.783	2.778	2.7828	3.3946	3.8976	3.3334	2.8897	3.0634	3.7602	3.2227	3.2909	3.0018	3.3466	2.9743	2.8846	3.1793
	3.1547	3.1939	3.1384	3.1627	4.1796	3.4293	3.8229	2.9272	4.3703	3.0151	3.2589	3.7681	2.8705	3.4966	3.2533	3.002
	3.207	2.8366	3.0743	3.6755	3.9697	3.4295	3.5545	3.103	4.1498	3.6956	2.8759	2.9971	3.0332	3.0671	3.4254	2.8804
	2.9737	3.3281	2.8938	3.1906	3.5608	3.9784	3.464	2.9114	4.347	3.4422	2.9869	3.3115	2.9678	3.1633	2.9956	2.8607
	3.1472	3.0166	2.7618	3.2355	4.1402	3.5931	3.6688	3.107	3.8267	3.7863	3.4468	3.0741	3.0275	3.0978	3.0602	2.871
	3.2162	3.2048	2.9863	3.9368	4.18	3.7527	2.9165	2.9653	4.1881	3.1047	3.1059	3.2642	3.0444	2.9243	2.9361	2.8901
	3.0167	2.8252	3.3046	3.6091	3.6228	3.5508	3.0751	3.0289	3.65	3.675	2.7236	3.0201	3.5348	2.844	3.4412	3.2711
	2.9346	2.8472	3.3612	2.9308	3.3166	3.3359	3.4461	3.0831	3.2577	3.1001	2.9524	3.1051	2.9193	3.2356	3.2457	3.3268
	3.447	3.2592	3.2133	3.1784	3.3252	3.1999	3.4179	3.2748	3.1597	4.1073	2.6606	3.0197	2.8867	3.3169	2.9789	3.192
	2.9702	2.9298	2.912	3.4887	3.3004	3.466	3.5465	3.003	3.3274	3.2406	2.9504	2.9593	2.9998	2.8354	3.0468	3.0615
	2.9413	3.8634	3.2689	3.063	3.3631	3.7573	3.9538	2.8534	3.6062	4.0277	3.0426	3.0216	2.9363	2.9966	2.884	3.0615
	2.9516	3.0928	3.1582	3.4757	3.2972	3.5564	4.0063	2.9325	3.0875	3.1509	2.8975	2.8173	3.0868	3.1949	2.8394	2.9325
	3.2197	3.3253	3.3216	3.2015	3.1709	3.6455	3.8282	3.0147	3.6188	3.0064	3.6536	2.9151	2.8143	2.9446	2.932	2.8809
	3.1495	2.891	3.2197	3.202	3.1225	3.1284	3.6208	3.0815	3.19	3.0754	3.1135	2.8163	3.4631	2.9622	2.9526	2.9071
	3.0189	2.8614	3.0046	3.2772	3.6447	3.1107	3.6653	2.7872	3.3143	3.5927	2.983	2.8471	2.9994	3.1274	2.9757	2.9209
	3.054	3.0791	3.0729	3.4326	3.3769	3.5226	3.7797	3.0166	3.7713	3.18	3.3382	2.8407	3.0266	3.0905	2.9893	2.9771
	3.1176	2.9555	2.8818	3.014	3.8582	3.3908	3.5246	2.9736	3.5613	3.0663	2.8801	3.017	3.0027	3.1967	3.0987	3.0392
	2.876	2.9913	3.169	3.1988	3.8618	3.3246	3.2331	2.7453	3.2816	3.378	3.0772	3.084	2.9986	2.9332	2.9458	3.2083
	3.2967	3.0835	3.3357	3.3276	4.0006	3.5705	3.2026	2.8899	3.213	3.2365	2.9671	2.8609	2.8211	3.0915	3.0443	3.2285
	3.1909	3.1402	3.1682	3.7601	3.8108	3.7949	3.2821	2.7055	3.214	3.0048	2.9248	3.2227	3.1516	3.0414	3.5321	3.0064
	3.5144	2.9961	2.9386	3.7857	4.4995	3.3351	3.0221	2.9413	3.1464	3.2913	3.0855	3.0203	2.9041	2.9807	2.9865	3.1184
	3.3743	3.0358	3.0722	3.7026	4.1672	3.7688	3.2725	3.0369	3.229	3.2282	2.9077	2.964	2.9212	2.7096	2.7416	3.2477
	3.1198	2.7967	3.0056	3.319	3.5756	3.3335	3.3973	2.6282	3.4524	2.9032	2.8787	3.4544	2.9234	2.9388	2.7336	3.1048
	2.9703	3.0912	3.3151	3.3374	4.0183	3.8919	3.3968	2.8757	3.4812	3.2131	2.928	3.1467	3.4802	2.951	2.7203	3.3287
	3.5753	2.9537	2.9635	3.4887	3.9907	3.5477	3.0501	2.908	4.0846	3.819	2.9606	2.8934	3.0622	3.0852	3.1314	2.9351
	3.2249	3.1215	3.1291	3.2111	4.193	4.2059	2.9996	3.1596	3.5962	3.0521	3.1	3.0739	3.0269	3.1653	2.9528	2.9087
	3.3615	2.8794	3.0753	3.5753	3.8179	3.9847	3.0503	2.8463	3.4267	3.076	2.9936	2.9505	3.204	2.9361	3.0075	2.7971
	3.1047	2.9836	3.096	3.2391	3.5795	3.3995	3.0344	2.7682	3.3088	3.0143	3.0334	2.893	3.2851	2.8648	3.0333	2.8888
	2.9574	3.0088	2.8491	3.4534	4.1426	3.5446	3.1979	2.9875	3.164	3.4955	2.8749	3.1306	2.9743	2.8144	3.1783	3.0601
	3.1645	3.1749	3.0424	3.2914	3.9808	3.5667	2.9869	2.7654	3.408	3.4403	2.8853	2.9343	3.0513	2.8041	2.8397	2.8915
	2.8086	3.1027	2.857	3.6253	4.0671	3.7757	2.8551	2.9501	3.6951	3.3524	2.9479	2.8662	2.8679	2.7455	3.0005	2.7724
	3.075	2.9436	3.2945	2.925	4.1022	3.7556	3.0618	2.8987	3.7146	3.4661	3.0289	2.8842	3.2004	2.9719	3.0871	2.9731
	3.1961	3.3712	3.1536	3.3115	3.7776	3.6673	3.2266	3.1289	3.2857	3.1381	2.9161	2.8206	3.0528	3.1409	2.8739	3.0806
	3.3193	3.0985	3.0097	3.3992	4.3447	3.4613	3.5403	2.9238	3.6501	3.081	3.0286	3.1012	3.1897	2.8913	3.0333	2.8503
	3.3178	2.8325	3.1537	3.2499	4.9009	3.0948	3.3183	2.9386	3.8241	3.4521	2.9209	2.9703	3.1353	3.0474	2.7898	3.1236
	3.1792	3.719	3.0011	2.8319	4.1649	4.1351	3.4983	2.9555	2.9906	3.3937	3.3219	3.387	2.9857	3.0068	2.7745	3.0957
	2.8679	3.2124	3.0646	3.2855	3.7273	3.5414	3.4088	2.7983	3.9845	3.5026	2.9374	2.766	2.7941	2.7578	2.9858	2.9207
	3.1421	3.1197	2.8714	3.6255	4.3201	3.7163	3.4615	3.0267	3.8187	3.4471	2.9873	3.1463	2.9714	2.937	2.9624	2.9649
	2.9559	3.1657	2.9294	2.8159	3.5884	3.628	3.05	3.0138	3.3637	3.1336	3.1119	2.8521	3.0763	3.2661	2.9079	2.7685
	3.1026	3.0773	3.0226	3.5358	4.3599	3.4649	3.3607	2.964	3.5278	3.1965	3.1005	2.7889	3.0047	3.2131	2.8868	3.0107
	3.0635	2.9711	2.9211	2.9566	3.9185	3.204	3.1764	2.7741	3.267	3.709	2.9289	3.0827	2.8873	3.022	3.2017	3.4036
	3.0481	3.2112	3.2909	2.9098	4.4586	3.129	3.387	3.4494	3.7681	3.1643	2.9466	3.2548	2.8824	3.2022	2.7511	2.9217
	3.0831	3.0173	3.3887	3.2319	4.3442	3.105	3.276	3.1139	3.5541	3.2999	3.0323	2.8355	3.1006	2.8909	3.1158	3.0739
	3.1971	2.9676	4.6315	2.9158	4.8486	3.4089	3.3591	3.0433	3.0474	3.284	2.9288	3.1714	3.1282	2.8881	3.0304	3.1484
	2.8851	2.7986	3.1412	2.926	3.6052	3.0392	3.1243	2.8617	3.1188	3.0866	3.8632	3.0606	2.8032	2.8695	2.7749	2.8212
	2.941	2.9238	3.0964	3.2406	4.9214	3.4717	3.1893	3.2072	3.152	3.1107	3.2425	3.1219	2.8927	2.8202	3.0006	2.8668
	2.9355	2.9531	2.9633	2.8855	3.9075	3.4614	3.0303	3.227	3.1396	3.0229	2.9787	3.0994	2.7888	2.9039	2.9231	2.8779
	3.1435	2.817	2.9301	2.9626	3.9458	3.2872	3.3261	2.9825	3.8598	3.5997	3.2217	3.1486	3.3323	2.938	2.879	3.098
	2.9306	3.2681	2.8692	3.0427	4.2292	3.1784	2.9565	2.841	3.6918	3.5978	2.9608	3.1401	3.0522	3.1277	2.9038	3.0177
	3.1177	2.9321	3.2176	3.3852	4.3489	3.1454	3.1196	3.0741	3.5987	4.0093	2.9404	2.7513	2.8051	2.905	3.0005	2.9988
	2.8922	2.9774	2.9689	3.2363	3.7447	3.1594	3.1706	2.8311	3.1722	3.2368	2.9784	2.78	3.3313	3.1033	2.9021	2.8628
	3.4221	2.8957	3.1146	2.8872	4.0951	3.4732	3.2602	2.9528	3.6875	3.044	3.074	2.9732	3.0531	3.2504	2.7051	2.8753
	3.2403	2.92	3.0563	3.0639	4.2836	3.5219	3.146	3.5208	3.1139	3.3968	3.4692	3.0189	3.0474	3.0977	3.2227	2.9161
	3.0644	3.3419	3.4058	3.2379	4.3506	3.6743	2.8902	2.9823	2.8977	3.7489	3.2811	3.3174	2.9191	2.9201	2.8012	2.8395
	3.1671	2.9382	3.362	2.8049	4.2423	3.8014	2.7947	2.8546	3.3304	3.0887	3.1057	3.2011	3.0464	3.3339	2.8412	2.8936
	3.1237	2.8937	2.9884	2.8365	4.2063	3.4872	3.1461	2.9235	3.2872	3.3623	3.4463	3.108	2.9112	2.9056	2.9535	3.2687
	2.946	3.0979	2.9559	2.8815	3.7921	3.5713	3.1214	2.7555	3.0304	3.6789	2.984	3.0929	3.0072	3.0359	3.3065	2.8176
	3.3542	2.9142	2.7945	2.9084	4.3937	3.9964	3.0679	3.0063	3.3607	3.068	2.9794	2.8671	2.8795	2.8726	2.995	3.0208
	3.2275	2.8694	2.8637	3.6017	4.4377	3.4567	3.4059	3.1278	3.0801	3.2348	2.9345	3.0065	2.9616	2.9578	2.9491	2.8592
	2.8614	2.8665	2.8341	2.9201	3.8893	3.4852	2.8137	2.9856	3.0162	3.1516	3.0417	2.9924	3.0853	2.9052	2.6968	3.0762
	2.933	2.8036	2.9276	2.9103	3.7081	4.0834	3.1518	2.8894	3.3934	3.2912	3.3737	2.8254	3.1284	2.9194	2.8131	3.0415
	3.2783	2.9329	2.6724	3.0559	4.3742	3.4609	3.1092	2.7599	3.1308	4.1252	3.4943	2.8867	2.9989	3.1075	2.8532	2.9105
	3.3978	3.1359	2.8763	3.217	4.2479	3.8572	2.9908	2.8154	3.5132	3.3449	3.4938	2.8973	2.9151	3.1797	2.778	3.0966
	3.4846	2.9857	3.293	2.9695	3.8272	3.4158	3.1729	2.8413	3.3928	3.0541	3.3939	3.2119	3.0048	3.1414	3.0061	2.9397
	3.4069	3.0493	3.1792	3.0577	3.6625	3.6634	3.2318	2.7472	3.4903	3.0221	3.6267	3.1482	2.9547	2.9724	2.7152	2.9275
	3.4723	2.907	2.7849	3.0648	3.962	3.9089	3.0814	2.8155	3.5045	3.9543	2.9568	3.0121	3.0688	2.8228	3.0807	3.1277
	3.3017	3.1509	3.032	2.7912	4.288	3.434	3.1508	3.0277	3.531	2.9743	3.0474	3.1009	2.9456	3.018	2.8409	3.001
	3.115	3.2413	3.2766	2.9317	4.2452	3.5405	3.2297	2.9071	2.9592	4.0278	3.5366	3.1041	3.0019	2.8505	2.887	3.1281
	3.7236	3.2264	3.4164	2.8249	3.9903	3.9605	3.3025	2.7414	3.1725	3.3092	3.1863	3.3319	2.8766	3.0002	3.1052	2.9873
	3.5863	3.1547	2.7757	2.9222	3.9679	3.9054	3.3005	3.2308	2.9821	3.0846	3.0548	3.1016	2.9892	2.873	2.903	2.7847
	3.5213	3.1716	2.9931	2.989	4.0128	3.9087	3.1272	3.3173	3.2095	2.8572	3.6554	2.7825	2.8513	2.7613	2.8549	3.7502
	3.148	3.0369	3.1868	2.8484	4.1222	3.7936	3.0859	3.0603	3.091	3.8284	3.1294	3.2975	2.7246	2.9024	2.8649	2.9563
	3.0273	2.9394	3.1821	2.8694	4.2089	3.6351	2.8795	2.833	3.0603	3.3788	3.035	2.9362	2.7487	3.141	2.95	2.8494
	3.6118	3.0135	3.3217	2.7168	3.8701	3.8372	3.1689	2.9723	3.3826	2.8707	2.8043	2.8576	2.9296	3.0289	2.8807	3.0912
	3.0265	3.1928	2.8228	3.4419	3.7056	3.799	3.2723	2.929	3.5689	3.1053	3.0414	3.2876	2.9239	2.9703	3.1088	2.6851
	2.9916	3.7539	3.0908	3.1251	3.6611	3.8452	3.3621	2.9143	3.4426	3.3194	3.2549	2.8986	2.8918	2.8636	3.2326	2.9576
	2.9936	3.0342	3.098	2.9352	3.6939	3.5894	3.1246	2.9366	3.3023	3.4271	3.2721	2.8416	3.1091	2.8981	2.9305	3.1215
	3.1844	3.2695	3.016	3.249	4.0246	3.4253	2.8954	2.8551	3.2388	3.5993	2.8948	2.9984	2.7556	2.9113	2.8494	2.7224
	3.0355	3.1946	3.0363	3.3563	4.0039	3.7391	2.8979	2.8676	3.219	3.6298	3.1132	3.0154	2.9529	2.7978	2.8962	2.8391
	3.2014	3.3312	2.961	3.5412	4.321	3.7307	3.2286	2.7157	3.0309	3.6465	2.9685	3.2771	2.8016	2.9345	3.1173	3.0186
	3.4939	3.2864	3.794	3.3688	5.1112	3.7987	4.1297	2.8202	3.2003	3.7167	2.9087	3.2687	2.7092	3.004	2.8325	3.0253
	3.5502	3.4796	3.0828	3.136	4.7904	3.6185	3.2109	2.9993	3.4709	3.3581	3.0634	3.0562	2.9523	2.7942	3.2169	2.9297
	3.02	3.0978	3.2598	2.8463	3.9267	3.5756	3.3369	2.8958	3.4523	3.581	2.9148	3.4575	3.0509	3.1998	2.8518	3.3737
	3.1748	3.2219	2.8126	3.8199	3.6854	3.2261	3.2536	2.8935	3.4505	3.5404	2.8948	3.0361	3.0271	2.7716	3.0466	2.9299
	3.5929	2.9495	3.1333	3.386	4.1394	3.6092	3.0964	2.8865	3.2565	3.1745	2.947	2.9942	2.8052	2.9965	3.0072	3.1419
	3.0952	3.2858	2.8273	3.0153	4.3154	3.4438	3.0606	3.0414	2.8641	3.2564	3.2359	2.8894	2.9065	3.0215	3.0764	3.0275
	2.977	3.0893	3.0943	3.0495	3.814	3.3899	3.0867	2.753	3.0108	3.8584	3.139	2.9254	3.0279	3.1058	3.2094	2.7442
	3.0163	3.2025	2.9447	3.3959	3.5019	4.1928	3.3905	2.865	3.2562	3.3953	3.2032	2.9103	2.9491	3.0485	2.9659	3.0535
	2.9546	3.0508	3.003	3.325	3.4005	3.4148	2.9781	2.9144	3.3053	3.0106	2.9222	3.0848	3.0802	2.7927	2.7812	3.3935
	3.6007	3.0885	2.8405	3.4339	3.2498	3.3362	3.061	3.0112	2.9599	3.1601	2.9031	3.0012	2.798	2.9532	2.8369	3.0615
	2.8983	2.9584	2.8601	3.2976	3.5122	3.332	3.0066	2.7954	3.251	3.4943	3.3542	3.0894	3.3589	2.8694	2.9931	3.0307
	3.0338	3.0598	3.1889	2.9564	3.3631	3.5718	3.2729	2.7615	2.9015	3.7361	3.4733	3.1871	2.9489	3.1227	2.951	3.2113
	2.9501	3.0793	2.8903	2.9605	3.3044	3.0546	3.266	2.8955	2.8843	3.3115	2.9269	3.0378	2.8892	2.8678	3.3567	2.9944
	2.9365	2.8004	2.7613	3.5421	3.6392	3.605	3.3013	2.8695	2.9538	3.7961	3.1339	3.2722	2.9508	2.9745	3.0226	3.2789
	3.0486	2.8729	2.8844	3.1542	4.0987	3.4898	3.4039	2.7904	3.3092	3.3662	3.3727	3.1525	2.8515	2.8926	3.0771	2.9472
	2.8332	3.0494	3.1366	2.7585	3.302	3.4585	3.5495	2.87	2.8604	3.1286	3.4739	2.7953	2.8135	2.8648	3.3131	2.9807
	3.5454	2.9648	2.7632	3.2233	3.7008	3.6112	3.0852	2.7464	3.1381	3.9755	3.4694	3.0998	2.8663	3.0408	3.0705	3.25
	2.9885	3.4017	2.7122	3.1561	3.4657	3.5913	3.312	2.8228	3.1203	3.275	3.0801	3.4807	2.9658	3.2081	2.987	3.0767
	3.3282	3.2837	3.0892	3.2081	3.7677	3.9828	3.1433	2.912	3.1896	4.3887	3.1986	3.8612	2.9079	3.07	2.9613	3.0063
	3.0578	3.0878	3.1278	3.1743	3.5191	3.4319	3.3378	2.8978	2.9655	4.4828	2.9716	3.0541	3.06	2.8527	2.8805	3.0918
	2.9549	3.3358	3.0032	2.9315	3.6239	3.878	3.2777	2.8114	3.1336	3.3707	3.7433	3.1456	2.7982	2.9979	2.9884	2.8584
	2.945	3.251	2.9512	3.0092	3.4389	3.4648	3.8196	3.1888	2.8979	3.5203	3.5487	2.9812	2.8063	3.1572	3.0002	2.9331
	2.8375	2.8874	2.7864	2.7711	3.6112	3.3457	3.1151	2.9774	3.302	3.8417	2.9429	2.8767	3.0557	3.114	3.1018	2.8866
	2.7878	2.7996	2.9042	3.0236	3.6726	3.3227	3.1282	3.1543	3.1766	3.5926	2.8949	3.822	3.0552	3.2546	2.9688	3.0491
	2.9236	3.1181	3.0053	2.6996	3.805	3.3734	3.1941	3.0313	3.1449	3.373	3.6642	3.4602	2.8596	2.8257	2.95	2.8949
	2.9688	2.9757	3.2823	3.0523	3.7386	3.5677	3.0266	3.1214	3.336	3.639	3.7561	3.6008	3.3498	2.8342	3.0062	2.9573
	3.147	3.2417	2.8629	2.9395	3.6905	3.6528	3.017	2.8118	3.306	3.8912	4.0527	3.0877	3.0446	3.0056	2.9583	3.1617
	3.0474	3.1121	2.7728	2.8384	4.0613	3.3417	3.1432	3.3223	3.5696	3.9161	3.6376	2.9806	3.0501	2.923	2.8788	2.9504
	3.0983	3.1007	3.1111	3.1707	3.209	3.4289	3.0408	3.0288	3.3502	3.5559	3.7773	3.0356	3.0695	3.0503	3.2338	2.92
	3.3879	2.892	3.0053	2.8851	3.7545	3.3837	3.084	2.8196	4.3084	3.7609	2.8143	2.9721	3.0102	3.0878	3.102	3.1506
	2.9118	3.164	2.8973	3.1061	3.5188	3.6769	3.0819	2.9265	2.8045	3.6193	3.2342	2.8622	2.9429	3.0063	2.9489	2.7991
	3.1536	3.2165	3.0449	2.7823	3.3131	3.4538	3.4287	3.1141	3.3923	3.7601	3.3503	3.1782	2.8189	2.8943	2.8942	2.9383
	2.8295	3.488	2.915	2.8467	3.4778	3.3803	2.9338	3.2273	3.2461	3.802	3.0594	3.0672	3.0362	2.6899	2.9004	2.8584
	3.2496	3.2622	3	2.8166	3.2666	3.7281	3.4617	3.1437	3.1013	3.6936	3.0619	3.1738	2.9062	2.8353	2.9706	2.9181
	3.0737	3.081	3.3837	2.8388	3.5098	3.201	3.2426	2.9249	3.1868	3.9758	3.1974	3.1408	2.8522	2.7523	2.8833	3.5528
	3.0394	2.8879	2.9934	3.184	3.097	3.4075	3.761	3.1908	3.3786	3.6901	3.3421	3.0034	2.9133	3.1236	3.1601	3.284
	3.3727	2.8029	2.7436	2.807	3.5014	3.8783	3.3867	3.0652	3.5738	4.1454	3.2143	3.308	3.0912	3.1217	3.0005	2.967
	2.9508	3.0606	2.8072	2.779	3.2642	3.3663	3.0862	3.1187	3.2695	3.5403	2.9915	3.0902	3.149	2.7648	2.8569	3.0458
	3.1841	3.0162	2.7814	2.8008	3.2915	3.4559	3.0408	3.02	2.9618	3.4636	3.1445	2.9405	2.8579	3.2315	2.8765	2.9465
	3.2019	3.481	2.8311	2.7968	3.7395	3.6005	3.2103	3.1131	3.018	3.835	3.1308	3.0381	3.0011	2.9564	2.8443	3.1276
	3.2346	2.98	3.0235	3.0523	3.0204	3.2089	3.0101	3.2216	3.0782	3.8207	3.1501	2.8705	3.0735	2.9132	2.9458	2.9547
	3.0332	3.2199	2.9253	2.6817	3.0917	3.9885	2.9261	3.2648	2.8436	3.6115	3.124	2.9198	2.7976	2.8538	2.9175	3.187
	3.2446	3.0262	2.8992	2.8958	3.8269	3.5763	3.1971	3.1698	2.9983	3.6683	3.2168	3.1539	2.7778	3.0981	2.8228	2.8543
	3.1318	3.0667	2.9024	2.8759	3.5211	3.4437	3.3604	3.2178	2.8137	3.9217	3.1459	2.8384	2.9338	2.7937	3.1255	2.9527
	2.9386	3.4386	2.9015	2.8712	3.192	3.9152	2.9722	2.9389	3.2621	3.6266	3.2874	2.9701	2.9806	2.9217	2.8898	2.9275
	2.787	2.8736	3.0525	2.8078	3.5015	3.3738	3.2018	3.198	3.1912	3.5581	2.9819	3.0439	2.7686	2.7526	2.8308	3.1959
	3.1041	3.1063	2.9379	2.9477	2.9637	3.3172	3.4329	2.9583	3.011	3.6805	2.8067	3.1623	3.0344	2.8832	3.1512	3.0308
	2.8741	2.9051	3.0194	2.7567	3.1887	3.3292	3.3406	2.9971	2.8638	3.7339	3.6171	3.092	2.9533	2.76	3.0163	2.8885
	3.1324	3.1529	3.2635	2.7617	3.5621	3.8917	3.5793	3.0208	2.9706	3.7212	3.6559	3.1543	3.0631	3.0493	3.1389	2.8665
	3.4481	3.0188	2.7616	2.9826	3.4048	4.0777	3.1356	3.1535	3.4532	3.9177	3.1518	2.9164	2.8135	2.7975	2.8718	2.8977
	3.2709	3.0411	2.9465	2.8855	3.5813	3.7428	3.0899	3.5784	3.1048	3.9906	3.1048	3.0366	2.9635	2.974	3.04	2.887
	3.1956	2.834	2.7817	2.6385	3.6236	3.2463	3.2518	3.0286	3.1738	4.0091	3.1289	3.1378	2.9198	2.946	2.7963	2.9501
	3.1441	2.9481	2.9912	2.9498	3.7086	3.4763	3.5476	2.9924	3.5873	4.6967	3.1811	3.2283	2.8456	2.9358	2.8234	2.9529
	3.1813	3.0216	2.8158	2.9574	2.949	3.1596	2.9477	3.2783	3.1067	3.6486	3.4265	2.9637	3.0498	3.0831	2.9234	2.6759
	2.9836	2.9895	3.0864	2.9175	2.9366	3.3751	3.322	3.4257	3.0377	3.864	3.4366	3.1666	3.0735	2.8466	2.7914	2.9001
	2.8242	2.9671	2.9719	3.001	3.4987	3.3233	3.4437	2.928	3.3076	3.7267	3.3378	3.1018	3.0606	2.7784	3.0631	2.9019
	3.0575	3.1025	2.9759	2.7466	3.4592	3.2349	2.9663	3.0522	3.2118	3.7624	3.5581	2.9138	2.8962	2.9935	3.0363	2.8472
	3.1734	3.0451	3.1388	2.7341	3.2505	3.5334	3.4675	3.0593	2.996	3.7259	3.1339	3.0751	3.2148	2.8061	2.7248	3.0269
	3.2158	2.8948	3.0305	3.1244	3.5983	3.7217	3.6939	3.0192	2.8636	3.5543	3.2781	3.1634	2.9536	2.9893	2.8105	2.7797
	3.2227	3.0552	2.9979	2.924	3.8735	3.49	3.6596	3.1305	3.571	3.7412	3.1668	3.1588	3.0901	2.9732	2.7552	3.0847
	3.084	2.8611	2.9979	2.8748	3.5041	3.6013	3.1877	3.3454	3.5038	3.5923	3.2267	3.3368	2.9977	3.0012	2.9567	3.1181
	3.5263	2.9612	2.8583	3.2264	3.7762	3.1364	3.506	2.903	3.3347	3.4161	3.0921	3.2311	2.9582	2.9253	3.1894	3.0828
	3.1237	3.1992	2.8906	2.9305	3.6977	3.4902	3.3995	3.1594	3.5038	3.5502	3.2505	2.8358	2.8333	2.7834	3.2321	2.7454
	3.044	2.8285	2.913	2.8846	3.4111	3.401	3.1719	3.203	3.1558	3.4045	3.3983	3.0412	3.2841	2.8001	2.8084	2.83
	3.0427	3.2463	2.7954	2.9066	3.286	3.4337	3.1474	3.1468	3.2979	3.8412	2.8017	3.1218	2.7921	2.9253	3.2934	2.8009
	2.9581	3.0316	3.2331	2.7851	3.3303	3.6392	3.033	3.1364	3.2071	3.3816	2.9806	2.9517	2.9018	2.9074	2.7294	3.0723
	3.0467	3.0388	3.4321	2.8555	3.525	3.3325	3.2356	3.0755	3.1609	3.6681	2.8982	3.0568	3.0394	3.1314	3.1578	2.9028
	3.1108	2.8506	3.3759	2.7279	3.3715	3.3614	3.4372	3.091	3.0521	3.9368	3.1147	3.0111	2.7913	3.0787	2.9721	3.053
	3.5484	2.8556	3.0185	3.1059	4.0419	3.4712	3.0775	2.972	3.3302	3.6669	3.0126	3.1695	3.03	3.0109	3.2249	3.1102
	3.1922	2.9015	3.0767	2.8477	3.789	3.2067	3.9295	2.8324	3.2944	3.3038	3.1797	3.3491	3.01	2.7284	2.9917	2.9913
	3.5859	3.0876	2.8454	2.9031	3.8158	3.7339	2.9056	3.4484	3.8423	3.6301	3.1593	3.1582	3.0378	2.87	2.8628	2.9392
	3.7074	2.7595	3.1011	3.2192	3.4056	3.3715	2.7852	3.3087	3.2455	3.2139	3.3119	2.9017	2.8805	3.1757	2.7685	2.9827
	3.3861	3.049	3.1715	2.8551	3.7919	3.5116	3.6484	3.3404	3.2636	3.408	3.4112	3.0218	3.1495	2.9988	3.3789	2.8819
	3.0646	2.7378	3.0901	3.0069	3.4138	3.352	3.1345	2.9943	3.2505	3.2527	3.2315	3.2089	2.7915	3.1567	3.1087	3.081
	2.8179	2.8925	2.9154	3.3493	3.7575	3.1655	3.1375	3.0219	3.2306	3.4168	3.7664	2.9518	2.9713	2.9969	2.8197	2.9888
	2.9645	3.0683	3.2305	3.02	3.9002	3.13	3.7237	3.133	3.2295	3.2249	3.1217	3.0219	3.1858	3.0183	3.236	2.745
	3.0383	2.9192	3.3693	2.6998	3.6415	3.0917	3.0173	3.1849	3.1501	3.1454	3.6774	3.4149	3.1056	2.9655	2.8589	2.8519
	2.9205	2.9921	3.1277	2.8565	3.2701	3.3674	3.1821	3.2324	3.5112	3.6862	3.0899	3.4341	2.8189	2.8545	2.7576	2.793
	3.1101	2.9827	3.157	2.9216	3.4101	3.4028	3.0337	2.9492	3.32	3.7278	3.1206	3.4481	2.9526	2.9166	2.8155	2.8244
	2.9833	2.8219	3.1412	2.9327	3.5799	3.5049	3.2596	2.7962	2.9418	3.4044	3.1175	3.1272	2.9307	2.881	2.9327	2.8579
	3.2347	2.8145	2.9397	2.7866	3.4927	3.4974	3.0149	3.0084	3.0981	4.0732	3.0677	3.2075	2.9071	3.0413	2.8657	2.8582
	3.0025	3.1767	2.9318	2.7931	3.1185	3.7664	2.9906	2.9149	3.0407	2.9892	3.0981	3.1416	2.9588	2.9263	3.6126	3.0219
	3.0556	3.5864	3.154	2.9822	2.8865	3.9702	2.8427	2.9786	2.8775	3.2792	3.4539	2.8943	2.826	2.8768	2.9017	2.9771
	2.9862	3.2251	3.157	2.935	3.1268	3.2231	3.2693	3.2684	2.8814	3.3266	3.3935	3.1899	3.0035	3.1322	3.1042	2.9879
	2.9282	2.7831	3.1406	3.0019	3.4268	3.3231	3.1987	3.2087	2.8034	3.2891	3.5851	3.1293	3.0737	3.2771	3.1737	2.8684
	2.7482	3.2728	3.0138	2.9472	3.2817	3.7857	3.2098	3.0971	3.1634	3.2553	2.9553	3.2603	2.9046	3.0803	2.9202	2.7846
	3.0288	3.0682	2.9838	2.6922	3.9111	3.6097	3.1265	3.1544	2.9507	4.2491	3.5418	2.9507	2.7479	3.0188	2.7739	2.9246
	2.9533	2.9211	3.0573	2.7938	3.0868	3.1955	3.043	2.9213	2.9658	3.307	2.9013	3.3806	3.0758	2.7719	2.951	2.8553
	3.1726	3.1728	2.9944	3.1142	3.4814	3.7661	2.8697	3.0128	3.1423	3.2511	3.7088	3.9053	2.8283	2.901	3.0009	2.9061
	2.8422	2.8184	2.8557	2.861	3.1738	3.3738	3.0632	3.4758	3.4228	3.9943	3.3776	3.5056	2.9075	3.1772	3.0428	2.8092
	2.7061	3.3087	2.8854	2.6706	3.2218	4.0681	3.0247	2.8285	2.922	3.4084	2.9035	3.3827	3.1524	3.1436	3.0919	2.8985
	2.9321	2.9528	3.103	3.0239	3.1744	3.2179	3.0948	3.0403	2.9828	3.2419	3.5297	3.2019	2.8276	2.7958	3.0059	2.991
	3.1177	2.7495	2.8392	2.8971	3.2472	3.2039	3.0479	3.2281	3.3175	3.5485	3.0324	3.5216	2.8728	2.9468	3.0916	2.7319
	2.8853	2.8897	2.9465	3.0561	3.4358	3.3723	3.3806	2.8851	3.3056	3.3094	3.1677	3.1324	2.8819	2.9751	2.9606	3.0548
	3.2554	2.7547	3.1013	2.8778	3.5078	3.7309	3.1641	3.1796	2.993	3.5355	2.9645	3.4536	2.7841	2.8104	3.3252	2.9064
	2.72	2.7924	2.8566	2.9395	2.9178	3.4956	3.1318	3.155	2.9537	3.2629	3.3296	3.0167	2.9845	3.0672	2.8567	2.9853
	2.7581	2.8475	2.9674	2.9647	3.247	3.5732	3.1861	2.8493	3.0307	4.1096	3.7385	3.1202	3.0045	2.7857	2.9084	2.8078
	2.711	3.2181	3.0876	3.0229	3.3918	3.1335	2.9777	3.1407	3.0001	3.5641	3.7794	3.2151	2.8976	3.2691	3.2517	2.8363
	2.7598	2.8501	2.9086	2.8613	3.1877	3.42	3.0584	3.038	3.2086	3.939	3.3886	2.9975	3.015	2.8706	2.9059	2.9719
	2.8364	2.7686	3.3583	2.9286	3.4401	3.1564	3.1978	2.9953	2.8937	4.0652	3.4631	3.1524	2.9119	3.1608	2.9389	2.8457
	2.8815	2.7286	3.1351	2.9486	3.3972	3.2638	2.9049	2.898	3.0701	4.2379	3.2049	3.041	2.8793	3.065	2.9945	2.9766
	3.0149	3.316	3.1861	3.0099	2.9223	3.6675	2.9988	2.7436	2.9004	4.3975	3.0596	3.2356	2.7136	2.8381	3.0346	2.9177
	3.1087	3.0043	3.0735	2.9614	3.1147	3.3089	2.8961	2.9977	2.9462	3.6603	3.186	3.0891	3.1686	3.0295	2.9264	2.8459
	3.0464	2.7261	3.1055	2.8162	3.351	2.9856	2.8912	3.2539	3.4033	3.7047	3.3801	3.1955	3.2856	2.9421	2.9642	2.897
	2.9118	3.0877	3.3395	2.934	3.2697	3.7725	3.3567	3.1076	3.327	3.8462	2.9684	3.2117	3.4035	2.8242	2.8218	3.0005
	2.9887	2.8442	3.0642	2.9681	3.034	3.3111	3.1422	3.0154	3.5404	4.1896	3.2499	3.1129	2.9276	3.1751	2.6671	2.905
	3.0349	3.1753	3.012	3.0322	3.3212	3.5471	3.6355	2.7848	3.3509	3.4902	2.9589	3.1632	2.8881	2.9394	2.7829	2.783
	3.0016	2.951	2.9688	2.7638	3.5547	3.6458	3.2283	3.0316	3.2264	3.1289	2.9513	3.3315	3.1217	2.9365	3.1015	2.89
	3.2427	3.0919	2.7381	2.8265	3.4725	3.6338	3.2343	2.8588	2.7541	3.5326	3.32	3.2804	2.9068	2.778	2.8838	3.0951
	2.9645	3.337	2.6968	2.6621	3.2742	3.7971	2.8927	3.1884	2.9192	3.4111	3.097	3.0927	2.7985	2.825	3.015	2.8167
	2.7666	2.8505	3.1041	2.9346	3.1748	3.6301	3.1224	3.0638	2.892	3.3611	2.9465	3.3077	2.8753	2.7198	2.8296	2.9972
	2.961	2.8816	2.8011	2.9737	3.0011	3.5525	3.3728	2.9468	3.0481	3.4234	3.2534	3.408	3.0297	2.7025	2.8429	3.1711
	2.8224	3.1761	2.8552	3.1965	3.0696	3.5115	3.2011	3.2869	2.9788	3.427	3.4844	3.3667	2.9504	2.8274	2.8111	2.7083
	3.0794	3.0323	2.8624	3.0204	3.2969	3.369	3.6561	3.1995	3.2875	3.1243	3.1105	3.3506	2.9247	2.9578	3.3784	2.9812
	2.8167	3.1778	2.843	3.0699	3.2447	4.0015	2.9395	3.116	3.4866	3.0437	2.953	3.6332	2.7839	3.1241	2.8571	2.9524
	2.9199	3.4698	2.8567	3.0159	2.9561	3.8429	3.833	2.8921	3.1111	3.3044	3.0702	3.6387	2.8767	3.0115	2.9051	2.8541
	2.7981	3.0348	2.831	2.9281	3.0601	3.5634	3.396	3.0998	2.787	3.6221	3.2526	3.5125	3.0282	2.9498	2.9615	3.1894
	3.0626	3.183	2.9476	2.998	3.0233	3.5452	3.0819	2.9481	3.2536	3.2811	2.9681	3.7355	3.2424	2.983	2.7919	2.9061
	3.0674	3.1922	2.908	2.9965	3.0071	3.7172	3.3476	2.928	3.0084	4.0594	3.2731	3.1734	3.045	3.0406	3.203	2.8243
	2.8891	2.7754	2.8674	2.9778	3.1462	3.2379	3.4455	3.0841	3.2894	3.2061	3.3289	3.4838	2.8737	2.8274	3.0213	2.9484
	2.8642	3.1029	2.8668	2.6362	3.366	3.532	3.6939	2.9383	3.2094	3.5096	3.4183	3.3893	3.24	3.0284	3.0058	2.9743
	2.9672	3.3281	2.7504	2.8883	2.8589	3.854	3.2976	3.1647	3.2634	3.1401	3.026	3.4619	2.7362	3.1256	2.9659	2.929
	2.8313	2.8186	2.8376	3.0434	3.0112	3.3267	3.4951	3.3204	3.095	3.954	3.1305	3.7964	3.2838	3.0525	2.9355	2.8277
	3.1317	2.8348	3.0112	2.7302	3.0122	3.4473	3.4542	2.9982	3.4102	3.4684	3.2383	3.1815	2.8647	2.9182	2.8402	3.226
	2.8336	2.9075	3.1032	2.968	2.851	3.453	3.3447	2.9118	3.1065	3.9822	2.9982	3.4244	2.9245	2.6414	2.9159	2.8064
	2.7795	3.2091	2.8265	2.7317	2.946	3.4251	3.5633	3.0696	3.3976	3.477	3.5063	3.3928	2.7281	3.0889	3.0092	3.1905
	3.1181	3.3984	2.9609	2.8194	3.3057	4.276	3.1199	2.9084	3.6142	3.1487	3.0023	3.4264	2.9177	2.9531	3.3437	3.0549
	2.994	3.0608	2.7451	2.7542	3.1216	3.6811	3.2659	3.1287	3.9104	3.2613	3.1358	3.4327	3.0467	2.9181	2.9081	3.0201
	2.9774	2.958	2.7863	2.7333	3.6328	3.1354	3.2235	2.9771	3.5293	3.332	3.234	3.4676	2.7816	3.2168	2.8686	3.106
	3.286	3.0967	2.7991	2.9383	2.9925	3.0635	3.4548	3.3402	3.0386	3.6583	3.1107	3.1315	2.9268	2.9029	2.9672	3.1148
	3.0495	2.919	2.9863	2.8749	3.3492	3.2669	3.5562	2.9704	3.2178	3.3589	3.4894	4.0538	3.1208	3.2136	3.0309	3.0491
	2.9843	2.8527	2.7307	2.886	3.5377	3.5893	3.1501	3.2919	3.5573	3.1915	3.0241	3.3734	3.001	2.6426	2.885	2.8815
	2.9869	2.9276	3.0929	3.2828	3.1544	3.2664	3.4285	3.439	3.1801	3.1707	3.2237	2.9215	3.1339	3.1609	2.8847	2.805
	2.8665	2.9178	3.1558	2.8715	3.0157	3.3953	2.7648	3.2193	3.4879	3.5074	3.1024	2.9935	3.1314	2.8948	2.7196	3.0849
	3.0771	2.8877	3.119	2.7916	3.2151	3.5302	3.6949	2.715	3.6867	2.9928	2.9294	3.0011	2.7297	2.9494	2.9267	2.9172
	2.8269	3.0697	2.857	2.8511	3.4367	3.7517	3.0195	2.9892	2.8153	3.4123	2.8719	3.0726	3.0447	2.9604	2.7425	3.5955
	3.0038	3.0166	2.8262	2.838	3.6308	3.4511	3.6657	3.4465	3.0144	3.5775	3.3742	3.2726	3.0354	2.8097	2.9009	3.221
	2.8863	2.7734	2.9996	3.2059	3.3089	3.407	3.1465	3.278	2.8874	3.4741	3.2994	3.5406	2.9945	2.8846	2.9525	3.0265
	3.0476	2.8611	2.9548	2.8537	3.4739	3.3119	3.3303	2.9414	2.9625	3.2663	3.473	3.0187	2.8662	3.0157	3.0068	2.8145
	3.0712	3.0165	2.8904	3.1049	3.2374	3.458	3.2532	3.4869	2.9309	3.3953	3.0413	3.8373	2.9276	3.1791	3.0244	2.6688
	2.8449	2.9653	2.9668	2.8871	3.4339	3.1674	3.7125	3.1241	3.3202	3.7231	3.154	3.2605	3.265	2.7748	2.8884	2.9548
	3.105	2.877	2.8096	2.9428	3.4353	3.3268	3.2946	3.149	2.7569	3.4405	3.0209	3.6185	2.7914	3.0251	2.7592	2.91
	3.0389	2.8754	2.7667	2.9575	3.2582	3.4052	4.0629	3.2514	3.2728	3.19	3.0512	2.8807	3.1496	3.0093	2.8105	2.9298
	3.0891	2.7309	2.914	2.7207	3.6389	3.497	3.0911	3.0252	3.3754	3.2917	3.1611	3.2181	2.8678	3.3682	2.7104	3.3202
	2.8573	3.2156	2.83	2.7789	3.0586	3.8351	3.1266	3.7256	3.7115	3.0467	3.1297	3.0845	3.0267	2.8483	2.7751	2.9753
	3.327	2.8495	2.7896	2.8611	3.2547	3.3149	2.9287	3.0913	3.5836	3.0269	3.1086	3.3947	2.7835	2.9782	2.9996	2.9619
	3.0249	2.9173	2.9845	2.9541	3.4366	3.5455	3.5986	2.9539	3.1719	3.2214	3.2417	3.0234	2.8637	3.2913	3.0957	2.739
	3.0503	2.9547	2.8124	2.7063	3.4837	3.2866	3.376	2.9691	3.0927	3.4912	3.1098	3.0271	2.9626	3.2123	3.0158	2.9216
	2.9007	2.8631	3.1461	2.8095	3.4884	3.0201	3.8134	3.2287	2.791	4.1364	2.937	3.0589	2.8028	3.2018	2.8662	2.8474
	3.0254	3.1284	3.1672	2.7764	3.2357	3.349	3.4353	3.0902	3.2476	3.7005	2.9797	3.2209	2.8322	3.4966	3.3907	3.0135
	3.0485	3.4643	3.164	3.0212	3.1371	3.4477	3.1588	3.2486	3.2268	3.2106	3.8568	2.9988	3.0943	2.9456	3.1542	2.8446
	3.1832	2.9284	2.9713	3.0534	3.0342	3.4362	3.3256	2.8636	3.8237	4.1988	3.4303	3.4241	2.898	2.9499	2.8728	2.7816
	2.9729	3.1144	2.8026	3.0268	3.197	3.2731	3.1482	2.7891	3.7033	3.0593	3.713	3.2305	2.7742	2.9798	3.1199	3.3637
	3.3063	2.937	3.1778	2.8277	3.5253	3.4617	3.0137	3.0264	2.9902	3.1804	3.6109	3.1157	2.9381	3.0237	2.9118	2.8297
	2.9965	2.886	2.8436	2.8031	3.1696	3.5977	3.089	2.9132	2.8776	3.5769	3.0397	2.97	3.0051	2.8275	2.9883	2.8264
	3.1283	2.6126	2.8252	2.9914	3.2292	3.5542	3.4493	3.2384	3.2815	3.8512	3.0733	3.186	3.039	2.765	2.8004	3.1256
	3.0926	2.7725	2.8277	2.9186	3.0028	3.369	3.6263	3.1068	3.0088	3.5075	3.1028	3.0061	2.9409	3.0804	2.8751	2.9961
	3.0232	2.909	3.0613	2.9094	3.2485	3.5086	3.3566	3.0774	3.2647	3.1963	3.4748	2.9471	2.8362	2.9288	3.1622	3.2047
	2.8193	2.7251	2.8105	2.7903	3.0423	3.173	3.1406	2.987	3.1731	3.4209	2.967	2.9798	2.9541	2.889	3.0785	2.8278
	3.0339	2.8974	2.6895	2.8909	3.165	3.6087	3.1786	3.2704	3.0916	3.3701	3.1432	2.8735	3.1959	3.0951	2.9104	3.0358
	2.9949	3.0093	3.0683	2.8906	3.0734	3.4414	3.3377	2.8933	2.9496	3.5215	3.2011	2.8876	2.9114	2.8093	2.9753	3.2189
	2.8343	3.1234	3.0205	2.701	2.8532	3.256	3.2673	3.3429	2.9138	2.8577	3.2905	2.9958	2.7578	3.2055	2.7957	2.7685
	2.7948	2.8542	2.7949	2.7769	2.8461	3.6639	2.9492	3.0146	3.5641	3.7485	3.3043	3.2863	2.8123	2.7794	3.1754	3.0218
	3.6847	2.8523	2.9884	3.0283	3.3499	3.642	3.3587	2.8824	2.9622	3.704	3.1467	3.2087	2.8689	3.2011	2.8949	3.0447
	4.0501	3.029	3.1155	2.7513	3.2397	3.4096	3.1985	3.0971	3.1412	3.744	2.9477	2.8451	2.8314	2.8284	2.9734	3.0418
	3.6645	3.1059	2.8697	2.7789	3.1588	3.7768	3.1925	3.0575	2.8538	3.9304	2.9977	3.6435	2.7668	3.0416	2.9235	2.754
	3.9527	2.9849	2.8651	2.7498	3.4127	3.4338	2.9216	3.0043	2.9421	3.3318	2.9083	3.1927	2.8153	2.8455	2.8598	2.8609
	3.151	2.99	2.7881	2.8717	2.9832	3.1473	3.1439	3.1519	3.036	3.5675	3.7956	2.9016	2.797	3.01	3.1498	3.1073
	3.7833	2.9401	2.8621	2.8413	3.5371	3.4788	3.4368	3.2312	2.9537	3.517	3.2815	3.0255	2.7844	2.8338	2.6904	2.8965
	3.1456	2.7449	2.7529	3.1699	3.4488	3.4851	3.0086	2.92	3.3875	3.2182	3.1925	2.8743	2.9471	3.1339	2.7023	3.1368
	3.2628	3.6323	3.3144	2.8273	3.3639	4.0122	3.4415	2.9826	3.1063	3.2481	3.7745	3.1145	3.2351	3.1215	2.694	3.0898
	2.7378	2.9588	3.3952	3.033	3.118	3.2979	3.4426	3.1102	3.2887	3.6906	3.3007	3.0117	2.8925	2.7803	2.7233	2.7051
	3.1797	3.2047	2.8136	2.9133	3.3195	3.3238	2.9457	2.9989	3.1697	3.1285	3.3929	2.9451	2.829	2.9564	2.806	2.8583
	2.7644	2.9252	2.8401	2.8175	3.4142	3.4325	3.2761	3.1386	3.0679	3.0961	2.8046	3.2021	2.9935	2.8134	2.6957	2.6611
	2.8062	2.7896	3.0689	2.908	2.9219	3.2361	3.1205	2.969	2.9924	2.8669	3.1224	3.1411	2.9691	2.9138	3.4257	2.8847
	3.0706	3.1835	2.9294	2.775	3.3226	3.6053	2.9738	3.088	3.5679	3.2983	3.2757	3.0951	2.9577	2.7829	3.0314	2.9072
	2.6601	2.9537	3.053	2.8764	3.4211	3.4186	3.313	2.9568	3.108	3.2754	2.9615	3.3168	3.0501	2.8341	2.7555	2.9169
	3.238	2.8664	3.1556	2.979	3.9271	3.0952	3.0123	3.0308	3.3026	2.9516	3.1194	2.8059	2.9164	2.7642	2.9139	2.7931
	3.0697	2.7677	2.8214	2.8741	3.8373	3.1813	2.9119	3.088	3.9046	3.3528	3.2851	3.0834	2.9671	2.8113	3.1846	2.805
	3.1477	3.0189	2.8726	3.0904	3.3744	3.1111	3.2599	3.4222	2.9624	3.249	3.1034	2.7163	3.0073	3.0739	2.9155	2.8524
	3.2606	2.9773	2.958	2.8971	3.3382	3.1048	3.0841	3.1094	2.7231	3.0313	3.147	2.7452	2.852	3.0467	3.0261	2.9795
	3.3019	2.841	2.8221	2.8488	3.6211	3.0376	3.275	3.4045	3.0145	3.2142	3.6701	2.8941	2.8541	2.8703	3.2977	2.753
	3.3762	2.8868	2.6792	3.3159	3.3101	3.1958	2.9792	3.4691	3.0028	3.4574	3.8208	2.8267	2.9673	2.8146	3.0079	2.9215
	3.3206	2.7623	2.7487	2.9552	3.6789	3.1516	3.0312	3.273	3.0249	3.5273	3.0196	2.9544	2.7003	3.091	2.8346	2.7154
	3.4749	2.8088	2.9565	3.0334	3.543	2.9071	3.067	3.0044	3.1837	3.1955	3.1022	2.9902	2.9704	3.0252	3.1734	2.9463
	3.1573	3.0421	2.8661	2.9479	3.5381	3.2776	3.4829	3.1825	3.1846	3.5656	3.1762	3.0712	2.7156	3.1271	3.0284	2.9412
	2.9651	2.8316	2.8385	3.0706	3.4045	3.1316	2.7963	3.5171	2.9391	3.2014	2.9495	2.9542	3.0114	3.0949	3.1619	2.7411
	2.9757	2.7591	2.8583	2.7444	3.471	3.2038	3.0886	3.1133	3.2959	3.5488	3.2364	3.3732	3.2158	2.7859	2.8176	3.099
	3.1129	3.0014	2.8221	2.8453	3.2029	3.241	3.3068	3.1179	3.2218	3.4169	3.3688	2.8316	3.005	3.1425	2.8672	2.8432
	3.1266	2.9583	2.7655	2.8642	3.4384	3.411	3.1142	3.0175	2.8335	3.2017	3.2601	2.7551	2.8729	3.0113	2.9156	2.922
	2.8256	2.8715	2.9376	2.8134	3.1882	4.1211	3.3447	3.4129	2.9292	3.2409	3.5492	2.9559	2.8271	2.8692	2.9015	2.9737
	3.2721	2.9528	3.011	2.716	3.4197	3.1828	3.4085	3.0814	2.7823	3.5236	2.8729	2.8302	2.9621	2.8832	3.1035	3.0172
	2.8699	3.1853	2.796	2.633	3.2311	3.7929	3.2073	2.9088	3.2592	3.1786	3.1604	3.1325	2.9703	2.8588	2.997	3.0999
	2.7829	3.2748	3.0261	3.106	3.2927	3.3674	3.1651	3.002	2.9611	3.1499	3.0527	2.9733	2.9285	3.0136	2.7592	2.7016
	2.97	2.8602	2.9378	3.091	3.3861	3.36	2.9978	3.3552	3.2401	3.0878	2.8462	3.2873	3.1804	2.8624	3.0752	2.7865
	2.9099	2.9186	2.9231	2.7598	3.0983	3.8249	3.3157	2.9489	2.8973	3.0114	3.1243	2.964	2.9338	2.8199	3.0555	2.9133
	2.7341	3.1791	2.8545	2.8638	2.9392	3.9514	3.088	3.1268	3.014	3.8772	3.014	3.0719	3.0541	3.0185	2.8663	2.8158
	2.8757	2.7668	2.9186	2.8363	3.4557	3.3377	3.1486	3.1244	3.3809	3.4691	3.1628	3.05	2.7915	2.9781	3.1198	3.0415
	2.8479	3.3027	2.8964	2.7481	3.0872	3.4639	3.1712	3.0543	3.2612	3.2266	2.955	2.8142	3.2999	2.9094	2.9588	3.0827
	3.0217	2.7664	3.3811	2.7856	3.5539	3.7258	3.1237	2.9273	3.3042	3.9854	3.1057	2.7071	2.8704	2.9554	2.8829	2.9735
	2.9074	2.8592	3.0184	2.9423	3.6446	2.9307	3.0397	3.0286	3.0026	2.913	3.1739	2.9359	3.0937	2.8761	3.0119	3.1699
	3.1257	2.8954	2.8645	2.7799	3.4426	3.3046	3.2159	3.228	3.2447	3.0915	3.5143	3.4915	2.7258	2.7325	3.2352	3.1196
	2.8739	3.0182	3.1342	2.7498	3.107	3.5527	3.352	3.2644	3.3232	3.4129	3.2441	3.013	2.9252	2.9831	2.8524	2.9005
	2.9373	2.9602	2.9641	2.9855	3.5133	3.2841	3.3018	3.2216	3.5281	3.2489	3.1709	2.9215	2.9343	2.8658	2.9396	3.0373
	3.411	3.1145	3.3396	2.9288	3.7962	3.6842	3.446	3.2255	3.3964	3.015	3.1864	2.8171	2.8336	2.763	3.0874	2.9531
	2.9695	2.9674	2.8771	2.7749	3.2278	3.4339	3.0936	3.1671	3.2652	3.2585	2.7943	3.2999	2.8095	2.9093	2.869	2.8796
	3.1627	2.844	2.8713	2.8651	3.1669	4.0015	3.2797	3.1595	3.1997	2.9383	2.8745	3.245	2.7862	2.8795	3.1554	2.8788
	2.9995	2.8002	3.0581	2.931	3.9314	3.7058	3.3639	3.0142	3.2913	3.4824	2.9811	2.9478	3.0623	2.9953	2.9982	2.8557
	3.0346	2.7958	2.8871	2.8648	2.9697	5.2743	3.1769	3.259	3.6756	3.3611	2.9857	3.2818	2.7951	2.9672	2.7899	3.1225
	3.163	3.0638	3.0483	3.2739	3.6007	3.4654	3.5702	3.1501	3.1522	3.5333	3.285	3.504	2.7978	2.9876	2.8334	2.9082
	3.1763	2.901	2.9461	2.8703	3.4325	3.2153	3.015	3.2861	3.8033	3.541	3.0188	2.9732	2.9475	2.8351	3.2239	2.7027
	2.899	3.1004	3.0858	2.8783	3.375	3.2605	3.114	3.1711	4.3742	3.2605	3.079	2.8656	3.2608	2.8399	2.9555	2.7112
	3.2869	2.9256	2.8453	3.1639	3.2965	3.203	2.9691	3.4475	3.7148	3.1708	2.944	3.3248	3.3578	2.8899	3.1242	2.7989
	3.0192	3.0183	2.6691	3.361	3.5636	3.455	3.1489	3.0726	3.157	3.8138	3.4426	3.3913	2.9278	3.0253	3.2203	2.8486
	2.8594	2.9889	3.5167	3.0953	3.2758	3.2948	2.88	3.8161	3.5439	2.9771	3.0186	3.0895	2.8017	2.9176	2.9445	2.9078
	2.9987	2.9176	2.9113	2.7057	3.2763	3.2052	3.2601	3.2382	3.1177	3.1628	3.0433	2.9084	2.9222	2.8673	2.8233	2.7242
	2.9585	3.0544	2.9854	3.0449	3.5005	3.53	3.5466	3.1192	3.8732	3.4582	2.9985	3.4449	2.8746	3.0036	3.1051	3.2888
	3.2094	2.8772	3.0059	2.7979	3.3594	3.1844	3.3469	3.2562	3.0524	3.1447	2.8962	3.1731	2.8567	2.8505	2.9554	2.9081
	3.127	2.8137	3.0649	2.6697	3.4037	3.2653	3.0816	3.0833	3.3798	3.5238	2.6349	3.0277	2.8272	3.0838	2.9836	2.9267
	3.0567	2.7627	2.9161	3.0287	3.3112	3.3261	2.9468	2.9622	3.6048	3.3484	3.1307	3.0509	2.9352	2.96	2.8623	2.8631
	2.9712	2.8504	2.837	3.0106	3.3928	3.7663	3.4931	3.2493	4.0384	3.3352	3.2722	3.3353	3.0498	3.2362	2.6888	3.1029
	3.2008	3.0097	3.0083	2.9516	3.3963	3.3463	3.6445	3.2671	3.4423	3.0883	3.0297	3.1612	3.2267	3.0774	2.9136	2.736
	2.902	2.8865	3.0389	2.8902	3.0946	3.1267	3.2462	3.0712	2.9252	3.8162	3.2666	2.8445	3.2541	3.4786	2.7064	2.9322
	2.9486	2.7758	2.824	2.9859	3.0929	3.2369	2.7153	3.1319	4.1647	3.7207	2.7993	3.0018	2.8672	2.8111	2.8463	2.8213
	2.9639	2.9591	2.9213	3.0072	3.187	3.125	3.3218	3.2839	3.263	3.2318	2.6991	2.9559	2.8502	3.0765	2.9516	2.886
	3.1691	2.971	3.1936	2.7626	3.4833	3.4631	3.0822	3.3079	3.4209	3.3942	3.0736	3.0475	3.1105	3.0432	2.8297	2.885
	2.9632	2.9877	2.8759	3.0437	3.2074	2.9339	2.8554	3.3277	3.5669	3.862	3.3637	3.1459	3.2301	3.0904	2.9048	2.9218
	3.3869	3.29	2.7636	2.924	3.6851	3.1693	2.8878	3.5119	3.5323	3.0695	3.069	3.1392	3.0109	2.9064	3.2047	2.9771
	3.5545	2.7809	2.7511	2.9626	3.7672	3.4312	3.4061	3.2483	4.0799	3.6518	3.6818	3.063	3.2495	2.8335	2.7989	2.786
	3.3629	2.8776	2.8786	3.1018	3.5681	3.0736	3.679	2.9514	3.103	3.2261	3.0031	2.9407	3.3117	2.8733	2.8504	3.0842
	3.2531	2.8673	3.2978	2.9605	3.6565	3.8305	3.5911	3.5466	3.4766	3.5577	3.0585	2.9837	2.9459	2.8853	2.9398	2.7365
	3.0328	2.8959	2.9906	2.7811	3.3981	3.377	3.4627	3.6013	3.4253	3.5329	2.8429	3.0908	2.9503	3.0917	2.9123	3.155
	3.0566	3.0267	2.9662	2.8245	3.1184	3.296	3.3796	3.3181	3.1201	3.5311	3.1692	3.251	2.8687	3.0768	2.8048	2.8749
	3.3376	3.0045	2.8877	2.9301	3.6941	3.1856	3.4894	3.2676	2.9917	3.4036	3.0367	3.466	3.0227	2.9894	3.0901	2.9276
	3.4575	2.9305	2.9789	3.0161	3.5316	3.2308	3.2811	3.0628	3.1649	2.9801	2.8248	2.9108	3.1629	2.8124	2.909	2.764
	3.1924	2.9036	2.7925	3.0852	3.6091	3.3056	3.5796	3.3698	3.4318	3.176	2.9782	2.9533	3.1032	3.0822	2.9204	3.0736
	3.2855	3.1616	2.9361	2.841	3.598	3.4833	3.2179	3.1046	3.0638	3.5313	3.4259	2.8741	2.8555	2.9468	2.7861	3.2241
	3.0681	2.7011	2.9738	2.865	3.4049	3.476	3.3751	3.0741	3.2758	3.2026	2.8945	2.8034	3.0596	2.8318	3.0622	3.0158
	3.6111	2.9585	2.8929	2.919	3.4602	3.302	3.2389	2.8497	3.1374	3.871	3.1966	2.9581	2.9768	2.9185	2.7805	3.0025
	3.2924	2.9484	2.8062	3.0584	3.2884	3.1195	3.2112	3.4187	3.2697	3.4215	3.3232	2.8225	3.2785	2.7591	2.8288	2.9689
	3.7692	3.3117	3.0015	2.8438	3.9346	3.1295	3.1618	3.5173	3.4969	3.0753	3.3921	2.9188	2.951	2.8228	2.7245	2.8586
	3.4779	3.6308	3.1497	2.9018	3.9689	3.0914	3.6382	3.4786	2.849	3.1733	3.2442	2.7872	3.2859	2.813	2.8271	2.8676
	2.9734	3.1982	2.9845	2.8088	3.5443	3.2774	3.6081	3.159	3.3043	3.1231	2.9541	3.3669	3.0988	2.6784	2.746	2.7573
	3.2215	2.905	2.7203	2.9063	3.724	3.1467	3.5262	3.4981	3.1176	3.4086	3.17	3.423	3.0292	2.9514	2.9108	2.7242
	3.3584	2.9988	2.8846	3.0349	3.5914	3.2387	3.5087	3.3979	3.1057	3.4449	2.82	2.782	2.8599	2.9821	2.8124	2.9477
	3.2345	2.9949	2.8075	2.9202	3.3063	3.0601	3.4155	3.2737	2.8303	3.2535	4.2026	2.7959	2.8516	2.672	2.9588	3.1714
	3.0704	3.04	3.0099	2.8851	3.8658	3.6529	3.1928	3.0665	2.8463	3.3084	2.9909	2.9031	2.9496	2.8405	2.816	2.8488
	3.2025	2.8028	2.7616	3.0341	3.4321	3.5863	3.6476	3.2252	3.1737	3.8824	3.0551	2.9512	2.9756	2.7685	3.0264	2.7781
	2.8529	2.7575	2.9157	3.0351	3.8511	3.4011	3.1529	3.6233	2.9933	3.3638	2.7708	3.3557	2.9568	2.7565	2.839	3.0176
	3.1515	3.0851	2.9829	2.8117	3.7183	3.425	3.3458	3.4698	3.2232	3.1315	2.9256	3.0561	2.9427	2.9296	2.8859	2.8286
	3.0679	3.0048	3.098	2.826	3.4444	3.416	3.1002	3.2165	2.9329	2.854	2.924	2.9614	2.8184	2.8599	3.0701	2.9515
	3.221	2.7357	2.7805	2.951	3.2543	3.2699	3.1144	3.2992	3.4153	3.3351	3.196	3.0465	2.7898	2.8264	2.8236	2.8892
	3.4206	3.1521	2.8576	3.4588	3.4685	3.0077	3.1757	3.2789	2.8351	3.0789	3.0658	3.0797	3.1711	3.0616	2.9351	2.9575
	2.7956	3.0448	2.7804	3.0747	3.6089	3.2873	3.5769	3.4494	3.0462	4.118	3.2799	2.9944	2.8285	3.2481	2.773	3.0926
	3.0063	3.1507	2.8682	2.8635	3.4332	2.9412	3.2544	3.1378	2.8979	3.4848	3.0355	2.8274	3.1556	3.1683	2.8484	2.9186
	3.1692	3.3518	2.8369	3.0272	3.1012	3.2461	3.3095	3.5366	3.12	3.2945	3.3961	2.9195	2.8908	2.9468	2.9056	2.8304
	3.7515	3.7076	3.0458	3.0012	4.0508	3.6633	3.2528	2.9975	3.1621	3.6118	2.9937	3.0369	2.844	2.8163	2.9903	2.8168
	2.8153	3.3573	2.7808	2.7691	3.3958	3.1363	3.6386	3.1338	2.9515	4.0089	2.9767	2.9596	2.8166	2.9431	2.8872	2.8612
	2.8441	3.1272	2.839	2.8804	3.0396	3.555	3.1246	2.7478	2.9276	3.3529	3.4916	3.0116	3.2752	2.8832	3.1002	2.8269
	2.9856	2.9597	2.6943	2.6464	3.5374	3.5754	3.385	2.9621	2.988	3.2827	3.3485	2.8766	2.7456	2.9667	2.9952	2.6743
	3.0822	3.0718	3.1005	3.4889	3.6884	3.2576	3.7172	3.3909	3.0951	3.8279	3.6944	2.9729	3.2077	2.8438	3.0316	2.8512
	3.3084	3.0639	3.0271	3.0434	3.1187	3.1127	3.3427	3.1734	3.7329	4.0383	3.3214	2.901	2.8733	2.7942	2.9951	2.7073
	3.0206	2.7938	2.941	3.1036	3.2997	3.093	3.5416	3.1918	2.7635	3.3668	3.1312	2.8348	2.9171	2.8191	2.9515	2.961
	3.058	3.6341	2.8012	2.7376	3.3396	2.9599	3.5238	2.9196	3.3022	2.9633	3.2171	3.2295	2.7086	2.8698	3.0349	3.0087
	3.4152	3.0272	3.3656	2.791	3.7425	2.8247	3.571	2.9282	2.755	3.8225	3.1336	2.9671	3.1004	3.0891	2.6834	2.8835
	3.5824	2.991	2.7874	2.8597	3.7341	3.013	3.5636	2.9369	3.0694	3.3926	3.2008	3.2035	2.7822	2.8594	2.8917	2.8809
	3.499	2.9108	2.9203	2.9448	3.5482	2.9809	3.7531	3.0417	3.1699	3.8747	3.245	3.1986	2.8621	3.0175	2.8282	2.8398
	3.0498	3.1362	2.823	2.8476	4.0738	2.9624	3.317	3.2061	3.0528	3.6427	3.3132	2.9921	2.864	2.8891	3.0785	2.9652
	2.9461	3.2026	3.1394	2.9151	3.5071	2.9772	3.9367	3.2299	3.5517	3.8529	3.1533	3.0578	2.7912	2.9776	3.2746	2.9378
	2.8711	2.8511	2.8448	3.0631	3.3477	3.1613	3.0862	2.9809	3.0488	4.0654	3.3709	2.7663	3.0378	2.9784	3.0804	2.9735
	3.3468	2.9735	3.2112	2.9281	3.1117	3.2702	3.1468	3.1222	3.3837	3.1257	3.1345	3.0257	2.8805	3.0774	2.9111	2.8312
	3.197	2.8932	3.2167	2.9365	3.4114	2.8345	3.0311	2.9027	3.1617	3.071	3.2129	3.2117	2.865	2.8127	2.8393	2.801
	3.4775	3.1288	2.7047	3.1005	3.5072	3.1745	3.1418	3.604	3.0326	3.1677	2.6765	2.7635	3.6188	3.1016	3.0377	2.8125
	3.2678	3.1789	3.2133	3.0994	3.2474	3.5367	3.5368	2.9682	3.0794	3.4682	3.5621	2.9651	3.0078	2.8107	2.8607	2.8746
	3.2169	2.875	2.8779	2.9729	3.3657	3.4489	3.2653	3.2568	3.0976	3.3289	3.0609	3.1045	2.9506	2.9959	2.9097	2.8457
	2.8337	2.9022	2.8324	2.8456	3.2548	3.3634	2.8157	3.0624	2.9533	3.4139	3.079	3.6143	2.862	2.9943	2.8837	2.9096
	3.0629	2.8423	2.9537	2.8774	3.2573	3.4375	3.0848	2.9512	3.1828	3.4804	3.0712	2.9169	3.249	2.9656	2.8724	2.8463
	3.0822	3.1873	2.8154	2.994	3.2996	3.8379	2.8522	2.844	3.0398	2.9021	3.1555	2.9701	3.1198	2.901	2.8317	2.969
	3.0618	2.8762	3.0226	2.9074	3.2042	3.4769	3.2683	3.4257	3.3005	3.0237	3.0791	2.8007	2.7915	2.9237	3.0305	2.9212
	3.0716	3.1202	2.9589	2.745	3.4614	3.2628	3.3629	3.1538	3.2602	3.5617	3.1484	2.822	2.7859	2.9474	3.0629	2.8645
	3.0188	2.8163	3.2976	2.8486	3.392	3.0225	3.1458	3.0097	3.1624	3.3779	3.8207	2.9717	2.8409	3.213	3.0501	2.7997
	3.2493	2.735	2.9206	2.8444	4.0319	3.5015	3.1444	3.4627	3.3938	3.2807	3.3299	3.0267	3.0216	2.9743	2.9454	2.7594
	3.0493	2.801	3.0216	3.281	3.4258	3.6361	3.2913	3.1573	3.4122	3.377	3.3721	2.9901	3.1855	2.9172	2.8575	2.8331
	3.1428	2.9326	2.8219	2.9951	3.7299	3.6006	2.8237	2.9568	3.117	3.4367	2.9645	2.8431	3.2623	2.8455	2.8568	2.793
	3.2406	2.8422	2.8548	2.9153	3.6648	2.9925	3.3103	3.0679	3.0382	3.0296	3.6976	3.1783	3.1014	2.8456	2.9171	2.8455
	3.0962	2.7717	2.7908	2.9711	3.6458	3.2091	3.0753	3.1746	3.0157	3.0186	3.6597	2.9311	3.0426	3.1003	3.2051	2.7698
	2.9553	2.8619	3.0994	2.7054	3.8091	3.2087	3.3429	3.1752	3.1112	3.5254	3.2347	3.234	3.0193	2.764	2.9636	3.0805
	2.8539	2.9839	2.9107	3.0899	3.7115	4.0084	3.0249	3.1509	3.2324	3.8283	3.1589	3.1353	3.1363	3.1162	2.8965	2.8329
	2.7933	3.2117	3.2497	2.8735	3.6485	3.8401	3.1631	3.0416	3.4175	3.7804	3.0949	2.958	2.9252	3.0706	3.0099	3.02
	2.9863	2.8505	3.0092	2.857	3.9197	3.2355	2.9975	2.9378	3.318	3.7243	2.9333	3.0365	3.0285	2.9169	3.0372	2.8778
	2.9902	3.0206	3.6135	3.0104	3.5846	4.1572	3.1591	3.0333	2.9737	3.6216	3.4062	3.1418	3.0509	3.1076	2.9639	2.8119
	3.0171	2.9085	3.0599	2.7356	3.4706	3.3252	2.9872	2.8807	3.0093	3.3421	3.3211	3.3035	3.0793	2.8587	3.0975	2.7159
	3.2567	3.1628	2.9554	2.9702	3.8721	3.7597	3.0927	3.2571	3.4638	3.5457	3.4105	2.958	2.9436	3.1313	2.7603	2.6683
	3.4769	3.3621	2.9341	2.885	4.5806	3.3938	3.0877	3.2047	3.3636	3.4791	3.4713	3.0816	3.0622	2.9918	2.9716	3.069
	3.3626	2.9424	3.1975	2.8905	3.858	3.8774	3.1429	3.3107	3.3888	3.1003	3.1238	3.2132	2.9832	2.9216	2.7501	2.9
	3.0623	2.8981	3.0165	2.9444	3.5253	3.622	3.0184	3.1275	2.9694	3.1075	3.2103	3.4312	2.8795	2.9319	2.8363	2.8848
	3.0278	2.9364	2.8038	2.7096	4.0289	3.4034	3.0186	3.6145	3.0074	3.6847	3.3438	2.8768	3.2194	3.0621	2.889	2.8273
	3.1576	2.9225	2.8845	2.8392	3.6854	3.2195	2.8952	3.0537	3.475	3.5004	3.099	3.1533	3.3729	2.9233	3.0654	2.8897
	3.0633	2.9649	2.949	2.9752	3.7736	3.2671	3.1989	2.9239	2.9465	3.7778	3.0092	2.7496	3.0907	2.9112	2.864	2.8375
	3.1885	2.8745	2.8675	2.7745	3.7196	3.3799	3.4964	3.2037	3.673	3.3702	3.0186	3.0497	2.8284	3.0384	3.2291	2.9596
	3.0517	3.1754	2.8025	3.0133	3.3913	3.4897	3.0629	2.8752	2.9817	3.3405	2.919	3.1581	2.883	2.9283	2.7212	2.867
	3.1822	3.0115	2.8193	3.1066	3.8374	3.1771	2.9703	3.2782	2.9428	3.6284	2.7306	3.1983	3.0718	2.9581	2.9986	2.8146
	3.1115	3.5527	2.9384	2.8783	3.3896	3.4379	3.2359	2.8655	3.0585	3.2554	3.125	3.091	2.8011	2.9824	2.7619	3.2385
	3.1009	2.9534	2.7669	2.9538	3.6426	3.9508	3.3162	3.0125	3.1057	3.398	3.0979	3.1363	3.0539	2.915	2.7568	2.933
	2.9498	3.1614	2.8285	2.8931	3.4454	3.8182	2.8636	2.8042	2.9234	3.5876	3.3344	3.0506	3.1004	3.0393	3.2476	3.0356
	3.015	2.9267	2.9913	3.1663	3.6878	3.5437	3.0868	3.2679	3.2694	3.1922	2.9427	3.1959	2.8871	2.7866	3.1107	2.798
	2.9465	2.9824	2.8854	2.9102	3.1751	3.4727	3.6163	3.1355	2.8673	3.05	3.2423	3.075	2.8281	2.8442	2.8849	2.9481
	3.1041	3.4752	3.0845	3.1473	3.4272	3.5273	3.3735	3.1412	2.9631	4.1428	3.1719	2.9882	2.7721	3.2454	2.9617	3.106
	2.9433	3.0163	2.7763	2.9874	3.73	2.8978	2.9904	2.9441	2.9329	4.0376	3.2036	3.1278	2.9994	3.1412	2.8179	3.1132
	3.012	2.9427	2.8767	2.8329	3.6306	3.2731	3.1416	2.7802	2.926	3.4192	2.9518	3.1999	2.7106	2.874	2.8849	2.9007
	2.8799	2.717	2.8166	2.899	3.3171	3.3583	3.2327	2.8518	3.3446	3.3021	3.4336	3.1155	2.828	2.9518	2.9033	2.9946
	2.9164	3.0307	2.9025	2.9666	3.6279	3.6421	3.2907	3.4184	2.9142	3.0343	3.2958	2.7984	3.3017	2.7872	2.9432	2.8486
	3.006	2.8798	2.894	2.9413	3.172	3.4969	2.9574	3.0305	3.1207	3.253	3.1287	3.0975	3.1018	2.8612	2.7678	2.9319
	3.6823	3.062	2.877	2.9563	3.9936	3.1806	3.411	3.071	3.2215	3.3546	3.8482	3.3391	3.0622	3.2104	2.8318	2.882
	3.0551	3.0957	2.9237	2.9173	3.5828	4.5144	2.8119	2.9897	3.4719	3.7184	3.0563	3.1767	2.6888	3.266	2.7661	2.9348
	3.1695	2.8497	2.7566	3.0581	3.403	3.7169	2.9442	3.0558	2.9906	4.0332	3.2205	2.8792	2.9698	3.21	2.8857	2.8798
	2.8994	2.8182	2.7158	2.8224	3.638	3.6584	3.1131	2.9859	2.9189	3.9198	3.3724	2.7049	2.879	2.8777	2.9272	3.0461
	3.238	2.8814	2.854	3.038	3.7648	3.5576	2.9294	3.1264	3.3642	3.728	3.2449	3.0119	3.0157	2.9027	2.9554	2.9969
	3.2409	3.1369	2.9784	3.2064	4.0395	3.5313	3.3899	3.0238	3.0011	3.1244	3.0553	3.2302	2.7775	2.8222	2.8477	2.7269
	3.0511	2.8809	2.7608	2.9067	3.4689	3.3877	3.169	3.026	3.0057	3.0001	3.3251	3.0229	3.0462	2.9474	2.8075	2.8165
	3.2144	2.8228	2.7138	2.8246	3.3506	3.6255	3.4419	2.7678	3.4572	3.0918	2.9403	3.0983	2.8937	2.9703	2.885	2.9384
	3.1715	2.878	3.0262	3.4922	3.5124	3.5468	3.7383	3.2003	3.7828	3.5742	3.1922	2.745	3.1556	2.8091	2.7075	2.7449
	3.2515	2.7159	3.2922	2.9633	3.5035	3.4005	2.9778	2.9668	3.1536	3.5997	3.531	2.9989	3.0045	3.017	3.1122	3.2084
	2.8511	2.8654	2.9182	2.7113	3.3851	3.4291	3.0407	2.9389	3.3271	3.5538	3.3771	3.0996	3.0623	3.0226	3.1685	3.0371
	2.8755	2.8565	3.0078	3.0117	3.236	3.8272	3.2005	3.3048	3.3931	3.7119	3.3031	2.9095	2.9888	2.8721	2.7677	2.7616
	3.0367	2.8401	3.179	2.9349	3.3591	3.3357	3.2898	2.9474	2.8613	3.2546	2.9638	2.8925	2.7694	2.8698	2.7376	2.7485
	3.1778	2.9035	3.0081	2.8673	3.3459	4.1353	3.1763	3.0587	3.5239	3.7292	3.2406	3.1997	2.8864	2.9405	2.8606	2.8002
	2.9875	2.8707	2.9123	3.057	3.1589	3.5174	3.2878	2.9028	3.0808	3.5756	3.0636	3.0482	3.3701	3.0699	2.8203	2.7528
	2.8922	2.7888	3.1522	3.0248	3.8485	4.2445	3.0221	3.0199	3.0923	3.1424	3.1758	2.9633	2.9518	2.8675	2.9015	2.873
	3.2113	2.9469	3.2124	2.762	3.2907	3.7654	3.6046	3.272	3.1899	3.1942	3.0721	2.8657	3.095	3.019	3.076	2.9576
	2.8392	3.0318	3.1719	2.8247	3.3541	3.5907	3.3038	2.8467	3.1114	3.9445	2.9564	2.8898	2.7543	2.9352	3.0118	3.2259
	2.9452	2.8905	2.8617	3.1817	3.5285	3.6201	3.4075	3.0105	2.8802	3.4694	2.9914	2.7859	3.321	2.7915	2.7552	2.9879
	3.1145	2.9997	3.0175	2.8807	3.6925	3.6668	3.4982	2.9174	3.1486	3.2235	3.0017	3.2648	2.962	2.9092	3.0009	2.8637
	3.1061	2.856	3.0983	2.8846	3.6754	3.3685	3.6999	2.9104	2.7006	3.6085	3.111	2.6984	3.1764	3.1174	2.7997	2.8425
	2.9456	3.1641	3.069	2.9492	3.1576	3.5976	3.244	3.0709	3.0637	3.9271	3.1696	2.8415	2.8568	2.8678	3.5453	2.7795
	3.0544	2.9346	2.9041	3.0071	4.0851	3.688	3.0014	3.1594	3.5543	3.2023	2.7067	2.805	3.0267	2.7924	2.9289	2.866
	3.3227	3.0998	2.8206	3.3257	3.6269	3.1185	3.2176	3.0216	2.9042	3.3653	2.9519	2.7804	2.8001	2.9993	3.1756	2.7825
	3.0036	2.9214	2.8124	3.1197	3.5363	3.4884	3.7246	3.2807	3.0844	3.434	3.1875	2.8199	2.9444	2.8537	3.0524	2.7885
	3.4469	3.2542	2.7786	2.9113	3.8401	3.5481	3.356	3.3696	3.2369	3.0877	2.987	3.1127	3.0064	2.969	2.8278	2.947
	3.4103	2.9632	2.709	3.3888	3.651	3.3172	3.4139	3.2033	2.8603	3.2503	2.8588	3.0508	2.9215	2.981	3.1721	3.2748
	3.0219	2.7293	2.7963	2.7527	3.294	3.2373	3.1859	3.2181	2.9368	3.8735	3.3085	3.1476	3.0183	3.3363	2.7953	2.9229
	3.4016	2.8439	2.7671	2.9082	3.6054	3.3946	3.0576	2.9822	3.046	3.173	2.9581	3.6064	2.7244	2.9121	3.0601	2.8559
	2.9717	2.8765	2.6659	2.9096	2.969	3.6867	3.026	3.2634	3.1812	3.0682	2.872	3.1036	2.8558	2.8467	2.8845	2.9589
	3.1906	2.9651	3.0027	3.2075	3.4642	4.3428	3.2658	3.5316	2.9882	3.2515	3.4583	3.0854	2.9811	2.9494	3.6399	2.8442
	3.0598	2.9672	3.0075	2.9957	3.1056	3.4285	3.4607	3.2908	2.9409	3.6691	3.2175	3.0548	2.8013	3.1143	3.0243	2.9058
	3.1758	2.9908	2.9687	2.9839	3.6999	3.9093	3.2947	3.9101	2.796	3.2013	2.9394	2.941	2.9632	2.885	3.117	2.8254
	3.1548	2.8226	2.7578	2.6742	3.442	3.55	3.1306	3.0323	3.1141	3.3103	2.7918	3.3107	3.1738	2.8447	3.0409	2.8056
	3.6335	3.1194	2.7818	2.8921	3.6691	3.439	2.9559	3.1006	3.0388	3.8258	2.8556	3.1721	2.9668	3.201	3.0375	2.8794
	3.2163	2.7304	2.8485	3.0125	3.6847	3.5619	3.1255	3.3144	3.3072	3.5154	2.9778	3.2332	2.8849	3.0481	2.9316	2.8751
	3.1868	2.8652	3.048	3.2799	3.2029	3.5691	3.1486	3.3295	3.0089	4.1325	2.8609	2.8931	2.9103	3.0284	2.9041	2.7449
	2.9215	2.7881	3.2282	2.9961	3.1415	3.5406	3.0801	3.3183	3.118	3.7668	3.1488	2.8963	3.0569	2.9181	2.9369	2.6648
	3.1958	2.7345	3.1011	3.2461	3.1466	3.3808	3.3062	3.1489	3.1619	3.4138	3.2833	2.9389	2.8216	3.1102	2.8606	3.0152
	3.2581	3.1335	2.9341	2.9306	3.0162	3.8975	3.6515	3.3933	3.2038	4.2482	2.9851	2.9001	3.1915	2.9111	2.8395	2.9071
	3.1922	2.8499	2.9233	2.9589	3.0441	3.8243	3.3389	3.4761	3.2031	3.7875	3.4014	2.9232	2.7973	2.938	2.8638	2.8984
	4.158	3.1341	2.9086	3.4407	3.864	3.3692	3.4357	3.1306	3.0917	3.5603	3.1192	2.6622	2.7843	2.8397	2.9671	2.9749
	4.2114	2.8794	3.0328	3.1252	4.1479	4.5493	2.9552	3.0817	2.9702	3.8416	3.0898	3.0992	2.9565	3.2093	2.9606	2.741
	4.7952	2.9333	2.7332	2.7805	4.2589	4.1812	3.113	2.8658	3.1897	4.0794	3.6716	2.9501	2.8804	2.875	3.0409	2.8758
	4.4214	3.3022	2.8834	3.0478	4.0804	5.2965	4.2424	3.0736	3.4132	3.8884	2.9839	2.8346	2.8053	3.2524	2.9812	2.8351
	4.0278	3.2163	2.792	2.8503	3.8025	5.1237	3.3428	3.2091	2.8958	4.5013	3.2751	3.0913	2.8506	2.9776	3.2608	2.9353
	4.8282	3.2291	2.8017	3.1989	3.9532	4.9928	3.636	3.1313	3.0881	3.341	3.3078	2.8267	3.1134	3.2886	2.7677	2.8536
	4.3803	2.9456	2.786	3.1583	4.3452	4.9041	3.295	3.1451	2.8325	3.6708	3.0915	2.9636	3.0483	3.1867	2.6798	2.8722
	4.8887	2.9608	2.999	3.0496	4.2447	5.4053	3.4398	3.3163	3.1019	4.558	3.3845	2.9282	3.0892	3.1035	3.1339	2.8759
	4.3372	2.9194	2.7204	3.2321	3.4912	5.4607	3.2106	3.3613	3.2357	3.4339	3.1	2.8168	2.7982	3.171	2.7754	2.8235
	4.5191	3.1603	3.0076	3.2061	4.1214	5.0751	3.2775	3.2441	3.3325	3.6853	2.9172	3.2825	2.7988	3.1491	2.9204	3.0736
	4.9501	2.8315	2.8793	2.8408	4.2321	3.9523	3.1489	3.0241	3.2656	4.1492	3.1357	2.8463	3.2046	3.0634	2.9508	2.8078
	4.6497	3.4248	2.8872	3.2441	4.1226	4.6858	3.4505	3.3783	3.3112	3.8894	3.0219	3.0992	2.758	3.2744	2.9013	2.8255
	4.9493	3.0163	2.9547	3.0944	4.4829	4.3532	3.4477	3.3559	3.0558	3.6502	3.6737	3.2844	2.9751	2.8524	2.8057	2.9386
	5.2255	2.6417	2.9702	3.1264	4.1564	3.9871	3.6027	3.1757	3.0984	4.0734	3.0611	2.8359	3.107	2.9723	2.8625	2.8771
	4.6577	2.7405	2.8511	2.7199	4.2286	4.1885	3.1092	3.0959	3.1856	4.1605	3.2651	3.047	3.2017	3.2112	3.0505	3.0402
	5.0568	3.2325	2.7528	3.0441	4.5682	4.1949	3.3786	3.0224	3.1313	3.6926	3.2119	2.9367	3.0505	3.0532	3.1058	2.8601
	4.3984	3.0437	3.1383	2.8488	4.106	4.498	3.3801	3.3876	2.7963	4.3881	3.2673	2.9518	2.8933	2.9737	2.8498	2.6768
	5.2	2.8606	3.0274	2.9428	4.1591	4.8999	3.5389	3.1411	3.3036	3.8799	3.2093	3.022	2.9007	3.0054	2.8702	2.7766
	4.8764	3.0509	2.823	3.0981	4.2412	5.0919	3.0642	3.3315	3.1447	5.3612	2.9368	2.8031	3.0917	3.0206	2.8892	2.6892
	4.799	3.0527	2.8615	2.8324	4.2653	5.3828	3.5641	3.1791	3.0602	4.067	2.9397	3.1571	2.7491	2.8837	2.8666	2.7902
	5.1314	2.7888	2.9728	2.8749	4.2602	5.0538	3.393	3.3113	2.8333	4.0203	2.8037	2.884	2.7751	2.9457	2.9339	2.8904
	4.9029	3.4218	2.8141	3.0496	4.1221	4.9615	3.2672	3.3711	2.9969	3.518	3.389	3.1312	3.156	2.9394	2.9323	2.943
	4.8764	3.5906	2.9459	2.9451	3.9291	4.6823	3.3118	3.1112	3.2221	3.7271	2.9232	2.9891	3.1526	3.057	3.394	2.7969
	4.6392	3.5191	2.7829	3.2509	4.0601	5.2944	3.3448	3.0023	2.9287	3.6284	2.9717	2.9885	2.9374	2.875	3.175	2.5825
	4.9813	2.8077	2.7554	2.8555	3.8541	4.0823	3.0954	3.127	3.1361	3.5179	3.2383	2.8784	2.7722	2.9254	2.8442	2.8475
	4.957	2.9723	2.8616	2.8953	4.4041	4.0024	2.8387	3.0897	2.8121	3.1032	3.1592	2.8465	2.7677	3.0702	2.9253	2.7005
	5.077	3.0817	2.9951	3.1816	4.0294	4.1368	2.984	3.0154	3.1886	3.7403	2.8901	3.1021	2.9597	3.0194	2.8821	2.8347
	4.9684	2.856	2.9651	3.1041	4.3757	3.7363	3.3576	3.2156	3.2793	3.8515	3.3042	3.0694	3.2608	2.9098	3.0018	2.8744
	5.3587	2.7272	2.9323	2.9007	4.0133	3.3471	3.5114	3.2809	2.8929	3.1805	3.1071	3.0685	3.1178	2.933	3.2409	2.768
	5.5301	2.915	2.9623	3.1089	4.3174	4.197	3.4095	3.7175	3.1441	2.9036	3.0035	2.9317	3.0683	3.0489	2.822	3.0963
	5.1063	2.9432	2.8239	3.0604	3.9908	4.3773	3.7141	3.7679	2.9525	3.0231	3.0127	3.0658	2.8789	3.2714	3.1439	2.8764
	5.058	2.8422	2.7414	2.8633	3.4365	3.8128	3.7346	3.264	3.2564	3.4061	2.7392	3.0202	2.9528	2.9239	2.8458	2.8079
	5.3224	3.0516	2.8113	2.9115	3.6015	4.3288	3.2064	3.2102	3.1947	3.5144	3.4235	2.7692	2.9284	2.9509	2.8966	2.8703
	5.2727	3.2821	2.8772	3.2174	3.3741	4.4498	3.6688	3.788	3.0779	3.4848	3.0893	3.5224	2.9299	3.0664	3.0452	2.8514
	4.7927	2.8997	2.9268	2.9977	3.6786	3.9302	3.2157	3.1671	2.8921	3.7021	3.1542	4.6643	3.0417	2.9267	2.8602	3.0514
	5.248	2.8491	3.0066	2.8773	3.9386	3.7835	3.3727	3.1023	2.958	2.9179	3.0299	3.2083	2.8506	2.7655	3.2341	2.853
	5.2903	2.8941	3.1046	2.9401	3.7815	3.5636	3.2327	3.6856	3.0566	3.3134	3.0555	3.0568	2.913	2.7743	2.7902	2.8433
	5.3751	2.9196	2.737	3.0705	3.5625	3.597	3.0871	3.3525	3.0103	3.4241	3.2637	3.3518	2.7727	3.0244	2.9651	2.8766
	4.811	3.2837	3.0737	2.9424	3.6686	4.0197	3.1026	3.0196	3.1801	3.1621	3.4137	3.399	3.1065	3.008	2.989	2.8996
	5.3455	3.19	2.8783	3.3069	4.0347	4.0425	3.3277	3.2927	3.1445	2.9728	3.5005	3.3162	3.0239	2.9376	2.8345	2.8496
	5.2099	3.1763	3.0699	3.4895	3.802	3.7698	2.9768	3.8893	2.8874	3.2283	3.381	3.4829	2.8728	2.7594	3.1177	2.806
	5.39	2.9628	2.8248	3.0414	3.8664	4.0074	3.3343	3.2011	3.159	3.0618	3.7531	3.0082	2.819	2.9271	3.1895	2.8909
	5.4689	3.3068	3.2248	3.0496	4.257	4.1594	3.1174	3.347	3.273	3.1324	3.3594	3.2458	3.0052	3.0415	3.15	2.8894
	5.4612	3.2851	2.8511	2.7682	4.024	4.2179	2.9338	3.1088	3.6926	3.3078	3.1606	2.9264	2.9155	2.9435	2.9712	2.8463
	4.8935	3.3129	3.4176	2.8982	4.0765	4.1629	3.2332	3.1738	3.4909	3.5252	2.8481	3.004	2.9722	2.812	2.8022	2.8937
	5.1122	3.3819	2.9265	2.9778	3.9907	4.099	3.096	3.3295	3.1735	3.5336	2.9862	3.4204	2.8726	2.8361	3.1943	2.7293
	5.0453	3.6885	3.038	3.4372	4.4937	3.1914	3.0659	3.0991	3.5612	3.6516	2.9328	3.0328	3.0454	2.841	2.83	2.9306
	5.0735	3.0562	3.0139	2.7859	4.0689	3.3658	3.1711	2.9835	3.3562	3.7166	3.0474	3.6884	2.9991	2.9535	3.0265	2.6723
	4.997	2.8248	2.8974	3.038	4.4904	3.2274	3.3158	3.2194	3.4603	3.1749	3.9399	2.9528	2.8715	2.8849	2.8264	3.1193
	4.8482	2.8097	3.9654	3.024	4.9719	3.4722	3.6395	3.2752	3.0744	3.0726	3.3067	3.4807	2.9345	2.778	2.9673	2.9545
	5.3373	3.185	2.7256	3.5381	4.2534	3.3097	3.3736	3.427	3.2731	3.1707	3.0651	2.976	2.933	2.8428	3.5417	3.0972
	5.3923	3.1083	2.9507	2.9873	3.9149	3.719	3.2842	3.088	3.1274	3.3399	3.3795	3.5846	2.7803	3.1003	2.8876	2.922
	4.8807	3.0326	3.1198	2.8354	3.8877	3.3553	3.3658	3.336	3.581	3.4674	2.9811	3.0329	3.077	2.9399	2.8358	3.0971
	5.1915	3.2283	3.0117	2.9308	4.4099	3.2967	3.031	3.2229	2.9483	3.1694	3.0625	3.4666	2.7438	2.8517	2.8541	2.7667
	4.9019	3.0982	2.8423	2.869	4.1127	3.4427	2.9655	3.1098	2.8626	3.6665	3.324	2.9184	3.296	3.1993	2.8276	2.8719
	5.1547	2.9792	3.0388	2.9058	4.1172	3.2815	3.0049	3.4125	2.9873	3.2068	3.1356	2.7863	2.9193	2.9277	2.7657	2.8683
	5.4149	2.7519	2.9048	2.9932	3.8069	3.0577	2.9297	3.7711	2.9588	3.4672	3.2292	2.8332	3.2665	2.7314	2.8697	2.9008
	5.3451	2.8954	2.9386	2.9625	3.9388	3.3706	2.9106	3.3172	2.8915	3.3177	2.8898	3.1331	2.8553	2.7719	3.0982	3.048
	5.4261	3.0746	2.7759	2.8709	4.3788	3.635	3.1824	3.2325	3.0825	3.3191	3.0543	3.4504	3.2847	2.8765	3.0769	3.029
	5.2664	2.9243	2.72	3.0694	3.5881	3.2259	3.1169	3.6529	3.1329	3.3227	2.9638	3.5579	3.1662	3.1293	3.02	2.8991
	5.4736	3.0018	3.104	2.9238	3.8961	3.7883	3.3896	3.724	3.2438	3.5645	3.8921	3.1505	3.0107	3.6328	3.1487	2.9161
	5.2554	3.0079	2.8724	2.798	3.9968	3.5013	2.9963	3.3566	2.9758	3.2159	2.9573	3.2247	2.8546	2.9316	2.9154	2.8907
	4.8713	3.1295	2.8355	2.8463	3.5905	3.3532	3.0665	3.3995	3.3268	3.0474	3.1764	2.9449	3.1867	2.9062	2.9221	2.9092
	4.8453	3.1626	3.3234	3.2315	3.5352	3.6378	3.2065	3.0406	3.3533	2.9383	3.0602	2.9201	3.0612	2.9053	2.8744	3.2217
	5.4802	2.991	2.8717	2.8431	3.7855	3.6272	3.3691	2.9064	3.315	3.2934	2.7691	3.014	2.9319	2.8643	2.6991	2.8102
	5.322	2.9099	3.553	3.0352	3.794	3.6689	2.8221	3.2142	3.0061	3.3585	3.3301	3.0761	3.2095	2.9068	2.8833	2.842
	5.2016	2.7906	3.3253	2.9156	3.7113	3.2669	2.9084	3.1084	2.8369	3.3067	3.2535	3.0302	2.9781	2.8591	2.9528	3.1041
	4.9619	2.8108	2.877	3.038	3.8225	3.1672	2.9805	3.4679	3.0414	3.8043	3.2546	2.8919	2.9401	3.0009	3.1795	2.855
	5.4473	2.9749	3.0364	2.8907	3.6722	3.782	3.0347	3.0784	2.8318	3.1134	3.4596	2.9114	2.8844	3.0044	3.0958	2.8216
	5.1928	3.2324	3.0303	3.2172	3.9472	3.2063	2.8327	2.9894	3.2553	3.4079	3.8093	3.0995	2.9675	2.985	2.8654	2.6906
	5.3714	3.3633	2.993	3.0595	4.1123	3.3465	3.6803	3.5146	2.7399	3.3398	3.4707	3.0734	3.1098	2.8155	2.9579	2.8871
	4.8366	3.0355	3.385	3.0393	3.8852	3.1709	2.9231	3.2062	2.963	3.8152	2.8535	3.1897	2.8229	2.8809	2.8555	2.8775
	5.2998	2.9723	3.1246	3.0958	4.2537	3.2195	3.0412	3.2798	2.955	3.0604	2.9678	2.8338	2.9874	2.823	2.8162	2.8671
	5.1078	3.1012	3.0447	2.8995	3.7683	3.3386	3.2022	3.1063	3.1436	3.59	3.2317	2.912	2.8847	2.8513	2.9908	2.8997
	5.3904	2.8425	2.9357	2.8656	4.2129	3.3783	2.8682	3.4909	3.0567	3.3812	3.2638	2.9987	2.6545	2.8966	3.0311	3.1395
	5.0988	3.2635	2.8752	2.9341	3.5467	3.5273	3.2305	3.1974	3.0033	3.3242	3.1875	3.4084	2.7609	2.8643	3.0945	2.9378
	5.4024	3.0152	2.9785	2.9053	4.5136	3.0596	2.9951	3.4013	2.9945	3.7158	3.3244	3.2948	2.9454	3.1025	2.8701	2.8177
	4.8569	3.2124	2.9987	3.1995	4.2454	3.5424	3.0614	4.0516	3.0268	3.3912	3.0954	2.9523	3.0747	2.8636	2.8884	2.9779
	5.2814	3.1432	3.2892	2.9057	4.0107	3.3988	2.8809	3.5286	3.0883	3.3777	3.0243	3.1574	3.0027	2.9313	2.8493	2.8806
	5.4184	3.173	3.4359	2.94	3.8576	3.2935	3.2022	3.3097	3.0757	3.6176	3.0854	2.9754	3.1201	2.9551	2.9608	2.9444
	5.0857	3.1029	2.8672	2.8868	3.877	3.1148	2.9819	3.5154	3.3269	3.5689	3.3099	3.0291	3.1705	2.992	3.0213	2.948
	5.3197	3.2006	2.9485	2.9223	4.3891	3.399	3.5986	3.558	2.9874	2.9886	3.3295	2.9442	2.962	2.9179	2.9591	2.8087
	5.101	3.3257	2.8602	2.9474	4.0732	3.6176	3.2607	3.6344	2.946	3.5472	3.5103	2.9768	2.8657	2.8257	2.852	2.7902
	4.7141	3.1019	3.1458	2.9394	3.8235	3.4587	3.1246	3.2721	2.922	3.6266	3.4787	3.4432	3.0166	2.7903	2.9733	2.8517
	4.8079	3.6155	3.2081	2.8735	3.9833	3.561	3.0362	3.7145	3.0185	3.6463	2.9614	2.9908	2.6825	3.1035	2.8874	3.0195
	4.6088	3.1664	3.4535	3.2137	3.8424	3.3152	2.9749	3.5547	3.1165	3.1892	3.2125	2.9754	2.7952	2.8284	2.8793	2.8
	4.624	3.0765	3.9093	2.8834	3.838	3.4405	2.9249	3.4427	3.0344	2.8018	3.2607	3.2917	2.9922	3.1312	3.0794	2.8727
	5.3083	3.4782	3.1999	2.7853	3.9473	3.8827	2.9169	3.2022	3.152	3.6246	3.2275	2.9928	3.09	3.2787	3.0198	2.8402
	4.954	2.8989	3.863	2.739	3.9694	3.4159	2.8989	2.9698	2.9823	3.2071	3.0762	3.0772	2.8112	2.901	2.977	2.8425
	5.3724	2.8401	2.8568	3.1334	3.9692	3.3204	3.1791	3.8516	3.0794	3.4348	3.2603	2.7749	3.054	2.9998	2.7229	2.7824
	5.3784	3.4775	2.7322	2.7214	3.6637	4.1662	3.1222	3.4005	3.1688	3.4746	3.3516	2.9369	2.72	2.7063	3.0415	2.869
	4.9591	3.2667	2.832	2.9619	3.8712	4.0014	3.1489	3.5389	2.8781	3.1053	3.3988	3.1914	2.9212	3.2116	2.7793	2.7744
	5.0966	3.2194	2.8756	2.8681	3.948	3.588	3.1232	3.7715	3.0082	2.9957	3.9131	3.102	2.9244	2.9258	2.7675	2.9408
	5.1559	3.0056	2.9279	2.9213	3.8157	3.6067	2.8659	3.7106	2.8136	3.2312	3.334	3.4781	2.94	2.7713	2.8712	2.9041
	4.9094	3.244	2.9328	3.0732	3.9025	3.944	3.3942	3.2022	3.1875	3.0881	3.1592	2.942	2.8609	2.8813	3.439	2.9767
	5.2862	3.1765	3.3902	2.8231	3.8338	3.5584	3.0492	3.1015	3.3024	3.0974	3.0233	2.9612	2.8286	2.9333	2.9439	2.8502
	5.2066	2.8897	3.0587	2.8528	3.5361	3.2968	3.2337	3.0522	2.8765	3.3129	3.6435	3.2598	3.0508	2.923	2.9101	2.7839
	4.8341	3.0433	2.8231	2.8708	3.6841	3.8364	3.1284	3.4079	3.184	3.3188	3.0723	2.9351	2.8603	2.8079	2.946	2.9432
	5.083	2.9534	2.8993	2.8576	3.7886	3.347	3.0893	3.5022	3.0707	3.2067	3.1099	2.9572	2.829	2.9083	2.8411	2.8137
	5.0459	2.9838	2.9267	2.8236	4.1202	3.502	3.013	3.1188	3.0956	3.5359	3.1956	3.0132	3.0199	2.7487	3.0477	3.069
	5.1536	3.021	2.9237	2.8076	3.4672	3.4049	3.1778	3.0808	3.2269	3.3994	3.1709	3.5679	3.1475	2.8881	2.7584	2.792
	5.573	2.9237	3.024	2.6932	4.0164	3.5885	2.9352	3.2776	2.886	3.166	3.0819	3.1804	3.0988	3.0293	2.8257	2.7581
	5.293	3.2397	3.186	2.8589	3.6186	3.4038	3.0026	3.2213	3.5885	3.3104	3.3445	3.1826	2.7278	3.2562	3.1494	2.9195
	5.2023	3.0115	3.2533	3.0895	3.6947	3.5134	3.0655	3.1646	3.0796	3.5144	3.0498	2.9743	2.7135	3.1498	2.7979	3.1883
	5.2076	3.1476	3.387	2.8499	3.802	3.5624	3.1868	3.3551	3.1495	2.9824	2.846	3.0956	2.8358	3.0285	2.9744	2.8524
	4.9974	2.778	2.8408	3.1029	3.9747	3.8283	2.8988	3.7173	3.2738	3.6387	3.4452	2.8951	3.2009	2.9154	2.8171	2.8986
	5.054	2.6987	2.9007	3.0373	3.8279	3.0784	2.9743	3.9031	2.7917	3.2578	3.0837	3.6977	2.9148	3.058	2.7711	2.9427
	5.2947	3.0284	3.1145	2.9045	4.0137	3.3732	2.9231	3.456	3.0877	3.7383	3.6519	3.5398	2.9533	3.0418	2.8817	2.8055
	5.0769	2.8433	2.7352	3.3014	4.121	3.6835	2.9316	3.7584	3.1601	3.7031	3.5754	3.1442	2.9551	3.5728	2.9657	3.0512
	4.7423	2.9705	3.2968	2.8326	3.93	3.6768	3.0931	3.6119	3.5607	4.1487	3.1245	3.2806	2.9173	2.8329	3.0438	2.7944
	5.4179	3.115	2.8021	3.1223	3.8368	3.6318	3.0294	3.824	2.7982	4.1817	3.2594	2.874	2.7511	3.1652	2.861	2.6808
	5.2405	3.1834	2.9893	3.1433	3.8369	3.6307	2.9349	3.5209	3.2635	3.5751	3.3626	2.9022	2.8404	2.8997	2.9078	2.9936
	5.4739	3.3643	3.2101	3.0278	4.1881	3.1972	2.9368	3.6317	2.9024	4.0884	3.4178	3.4377	2.922	2.8841	2.7	2.8501
	4.8315	3.1334	2.9583	3.2216	3.9713	3.3592	3.2773	3.3214	3.3267	3.2004	3.3575	3.064	3.0436	2.8336	3.0327	3.0562
	5.0363	3.0929	2.8687	3.0485	3.843	3.7146	3.2428	3.4751	2.9162	2.9769	3.1058	3.1484	2.7441	2.9571	2.8138	2.7025
	5.342	3.1653	2.8964	3.3613	4.0267	3.5474	3.0644	3.5804	3.2631	3.0148	3.2324	2.9553	2.8179	3.3479	2.7735	2.9227
	5.6246	3.2085	2.8785	3.267	4.1158	3.6387	3.4634	3.7812	2.9841	3.6715	3.4368	2.9471	2.8818	3.1383	2.9949	3.1079
	5.3226	3.324	2.9253	2.8933	3.9757	3.8682	2.9678	3.9256	3.1643	3.4315	3.518	2.801	3.0657	2.9417	3.0356	2.8523
	5.5667	3.2489	2.7574	3.1734	3.9517	3.6261	3.4834	3.8362	3.0075	3.4051	3.1142	2.9117	2.8926	2.8306	3.0407	2.8764
	4.8113	3.1156	2.859	2.9227	4.1474	3.481	3.1063	3.6	3.3349	3.3277	3.1109	3.1727	2.8735	2.807	2.9459	2.926
	5.4798	3.057	3.0946	2.9566	4.2614	3.7291	3.041	3.7712	3.1738	3.2374	3.2467	3.0001	3.0073	2.8221	2.8414	2.7093
	5.3688	3.2645	3.1736	2.9556	4.0947	3.5501	2.9174	3.3673	3.3988	3.7982	3.0775	2.9993	2.8328	3.1206	2.8938	3.0698
	5.2692	3.0929	3.0444	3.0341	4.1193	3.6474	2.9691	3.7103	3.2186	3.4413	3.237	2.9346	2.8738	2.8224	2.9041	2.8019
	5.1839	3.3228	3.0138	2.9298	3.6073	3.6249	3.4172	4.0163	3.1056	3.4572	3.1903	2.9428	2.8185	2.8086	3.0159	2.9967
	4.7404	3.0159	2.7951	2.9279	3.763	3.6171	3.0473	3.7663	2.9396	3.2784	3.2513	3.2214	2.9031	2.801	2.8838	3.0131
	5.413	2.9051	2.9017	3.5756	3.6037	4.1063	2.8281	4.6691	2.9431	3.5541	2.7457	3.4269	2.8551	3.1003	2.8359	2.8177
	4.8733	3.0505	3.1613	2.9063	3.6108	3.8908	3.4133	3.9596	3.2261	3.2321	3.1831	2.8999	3.0568	2.7913	2.8148	2.8985
	5.6887	3.1639	2.9022	2.9346	4.092	3.7367	2.9944	3.4212	3.5794	3.1759	3.26	3.0973	3.0868	2.9513	2.7776	2.9061
	5.1423	3.196	3.0132	2.9847	4.0601	3.2723	3.3504	3.472	3.0341	3.8831	3.072	2.7009	2.921	3.1152	2.9258	2.9873
	5.042	2.9908	3.0428	3.0959	3.7339	3.6132	3.388	3.5621	2.9117	3.1756	3.7656	2.7962	2.8728	3.0023	2.9824	2.9465
	5.1764	2.8352	2.9229	3.3335	3.8045	3.5438	2.8643	3.5453	3.1083	3.9085	2.918	2.9247	2.9757	3.0681	3.267	3.0429
	5.3273	3.3226	2.6931	3.0504	3.6647	3.584	2.8608	3.371	2.9618	3.7443	3.5127	2.9445	2.8627	2.9669	3.2933	3.3557
	5.2679	3.0455	3.0515	3.4155	4.1604	3.0992	3.1843	3.2578	3.3096	3.7544	3.138	2.8533	2.7461	3.0165	2.8283	2.9138
	5.2431	3.3068	3.1826	2.9394	3.9112	3.8095	3.2595	3.0501	3.514	3.5274	3.0795	3.026	2.8583	2.857	2.7162	2.8893
	5.0064	3.1071	2.8162	2.8338	3.8767	3.3997	3.526	3.2452	3.0155	3.9474	3.3558	2.9694	2.9234	2.9597	2.7961	2.866
	5.145	2.9573	2.9329	2.7903	3.8867	3.5781	2.9718	3.1476	3.2082	3.2993	3.8747	3.0073	2.8494	2.8091	2.8411	3.554
	5.1392	2.8503	2.9293	3.0599	3.8018	3.7266	2.9023	3.5095	3.1833	3.7626	3.7258	3.0592	2.9091	2.9964	2.7705	2.8869
	5.1629	3.0044	3.0609	2.948	4.031	4.1287	3.1084	3.3837	3.1136	4.0924	3.3123	3.0487	2.8242	2.8186	2.9631	2.7909
	5.5164	2.9866	2.8361	2.9972	4.0858	3.6418	3.3396	3.4133	3.2655	3.9174	3.7768	2.9649	2.9607	3.2931	2.9004	3.0127
	4.8958	3.1845	2.9478	2.854	4.1495	4.4691	3.3207	3.2467	3.191	4.0666	3.6034	3.5779	2.6843	2.7002	2.9238	2.6795
	5.4407	3.0614	2.8121	3.0364	3.7801	4.9672	3.5065	3.4151	2.9876	3.0308	3.7155	3.0925	2.7828	2.7818	3.0707	2.9927
	5.3051	3.045	3.4938	3.3309	4.1233	4.4393	3.1676	3.4974	2.968	3.1914	2.8607	2.656	2.8816	2.855	2.94	2.8032
	5.1117	3.0581	3.0069	3.1565	3.8176	4.3316	2.9755	3.5604	3.3663	2.8082	3.35	3.1156	2.7235	3.114	2.9455	2.9029
	4.9712	3.0518	3.1418	3.5598	4.1714	5.1523	3.1415	3.4016	3.4461	2.9081	2.997	2.9208	2.9998	2.9319	2.7245	2.9703
	5.0059	3.0571	2.9627	3.0973	4.2998	5.2698	2.967	4.0336	2.9881	3.1714	2.9834	3.3742	2.8931	2.8278	2.8424	2.9988
	4.7371	2.768	3.048	3.0018	4.1605	5.0024	2.8669	3.477	3.2723	3.069	2.9758	2.9261	2.8766	2.9139	2.8914	2.9233
	4.7922	3.0628	2.9526	3.1195	3.7318	5.2838	3.7501	3.5355	2.9911	2.9466	3.0064	2.8239	2.9962	3.0663	3.0001	2.9455
	5.0162	2.9834	2.812	2.9049	3.6925	5.2332	3.9629	3.5029	2.8659	3.1559	2.8739	3.1453	2.7675	3.0377	2.7759	2.7662
	5.0524	3.1678	2.7962	3.2296	4.3097	5.0122	3.2055	3.5223	2.7909	3.2989	3.1633	3.1144	2.9239	2.7408	2.8681	3.0289
	5.1009	2.8376	3.0821	3.3991	3.9237	4.9152	3.0754	3.8425	2.9471	3.9997	3.0402	2.8659	2.7887	3.0496	2.7863	2.8298
	4.6076	2.8019	2.9775	3.1794	3.8468	4.5456	3.2007	3.328	3.0245	3.6748	3.0391	2.9856	2.8653	2.9961	2.8103	2.9391
	5.1305	3.5394	2.9577	3.0265	3.9977	5.1579	2.801	3.6565	3.321	3.4573	2.9259	3.0784	2.9751	2.8046	2.9222	2.8496
	4.8756	3.2473	2.794	3.1787	4.3355	4.9219	3.2596	4.0612	3.4206	3.2267	3.0865	2.7613	2.8939	3.0114	2.8338	2.7786
	4.6629	3.0264	2.7068	2.9453	4.1182	5.1353	3.1614	4.0034	2.75	3.2117	3.1952	3.0484	3.0539	2.7869	2.8736	3.001
	5.474	3.1379	2.8471	2.9662	4.5196	5.4939	3.7353	4.0545	2.9394	3.1686	3.2603	3.0614	3.0052	2.7763	2.9294	3.2675
	4.9909	3.4439	3.2466	2.946	4.1664	5.2019	3.2963	3.5865	3.3879	3.1327	3.4164	2.8346	2.9127	2.7631	3.0715	2.9018
	5.3417	3.5031	2.7602	2.816	3.8071	4.8369	3.6393	2.8933	3.6259	2.97	3.1851	2.9554	2.7443	2.9372	3.075	2.8674
	5.1435	3.3351	3.0898	2.9656	4.1931	5.2223	3.6983	3.048	3.1326	2.8349	2.8403	3.0861	2.9679	2.8146	3.0414	2.7861
	5.2479	3.4942	3.0308	3.4654	3.7136	5.3282	2.8205	3.7478	3.0131	3.2559	2.7701	3.06	2.787	2.9388	2.8112	2.7881
	5.331	3.3744	2.8036	2.9	4.4668	5.3049	3.3095	3.3317	3.0164	3.7283	2.8338	2.9671	2.8741	3.0693	2.9429	2.9354
	5.2581	3.0884	3.0028	3.2696	3.8612	5.3855	3.2668	3.8	3.0323	3.3269	2.9093	2.9312	2.8968	3.0108	2.8454	2.7189
	5.1421	2.9645	2.8159	2.9451	4.099	5.2292	3.372	3.2516	3.1904	3.1575	3.2048	3.6667	2.9476	2.8316	2.7926	3.044
	4.888	3.1224	2.8675	3.1314	3.8989	5.3816	3.3946	3.4442	3.0802	3.7156	3.5904	2.8276	2.9458	2.9116	2.9832	2.836
	5.0371	3.2701	2.8518	3.1684	4.0926	5.5891	3.3289	3.6764	3.1257	3.0824	3.3714	2.7861	2.9645	3.1052	2.9985	2.7538
	5.1185	2.8648	2.8114	2.9961	4.0674	5.0257	2.903	3.8517	3.0555	3.6448	2.9353	3.0436	2.7933	2.9485	2.984	2.9235
	5.3877	3.2688	2.9698	2.9352	3.7993	5.3626	3.144	3.3264	3.0451	3.4618	3.1607	3.24	3.0215	2.809	3.0747	2.8272
	5.2328	3.1259	2.8763	2.8707	3.8215	5.494	3.0813	3.2513	3.0344	3.5554	3.1043	3.0523	2.9857	3.067	2.8443	3.0366
	6.0123	2.9042	2.7758	3.196	4.5322	5.2022	3.3739	3.154	2.9801	2.9902	3.3455	2.9774	2.9	3.0612	2.9628	2.8315
	5.5307	3.0949	2.8357	2.9457	4.1935	4.7946	3.0044	3.4012	3.0631	3.2491	2.8563	2.8985	2.9283	2.9949	2.7844	3.0858
	4.9137	3.0916	2.8603	3.0859	4.004	4.8157	3.2735	3.4287	2.9178	3.4383	3.2638	2.9943	2.9613	3.0951	2.8661	3.0134
	5.1754	3.1664	2.8119	3.1802	4.2065	5.115	3.4342	3.6831	2.9792	3.4427	2.9071	2.9071	3.0468	2.8054	2.821	2.9104
	5.2098	3.5387	2.8083	3.2391	3.7985	5.1425	3.0427	3.2447	3.0213	3.07	3.0065	2.7689	3.0127	2.9127	2.9746	2.9268
	5.2023	3.042	3.1482	3.2117	3.9701	4.2447	2.9746	4.0045	3.1626	3.4118	3.4638	3.1428	2.8646	2.9858	2.9888	2.9632
	5.4556	2.9371	3.0157	3.0025	3.6917	4.0872	3.2036	3.4371	3.2148	3.492	3.6411	3.0631	2.8122	3.0116	3.0886	2.9886
	5.1796	3.6571	2.7147	3.1448	3.831	4.4456	3.1907	4.2949	3.4937	3.6159	3.3302	2.9844	2.9032	2.9688	2.9943	3.0109
	5.269	3.1227	2.8585	3.5887	4.4181	4.9311	3.7084	4.6351	3.1988	3.0556	2.8534	2.8898	2.6785	2.8124	2.9537	2.9128
	4.6567	2.8775	2.9338	3.0531	3.9956	4.447	2.9637	4.0598	2.924	3.6088	2.8236	2.986	2.9545	2.8204	2.9255	3.1533
	5.1969	3.225	3.0671	2.8923	4.0204	4.0888	3.0167	3.3062	2.9658	3.1862	2.9121	3.0337	3.0072	2.9387	2.6911	2.9563
	5.0754	2.8519	2.8875	3.028	3.9647	3.9122	3.1349	3.9832	3.1571	3.4664	3.4354	3.0372	2.7001	2.8774	2.8736	2.7851
	4.8902	2.9861	3.2628	2.9542	3.9207	4.4501	3.0352	3.7429	2.8402	3.3608	2.971	3.2942	2.8164	2.6817	3.027	2.8798
	4.6807	2.8811	2.9747	2.9831	3.9903	4.035	3.4402	3.1713	3.2063	3.6034	2.9074	3.5057	2.9691	2.7038	3.0693	2.9094
	4.7975	2.974	2.8597	2.8083	3.876	4.2544	3.2324	3.4248	3.1153	3.3812	3.1219	3.1595	2.9205	2.8139	2.986	2.8607
	4.9969	3.0809	2.7829	3.0518	3.8606	4.114	3.3565	3.1861	3.5976	2.8234	3.2585	2.9069	2.7459	2.8285	2.855	2.8408
	5.2732	2.8824	2.8317	3.1244	3.7283	4.3006	2.9368	3.171	3.178	3.2081	3.0833	3.0755	3.0612	3.047	2.8925	2.8246
	6.071	3.4006	2.9589	2.9759	4.3466	3.8492	3.1894	3.651	3.0176	3.3874	2.9357	3.0004	2.8138	2.9549	3.0729	2.9274
	5.445	3.0457	2.7899	3.0178	3.7459	3.9439	3.6041	3.4845	3.0172	3.4881	3.2008	3.1463	2.9927	2.8397	2.9726	2.8399
	5.0136	3.1403	2.8797	2.7482	4.8746	4.2746	3.0627	3.62	2.7923	3.3969	2.9416	2.8257	3.061	2.7142	3.0134	3.1339
	4.979	3.2528	2.5634	3.0473	3.4954	4.3084	3.0867	3.6364	2.979	3.5942	3.288	3.0601	2.8447	3.0819	3.1381	2.8593
	5.0422	2.9948	3.0971	2.7946	3.5484	4.1623	3.4409	3.7011	2.8857	2.9324	3.6503	2.8363	3.1357	2.7101	3.0176	2.7323
	4.8569	3.4727	2.8826	2.9122	4.1123	4.2636	3.5884	3.3077	3.1106	3.1442	3.2993	3.1354	2.7878	2.762	2.8655	3.0729
	4.9013	3.1441	2.8703	3.1176	3.8938	4.4997	3.8235	3.8175	2.8645	3.0591	3.094	2.9736	2.9349	2.881	2.9334	2.9102
	4.8709	3.0657	3.2384	3.0305	3.9232	5.1436	3.345	3.5378	3.1407	2.9758	2.9555	3.1857	2.7966	2.6749	3.036	2.8775
	4.8519	2.896	2.9817	2.7533	4.1865	5.0996	3.0731	3.1607	3.0598	3.0234	3.4719	2.8493	2.8535	3.0289	2.9314	2.9807
	4.8114	3.0711	2.7252	3.1079	3.5673	4.8012	3.0066	3.4671	3.1013	3.5304	3.3223	2.8628	2.9032	3.0377	2.7641	2.6969
	5.013	2.9672	2.7598	2.9549	4.2218	4.8957	3.0629	3.4065	3.1683	3.1661	3.3496	3.3538	2.7752	2.7662	2.9664	2.9353
	4.6206	2.892	3.0608	3.2175	4.5107	4.8576	3.303	3.3318	3.0608	3.3614	3.4885	3.2301	3.0425	2.9568	3.107	2.9257
	4.7027	2.9464	3.0573	2.9999	3.909	4.7128	3.3335	3.1983	3.0506	3.5743	3.2402	2.8826	3.0215	2.783	2.9493	2.8029
	4.7648	2.8698	2.7697	3.2071	4.6209	4.9316	3.6077	3.3113	3.0003	3.4015	3.0892	3.0498	2.9134	2.7375	3.0435	2.9433
	4.8767	3.1432	2.7411	2.8808	4.1173	5.1961	2.9577	3.1433	3.5867	2.9832	3.1193	3.0385	3.1718	2.871	2.8312	2.7919
	4.895	3.3882	2.7955	2.8717	4.1372	4.8389	3.1629	3.2552	2.8926	2.9085	2.8799	2.8537	2.8415	2.8426	2.8398	2.8075
	4.6731	3.0437	2.8456	3.0066	4.2866	4.8056	3.1183	3.6004	2.9594	2.987	3.0198	2.9934	3.0458	2.9291	2.9332	2.8149
	4.6891	3.5763	2.8578	2.9982	4.2697	4.286	3.1931	3.5303	3.2498	3.4364	3.3942	3.0311	2.7509	3.3199	3.0929	2.8494
	4.8622	3.6169	3.4924	2.7829	3.8761	4.1858	3.226	3.3698	3.1046	3.6961	2.9928	3.0838	3.0307	2.8403	3.0505	2.8645
	5.306	3.2603	3.126	2.9296	4.2172	4.4346	3.4349	3.217	2.8747	2.9462	3.3023	3.0827	2.9133	2.7901	2.7958	2.9355
	4.8095	2.9856	2.7118	3.2014	4.0699	4.5953	3.2459	2.9719	3.1227	2.9363	3.4715	3.0976	2.8458	2.9387	2.9063	2.8045
	5.3379	3.1641	2.9182	2.7543	4.1839	5.0778	3.2975	3.4735	2.8059	2.9908	3.1375	3.0025	2.7907	2.7959	2.8121	3.0482
	5.2764	3.3769	2.7805	3.4669	3.7316	5.0081	3.5504	2.9393	3.2238	2.9114	2.7486	2.8519	3.0162	3.2201	2.7536	2.8398
	5.297	3.0299	2.9685	2.8989	3.8601	5.0041	3.7252	3.2895	2.9341	3.2989	3.1595	3.1482	2.8697	2.985	3.095	2.9034
	4.936	3.1095	2.828	2.9725	3.8289	4.5222	3.2527	3.9966	2.949	3.3637	2.8505	2.8976	3.0578	2.9339	3.1316	2.8225
	5.2269	3.4892	2.8498	3.4694	4.2793	4.526	3.4347	3.6576	2.8522	3.2033	3.1402	3.049	2.879	2.7997	2.9888	3.041
	5.2059	2.8848	2.8676	3.2457	3.7958	3.9194	3.1952	3.65	2.7628	2.7849	3.101	3.2737	2.8076	2.7955	2.8226	2.9082
	5.2558	3.3588	2.9806	3.6335	3.4535	4.0438	3.5417	3.4728	3.0712	3.0003	3.0006	3.2143	3.0743	3.0081	2.8421	2.7942
	4.8622	3.125	2.7379	2.9409	3.8233	4.3798	3.1597	3.6097	3.1709	3.3037	3.0692	3.2703	2.8304	3.074	2.8981	2.6623
	5.2165	2.9067	2.9911	2.9343	3.9984	4.839	3.5004	3.2395	2.9599	3.6399	3.2923	3.083	3.0882	3.0958	2.7878	2.7912
	5.3161	2.9791	2.8608	3.0055	3.8655	4.0046	3.5715	3.8157	3.2087	3.0204	3.2695	3.8163	2.8997	2.8583	2.9339	2.8438
	4.6536	3.2165	3.0075	3.0174	3.4711	4.5037	3.72	3.7777	3.1687	3.2821	2.8744	3.1481	2.9811	3.0323	3.0786	2.7492
	4.7979	2.9035	2.7948	3.0742	3.8071	4.4317	3.8339	3.8077	3.0208	3.2346	2.9919	3.265	3.2643	2.9844	2.8581	2.8167
	5.1865	3.0073	2.8162	3.3425	4.3941	4.0524	3.5534	4.1573	3.2582	3.3732	3.0731	3.2868	2.898	3.1632	2.9642	2.864
	5.1526	3.1343	2.7122	3.2254	4.1919	4.3675	3.0643	3.9373	3.1781	3.5692	3.0233	3.2877	3.1476	2.9816	2.8419	2.9882
	4.8506	3.0795	2.801	2.8904	3.8656	3.9778	3.2031	3.8651	3.3444	3.2298	3.0906	3.3789	2.8421	2.8852	3.1414	2.9031
	4.8256	3.1331	3.012	3.111	3.9016	4.2172	3.0878	3.7933	3.1248	3.0429	3.4229	3.151	2.9201	2.9236	2.7453	2.966
	5.3201	3.1526	3.1551	2.9958	4.3674	4.0783	3.2924	3.7021	3.1414	2.8785	3.0233	2.7982	2.8838	3.0227	3.0753	2.7341
	5.1988	2.9497	2.951	3.1551	3.9084	4.5318	3.2322	3.6354	3.3893	3.028	3.1693	3.2159	3.1135	3.0924	2.9122	2.7605
	5.1629	3.2566	2.9041	2.7352	3.8067	4.217	3.3088	3.4452	3.9768	3.6374	2.7949	3.1032	2.9907	2.997	2.8619	2.866
	5.0554	3.3624	3.0058	2.7249	3.7941	4.3229	3.4032	3.3889	3.601	3.7655	2.7352	2.8142	2.8597	3.0595	3.1967	2.9873
	5.3283	3.7497	2.8485	2.849	4.1442	4.3682	3.4108	3.4309	3.845	3.5483	3.1483	3.0241	2.8357	2.951	2.7757	3.1704
	4.9564	3.1578	2.9082	2.7948	3.9841	4.2197	3.186	3.4325	3.5977	3.0185	3.254	2.8819	2.7664	2.9516	3.1231	2.8784
	5.1203	3.0793	2.9891	3.1999	3.8073	5.093	3.1296	3.2914	2.8724	2.8947	2.9861	3.1721	3.0629	3.0016	2.8166	2.9362
	5.072	3.122	2.936	2.9727	3.8793	4.609	3.3709	3.6647	3.0244	3.0818	2.8423	2.8548	3.2744	3.1082	2.956	2.9507
	5.3682	2.9307	2.8346	2.8594	3.9244	3.691	3.1032	3.1974	3.5092	3.1365	3.0817	3.0265	2.9801	2.8827	2.9609	2.8407
	5.3685	3.0246	3.119	2.9717	3.8194	3.9325	3.0954	3.2459	3.2638	3.2153	2.8543	3.0628	3.1353	3.3841	2.9637	2.7898
	5.2407	3.5809	2.7684	2.9196	4.1053	3.6427	3.196	3.169	3.3054	2.9966	3.1269	2.9406	2.7585	2.9429	2.9837	2.8353
	5.4165	2.9489	2.9576	2.8676	4.4421	3.5012	3.7252	3.17	3.4224	3.5045	3.2274	2.8307	2.9734	2.8451	2.8596	2.9478
	4.9814	2.8743	2.8879	2.7306	4.5408	3.6941	3.5165	3.135	3.1975	3.4919	3.3873	2.9141	2.812	2.8653	2.9331	3.0431
	5.2782	2.9446	2.9046	3.1702	3.8468	3.2715	3.3672	3.3513	3.8758	3.2315	3.0629	3.1061	2.9048	2.8236	2.8115	2.8674
	5.1383	2.9555	3.0611	2.8525	3.6736	3.6333	4.061	3.2261	3.1196	3.0101	3.0337	2.877	2.7963	2.8785	3.1577	3.0573
	4.8215	3.2488	3.0946	3.08	4.0073	4.0805	3.6703	3.2642	2.7615	3.5445	3.1188	2.8589	3.154	3.0996	2.9	2.8598
	5.379	2.9429	3.1049	3.0465	4.0598	3.6209	3.1284	3.1691	2.8657	3.26	2.9824	2.9908	2.8495	3.0642	3.1339	2.6956
	5.3634	3.4433	2.8194	2.9562	4.1604	3.9266	3.3436	3.3779	3.1189	3.4023	3.355	2.9208	3.1149	3.0182	2.853	2.9468
	4.7978	2.8351	3.0673	3.0893	4.0939	3.3886	3.6058	3.8885	2.9736	3.2456	3.1822	2.9531	2.8818	3.0242	2.9629	2.7343
	4.8341	3.1393	3.2688	2.9303	3.8642	3.536	3.4618	3.3764	2.9404	3.3501	2.8539	3.063	2.8688	2.77	2.9307	2.8926
	4.7313	3.0515	2.7794	2.9451	4.6309	3.5214	3.1261	3.4662	3.0644	3.3563	3.3834	3.1673	2.8529	2.8736	2.9942	2.7418
	4.9993	2.8634	3.1755	2.957	4.0713	3.357	3.6565	3.5289	2.9097	3.2984	3.0558	3.0182	3.043	2.9252	2.7605	2.9281
	5.0286	3.054	3.1528	2.8209	3.6235	3.3724	3.5292	3.5075	3.2143	3.1547	2.9096	2.9454	2.9807	3.1329	2.8668	2.7825
	5.2673	2.9177	2.9388	2.703	4.0094	3.3042	3.2252	3.2662	3.2471	3.8564	3.1932	3.835	3.1086	2.9867	2.9635	2.9872
	4.9621	3.2767	3.2777	3.1663	3.9076	3.7864	3.7259	3.1038	3.264	3.4344	3.0983	2.827	3.1313	2.8776	2.9168	2.8193
	5.1522	2.9074	2.8494	2.7732	3.4837	3.1896	3.1918	3.9888	2.8756	3.3744	3.2571	3.0151	2.9009	3.1777	2.8808	2.6122
	5.2431	2.9401	2.9806	3.1235	4.4976	3.8791	3.1587	3.9395	2.9097	3.9151	3.1213	3.3321	2.9088	2.8958	2.8548	3.1199
	5.4125	2.8296	2.9851	2.9053	3.666	3.4152	3.1554	4.0512	3.0426	3.5519	3.2697	3.0423	2.8785	3.0814	2.7709	2.8371
	5.2396	2.9855	3.237	3.195	3.5738	3.9619	3.4082	3.8903	3.0071	3.1033	3.0548	3.14	2.9599	3.1714	2.9558	3.105
	4.9673	2.9898	2.7793	2.9012	3.7586	3.2771	3.0414	3.2634	3.0106	2.9137	2.8528	3.2156	2.8471	2.7507	3.0481	2.9122
	4.9402	2.8972	2.986	3.1691	3.921	3.5472	3.4562	3.6632	2.9554	3.1331	3.0977	2.8601	2.9427	2.9532	2.8035	2.8959
	5.1308	2.7112	2.9615	2.7968	3.9232	3.3781	3.25	4.2593	3.4289	3.0783	3.228	3.1641	2.8586	2.9741	3.2857	2.7897
	5.1597	3.2097	2.8927	2.8538	3.8826	4.0636	3.493	3.4673	2.8409	3.752	3.1128	3.0574	2.7653	2.8338	2.7374	3.0813
	5.2572	3.1261	3.0731	2.8963	3.6586	3.7262	3.1028	3.4088	2.9129	3.516	3.069	3.0691	3.1285	2.7925	2.7755	3.0297
	5.2393	2.8378	2.9037	2.7986	3.9338	4.4758	3.161	3.8193	3.8208	2.9987	3.3276	2.7753	2.785	3.2702	2.762	2.7379
	5.1381	3.3518	2.9614	3.0601	4.101	3.6469	3.6626	3.7661	3.0775	3.5289	3.6134	3.2499	3.0872	2.9269	2.959	2.8948
	4.744	3.3718	2.8652	3.3221	3.7205	4.0124	3.0669	3.8833	3.0913	3.4289	3.3553	3.332	3.0501	2.9331	2.9984	2.803
	5.2332	3.1329	3.1296	2.9357	4.2813	3.295	4.2446	3.4422	3.6061	3.823	3.4014	2.9161	3.058	2.9993	2.8221	2.7645
	5.1639	2.9155	2.9823	3.25	4.3519	3.9096	3.5468	4.0281	3.1022	3.5427	3.1242	2.9428	2.8982	3.2695	3.2674	3.0243
	4.9099	2.9526	2.9119	3.1378	3.6856	3.8959	3.2465	3.8454	3.4301	3.4832	2.9592	2.9654	2.7984	3.0285	2.8977	2.8217
	5.1567	2.8394	2.8436	2.9027	4.2088	3.399	3.4603	3.69	3.2552	3.3453	3.0696	2.9034	2.9648	2.798	3.0639	2.8847
	5.2367	2.8805	3.0139	3.1705	4.0713	4.2387	3.1875	4.564	3.1571	3.9103	3.0398	2.9441	3.0204	2.8947	2.7576	3.081
	5.2001	2.8921	2.9851	3.2559	4.0095	3.8214	3.3508	3.6263	2.9508	3.7304	3.0383	3.1009	2.9092	2.9461	2.932	2.7524
	5.6219	2.8939	2.865	3.3581	4.5744	3.9996	3.4197	4.2817	3.1525	3.2154	3.2667	2.8777	3.1329	3.3152	2.7137	2.675
	5.0396	2.8609	2.917	3.0318	3.6286	3.7451	3.6897	3.5988	3.7506	3.5184	3.3556	3.2542	2.9972	2.8642	2.9495	2.7972
	5.4091	3.3274	2.8389	2.7885	4.3965	4.1995	3.079	3.2429	3.2197	3.3104	3.2565	3.2639	2.8224	2.8269	3.0321	2.9402
	5.4782	2.8463	2.9496	3.1666	3.9714	3.9709	3.8597	3.9619	3.3536	3.1637	3.1519	2.9304	3.0087	2.8541	2.9116	2.7438
	5.4579	2.9019	2.9284	2.9336	3.7622	3.5951	3.2565	3.7026	3.4951	2.964	2.9105	3.1755	2.9424	2.8709	2.9769	2.9345
	4.784	3.1488	2.7448	2.8174	3.3691	3.6773	3.3972	3.8631	3.0788	3.0827	3.178	3.2472	3.094	2.8823	2.8582	2.8608
	4.9862	3.5778	3.089	3.1488	3.986	3.7467	3.2451	3.6499	2.7615	3.5018	3.428	3.1407	3.0214	2.7817	3.2131	3.307
	5.5932	2.9173	3.2333	3.1259	3.7856	3.6711	3.5047	3.3166	3.0323	3.2695	3.0209	3.0337	2.8967	2.9246	2.9631	2.8003
	4.8885	2.9163	3.0341	2.8511	3.8715	3.5133	3.7974	3.7473	3.0831	3.2088	3.3255	2.9496	3.1583	2.9622	3.3522	2.8916
	5.132	3.0276	2.7197	3.0441	3.8456	3.8742	3.5635	3.289	3.1644	3.3101	3.5807	3.4558	2.8115	3.0275	3.2095	2.8607
	5.2615	2.9729	3.0026	2.8882	4.0088	3.4412	3.8105	3.0616	3.1134	2.8988	3.1267	3.2766	2.8937	2.9132	3.3561	3.0834
	5.3765	3.3255	3.1514	3.6377	3.8091	4.1064	3.479	3.7163	2.8915	2.9576	3.5401	3.509	2.7357	2.8848	2.8532	3.0635
	4.8236	3.0287	3.1711	3.3826	3.6431	3.6257	3.2151	3.5229	3.2636	3.3223	3.2819	3.1824	2.8679	3.0824	3.027	2.8164
	5.0923	2.8946	2.9128	3.336	4.2721	3.4321	3.1683	3.8618	3.0802	3.592	2.7485	3.7356	3.0575	2.797	3.1086	2.7375
	5.0245	3.2623	3.0264	3.8326	3.8398	3.4717	3.8003	3.732	2.8681	3.9493	3.0518	3.4945	2.9206	2.9628	2.817	2.7566
	5.2559	2.8017	3.1542	2.8968	4.0494	3.0667	3.6888	3.6008	3.0637	3.1241	2.9649	3.2292	2.7904	3.0187	2.9763	2.8824
	5.0962	3.3279	3.079	2.9675	3.7181	3.6911	3.4172	3.4048	3.3527	3.5995	3.2932	3.2208	2.6982	2.8088	3.1375	2.8983
	4.9127	2.8553	3.0848	2.9872	4.2047	3.1707	3.3167	3.6807	3.0532	3.5929	3.2872	3.1702	2.785	3.0427	3.2949	2.7154
	5.2174	3.3899	2.7108	3.3287	3.9443	3.4672	3.2425	4.2188	3.4287	3.0243	3.7433	3.1556	2.8413	2.9237	3.2809	3.0808
	5.0343	2.847	3.033	3.2902	3.9004	3.7646	3.6126	3.931	2.8728	3.1295	2.8519	3.1711	2.9703	2.87	2.8271	3.1752
	4.7805	3.0457	2.7225	3.5253	3.7404	3.6277	3.1767	3.5179	3.2675	3.3931	2.8953	3.3604	2.873	2.8658	2.9852	2.9528
	4.8613	2.7857	2.8641	3.0475	3.9716	3.3312	3.7586	3.5834	2.9902	3.0724	3.2339	3.2794	2.8851	2.77	3.1586	3.0151
	4.6672	2.8065	3.0238	3.1314	4.2187	3.4325	3.4226	3.6955	3.0762	3.2054	2.9514	3.3381	3.0871	3.2272	2.7442	2.9483
	5.2	2.8644	3.0214	3.0034	4.2231	3.1871	3.1474	3.5146	3.0453	2.93	3.253	3.153	2.8598	2.7671	3.0346	2.9535
	4.9443	3.4682	2.6737	2.8673	3.9428	3.4379	3.1576	3.1654	2.816	3.6818	3.2423	2.9615	2.9757	3.1147	3.0833	2.8584
	5.6883	3.1219	2.7903	2.9902	3.9025	3.3203	3.3788	3.4596	3.0323	3.2193	3.17	2.9947	3.1831	3.0201	3.2139	2.8655
	5.1112	2.7835	3.0018	2.8067	4.3502	3.5028	3.7191	3.5304	2.959	3.3354	3.9004	3.0572	2.8944	2.912	2.979	2.9555
	5.2982	2.8448	2.7786	3.1139	4.1379	3.2949	3.311	3.6058	3.0708	3.3897	3.3421	3.0241	2.9133	3.0604	3.0366	2.6947
	5.0679	2.8057	3.0065	2.8583	3.5396	3.1301	3.7464	3.8064	3.1732	3.2765	2.9028	3.5314	2.8346	3.0028	2.949	2.7216
	4.6441	3.0412	2.7465	3.1979	3.8111	3.2355	3.3714	3.7925	2.8102	3.2958	2.8986	3.2961	2.9629	3.5343	2.8603	3.0379
	5.0949	3.3075	2.948	3.0806	3.7824	3.9428	3.5119	3.8528	3.5124	3.3831	3.3062	3.0718	3.0094	3.5199	3.0699	3.233
	5.3293	3.1907	2.9585	2.8804	3.6012	3.4552	3.2365	3.5525	2.9886	3.2153	3.1544	3.1857	2.9704	3.0658	2.9027	2.918
	5.2052	2.7914	2.8018	3.2481	4.035	3.1969	3.3745	3.6635	2.9871	3.4104	3.0865	3.1571	2.8915	3.0592	3.0334	3.007
	5.1007	3.1005	3.8027	3.3413	4.0591	3.1008	3.5534	3.7722	2.8546	3.4681	3.3187	3.3782	3.0257	3.4513	2.6644	3.0212
	5.2053	3.1997	2.9507	3.1922	3.8161	3.5552	3.1445	3.4153	3.3505	3.2256	3.1132	2.9759	2.7738	2.8797	3.011	2.8444
	4.7367	3.0581	2.9737	3.4376	3.5219	3.4092	3.15	3.2673	3.0121	3.2423	2.9754	2.9561	2.931	2.8947	2.7975	3.1551
	5.0927	3.0391	3.025	3.3108	3.3558	3.3485	3.4386	3.6559	3.1662	3.1786	2.8909	2.9444	2.7709	3.01	3.584	3.0865
	5.1768	2.9831	3.2291	3.2814	3.747	3.4998	3.5474	3.6271	3.3624	3.0211	3.1149	3.0212	2.8886	3.0549	3.195	2.8442
	5.2207	2.9443	2.8842	2.7521	3.9588	3.42	3.3758	3.4551	3.031	3.3686	3.3649	3.039	3.0704	2.8493	2.9293	2.986
	4.9241	2.8477	2.9556	2.7402	3.3194	3.3768	3.4971	3.4816	2.8299	3.7702	2.9337	3.0547	3.0087	2.814	2.8793	2.7584
	4.9773	2.7466	2.9593	2.9379	3.9793	3.3646	3.2587	3.3024	3.1987	3.244	3.0947	2.8739	2.8167	2.8283	3.1818	3.0418
	4.9313	3.0597	3.1878	3.2243	3.8038	3.5902	3.3527	3.5563	3.4867	3.2914	2.8522	3.0143	2.9786	2.858	2.92	2.9903
	4.9919	2.889	2.7886	3.1788	3.8954	3.4517	3.4794	3.8036	3.0088	3.1157	2.7165	3.8818	2.7466	2.9735	3.2068	3.1388
	5.0938	2.8828	2.9974	2.888	3.8884	3.4172	3.7045	3.9377	3.0654	3.1462	3.3291	3.1745	2.7829	2.9155	3.0671	2.8004
	5.3682	2.9026	2.9074	2.7287	4.126	3.4548	3.074	3.5985	3.9515	3.3786	3.1456	3.0411	2.775	3.1848	2.812	3.0597
	4.8686	2.8606	2.9092	3.0466	3.6657	3.2914	3.0921	3.4856	3.1663	2.9943	3.0566	3.0636	2.8354	3.0144	2.9517	2.8415
	5.2367	3.1336	2.8136	3.4673	3.8412	3.3539	3.2114	3.9174	3.2895	3.0317	3.0172	2.982	2.8362	3.1834	2.8601	2.8891
	5.4767	2.9768	3.2273	2.7876	3.8011	3.1021	3.103	3.7556	3.4016	3.7163	2.8963	3.5808	2.8178	2.8224	3.0334	2.9229
	5.4781	3.1091	3.0844	2.8355	3.9333	3.5092	3.4788	3.5247	3.1309	3.4911	3.2884	3.496	2.7341	2.9661	3.1882	2.9956
	5.1168	3.1548	2.8513	2.9921	3.6751	3.4349	3.2601	3.9415	3.4405	3.3795	3.5514	3.2124	2.791	2.8543	3.3139	2.9374
	5.3553	3.5096	3.0051	2.7838	4.3858	3.1747	3.4504	3.443	3.4618	3.4783	3.1869	3.3019	2.9596	3.0115	3.1964	2.9186
	5.106	3.0342	3.01	2.9138	4.2435	3.1872	3.5506	3.4114	3.5097	3.3041	3.2686	3.3331	3.0359	2.9942	3.0349	3.2049
	5.3667	2.8581	2.8598	2.8004	3.9995	3.3553	3.1327	4.0013	3.4666	3.4007	2.8983	3.1904	3.0224	2.8774	2.8308	2.6853
	5.2808	2.933	2.8349	3.0397	3.8189	3.1088	3.3536	3.383	3.1857	3.5543	2.7461	3.2731	2.7834	2.9211	3.1784	3.2235
	5.3075	2.9287	3.1822	3.008	3.8579	3.4132	3.4326	3.2411	3.385	3.3655	3.2682	3.3138	3.222	2.7152	2.874	2.877
	5.6173	3.6335	2.949	3.1995	4.1539	2.9133	3.3375	3.5738	3.7163	3.1977	3.1855	3.3343	2.9662	2.7798	2.8811	2.8728
	5.3986	3.0266	2.9459	2.9763	4.1085	3.0474	3.5663	3.8493	3.4912	2.9619	3.0921	3.1191	2.8718	2.7956	2.7578	2.7267
	5.4875	3.2664	2.9659	3.0125	3.7668	3.6953	3.2383	3.8299	3.5169	3.768	3.2943	3.1452	3.0811	2.8905	3.0167	2.9104
	5.0854	3.0704	3.4934	3.3347	4.0826	3.2727	3.5663	3.9797	2.9365	3.2295	3.3545	3.1849	2.8629	2.9312	2.7303	3.1043
	4.933	2.9288	3.027	3.2805	3.6684	4.0099	3.0413	3.8456	2.9835	3.5342	3.2815	3.3574	2.9035	3.0435	2.617	2.8633
	5.0776	3.0281	3.2444	3.3627	3.7968	3.2442	3.6892	4.2565	3.4118	3.137	3.118	3.8542	2.9618	3.3963	3.1079	3.0018
	5.5744	3.1788	3.0528	2.9992	4.012	3.6574	3.3973	4.0512	3.1872	3.3133	3.1102	3.4912	2.9577	3.105	3.1484	2.9571
	5.3255	2.7946	3.668	2.9192	3.9761	2.9994	3.7369	4.1865	3.0697	3.3601	3.5047	3.7789	3.1598	3.0038	2.8604	2.9878
	5.1087	3.5103	3.1682	2.8823	4.0255	3.3545	3.3514	3.4557	3.2346	3.4743	2.9615	3.3587	2.8672	2.7848	2.7896	2.8558
	5.7374	2.9525	3.1028	2.9332	4.2459	3.0463	3.7107	3.7353	3.3525	3.3424	3.2028	2.8752	2.8075	3.1303	2.7596	2.8555
	5.4907	2.9409	2.846	2.8176	3.3409	3.3273	3.4034	3.7743	3.3029	3.5415	3.1866	3.3443	2.876	3.0993	3.0773	2.8301
	5.1959	2.9484	2.9899	2.912	3.8768	3.4802	3.4079	3.6819	3.2675	3.0216	3.038	3.5074	3.1303	2.8796	3.0423	3.2271
	4.9725	2.8454	2.8056	3.0697	3.6801	2.9715	3.5011	3.405	3.4581	3.7088	2.8356	3.2172	2.9232	2.9537	2.8273	2.7863
	5.5054	3.1381	2.795	2.7694	4.1015	3.1953	3.0732	3.5531	2.8317	3.409	2.9634	3.1189	2.8894	2.8331	2.8233	2.8777
	5.6131	2.863	2.943	2.8638	3.8331	3.1565	3.4322	3.301	2.8464	3.1904	3.0807	3.0221	3.2265	2.8799	3.0604	2.7402
	5.5958	3.0141	3.0027	2.9502	3.8321	3.0237	3.5734	3.7417	2.9856	3.7334	2.9386	3.0219	2.9676	2.7692	2.8871	2.8365
	5.626	3.0027	3.3022	3.0449	3.6665	3.1281	3.6048	4.0187	3.4723	3.2961	2.7552	3.1759	2.8162	2.9711	2.787	3.134
	5.6703	3.2174	3.2531	3.1702	3.7282	3.2797	3.64	3.9249	3.632	3.3098	3.2031	3.229	2.8778	2.6951	2.9761	2.8082
	5.8876	2.9745	3.2629	2.8576	3.8198	2.8711	4.0426	3.4385	3.3636	3.0593	3.4424	3.5378	3.0502	2.6649	2.8486	3.0453
	5.5883	2.924	3.2254	3.0903	4.0164	3.0926	3.7027	3.8652	3.0395	3.3337	3.006	3.2415	2.8409	2.7421	2.7694	2.9332
	5.0336	2.9585	3.7088	3.0201	4.1914	2.9223	4.301	3.5839	3.4024	2.9249	3.3743	3.7883	2.8856	2.8187	2.9797	2.8451
	5.3849	3.2293	2.9749	3.1209	3.6279	3.0186	3.4921	3.6623	3.0816	3.1843	3.2212	2.9303	2.8311	2.9436	3.0684	2.9213
	5.2509	2.9781	3.1027	3.0003	3.4387	2.9257	3.6129	3.7107	3.1517	3.5354	3.1881	3.3037	3.155	2.9213	2.9979	3.3917
	5.4244	2.7489	3.5953	2.8521	3.682	3.0378	4.5263	3.1572	3.1064	3.4489	3.3784	3.4812	2.8764	2.8999	3.0143	3.0868
	5.5324	3.5618	2.9243	3.264	3.8187	3.1958	3.8039	3.5867	3.3747	3.911	3.1065	3.2448	2.9447	3.016	2.9383	2.7314
	5.3365	2.9473	3.2102	2.9455	3.8143	3.2092	4.1344	3.805	3.5042	3.5728	2.9387	3.0362	2.7113	2.8114	2.9953	2.8588
	5.3786	2.9088	2.8576	2.9986	4.0888	3.3548	3.8944	3.8425	3.2791	3.6575	3.3015	3.3743	2.7388	2.721	2.8591	2.7119
	5.7393	3.0141	3.326	3.0756	4.2173	2.8666	4.1049	4.1521	3.339	3.5593	2.9453	3.006	2.7511	3.1901	2.9612	2.6545
	5.5333	2.8151	3.0007	3.1767	4.138	3.1418	3.5661	4.0046	3.6522	3.2467	3.3749	2.8119	2.952	2.816	2.9225	3.0294
	5.755	3.4984	3.0489	3.1053	3.9887	3.3275	3.3357	4.2773	3.3742	3.5956	3.5299	3.1601	3.0242	2.7685	2.8706	2.9569
	5.3562	3.4163	3.0433	3.212	3.9421	3.2149	3.201	3.3612	3.1814	3.0566	3.2035	2.9908	2.9137	2.9778	2.9393	2.8204
	5.4141	2.9573	2.9858	3.5657	3.9956	3.4517	3.3522	4.0069	3.0935	3.2228	2.9276	3.0141	2.8476	2.8217	2.7571	2.903
	5.5425	3.15	2.9946	3.4575	3.854	2.9966	3.301	3.8557	3.2136	3.2705	3.186	3.2298	2.8201	3.13	2.9641	3.2032
	5.6648	3.2556	2.9279	2.9913	3.5223	3.3867	3.2067	3.3173	3.2401	3.0113	2.7552	2.911	3.2333	3.1583	3.275	3.0311
	6.0054	2.8416	2.864	3.1018	3.7438	2.7069	3.2957	3.9107	3.0297	3.2352	2.939	2.9509	2.8107	3.0478	3.0389	3.1557
	5.4118	2.8691	3.2478	2.9427	3.6261	2.8986	3.2249	3.9238	3.4794	3.0838	3.0892	2.9723	2.9677	3.2358	2.8406	3.0165
	5.6716	3.1855	2.7377	2.9014	3.8164	3.1476	3.2778	3.4746	3.0797	3.2027	3.1914	2.9018	2.7611	2.854	3.1862	2.9999
	5.7009	2.9923	3.2121	2.9173	3.5936	2.9538	3.323	3.2837	3.4467	3.3272	2.8323	3.1352	2.87	2.7114	2.9218	2.8454
	5.3545	3.0099	2.8145	3.5227	3.5646	2.9275	3.3822	4.1247	3.4697	3.7623	2.8474	2.925	2.7921	3.0589	2.8487	3.1212
	5.6339	3.2465	2.8155	3.0746	3.6297	3.2283	3.2224	3.5908	3.0527	3.1626	3.0054	3.6219	2.7614	2.8505	3.249	3.0836
	5.6159	2.9323	2.8518	2.8686	3.6815	3.0628	2.9821	3.5165	3.2367	3.0618	3.4897	3.0412	2.8362	2.9251	3.1792	2.9067
	5.5211	3.1166	3.3186	3.1852	4.075	3.0356	2.9887	3.4811	3.3613	3.2397	3.193	3.4736	2.8933	3.0701	3.1064	2.8001
	4.9751	3.2652	3.3394	2.7742	3.6616	3.2364	3.0965	3.4244	2.9823	3.239	3.2297	2.9668	2.9739	3.304	2.8313	2.8784
	5.3382	2.7973	3.2228	2.9167	3.5681	3.1649	4.0283	3.7989	3.0754	3.3015	2.967	3.3102	2.969	3.0903	2.9317	3.245
	5.5294	2.9791	3.5067	3.3466	4.1565	3.2595	3.1354	3.5928	3.4004	3.3566	2.8854	2.9244	2.7238	3.0365	2.784	2.9686
	5.5304	2.8082	3.2353	3.2153	3.6547	3.3334	3.4734	3.5528	3.3949	3.618	3.4143	2.9704	2.9386	3.1592	2.9124	2.8288
	5.3619	3.0391	2.8986	3.0721	4.1435	3.1264	3.078	3.2589	2.9562	3.207	3.1068	2.7297	2.7889	3.0596	3.0048	2.8527
	5.9382	2.8112	3.0343	2.8884	3.614	3.2035	3.2943	3.2269	3.1754	3.4677	3.2222	3.1596	2.8649	3.0641	3.0999	2.8338
	5.5494	2.824	3.5636	2.8432	3.868	2.9039	3.2996	3.6827	3.8746	3.5995	3.2842	3.3577	3.0369	2.7609	2.8108	3.0968
	6.0112	3.3609	3.5686	3.05	4.7035	3.3116	3.0791	3.8213	3.6095	3.4377	3.0162	2.8451	2.815	2.9744	2.9773	3.0565
	6.2553	2.9189	3.05	3.0132	4.1527	3.2861	3.1599	3.7072	3.2291	3.2642	3.158	2.8168	3.0001	2.8463	2.8988	2.8988
	5.609	3.2801	2.9085	3.0723	4.1329	3.3117	3.1911	3.8031	3.8699	3.2921	2.8079	3.2375	2.7504	2.9051	2.9963	3.1276
	5.6788	3.0335	2.877	3.3789	4.0016	3.1911	3.5447	3.9775	3.2198	3.5952	3.1694	3.0514	2.8123	3.0233	2.9089	2.8857
	5.8238	3.5374	3.4616	3.2015	4.0128	3.3065	3.52	3.6021	3.0528	3.8504	3.989	3.0556	2.9083	2.8323	3.0766	2.9464
	5.1874	3.4749	3.4666	2.8968	3.555	3.3869	3.2324	3.4387	3.247	4.0436	3.0561	3.2866	3.0398	3.0094	2.8099	3.0911
	5.5214	2.9858	3.0457	3.4686	3.8245	2.9665	3.3165	4.1772	3.595	3.4731	2.9309	3.2939	3.125	3.0545	2.8987	3.0084
	4.941	2.8258	2.9275	3.635	3.8362	2.9926	3.7232	3.897	4.1235	3.2141	3.6208	3.2445	2.8191	2.8541	2.9615	2.9977
	5.0007	3.2899	2.972	3.0702	3.7206	3.0487	3.2992	3.5408	3.0689	3.8183	3.1482	3.2958	2.9169	3.0139	2.9459	2.8807
	5.7321	2.8719	2.9506	3.0881	3.6601	3.1066	3.1804	3.7666	3.1118	3.0188	2.9598	3.2237	2.8797	3.0164	2.9716	2.9822
	5.1789	3.2343	2.8097	3.0742	3.6222	2.9867	3.0214	3.8923	3.3415	2.9689	3.5112	2.9413	2.953	3.0061	2.9418	2.852
	5.2951	3.3359	3.0129	3.511	3.5727	3.0678	3.4418	3.7438	2.8074	3.8122	3.0738	3.54	2.8605	2.8597	3.0157	2.989
	5.4603	2.9748	2.863	3.1005	3.7358	3.3988	3.2738	3.6703	3.2006	3.1384	2.8575	2.9093	3.1987	3.0891	3.0624	2.8282
	4.9257	3.0987	3.1425	2.9822	3.4805	2.9404	3.2341	3.3507	3.0114	3.2978	3.2581	3.3182	2.9647	3.1261	2.8778	3.079
	5.0893	2.9917	2.7811	2.8911	3.6258	3.0651	3.3698	3.5226	2.979	4.1035	3.1473	2.8894	3.0905	3.1097	2.9694	2.7482
	5.2445	3.0763	2.8374	3.275	3.6787	3.022	3.0802	3.8515	2.9035	3.6286	2.9569	3.0373	3.1187	2.8757	2.9609	2.746
	5.0696	2.8793	2.7127	2.7687	3.8834	3.0857	3.6197	3.4255	3.7972	2.8528	3.1047	2.9649	3.0855	2.9921	2.9049	3.0256
	5.5582	2.9589	2.8018	2.9097	3.5901	2.9818	3.2946	3.1933	3.6228	3.2775	3.0519	3.4202	3.0113	2.9182	3.0857	2.848
	5.0268	3.0609	2.8174	3.2104	4.3427	2.9905	3.5088	3.4363	3.2969	3.1032	2.8353	3.7318	2.9279	3.0662	3.3	2.8232
	5.4867	2.8905	2.8644	2.8554	4.0799	3.2446	3.2768	3.7323	2.9791	3.5233	2.7548	4.0012	2.8876	3.1777	2.8241	3.269
	5.22	2.9369	2.8274	3.2	4.2427	3.2535	3.3661	3.5409	3.5487	3.3083	3.3715	3.4271	3.1219	2.7765	3.1146	2.842
	4.8926	2.8544	2.6894	2.796	3.629	3.0859	3.1892	3.0094	3.2756	3.0735	2.9077	3.5879	2.9216	2.9328	2.7865	2.8453
	5.3595	2.9071	2.8665	2.9847	3.9449	2.9828	3.6474	3.5174	2.9228	3.2415	2.7916	3.0601	2.9141	2.9717	3.1362	3.1463
	5.0475	2.8406	3.0152	3.1854	4.1847	3.2792	3.432	3.6204	3.1899	3.3662	2.971	3.08	2.8272	2.9159	3.0303	2.8109
	5.3208	3.3537	2.7934	3.1108	4.4402	3.054	3.1118	3.9234	3.4203	3.4469	3.1261	2.9815	2.7787	3.0226	2.8433	2.9463
	5.2774	3.5916	2.896	3.3977	3.7837	2.9907	3.5107	3.5473	2.96	3.3131	3.2402	2.906	2.8572	2.9439	3.049	2.8188
	4.8754	3.3356	2.8394	2.9043	3.5886	3.8952	3.4742	3.1747	3.7236	3.0592	3.1542	3.1541	3.3195	2.8485	3.1131	2.8859
	5.0032	3.0641	2.8164	2.7659	3.6726	3.0168	3.3937	3.274	3.1782	3.0742	2.9737	3.115	2.9391	2.9138	2.9977	2.8204
	4.9116	3.4314	2.9904	2.841	3.9196	3.4852	3.4448	3.6035	3.0798	3.3395	3.1189	3.4901	2.969	3.5899	3.077	3.0588
	5.3167	3.5368	3.0401	2.7983	4.0497	3.1487	3.538	3.6204	2.9721	3.2934	3.1068	3.3623	2.8394	3.4136	3.2396	2.8378
	5.2348	4.5342	2.7697	3.0371	4.1769	3.6199	3.1718	3.6786	2.979	3.6821	2.8845	2.9346	2.9882	2.9577	3.0989	2.8553
	5.4916	3.9727	2.9197	2.9687	3.582	3.4353	3.121	3.3847	3.1261	3.6256	3.3857	2.898	2.7906	2.9959	3.4947	2.8816
	5.0313	3.2084	2.8646	2.8091	4.0456	3.4316	3.5749	3.4736	3.2305	3.2178	3.0511	2.8912	2.8814	3.0834	3.0174	2.8019
	5.4226	3.0911	3.0625	2.8692	3.7263	3.4806	3.1874	4.09	3.2656	3.2993	3.0218	3.4374	3.0474	2.973	3.7475	2.755
	5.5692	3.0358	2.8584	2.8289	4.5023	3.222	3.516	3.6837	3.3696	3.2621	3.2935	3.0967	2.8972	2.941	2.8465	2.6658
	5.2065	3.0522	2.8723	2.7833	4.0703	3.063	3.6359	3.5667	3.7579	3.9226	3.3663	3.0543	2.9251	3.1083	3.2051	2.8199
	5.581	3.0221	2.7846	3.176	4.0332	3.756	3.4465	3.5161	3.5269	3.118	3.5255	3.298	2.9551	2.9806	3.1274	3.0174
	4.9565	3.5059	2.7247	2.7435	3.661	2.8933	3.5129	3.4338	3.3165	3.0135	2.9252	3.1004	2.924	2.9466	2.9883	2.652
	4.9774	2.988	3.0525	3.0911	3.85	3.0843	3.3556	3.4501	3.0787	3.0905	3.1275	3.0283	2.8617	3.109	3.2227	2.7373
	5.2559	3.111	3.1048	2.7482	4.0843	2.8636	3.2371	3.8402	3.2942	3.0687	2.9395	2.7902	2.7644	3.0833	2.9257	3.0762
	5.1973	3.2425	2.8322	3.3222	4.4541	3.1505	3.2775	3.5688	3.334	3.1307	2.9698	3.3781	2.8847	3.0713	2.7903	2.7736
	5.2575	3.0985	2.9996	2.9345	3.6655	3.4482	3.241	3.9488	2.8199	3.4632	3.32	3.3133	2.8725	2.8984	2.9485	2.9982
	5.2388	3.1088	2.8553	3.0478	4.0562	3.2007	3.4744	3.3505	3.3626	3.1606	3.1277	3.9469	2.9663	3.0749	3.0436	3.0374
	5.037	2.9176	2.8318	3.02	4.2219	3.0612	2.9364	3.6681	3.0215	3.4634	3.0326	3.1465	3.0068	2.8763	2.9338	3.2088
	5.6485	3.2972	2.8012	2.8005	4.0251	3.3335	3.347	3.5472	3.1347	3.7625	3.1016	2.9911	2.9844	3.0931	2.9702	2.87
	5.2762	3.0786	2.7589	3.0726	3.6249	3.0947	3.264	3.7651	3.3654	3.4546	2.8274	3.6796	2.8779	2.9388	2.9511	2.982
	5.4203	2.9002	2.9814	3.0861	3.8264	3.3592	3.7947	3.3709	3.3246	3.3594	2.8431	2.798	2.7624	2.9241	3.1121	3.1697
	5.4747	3.2668	2.8422	2.9301	4.0076	3.5637	2.9046	3.352	2.9646	3.4991	3.0689	2.7735	3.0669	2.9877	2.7356	2.9019
	4.8314	2.8313	2.8492	3.1518	3.6823	3.6483	3.1442	3.6395	3.1496	3.6515	3.0369	3.061	2.819	2.7635	2.9243	2.8618
	5.26	3.2244	2.9473	3.1248	4.099	3.2223	3.1608	3.4336	3.0046	3.2786	2.8231	2.9553	3.0176	2.8687	2.9921	3.0988
	5.5171	3.4634	2.9252	2.7868	4.6132	3.3471	3.3794	3.0585	3.1947	3.2527	2.8384	3.768	2.7169	3.0952	3.0208	2.9101
	5.359	3.2745	2.929	2.885	4.2792	3.6495	3.0753	3.4019	3.1878	3.337	3.1176	3.2217	3.2283	2.9739	3.0545	2.8976
	5.7056	2.9545	3.2211	2.9317	3.7847	3.2689	3.1148	3.4838	3.2318	3.5064	3.4251	3.3676	2.9172	3.0007	3.0894	2.9696
	5.0807	3.1101	3.0022	2.7589	3.5041	3.4763	3.1574	3.3697	2.8147	3.6161	3.296	3.2448	2.8593	2.8277	2.9677	2.9271
	5.1212	2.8493	3.0868	3.027	4.2358	3.2324	2.8486	3.1531	2.864	2.989	3.1735	3.0868	3.3296	2.7195	2.8587	3.0194
	5.986	3.4795	3.0428	2.9667	4.2843	3.4714	3.3636	3.4615	3.3146	3.0515	2.7831	2.9341	3.4462	2.8806	2.8734	3.0425
	5.8692	3.2025	2.8669	3.071	3.5931	3.4179	3.36	3.7165	3.0793	3.3922	2.7727	3.2599	2.7488	2.8415	2.9477	3.0418
	5.3438	3.5325	3.1551	2.7044	4.1061	3.3709	3.1508	3.492	3.5648	3.4573	3.134	2.928	2.8139	3.0723	2.894	2.8985
	5.5376	2.8245	2.6468	2.9469	4.4578	3.2786	3.1314	3.3238	2.9599	3.4888	3.0381	3.0654	2.9389	2.9254	2.9662	2.9102
	5.3266	3.0049	2.8595	2.7174	4.0985	3.1281	3.1786	3.4041	3.0419	2.9153	3.0415	3.006	2.6936	2.7951	2.8821	2.8396
	5.242	3.3071	2.8136	3.2258	3.8645	3.6052	3.1927	4.0933	3.2155	3.2082	2.7946	3.4178	2.9822	3.0294	2.9025	2.9836
	5.4497	2.8773	2.8813	3.0697	3.9091	3.7334	2.9342	3.5441	3.2517	3.3963	2.9878	3.3231	2.8635	2.9828	2.7588	2.9841
	4.9935	3.0102	3.0044	3.1775	3.8813	4.1719	3.3058	3.3034	2.9794	3.404	2.8504	3.1334	2.8657	2.9053	3.0097	2.8858
	5.4462	2.9201	2.9628	2.7892	4.3056	3.1592	3.3403	3.2582	3.3564	3.1426	3.4033	3.1696	3.288	3.0992	3.0132	3.3329
	5.3477	3.0187	2.8586	2.7538	3.4192	3.06	3.206	3.6627	3.0602	3.3083	2.8335	2.9054	2.8869	3.0164	3.1546	2.9725
	5.2816	2.9499	3.1003	3.3507	3.8783	3.4193	3.5245	2.9585	3.5285	2.9223	3.5393	3.366	2.8538	2.7889	3.1417	3.1415
	5.2183	3.0095	3.0744	2.6394	3.7038	2.9817	3.5692	3.0631	3.0506	3.1365	3.4144	3.123	2.8945	2.8462	3.1617	3.1662
	5.3248	2.7927	2.929	2.8874	3.6275	3.3162	3.4234	3.4975	3.5899	3.3603	3.003	3.4959	2.8471	2.8895	3.0385	3.1014
	5.0348	2.9457	3.0621	2.8603	3.5881	3.2375	3.2984	3.0544	3.2073	3.6741	2.9501	3.1174	2.9783	3.053	2.8485	3.001
	5.3491	2.8255	2.8571	3.0389	3.5466	3.5571	3.5409	3.1988	3.0989	3.2069	3.26	3.0879	2.9517	2.7243	2.8052	3.1505
	5.5519	3.0792	2.9217	2.8365	4.3005	3.0302	3.4431	3.1622	3.0608	3.4221	2.9017	3.2864	3.1113	2.8136	2.9162	2.8986
	5.1931	2.9658	3.04	2.6561	3.8371	3.4106	3.2456	3.2502	2.8893	3.2308	3.1019	4.0396	3.0259	2.8016	3.1556	2.8182
	5.2029	2.9737	3.0989	3.1072	4.155	3.7303	3.4507	3.1436	3.3879	3.0689	3.1989	3.3498	2.7773	2.9067	3.1006	2.9534
	5.3815	2.7915	3.0291	2.9038	3.9154	3.2539	3.8045	3.4782	3.3532	3.608	3.0818	4.4758	3.1774	2.9121	2.9179	2.8777
	5.4734	2.7473	2.9252	2.9849	4.0627	3.2574	3.3081	3.3876	2.8579	3.4676	3.3234	4.2168	2.9259	2.9228	2.8348	2.9094
	5.2175	2.9853	2.9266	2.9456	3.8273	3.5024	3.0545	3.2551	3.0085	3.0222	3.8316	4.237	2.8273	2.8769	2.9944	3.0291
	5.5678	2.9028	2.9766	3.0071	3.9442	3.0081	3.5218	3.4298	3.1111	3.2597	3.1796	4.3082	2.9645	3.0171	2.8357	3.0973
	5.0842	2.8537	2.9782	2.8488	3.9399	3.0263	3.3651	3.4024	3.1608	3.4392	3.2434	4.0022	2.9488	3.0991	2.9126	3.0228
	5.0324	2.8707	2.8125	3.1596	4.0792	2.9593	3.3958	3.2074	3.4933	3.1439	3.1641	4.4937	3.1368	2.9718	2.8886	3.0252
	5.214	3.0468	2.8968	2.9334	3.3842	3.6392	3.1766	3.0414	3.2776	3.0287	3.3494	4.6102	2.9742	2.8192	2.7168	3.2021
	5.2311	2.9141	2.7075	3.2655	3.6286	3.3827	3.1989	3.0032	2.965	3.3654	3.0245	4.1597	3.1004	3.0537	2.9398	2.945
	5.3635	3.1599	2.9107	3.0123	4.3886	3.9052	3.2138	3.0667	3.2456	3.0031	2.9042	5.3018	3.0927	2.9203	2.8635	2.7634
	5.035	3.2058	2.6978	2.9706	3.6487	3.5483	2.9987	3.4714	2.9466	3.4055	3.3377	4.3953	2.8287	2.7975	2.9771	2.9383
	4.932	2.9784	3.2345	3.0908	3.9128	3.45	3.5843	3.5934	2.9645	3.2498	3.0872	4.6985	3.1514	2.8719	3.0784	2.9558
	5.2523	2.9108	3.2746	2.9802	4.0234	3.6189	3.253	3.1306	2.9907	3.5149	2.8544	4.6172	2.9079	3.121	3.0987	2.7824
	4.9861	2.8248	2.9494	2.8144	3.8326	3.2971	3.0042	3.2323	3.3814	3.0558	3.7009	4.1136	2.9781	3.0125	2.9065	3.2613
	5.3271	3.1962	2.7822	3.0076	4.1067	2.9953	3.2428	3.0886	3.6387	3.1201	3.1944	4.8999	2.8149	2.9034	2.9314	2.9182
	5.3066	3.1519	2.8603	3.1905	4.1034	3.4852	3.2703	3.2752	3.1787	3.2993	3.2942	4.309	2.9938	2.8262	2.9403	2.8708
	5.5973	3.1276	2.9883	2.9359	3.7304	3.7512	3.3358	3.6014	2.9612	3.3475	3.0065	4.2288	3.0053	3.1505	2.9552	3.1025
	5.274	2.9801	2.8903	3.455	4.2491	3.872	3.6306	2.9438	3.3911	3.7461	3.048	4.571	2.9187	2.8723	3.0981	2.9559
	5.1104	2.9285	2.9438	2.8322	4.0756	3.1851	3.2884	2.9622	3.153	3.6746	3.0044	4.3742	2.8006	2.8971	2.9473	2.9601
	5.6939	2.875	2.8759	3.02	4.6919	3.3059	3.3991	3.1718	2.9959	3.3392	3.7229	3.9462	3.1867	2.898	3.0408	2.8622
	5.0583	3.0009	2.9334	2.8893	4.0502	3.5792	3.5147	3.372	3.2808	3.2053	3.0948	4.45	2.8109	2.9598	2.859	2.954
	5.0614	2.8768	2.9057	2.939	3.7801	2.9725	3.6595	3.1472	3.02	3.4382	3.0382	4.1143	3.3484	2.8882	3.0021	2.8723
	5.2177	2.9388	3.0358	2.9705	3.8534	3.7334	3.9388	3.3876	3.4075	3.2085	3.1684	4.5962	2.8577	2.9503	2.9442	2.8322
	5.3691	2.6602	2.7717	2.8574	4.2066	3.0636	3.3417	3.4725	3.6721	3.2499	3.3294	3.8248	3.114	2.7796	3.0616	2.7543
	4.9288	3.1131	2.7881	3.0025	4.2092	3.0912	3.5398	3.3428	3.3026	3.376	2.9978	3.2266	2.794	2.9612	2.9688	2.7721
	4.7926	3.2643	3.3396	2.7492	4.2714	3.7117	3.1843	3.0933	3.1016	3.1025	3.1442	4.9091	3.0416	2.8548	3.0004	2.8626
	5.0834	3.1974	3.4861	3.0305	4.4296	3.5943	3.5991	3.6849	3.49	3.7462	3.1818	4.5784	3.2761	2.8843	3.0918	2.8213
	5.2009	3.0131	2.8372	2.823	4.1464	3.3575	3.3455	3.2817	3.0317	3.2932	3.4856	3.4781	2.9964	2.7921	2.9855	2.7079
	5.4115	2.7361	2.8227	2.9297	3.798	3.1922	3.8075	3.3058	3.0396	3.1934	3.26	2.9337	2.804	2.8342	2.8192	2.7873
	5.1817	2.8857	3.0932	2.962	3.918	3.1188	3.8989	3.5601	3.3722	4.204	2.9617	3.2897	2.8468	2.8741	3.0448	3.2685
	5.7827	2.9922	2.8565	2.7692	3.7368	3.6677	3.6228	3.1654	3.1392	3.1441	2.8783	3.3179	2.7584	3.253	3.0062	3.006
	5.0515	2.8328	2.8942	2.7829	3.657	3.4686	3.5621	3.278	2.8355	3.0078	2.9159	3.2875	3.1384	2.7742	2.7285	2.8137
	5.4834	2.9315	3.2817	2.962	3.9314	3.196	3.184	3.1017	3.4637	3.3521	2.8693	3.5909	2.887	3.0111	3.0558	3.0072
	5.3248	2.9743	3.2669	2.889	3.9516	3.8471	3.7426	3.2298	3.3954	3.9559	2.9786	3.355	2.9592	3.2361	3.0454	3.0607
	5.8033	2.8763	3.0442	2.9974	4.8806	3.7761	3.5595	3.221	3.1377	3.4558	3.6577	3.5562	2.9313	3.0125	3.0751	3.2015
	4.9778	2.9456	3.0383	2.857	4.7546	3.078	3.4208	3.3203	3.2648	3.1195	2.8426	3.5239	3.1127	2.8532	2.7396	2.9883
	5.9129	3.3149	2.7605	2.9931	4.2439	4.0744	2.9189	3.1099	2.9192	3.1103	2.9425	3.8332	2.7917	2.7112	2.8475	2.8073
	5.4818	3.0495	3.175	3.2634	4.4358	3.3532	3.6815	3.3539	3.1725	3.3758	3.4666	3.9095	3.5046	2.976	3.2512	2.9574
	5.6185	2.8304	2.9468	2.7648	3.7973	3.4727	3.7013	3.3912	3.4338	3.412	2.9341	3.9021	2.9417	2.8015	2.8751	2.9125
	5.3372	2.8684	3.0182	2.8567	4.0548	3.4245	3.9597	3.3617	3.3441	3.6228	3.6589	3.4968	3.0623	2.8663	2.9204	2.7789
	5.5257	2.932	2.895	2.7896	3.9179	3.7039	3.3021	3.4074	3.2986	3.7605	3.1148	3.705	2.8893	2.9774	2.8789	3.1441
	5.1107	3.0658	2.8705	3.1325	3.9369	3.2004	3.4822	3.5786	3.2557	3.5629	3.1665	3.4833	3.0544	2.9666	2.9325	3.0394
	5.0277	3.4216	2.7382	2.7594	3.7721	3.7445	3.6048	3.4622	3.4835	3.7156	2.8321	4.3622	3.1163	2.9142	2.8249	3.0191
	5.1739	3.3193	3.1394	2.8	4.2981	3.2972	3.2356	3.1403	3.2323	2.8613	3.0684	4.6787	2.7648	2.7743	2.8406	3.0545
	5.1061	2.88	2.8952	2.8375	3.4673	3.3401	3.3319	3.4108	3.3837	3.1504	3.3889	4.9187	3.125	2.862	2.9894	2.8483
	5.2679	3.2836	3.2391	2.8658	3.917	3.2959	3.4391	3.1768	3.2058	3.4094	3.4067	4.3583	2.9507	3.1274	2.9885	2.9568
	4.7951	2.907	3.1879	2.8978	3.4177	3.1134	3.0093	3.1807	3.9915	2.977	3.1288	4.3599	3.0592	3.0661	3.0376	3.163
	5.4779	3.1315	3.4199	3.1366	4.0026	3.7969	3.1254	3.5071	3.0647	3.222	3.6256	4.2231	3.102	2.8933	2.9794	3.091
	5.7311	3.53	2.984	2.8001	4.0378	3.7501	3.0871	3.6343	3.236	3.9521	3.0634	3.4409	2.658	2.9294	2.8353	2.9425
	5.157	2.945	2.7862	2.8834	4.2546	3.3781	3.242	3.2373	3.3391	3.8566	3.1498	3.7021	2.7967	2.9152	2.9627	2.7027
	5.445	2.8202	3.0724	2.9494	3.8039	3.7344	3.5632	3.4585	3.2626	3.3628	2.8492	3.1893	2.8466	2.9001	2.8179	3.151
	4.881	3.0258	2.9576	2.9873	4.0957	3.7113	3.1223	3.1571	3.7896	3.41	2.997	4.0899	3.0306	2.9789	3.0342	2.9553
	5.2061	2.9809	2.8532	2.8515	4.454	3.3803	3.5723	3.5721	3.7659	3.7471	3.4773	3.1373	2.8331	2.8512	3.0594	2.906
	5.1282	3.0002	2.9805	3.2135	4.3248	3.2409	3.0692	3.543	3.1808	3.5246	3.1702	3.1197	2.8402	2.7958	3.0565	2.8271
	5.2425	3.1732	3.1144	2.8081	3.4466	3.549	3.4499	3.4352	4.2045	3.3849	3.3147	2.8474	3.0103	2.8711	2.973	2.9598
	5.3745	2.855	2.8021	2.8331	4.1611	3.4729	3.4676	3.7224	2.8443	3.7241	3.2625	3.1148	3.2287	2.7933	2.8961	2.9971
	5.0981	3.1926	2.9014	2.9201	3.9624	3.5195	3.3991	3.6443	3.4361	3.5259	2.9645	2.7895	2.991	3.102	3.2164	3.0338
	4.6717	2.8972	3.14	3.0642	4.1038	3.3171	3.0789	3.3498	3.2481	3.4288	3.4698	3.692	2.8841	2.8685	3.1758	3.0574
	5.5862	3.2528	2.7363	3.0046	4.2517	3.6074	3.4016	3.7555	3.2469	3.3056	3.4399	3.8847	2.9702	2.823	3.0098	3.1979
	5.2222	3.2031	2.8809	2.8572	4.0117	3.7417	3.9527	3.0389	3.3541	3.078	3.4913	3.5168	2.871	3.2362	3.1031	3.0095
	5.1872	2.8835	2.7747	3.0275	4.2587	3.1306	3.4775	3.2245	3.1784	3.015	2.9806	3.5725	2.8827	3.1983	2.9466	2.9606
	5.492	3.061	2.9746	2.9064	4.2283	3.6489	3.8331	3.1168	3.112	2.9985	3.3713	3.8929	2.8117	2.9748	2.9647	3.2421
	4.9851	2.7327	2.8847	2.9109	4.0025	2.9934	3.5166	3.5263	3.0813	3.0514	3.0189	3.5825	2.9802	3.1173	2.9397	2.9728
	5.3555	2.9603	2.9125	2.8715	5.0069	3.3024	3.6892	3.3279	3.0833	3.8314	3.3698	3.1616	2.8885	3.1177	2.8647	3.0516
	5.1077	2.7921	2.9803	2.9789	6.0372	3.2642	3.6706	3.3697	3.1526	3.5117	3.3926	2.8619	2.9246	2.9946	2.9303	2.8573
	5.6041	2.7526	3.0633	3.0521	5.6185	3.5283	3.746	3.4514	2.9708	3.3006	3.1664	3.2957	3.2288	3.2199	2.9722	2.8166
	5.3244	2.8844	2.8776	2.8507	5.2849	3.2585	3.9274	3.4797	2.9697	3.2824	2.8845	3.6373	3.0834	2.9233	2.8592	3.0192
	5.9301	2.9499	2.9661	3.1559	4.8465	3.1867	4.1135	3.5104	3.3822	3.0885	3.1736	3.1003	3.1582	3.0718	2.8735	2.9449
	5.6803	3.0466	3.1693	2.9023	6.0978	3.3738	3.6539	3.1057	2.9074	3.1672	3.0804	3.223	2.9351	2.7458	3.0022	3.1854
	5.4931	3.0091	2.8947	2.8167	6.6259	3.6397	3.4311	2.8684	3.0062	3.1536	3.1403	3.0526	2.8468	2.8835	2.7438	2.9413
	5.4884	3.6591	2.873	3.078	6.0552	3.6007	3.1189	3.3573	2.8776	3.4762	3.0333	3.1217	3.1123	2.8508	2.9096	3.4549
	5.2736	2.7085	3.2739	2.8514	5.8571	3.2875	4.0874	3.0204	3.2137	3.0563	3.0074	3.7531	2.9371	2.8238	2.8498	3.0076
	5.2665	2.9383	3.025	2.6536	5.6684	3.5767	3.7353	3.1943	3.1351	3.2116	3.1758	3.9101	3.0196	2.8067	2.978	2.9106
	5.5114	3.0273	2.8764	2.909	6.2611	3.1453	3.8745	3.6328	3.6315	3.6554	3.5184	4.0752	2.852	2.7324	2.7147	2.749
	5.5869	2.9338	2.7475	2.8201	5.8353	3.1443	3.1541	3.0993	2.9212	3.3375	3.4449	3.4614	3.0368	2.9968	3.0073	2.8567
	5.3446	2.8915	2.8168	3.0943	6.141	3.4182	3.2149	2.854	3.1755	3.3967	3.0664	3.2743	3.0492	2.9143	2.9298	2.8686
	5.2737	2.8415	2.7907	3.1206	5.8779	3.2567	3.4617	3.0313	3.2814	3.1176	3.3767	3.1119	3.1552	2.7742	3.0245	2.933
	5.1642	2.9281	2.8542	2.907	5.491	3.1589	3.6662	3.0249	3.0022	3.1391	3.1416	3.2475	3.1843	2.8809	3.1312	3.0633
	5.145	2.8297	3.1838	3.0697	5.2283	3.1987	3.4111	3.5729	3.7154	3.1916	3.347	3.2438	3.2646	2.897	2.997	2.9306
	5.0162	2.8258	2.9396	3.1871	5.3003	3.487	3.4228	3.2397	4.0027	3.5458	3.2558	3.7558	3.0758	2.9637	3.2351	2.9016
	4.9139	3.4782	3.116	3.1886	6.4501	3.4911	3.7831	3.3141	3.5923	3.3703	3.0722	3.2521	2.9996	2.9161	2.7598	2.8209
	5.2838	2.8304	2.8992	3.0741	5.0718	3.4016	3.7173	3.0635	2.8523	3.1263	3.0855	3.3967	3.1675	3.2016	3.0688	3.0203
	5.8106	2.9764	2.823	3.1173	5.5621	3.4037	3.4273	3.5733	3.7693	3.0754	3.223	4.0682	2.773	2.8387	3.0552	2.768
	5.5249	2.9384	2.8447	3.0706	5.6932	3.5219	3.6329	3.1775	4.0467	3.3723	3.1304	3.4554	3.0589	3.0247	3.0883	2.7425
	5.6945	2.7792	2.8441	3.0214	5.4542	3.4532	3.4938	2.9703	3.4176	3.0531	3.2742	3.5951	3.1561	3.2922	2.965	3.1274
	5.1442	2.8137	2.9461	2.9225	5.1318	3.693	3.0588	2.8906	3.6882	3.2826	3.2853	3.1921	3.0392	2.9615	2.8873	2.9139
	4.9372	2.7611	2.8721	2.7807	6.0094	3.2873	3.1946	2.8706	3.9007	3.3099	2.7502	2.9802	2.9737	2.9155	3.0136	2.8767
	4.8295	2.9962	2.8098	3.0396	4.9233	3.1763	3.4381	3.2858	3.4542	3.1943	3.0065	3.1415	2.9547	2.8975	2.9896	3.0647
	5.0619	2.8797	3.1476	2.8435	5.624	3.0307	3.374	3.0013	3.1749	3.6828	3.9516	3.0871	3.0876	2.8338	3.0853	3.0447
	5.4876	3.097	2.8822	2.9517	5.292	3.2043	3.1996	3.147	3.5925	3.0346	2.9619	2.9905	2.8927	3.0171	3.1229	2.7558
	4.7108	3.083	2.9553	2.904	5.3584	3.2455	3.4444	2.9193	3.42	3.0294	3.2359	3.3037	3.296	3.143	2.843	2.9954
	5.4982	3.5551	3.3004	2.7811	6.0745	3.2472	3.4548	3.2888	3.0185	3.5758	3.168	2.8254	3.1843	2.731	2.8376	2.8791
	5.5211	3.1698	2.9322	2.8841	5.353	3.4328	3.269	2.9756	2.9569	3.3057	3.7004	3.0373	2.9248	2.8853	2.8385	2.8032
	5.0257	3.2257	2.9146	2.8887	6.2243	3.372	3.186	3.1101	3.7214	3.2055	3.2987	3.0316	2.8828	2.9001	2.9228	2.7867
	5.5869	2.7722	3.0143	2.9057	6.7384	3.315	3.372	3.7743	3.4654	4.0743	3.1982	3.43	3.0317	2.8617	2.7873	2.7474
	5.4945	2.8811	2.9649	3.1455	6.4759	3.0275	3.6624	3.032	3.3238	3.1696	3.2292	3.0038	2.9344	3.1638	2.8947	3.0237
	5.3344	3.0865	2.8068	2.8752	6.838	3.5558	3.326	3.0943	3.4508	3.5549	3.4433	3.31	2.8535	3.1068	2.9299	2.8737
	5.2547	3.0046	2.9017	2.8717	6.1889	3.7048	3.2425	2.8851	3.1524	3.3826	3.4842	2.9552	3.0144	3.0089	2.9092	2.9607
	5.4552	2.7708	2.7504	2.9828	6.4572	3.1228	3.0314	3.3212	3.1406	3.3038	3.5444	3.2611	3.089	3.0258	3.0095	3.1275
	5.3507	3.2407	2.9249	3.004	5.8184	3.4019	3.4069	3.0989	3.2958	3.2826	3.3256	3.2552	2.8027	3.0703	2.8335	3.0035
	5.17	3.059	2.9885	3.1281	5.8022	3.4145	2.9905	3.1481	3.0876	3.4937	2.9184	3.2182	2.9673	2.7623	2.7903	2.8805
	5.3636	3.3449	2.8142	2.8009	5.6949	3.6148	3.1464	3.2431	3.3322	3.7256	3.4737	3.008	2.7815	3.0689	2.9097	3.0192
	5.6051	3.2449	3.0299	2.705	6.0039	3.677	3.2102	3.9302	3.3789	3.0135	3.4901	3.2544	2.9218	3.0153	2.9268	2.7695
	5.3551	3.9015	2.8655	2.9521	5.9987	3.5213	3.4691	3.8119	3.2421	3.3268	3.1144	3.0493	2.8464	2.897	3.1621	2.9489
	5.5714	3.4221	2.986	2.7155	5.7496	3.3137	3.5971	3.4145	3.1412	3.724	2.8568	2.8974	2.9719	2.9934	3.1495	2.8733
	5.5421	2.8883	2.8371	2.8153	6.0594	3.1725	3.6402	3.3819	3.2623	4.2708	3.0641	3.2392	3.3139	2.9277	2.9918	2.9252
	5.4538	3.4114	2.894	3.1095	6.0772	3.2243	3.1875	3.9307	2.9166	4.0714	3.1848	3.1256	2.8959	2.9872	2.8415	2.9232
	5.1309	3.2516	2.8666	2.7673	5.6943	3.6569	3.464	3.2816	3.1244	3.0424	3.1053	3.022	3.0666	2.9138	2.8617	2.9576
	5.4362	3.4661	2.8559	2.8027	6.1828	4.0375	3.182	3.6954	3.1703	3.2248	3.6835	2.867	3.22	2.8266	2.8896	3.1794
	5.6498	3.4007	2.9339	2.9426	6.8308	3.4847	3.3569	3.3494	3.3633	3.1284	3.9553	3.2334	2.7977	2.7733	2.833	3.0031
	5.8325	3.1585	3.0591	2.8769	6.6595	3.2462	3.7192	3.4201	2.8349	3.1597	3.311	3.21	3.5022	2.8248	2.749	2.9904
	5.7116	3.5105	3.0272	2.9588	5.8275	3.3626	3.5255	2.8809	2.825	3.9369	3.0769	3.0091	2.6803	3.0386	2.8235	2.8486
	5.4238	3.0051	2.8987	3.0289	5.6514	3.5842	3.6765	3.2841	3.0942	3.8259	3.0609	2.9849	3.0731	2.9852	2.8356	2.732
	5.2545	2.9999	3.147	2.8354	5.4401	3.5496	3.315	3.5192	3.2717	3.423	2.8898	2.9963	2.9804	2.8084	3.0297	3.078
	5.3864	3.0372	2.9015	2.9088	5.6661	3.9151	3.3236	3.6975	3.2485	3.2843	3.1765	3.5239	2.9929	3.0393	3.006	2.9548
	5.8013	3.0599	3.1769	3.5795	5.647	3.2868	3.4668	2.9767	3.4425	3.1053	3.2031	3.03	3.0014	2.689	3.0173	2.8444
	5.4683	2.8184	3.0128	3.1234	6.0721	3.2725	3.4156	3.5735	3.8116	3.091	3.2825	3.5281	3.263	2.8715	2.8498	2.9652
	5.4647	3.2008	2.8988	2.8403	6.0036	3.4699	3.3338	3.3702	3.8724	3.4573	3.1651	3.5486	3.1866	2.7902	3.1981	2.7453
	5.9617	3.4316	2.9068	2.9988	5.2056	3.1582	3.7283	3.3438	3.2269	3.3046	3.2551	3.0135	3.0018	2.9617	2.9577	2.7546
	6.1416	2.8829	2.9949	2.8948	5.6682	3.6468	4.0124	3.4336	3.324	3.3178	3.1844	3.3565	3.1601	2.9228	2.9957	2.8593
	5.4943	3.3197	2.8117	2.7827	4.7279	3.3493	3.6742	3.1173	3.0866	3.3944	3.0165	3.0304	3.3047	3.3136	2.9798	3.1435
	5.0214	3.3719	2.8471	2.7642	5.8987	3.7508	3.9609	3.7147	3.0143	3.3989	3.5591	2.9249	2.7233	2.8819	2.9297	2.8274
	5.5962	2.9817	2.983	2.8299	5.7587	3.4404	3.9984	3.4082	3.4878	3.2745	2.9797	3.2447	2.9808	2.8045	2.9204	3.0618
	5.5561	3.5936	2.9315	3.2219	5.8503	4.0004	3.4098	3.5417	3.9931	3.5718	3.8035	4.2757	2.7931	2.7621	2.7758	2.9798
	5.4498	3.0852	2.9924	2.8036	5.8829	3.8353	3.373	3.389	4.101	2.8913	3.3209	3.1165	2.8714	2.9964	2.8948	2.8612
	5.2969	3.0954	2.9723	3.0738	5.5979	3.6864	3.885	3.9754	3.9903	3.2985	2.9858	3.3813	3.2224	2.9233	2.7118	2.9109
	5.2991	2.901	3.0128	2.9321	5.942	3.527	3.6179	3.3199	2.8559	3.6171	3.245	2.9691	2.8542	3.3282	2.9855	2.8777
	5.4561	3.6055	2.8825	2.9784	5.7908	4.3613	3.0937	3.6156	3.063	3.0832	3.6162	2.7793	2.8222	2.968	2.7792	2.8435
	5.0984	3.1931	2.8507	3.0821	5.7002	3.2404	3.3106	3.095	3.8038	3.1738	3.037	2.9897	2.98	2.8862	3.0702	2.7873
	5.1692	3.2972	3.8078	2.839	6.2184	3.1599	3.6021	3.0679	3.1354	3.2926	3.9342	2.8898	3.101	2.8316	3.1982	2.9311
	5.2296	2.8892	2.7067	2.9758	5.5306	3.3876	3.3269	3.6746	2.979	3.2274	3.2598	3.3766	2.9116	2.9353	2.8578	3.2487
	4.7912	2.8531	3.2421	3.0158	5.9491	3.2713	3.2778	3.3818	3.3177	3.3781	3.1688	2.8943	3.1303	2.8576	2.8677	2.9914
	5.1771	2.855	2.7903	2.9201	5.8608	3.5524	3.2443	3.5711	3.2833	3.4309	3.5587	3.2661	3.0118	2.9976	2.7638	2.7873
	5.3965	3.5886	2.9459	2.8355	5.6384	3.9477	3.3479	3.3673	2.8746	3.2483	2.8514	3.3492	2.9067	3.0662	2.7623	2.8736
	4.9614	2.8724	2.802	2.9399	5.373	3.2439	3.2946	3.7558	2.9243	3.3449	2.8925	2.9625	2.8893	3.1685	2.7668	2.8041
	5.4416	3.0281	2.9482	3.2691	5.9157	3.7347	3.3688	3.669	2.9017	3.331	3.2137	3.2402	2.8794	3.0281	2.9347	2.8542
	5.2194	3.1545	2.7347	3.1853	5.8204	3.5801	3.4265	3.7851	3.3756	3.7583	3.0935	3.2255	2.7864	2.9312	2.861	3.0505
	5.2734	2.9866	3.1369	2.962	6.2351	3.1939	3.4548	3.8463	2.7926	2.9667	3.5101	3.144	2.9065	3.0178	2.7773	2.9342
	5.0423	2.8152	2.938	2.8039	5.4005	3.3088	3.2351	4.0288	3.0175	3.1975	3.5093	2.9295	2.7462	3.1305	2.8668	2.7936
	5.7928	3.219	2.8677	2.8864	5.8044	3.48	3.2792	3.9783	3.1971	3.4966	3.5595	3.076	2.9487	2.8514	2.9429	2.9285
	5.2134	2.7097	3.0374	3.0462	5.537	2.9954	3.2899	3.6046	2.9235	3.233	3.6593	3.1393	2.9231	3.0731	2.7314	3.2192
	5.1373	2.9707	3.2236	2.9404	6.0309	3.2547	3.2133	3.4165	2.8854	3.511	3.4336	3.0851	2.7865	2.9102	2.8723	2.9891
	4.9931	2.7768	2.8802	2.8643	6.0362	3.4714	3.2406	3.4918	3.01	3.6504	3.404	3.0193	2.8263	2.842	2.9312	3.3135
	5.0506	3.1383	2.9644	2.8592	5.5934	3.2961	3.4665	3.1106	2.9987	3.3337	3.4792	3.7739	2.861	2.8074	3.0947	2.8275
	5.2947	2.8411	3.2086	3.2627	6.1345	3.501	3.4542	4.0133	3.7171	3.2433	3.336	2.9743	3.0659	3.668	2.8672	2.8955
	5.1951	3.1021	2.9136	2.9469	5.5934	3.5507	3.4331	3.2212	3.0722	3.3828	3.5142	2.7998	3.1115	3.1518	2.9131	2.7546
	5.0971	2.8862	2.9342	3.2809	4.7666	3.3094	3.1606	3.6189	2.9209	3.141	3.0058	2.9713	3.1458	2.8643	3.0254	2.6929
	5.3732	2.9598	2.8907	2.9832	4.9045	3.3824	3.3839	3.1463	2.9338	3.1056	3.0728	3.2143	3.1275	3.0694	2.9901	2.8651
	5.412	3.0053	2.8108	3.0023	5.2065	3.2879	3.1523	3.3337	3.0681	3.8786	3.2857	2.9263	2.6544	2.9023	2.9086	2.939
	5.5092	2.9637	2.9463	2.8275	5.124	3.1078	3.177	3.8489	3.1253	3.112	3.3007	3.2759	3.0498	2.8518	2.9548	2.97
	5.2902	3.1416	2.8956	3.1874	5.211	3.3314	3.4229	3.2584	3.124	3.3439	3.4849	2.846	2.9108	2.9866	2.9663	3.1258
	5.2047	3.1903	2.8708	2.8224	5.32	3.421	3.1757	3.1581	3.0599	3.6221	3.1305	3.1879	3.0598	2.9336	2.7635	3.018
	5.7104	3.0498	3.314	3.043	5.3847	3.1741	3.621	4.0257	3.3572	2.967	3.0908	3.0748	2.9172	2.9068	3.0356	2.8904
	5.4932	2.9816	2.9847	2.685	5.7984	3.1067	3.3284	2.9875	3.7429	3.3584	2.9871	3.1982	2.6933	2.8928	2.7883	2.9993
	5.6611	3.238	2.9196	2.896	5.2701	3.1154	3.3848	2.942	3.5248	2.9737	3.1895	3.2728	2.9385	3.1212	2.9131	2.9236
	5.3196	2.9068	2.9048	2.9063	4.671	3.6589	3.3635	3.0284	3.6218	3.3091	3.4082	3.4024	3.2181	2.9548	2.7779	2.8557
	5.3667	3.4137	2.9637	2.8628	4.3635	3.7426	3.415	3.0663	3.4514	3.2949	3.1576	3.1662	3.0709	2.9873	2.9883	3.1382
	5.3563	3.2565	3.0937	2.9111	4.5271	3.4036	3.4154	2.8293	3.0051	2.9413	3.355	3.1838	2.886	2.8575	2.7819	2.7556
	5.0948	3.0672	3.3544	2.9721	4.0054	3.0681	3.6188	2.9622	3.2589	3.466	3.3315	2.8995	2.7394	2.9525	3.0054	3.1065
	5.0337	3.2653	2.9615	3.2381	4.5055	3.7878	3.088	3.244	3.1572	4.1334	3.2061	2.8344	2.9537	2.979	2.8947	3.0067
	4.9339	3.3299	2.9069	2.8215	4.393	3.7049	3.6335	3.2154	3.1916	3.4896	3.3224	2.8092	3.0329	3.0769	2.8558	3.1782
	5.3914	3.4951	3.0024	2.8991	4.8318	3.6977	3.3531	3.5827	3.2336	3.2472	3.1003	2.7587	2.9316	3.0009	2.7707	3.0222
	5.1337	3.6447	2.9983	2.9287	5.015	3.9989	2.9836	3.1144	2.8848	3.3242	3.3104	3.0417	3.1737	2.9347	2.834	2.8408
	5.2559	2.9289	3.0328	3.2015	5.1399	3.4032	3.1203	3.341	3.2289	3.0825	3.4417	3.2654	2.9342	2.9607	2.8164	2.8884
	5.5105	2.8568	2.7804	2.9125	5.1541	3.1448	3.0688	2.9998	3.0633	3.0321	3.4479	2.8856	2.7161	2.8242	2.7453	2.8869
	5.5609	3.3831	2.8543	2.9347	4.8647	3.9385	3.3313	2.9239	3.2806	2.9136	3.1781	2.9774	2.884	2.7155	2.9048	2.896
	5.1619	2.8422	3.0881	2.9002	4.4924	3.4039	3.2202	3.0853	3.564	3.0523	3.4152	3.0332	2.8408	2.8561	2.9902	2.8372
	5.0359	2.9365	2.8525	2.9802	5.3761	3.6356	3.0914	3.3264	3.0363	2.8654	3.2115	2.9596	3.2239	3.0207	2.9171	2.9464
	5.1617	2.928	3.0656	2.9155	4.4999	3.5231	3.1627	2.9871	3.2361	2.836	3.5577	3.2035	2.7982	2.7486	2.9471	2.9401
	5.1242	2.8817	2.724	2.9366	4.5373	3.3418	3.2878	3.0747	3.8544	2.811	3.3776	3.0232	3.2111	3.1035	3.1879	3.0534
	5.3549	3.3354	2.9572	2.9481	4.3286	3.2987	3.3056	3.1195	3.0403	3.5559	3.2605	3.0391	3.0651	2.9676	2.941	2.8409
	4.9558	2.9156	2.996	3.2935	4.247	3.723	3.23	3.0311	3.3273	3.8403	3.1164	2.9642	2.8631	2.8721	2.8045	3.1312
	5.3236	3.0094	3.084	2.8744	4.7466	3.4467	3.7183	3.0257	3.4799	3.8815	3.9785	3.075	3.2221	3.0993	2.9088	2.8966
	5.9137	3.046	3.2284	3.0708	4.8455	3.92	3.2878	3.3775	2.8042	3.599	3.7141	2.9752	2.7788	3.1216	2.991	3.006
	5.7213	3.0395	2.9592	3.0313	4.8542	3.65	3.3337	2.8392	3.7393	3.0921	3.3441	2.9357	3.207	2.7275	2.9289	3.0921
	5.6249	3.3911	2.7578	2.8561	4.8874	3.5606	3.3329	3.0212	2.7507	3.9118	3.2304	2.9944	2.9186	2.8671	2.8765	2.841
	5.7492	3.0377	2.8303	2.9293	4.5629	3.5461	3.4772	3.1282	3.6341	3.7993	3.1386	3.1687	2.9798	3.0646	2.9031	3.063
	5.4738	3.2919	2.6534	3.0945	4.8616	3.3835	3.1679	3.135	3.1603	3.199	3.3461	3.0418	2.8519	2.8822	2.9946	3.0556
	5.3862	3.1935	2.8512	2.8684	4.8308	3.541	3.5388	3.1666	3.243	3.843	3.463	3.0089	3.3239	2.8338	2.807	3.0003
	6.0792	3.0625	2.9423	3.0515	4.6523	3.7523	3.4992	3.5698	3.0193	3.757	3.5999	3.0001	2.8421	3.0785	2.928	2.9142
	5.7373	3.2436	3.0348	2.7524	4.7132	3.3662	3.3793	3.7759	4.0017	3.6817	3.5781	2.8953	3.0277	3.0352	2.8345	2.936
	6.0119	3.4269	2.7787	3.202	4.7827	3.4964	3.1735	3.6115	3.0685	3.6328	3.3629	3.1102	2.9091	2.8184	2.9668	2.8677
	5.3519	3.1773	2.9011	2.9132	4.5178	3.6272	3.3352	3.4209	3.1396	3.1831	2.8495	2.9933	2.8015	2.8794	2.7644	2.8565
	5.157	2.9463	2.879	2.8603	4.1729	3.5105	3.5836	3.8702	3.0626	3.043	2.8898	2.8844	2.9758	2.8245	2.8074	3.0628
	5.1832	3.5616	2.7914	2.9943	4.3775	3.8188	3.3135	3.3434	3.1196	3.6026	3.1381	2.9177	3.1327	2.9701	2.9317	2.9034
	5.4842	3.1898	3.0552	2.6869	4.327	3.5658	3.1877	3.2562	3.0888	3.9512	3.0576	3.1227	2.934	3.0563	2.9518	2.8256
	5.9136	3.264	2.9465	3.0309	4.6481	3.73	3.5047	3.1949	2.9171	4.2297	3.1308	3.0025	2.7994	2.746	3.0191	2.9416
	5.8509	3.08	3.2273	3.0765	4.9257	3.2831	3.2708	3.1812	3.4239	3.2093	3.2126	2.9594	2.7554	2.9377	2.9003	2.8671
	5.568	3.573	2.7062	2.9268	4.6883	3.944	3.4154	3.2658	3.0797	2.9897	3.2266	3.3945	3.0002	2.8912	2.726	2.7453
	5.4896	3.2974	2.7445	2.8296	4.7773	3.3413	3.5876	3.2669	3.0183	3.3247	3.079	3.3532	3.0078	2.7846	2.8351	2.7609
	5.2997	3.034	2.7509	2.8419	4.4938	3.2896	3.6512	3.1497	3.8481	3.3856	3.2178	2.8796	3.1309	3.0929	2.8444	2.8465
	5.6698	3.2218	2.915	3.0106	3.9868	3.2969	3.2051	3.1663	3.3676	3.3217	3.1062	2.9748	2.7608	2.7873	2.9034	2.8255
	5.1124	3.4876	2.8762	2.8906	4.3309	3.1976	3.4243	3.3547	3.136	3.5525	2.9392	2.8565	3.08	2.8384	2.8626	3.0379
	5.0879	2.9333	3.158	2.9153	4.1384	3.2729	3.9303	3.2669	2.9412	3.1413	3.3975	2.9979	2.8659	3.1006	2.8954	3.0017
	4.9249	2.834	2.8629	2.9325	4.4061	3.0674	3.5594	3.1477	3.8601	3.5534	3.7016	2.8443	3.0162	2.9672	3.021	2.9801
	5.7487	3.0688	2.9561	2.759	4.5456	3.5534	3.7053	3.0835	3.8233	3.2365	3.4319	3.1041	3.0937	2.9999	2.9616	2.989
	5.2503	3.0046	3.1156	2.7126	4.2015	3.3062	3.3151	3.2727	3.0825	3.1289	3.3757	3.1313	2.9542	2.8965	2.9489	3.1351
	5.0553	3.0309	2.7711	2.8258	4.1668	3.2645	3.5912	3.328	3.0496	3.3384	3.2785	3.0192	2.904	3.1008	3.0234	2.9372
	5.2883	2.9742	2.92	3.0164	3.7094	3.4292	3.8565	2.9798	2.9639	3.0634	3.1391	3.4267	2.8738	2.8957	2.8636	3.5
	5.0699	2.9918	2.9598	3.0084	4.0465	3.3908	3.0461	3.5347	3.8141	3.2982	3.3244	3.0848	2.8634	3.0542	2.9855	2.9994
	5.116	3.2553	2.7664	2.8611	3.9097	3.662	3.2092	3.0391	3.0659	3.1578	3.5981	2.9549	2.9534	2.8882	3.029	2.861
	5.0656	3.0714	2.8178	2.9605	4.1226	3.4138	3.8367	3.066	3.2287	3.2329	3.0622	3.119	3.2041	2.7882	2.9733	3.1079
	5.4787	3.4018	2.9359	3.149	3.8049	3.5746	3.7159	3.5451	3.3556	3.2397	3.0219	3.1533	2.9965	2.8447	2.7865	2.9819
	5.1944	2.7613	2.7769	2.9088	4.0586	3.4137	3.5597	3.4406	2.9059	3.6287	3.2835	3.2106	3.1024	2.8806	2.9981	2.8372
	5.3095	3.2525	2.9222	2.9124	4.3277	3.2735	3.9089	3.5786	2.9614	3.3936	2.9519	3.0207	3.1526	3.0159	3.008	2.8448
	5.5559	2.9801	3.0947	3.1731	4.0019	3.3528	3.5716	3.1758	3.0828	2.7191	3.0475	3.3558	2.8334	3.0007	2.865	2.9582
	5.3052	2.9211	3.2725	2.9258	4.1154	3.5825	3.4663	3.1509	3.6589	3.3508	2.9462	3.0827	2.8272	2.8597	2.8473	2.9874
	4.9658	3.1551	2.9674	2.8861	4.1265	3.9657	3.7895	3.1537	3.5298	2.9388	3.0104	3.3469	2.8636	2.8764	2.9313	2.9092
	5.2335	3.2294	2.7955	3.0484	3.9291	3.5973	3.5449	3.0949	2.9947	3.1249	3.2364	3.1369	3.158	2.9865	2.9077	2.7616
	5.2182	3.0737	3.0955	2.9913	4.1974	3.5014	3.3529	3.66	2.9193	3.5606	3.1414	3.1853	2.9148	2.8362	3.0491	3.1232
	5.5929	3.2308	3.0197	2.957	4.535	3.509	3.625	3.99	2.7099	3.0275	3.4485	2.947	2.9117	3.1062	3.1262	2.7885
	5.0041	2.9074	2.7509	2.9821	4.2087	3.2345	3.2012	3.5529	3.5828	2.9224	3.3238	3.2895	2.8284	2.7585	3.0629	2.7996
	5.2612	3.72	2.7732	2.9858	3.9999	3.3463	3.5753	3.6716	3.7304	3.4648	3.1696	2.9461	2.9568	3.0546	2.872	3.2205
	5.0044	4.7523	3.2625	3.2561	3.706	3.8764	3.4407	3.4489	2.9338	3.1612	3.2014	2.8756	2.9984	2.9747	2.7572	2.8697
	5.4535	3.8766	2.9063	2.9204	4.0758	3.9392	3.7168	3.9689	3.1303	3.2379	3.0271	3.2246	3.064	2.9651	3.09	3.1733
	5.136	3.3678	3.1971	3.1942	4.3452	3.382	3.3061	3.7841	3.6595	2.9537	3.0263	3.1184	3.0154	2.9481	2.7692	3.0002
	5.2012	3.085	3.6444	3.2765	4.5674	3.2361	3.5526	3.0717	3.6153	3.0505	3.1377	2.9733	3.4256	3.0833	3.1503	2.7767
	5.1005	3.3996	2.7879	3.0617	4.4888	3.9444	3.0085	3.3264	2.9161	3.3281	3.1087	2.8869	3.471	3.2157	2.905	2.8659
	4.8631	3.1847	2.7689	3.3209	4.6274	3.4103	3.1006	3.0252	3.7754	3.6496	3.3738	2.8704	2.9111	2.9609	3.1081	2.7056
	5.5614	2.9272	3.0123	3.3577	4.8451	2.9731	3.5309	3.9182	3.1206	3.5296	2.9336	2.7402	3.3654	2.9077	3.0127	2.8118
	5.0214	3.0427	2.9861	2.946	4.6443	3.8246	3.2697	3.1821	3.059	3.6519	3.1651	3.0889	2.8382	2.7713	2.6935	3.0199
	5.0987	3.7194	2.9374	3.2031	4.5735	4.1216	3.2615	3.1799	4.1713	3.31	4.0299	2.9592	3.1458	2.8238	2.9113	2.7519
	5.204	2.9557	3.2164	2.928	4.3819	3.3417	4.246	3.2909	3.8726	3.1697	3.5071	2.9645	2.9505	3.0229	2.9589	2.9582
	5.0964	3.1285	2.9347	2.944	4.4065	3.4828	3.5544	3.2766	4.3576	3.0239	3.668	2.8102	3.1878	2.8646	2.8744	2.8673
	5.2877	4.4811	3.0118	3.0004	4.6706	3.5968	3.2451	2.9733	4.7423	3.5915	3.1234	3.2189	3.1461	3.0669	2.9156	3.2758
	5.0306	3.5373	2.9142	2.8809	4.1556	3.5872	3.7788	3.7968	3.6393	2.9914	3.0118	3.2837	2.8095	2.9349	2.7047	2.8476
	5.0426	3.2754	2.8221	3.4121	4.4965	3.7273	3.6455	3.6725	2.9922	3.0416	3.3949	2.9127	2.868	3.1632	2.9062	2.8661
	5.5543	3.5674	3.1783	3.2312	4.6369	3.9002	3.3912	3.6076	3.9917	3.4316	3.5344	3.4608	2.9082	2.8993	2.8683	3.1408
	5.1227	3.8582	2.914	3.0096	4.6172	3.2578	3.738	2.9406	4.2639	3.2678	2.9238	2.8944	3.1677	2.9928	2.9906	2.8646
	5.8009	3.4976	2.8402	2.7764	4.4468	3.203	3.3487	3.4618	4.3575	3.405	2.9985	3.553	2.9816	3.0583	2.8195	3.1333
	4.8548	3.227	3.168	2.8664	4.7158	2.9873	3.666	3.3101	4.6126	3.4786	3.5612	3.2325	2.8604	2.8487	3.0485	2.9023
	5.8575	3.107	3.0977	2.8512	4.845	3.2855	3.7941	3.3109	4.3217	3.4419	2.9464	2.9172	3.0085	2.8069	2.7238	2.8594
	5.7481	3.2413	2.7206	3.2313	4.8259	3.634	3.9619	3.5596	3.6735	3.26	3.4544	2.8136	3.1829	2.988	2.8396	2.8976
	4.9672	2.8671	2.9689	2.939	4.2835	3.0927	3.7205	3.7085	3.2562	3.3403	3.2028	3.0902	3.0455	2.8904	2.881	2.9498
	4.7862	2.9188	2.9362	3.0229	4.1824	3.1206	3.7053	4.2471	3.418	3.2469	3.1131	2.9938	3.2748	2.7412	2.9729	2.9523
	4.9828	3.0636	2.7912	3.1025	3.5367	3.1068	3.5411	3.531	3.3065	3.3415	2.9128	3.1039	2.967	2.8787	2.731	2.9927
	5.3343	3.13	3.0808	3.1043	4.3644	3.1501	3.4442	3.2556	3.0806	3.5433	3.1472	3.0531	3.0158	3.0524	3.0424	2.9012
	5.4373	2.8974	2.9719	2.9095	3.8317	3.6937	3.548	3.362	3.0388	3.5278	3.0018	3.0476	2.9531	2.6893	2.806	2.8221
	5.5365	3.2649	2.643	2.9484	4.115	3.6117	3.1409	3.4816	3.1052	3.3643	3.2057	3.2158	2.8608	2.8721	2.9516	2.8008
	5.3179	2.8349	2.9297	3.1859	3.7856	3.0293	3.9109	3.8644	3.53	3.8697	3.3874	3.0484	3.0262	2.8264	2.7776	3.1145
	4.8928	3.352	2.8628	2.9786	4.0305	3.614	3.7104	3.5465	3.5794	3.7015	3.617	3.2444	2.8283	3.0669	2.9744	2.9153
	5.6133	3.4375	2.7813	2.9212	4.1441	3.5216	3.7095	3.1617	3.2139	3.4897	3.143	2.9374	2.8266	2.8983	2.8828	2.9492
	5.6138	2.9718	2.995	2.8174	4.2738	3.3545	3.562	3.2241	3.1484	3.1486	2.9532	3.0201	2.9749	3.2021	2.8451	2.833
	5.1552	2.9047	3.1716	3.0662	3.9288	3.2578	3.7233	3.8935	3.0638	3.6622	3.2619	2.8694	2.904	2.8951	3.1113	2.9732
	5.1212	2.9444	2.8587	2.9738	4.096	2.7766	3.4452	4.0895	3.6527	3.2886	2.9829	3.2598	3.1772	2.9186	2.8209	2.9234
	4.9925	3.021	2.9655	3.0263	4.0586	3.0243	3.3913	3.8142	3.8798	3.7693	3.1646	3.0506	2.8714	3.0314	2.8098	2.9681
	5.309	3.6047	2.9986	2.8578	4.8811	3.4583	3.5289	3.8706	3.3765	3.5288	2.9723	2.9492	2.9116	2.9487	2.8018	3.0587
	4.8343	3.1762	2.8889	2.9284	4.3052	2.7882	3.3178	3.0275	3.5646	2.949	2.9585	3.0475	3.0853	2.7416	3.0021	2.9103
	4.8821	2.9786	3.1546	3.0101	4.2025	2.7759	3.4373	3.2652	3.0609	3.6809	3.2453	3.1554	2.9405	2.8454	2.9921	3.0522
	4.6526	3.2106	3.1954	3.0589	4.0974	2.9505	3.4042	3.4536	3.5322	3.5393	3.4664	2.7719	2.8775	3.0461	2.9126	2.991
	5.5955	3.5002	2.7699	2.9031	4.31	3.1092	3.5742	3.3156	3.1484	3.2479	2.9109	3.1623	3.1494	2.8295	2.9488	2.9618
	5.046	3.4137	2.8724	2.7993	3.8373	2.8422	3.3658	3.1149	3.0853	2.8256	2.9293	3.1834	2.7913	2.9363	2.9294	2.8581
	5.696	3.1036	3.1461	2.7939	4.5126	3.137	3.4397	3.4608	3.4682	3.4766	2.8626	2.8627	2.8167	2.8657	2.8722	2.8509
	5.113	3.4639	2.7538	3.2352	3.9018	3.217	3.5134	3.2852	2.9541	3.1625	3.0078	3.1963	3.0306	3.056	3.0664	2.753
	5.5521	3.3851	3.0045	3.0446	4.1127	3.6122	3.824	3.6051	3.1793	3.2189	2.9681	2.9362	2.913	3.0133	3.014	2.9351
	5.3711	3.4004	2.94	2.6992	4.0737	3.4643	3.0926	3.5553	2.7753	3.6755	2.7639	3.0137	3.0065	2.9737	2.8546	2.9339
	5.2366	3.167	2.9678	2.8333	4.51	3.7353	3.4449	3.8004	2.9546	3.3829	2.8274	3.0295	2.8854	2.9741	3.1131	2.9333
	5.5102	3.0971	2.9181	2.9364	4.5708	3.3386	3.5291	3.6478	2.9857	3.6319	3.1544	3.4731	2.9771	3.0888	3.0418	2.9544
	5.0849	2.8668	2.7719	2.9622	4.2614	3.553	3.2722	3.2538	3.3681	3.6315	3.0398	2.9709	2.9755	3.0145	3.0644	3.0433
	5.1568	3.2557	2.8524	2.9149	4.761	3.6143	3.5406	3.2606	3.4837	3.2511	3.0505	2.7228	2.9703	2.931	2.9879	2.887
	5.6509	3.5116	2.8079	2.9807	4.5631	4.1763	3.6669	3.7235	3.1762	3.1387	3.4682	3.4539	2.8492	2.9382	2.8804	2.886
	5.2	3.0426	2.9027	2.8868	4.274	3.6906	4.1654	3.4499	3.0995	3.9161	2.9012	2.8708	2.8668	3.1066	2.7965	3.0042
	5.1753	2.98	2.8951	2.7855	4.4459	3.7936	3.948	3.5036	3.4241	2.8801	2.8853	2.7453	2.9611	3.1117	2.8164	3.0724
	5.196	2.9586	3.5176	2.9252	4.2516	3.3931	4.5513	3.5444	4.2493	3.0437	2.8851	3.1074	3.0749	3.2795	3.0098	2.9574
	5.4011	2.7249	2.924	2.8948	4.2841	3.197	3.9808	3.1227	3.295	2.9189	3.1221	2.9738	2.8806	2.8598	2.9141	2.8849
	5.1329	2.8591	3.0388	3.2899	4.359	3.2678	3.1177	2.8901	3.0897	2.8963	2.9134	2.8555	2.8742	2.865	2.9364	2.8057
	5.125	2.938	3.1632	2.7663	4.2143	3.2063	3.4784	2.8776	3.0859	3.1229	3.0125	3.227	2.8259	2.9777	2.8448	2.9906
	5.2159	3.0999	2.965	2.7798	4.1127	3.249	3.4894	3.0313	2.8402	3.4262	2.9144	3.0206	3.0979	2.839	3.4386	2.8804
	5.2133	2.9999	2.8664	3.0813	3.8145	3.4763	3.3561	3.8427	3.0519	3.0717	3.0717	3.2931	2.9163	3.2461	2.8514	2.7788
	5.309	2.9461	2.9594	2.7431	4.282	3.6849	3.6846	3.1628	3.8334	3.2951	3.6803	3.1825	3.1055	2.9956	2.9501	3.0779
	5.0525	2.8075	3.1348	3.0996	3.9746	3.2706	4.1021	3.1385	3.4009	3.225	3.0259	2.8723	2.8627	3.0567	2.9546	3.0524
	4.946	3.0033	2.7639	2.9048	4.1051	3.2041	3.6585	3.2135	3.4348	2.8326	2.8254	3.0051	2.9604	2.9112	2.6726	2.9551
	5.2802	2.9207	2.9467	2.8089	4.0311	3.2638	3.7041	2.9584	3.3983	3.0895	2.8878	2.8642	3.5048	2.9027	2.9421	3.1033
	5.0402	3.089	3.0188	2.7407	4.0888	3.2917	4.147	3.213	3.3634	2.8832	2.7546	2.9412	3.2141	2.7985	2.8769	2.8617
	5.6158	2.8154	3.0369	2.7337	4.1372	3.0823	3.83	3.0305	3.072	3.0477	2.8854	2.8379	2.8282	2.9178	2.9755	2.8946
	5.132	3.3266	3.4836	2.9731	4.1318	3.5139	3.8966	3.6316	2.949	3.6026	2.9038	3.2637	2.8876	3.1737	3.0551	2.7502
	5.1212	3.0308	3.0814	2.9417	4.2218	3.4	3.6866	3.4715	3.2962	3.6021	3.0035	3.0308	3.117	2.9277	2.8835	2.8135
	5.0772	2.7736	3.1281	2.9544	3.9914	3.2453	3.6525	3.3027	3.0699	3.017	3.3932	3.3281	2.9488	2.7796	2.768	3.0282
	5.1351	2.9535	3.1415	2.8232	3.8753	3.2034	3.8332	3.2426	3.6971	3.0641	2.9743	3.1172	3.2986	3.1704	2.7599	2.9857
	5.4032	2.7825	3.3738	2.9977	4.8162	3.382	4.4339	3.5736	3.4849	3.2406	3.0651	3.234	3.0009	3.1642	2.8101	2.8459
	4.9194	2.8904	3.0698	2.8012	4.3852	3.3213	4.3515	3.5359	3.1718	2.9567	2.8223	2.9802	2.8398	3.0307	2.8406	2.7654
	4.7702	2.9549	3.0042	2.8257	3.9121	3.3366	3.3874	3.1297	3.0807	3.3328	3.0166	3.2182	2.9361	2.7641	2.8237	2.8283
	4.7465	3.2201	2.839	2.8153	4.1154	3.6031	3.5039	3.2286	2.9474	2.9054	3.2268	2.9112	2.8861	2.9709	2.9057	2.8814
	5.3603	3.1352	2.979	2.9553	4.283	3.2025	3.7255	3.0455	3.4606	3.7105	3.7379	3.0654	3.0073	2.9907	3.1196	3.0806
	5.0767	3.3393	3.0154	2.8506	3.9456	4.3276	3.4589	3.3414	3.2868	3.6384	2.968	3.0688	2.9436	2.9803	2.972	2.8122
	5.2906	4.0594	2.8008	3.046	4.0477	4.5112	3.101	3.7866	3.2093	3.0655	3.1361	3.2797	3.2057	3.1341	2.6807	3.1722
	5.1922	3.2629	3.0668	2.8754	3.8889	3.7644	3.6503	3.1389	3.2949	3.562	3.0821	2.9754	3.1371	3.1378	2.9183	3.1359
	5.0639	3.334	3.0943	3.1046	3.9097	4.0752	3.7765	3.6441	2.9314	3.7557	2.8049	2.9845	3.1407	2.9694	2.8827	2.9279
	4.9932	3.2212	3.05	2.9629	3.6038	4.0304	3.6393	3.2425	2.9415	3.2374	3.1484	2.9795	2.995	3.0195	2.8397	2.8204
	5.1301	3.079	3.1358	3.0395	4.0018	3.8968	3.2105	3.0593	3.2852	2.9615	3.2782	2.9165	2.9103	3.2381	2.7628	3.0984
	5.3658	2.8253	2.9428	2.9833	3.4253	3.2326	3.3653	3.5961	3.299	3.0861	3.0681	2.9498	2.7428	3.3405	2.9908	3.0709
	5.0139	2.9966	2.7765	3.623	3.5691	3.7463	3.4716	3.2889	3.0917	3.5764	3.1567	3.0371	2.9681	3.0699	2.8023	2.7642
	5.4909	3.1895	2.7392	3.1297	3.7005	3.3765	3.4203	3.0351	3.7673	2.9986	3.2581	3.11	3.054	2.9902	2.968	3.0785
	5.4864	3.0558	2.8971	3.4978	3.5491	3.4807	3.4499	3.1322	3.674	3.0296	2.9308	2.927	2.8749	2.861	3.0103	2.9653
	5.0309	2.895	2.7873	3.0037	3.5161	3.8641	3.6283	3.3483	3.4831	2.9166	3.4272	3.0387	2.9554	3.1532	3.0624	3.203
	5.2101	3.1119	2.7905	2.977	3.6025	3.6113	3.8374	3.2451	3.2143	3.2924	2.8613	3.1636	3.2671	3.0523	2.7224	2.9205
	5.4672	2.987	2.9538	2.8283	4.1143	3.3329	4.0457	2.9778	2.9721	3.1539	3.2602	3.028	2.9044	3.0975	2.8607	3.237
	4.9791	2.8874	2.7886	3.068	3.7443	3.6068	3.2397	3.636	3.5178	3.4294	3.0604	3.1917	2.9466	3.1175	3.0565	2.8128
	5.0611	2.9221	2.919	2.9056	3.5698	3.7466	3.7675	2.9014	3.4114	3.033	3.2337	3.0041	2.873	2.9348	2.971	2.8752
	4.7685	3.5547	2.7037	2.9019	3.8693	3.822	3.1367	3.0813	2.9261	3.2388	3.8898	3.2541	3.1265	3.0806	2.6519	2.8835
	5.49	3.1937	3.1319	2.8631	3.8797	3.5359	3.4638	3.2487	3.3059	2.9033	2.9875	3.2383	2.9045	3.0974	2.8355	3.0457
	5.3314	2.9155	2.8154	2.7766	3.7511	3.3795	2.7511	3.2946	3.3296	2.8762	3.0927	3.0263	3.0509	2.9272	2.8448	2.8098
	5.0539	2.8694	2.9381	2.9202	3.9495	3.3151	3.1465	3.3512	3.0815	3.0267	3.0023	3.1503	3.0857	2.8585	2.808	2.7989
	5.2197	3.3591	2.8462	2.9409	3.8978	3.5529	3.5675	3.1068	3.0197	3.229	3.0564	2.9791	3.1096	2.7757	2.7891	3.0077
	5.3736	2.7664	3.1878	3.0693	4.0864	3.7646	3.4291	2.8911	2.9303	3.5218	3.1006	3.2794	3.0861	3.3269	2.843	2.8228
	5.0097	2.9918	2.9042	3.2525	3.7736	3.517	4.0255	3.7626	3.309	3.2279	3.1468	3.1724	2.9274	3.2282	3.0006	3.0389
	5.4437	3.0019	2.9678	2.7981	3.842	3.7326	3.4174	3.3502	2.7928	3.9794	3.0244	3.0182	2.741	2.8147	2.8749	2.8688
	5.1581	2.7829	3.1383	2.7576	5.2443	3.5437	3.6368	3.2198	3.2213	3.1458	3.0762	3.3451	3.071	3.0874	2.9078	2.8811
	5.3116	2.9316	2.9113	2.9326	4.3497	3.4718	3.7525	3.63	2.7654	3.3211	3.4836	3.1714	3.0966	2.8076	2.9983	3.1879
	5.3613	2.9711	2.7751	2.9615	4.1788	3.6522	3.2763	3.3629	2.9619	3.9867	3.0371	2.9359	2.9713	3.3476	2.7256	3.132
	5.0817	2.9336	2.8729	3.0536	4.2026	3.3692	3.6675	3.5583	2.8061	3.4347	3.0957	3.1459	2.8567	2.743	2.8081	2.9705
	5.1397	2.9446	2.9698	3.4378	3.9524	3.6999	3.3395	3.6365	2.8881	3.1026	2.9804	3.1239	3.219	2.8653	2.9919	2.9904
	5.4878	2.8765	2.8017	3.0459	4.0656	3.0748	3.3007	3.5755	3.2752	2.8989	3.2144	2.9473	2.8569	3.0859	2.9111	2.8543
	4.9326	3.5941	3.498	2.8136	4.0431	4.1826	3.4407	3.4205	2.9141	3.3042	2.9559	2.8281	3.6207	3.0431	2.6794	3.1567
	5.229	3.1612	2.7439	2.7878	5.5736	3.5225	3.1694	3.1988	3.3526	3.1829	3.0683	3.6192	2.8264	2.9493	2.7509	2.8948
	4.8936	2.9608	3.159	2.8966	3.8116	3.6345	3.5046	3.2286	3.0625	3.6029	3.1608	3.5331	3.278	3.0777	2.7231	2.958
	5.5048	3.1717	2.8007	2.9708	4.1491	3.496	2.8354	3.4255	3.2493	3.3469	3.1576	2.8756	2.9924	2.9593	2.7091	3.0875
	4.9143	2.8483	2.8419	2.8881	4.9269	3.0177	3.6234	3.4509	3.3995	3.4587	3.0993	2.9327	2.9478	3.1541	2.9856	3.072
	5.2682	3.1238	3.6628	2.8272	4.6092	3.4273	3.6385	3.5093	3.2189	3.2152	3.0905	3.1511	2.8338	2.8366	2.9324	3.2099
	5.1627	3.2798	2.9323	2.9414	4.3352	3.9094	3.5879	3.906	3.359	3.8673	3.48	3.2442	3.184	2.9082	2.8578	3.0957
	4.7667	3.4193	2.8754	2.9893	3.9562	3.447	3.212	3.4115	3.407	2.9969	3.533	3.0722	3.0888	3.0341	2.8907	2.7657
	5.187	2.8305	2.9149	3.3326	4.0134	2.9623	3.6506	4.2036	4.0935	3.4639	3.1954	3.2282	2.8462	3.0415	3.2276	2.7795
	4.9387	3.0824	2.8453	2.8512	4.0275	3.0666	3.1542	3.743	3.2278	3.3098	3.6495	3.116	3.0591	2.8682	2.7877	3.0802
	4.6126	3.1568	3.1046	3.2119	4.453	3.2964	3.1335	4.3924	3.63	3.6347	2.9984	3.0371	2.7774	2.8718	2.8709	2.9771
	4.7289	3.5562	3.1159	2.8077	3.8921	3.2515	3.4973	3.6838	3.5122	3.311	3.7817	3.5607	3.0411	2.746	2.7493	3.1075
	5.1965	3.01	3.0014	3.2564	4.3316	3.3734	3.666	4.5775	3.1811	3.3059	3.2894	3.165	2.9107	2.8842	2.7077	3.0504
	4.69	3.5102	3.0371	2.9295	4.217	3.8663	3.4824	3.5622	3.4063	2.9963	3.338	3.0448	2.886	2.8908	2.7376	2.9141
	5.1987	2.8087	3.0114	3.2656	4.9361	3.1423	3.5188	3.8946	3.608	3.5713	3.1009	3.0913	3.3552	3.0029	3.0281	2.8151
	5.4104	3.0983	2.8938	3.3587	4.5907	3.5616	3.4125	3.7003	3.2044	3.7135	3.2469	3.159	2.9316	2.8969	2.9348	3.0489
	5.3666	3.1788	3.0003	3.0252	4.5907	3.746	3.1601	3.5545	3.4554	3.579	3.0792	3.6814	2.8835	3.0754	2.792	2.8902
	5.2855	3.4488	3.0518	2.8099	3.9011	4.3629	3.1621	3.2057	3.346	3.2876	3.0851	2.95	2.8335	2.8927	2.7713	2.9186
	5.3555	2.9714	2.8438	3.0822	4.5857	3.3175	3.1925	3.036	3.189	3.0648	3.3551	3.0235	2.9343	3.0313	2.8821	2.7991
	5.1455	3.1033	3.0344	3.0728	4.3084	3.4188	3.5065	3.0369	3.4867	3.0455	3.2689	2.8817	2.8868	3.198	2.7474	2.8822
	5.0744	3.1366	3.0323	2.9666	4.4291	3.2755	3.3976	3.392	3.2606	3.0271	3.5688	2.9397	2.999	2.7133	2.8432	3.1629
	5.4789	3.0471	3.297	3.2289	4.0756	3.5418	3.5431	4.2545	3.3079	3.3021	3.0019	2.9311	2.8976	3.2329	2.8904	3.1895
	5.6916	3.3119	2.9771	3.027	4.3917	3.3181	3.3239	3.669	3.2114	3.1773	2.8651	2.9982	2.7162	3.0087	2.8306	2.8915
	5.1358	3.5937	2.9683	3.149	4.3266	3.3717	3.7345	4.2344	4.0244	3.4866	2.8953	3.0264	2.8436	3.2881	2.9432	2.8725
	4.7698	3.2977	2.908	3.3204	3.9973	3.617	3.6169	4.6949	3.4454	3.2546	3.035	2.9317	2.9739	2.9905	3.015	2.8693
	5.1291	3.3454	2.8654	2.8912	4.6254	3.3598	3.6417	3.3453	3.1278	3.281	3.645	3.0319	2.974	3.1935	3.0056	3.0268
	5.2849	3.6079	3.0371	2.9298	4.7672	3.8812	3.8536	3.6812	3.3089	3.0152	3.1725	2.9579	2.6606	2.8165	2.8275	2.7866
	5.803	3.5411	2.8385	3.1228	4.4927	3.9688	3.5282	3.7696	4.6076	3.0161	3.2317	2.8274	3.1292	2.9328	2.8483	3.2739
	5.2199	3.2953	3.1394	2.9791	4.0002	3.816	3.6307	3.9354	2.9066	3.5203	3.2457	3.0508	2.9282	3.0637	3.0597	3.1678
	5.085	3.3988	2.8623	3.1425	4.312	3.8181	3.3095	3.6863	3.2615	3.0952	3.6159	2.9678	2.7217	3.2003	2.7263	2.9149
	4.8858	3.1831	3.0098	2.9381	4.2703	3.1114	3.7995	3.8954	2.9972	3.3947	3.5379	3.0005	2.9086	2.9253	2.9166	2.9449
	4.9388	3.7349	2.9077	2.9728	4.5597	3.6476	3.4418	3.8021	3.0232	3.5131	2.8404	2.8039	3.1192	2.9593	2.7758	2.8169
	5.093	3.2832	3.0533	3.4639	3.9955	3.368	3.1249	4.1136	3.3252	3.5159	3.3698	2.794	3.1834	3.1441	3.1163	2.986
	5.1395	3.1863	2.9566	2.9834	4.4742	3.9709	3.8469	3.4916	3.0174	3.431	3.0301	2.7626	2.9373	3.135	2.7805	2.9544
	5.0342	3.4105	2.92	2.985	4.4734	3.7996	3.7666	3.4055	3.3489	3.3392	3.0824	2.7742	3.02	2.9029	2.8852	2.9877
	5.3189	3.0865	2.9307	2.6788	4.8609	3.4632	3.6031	3.4048	3.7436	3.9334	3.1148	2.8482	2.7186	2.9439	2.8937	2.6982
	5.487	3.4543	3.0412	3.1586	4.3336	3.2447	3.8663	3.4998	3.0867	3.3801	3.2665	3.0769	3.1996	2.8149	2.7737	2.8434
	5.3057	3.7445	3.5024	3.345	4.6617	3.2267	3.7042	3.3913	3.6505	3.215	2.9561	2.9269	2.7501	2.8411	2.8063	2.8094
	5.4131	4.0964	2.8356	3.315	4.4763	4.0951	3.3709	4.1752	3.3375	3.2026	3.3977	3.1631	2.839	3.1567	2.7193	3.2785
	5.4083	3.445	3.1038	2.8043	4.9896	3.4585	3.7002	3.5672	2.9418	3.2346	3.0004	3.1717	2.992	2.7158	2.7966	3.0037
	5.4315	3.6157	2.9203	3.2565	4.5226	4.2314	3.63	3.4885	3.2665	3.2407	2.9787	3.0567	3.0696	2.8955	2.8324	2.8223
	5.8222	3.5849	2.9903	3.0718	4.8012	4.1239	3.5845	3.8298	3.2984	3.7512	3.3966	2.9036	2.8723	2.8612	3.02	3.3454
	5.5407	3.401	3.359	2.9634	4.6029	3.9161	3.2616	3.2778	3.1038	3.1189	3.7366	2.9427	2.7622	2.9423	3.028	2.8565
	4.8641	3.9059	2.9101	3.0533	4.4134	3.9849	3.6797	3.2618	3.1617	3.3569	2.9043	3.4455	2.9364	3.0444	2.8631	2.943
	5.2113	3.2559	3.1007	2.9542	4.5125	3.2657	3.2221	3.3095	2.8758	3.5549	3.2124	2.9989	3.0934	2.8543	2.8052	2.9299
	5.1102	3.2249	3.0697	2.9863	4.1474	3.6686	3.6939	3.7317	3.2006	3.647	3.1656	2.9124	3.1711	2.9614	2.9875	3.1323
	5.2329	2.9419	3.0565	2.8208	4.8306	3.4456	3.7376	3.3458	3.1896	3.3786	2.9793	3.1308	2.9211	3.0447	2.9808	3.1212
	5.5838	3.1492	2.8226	3.0465	4.3705	3.8523	3.2459	3.1925	2.9275	3.3309	2.982	3.1346	3.2971	2.8171	2.7796	3.2966
	5.2576	3.1535	2.8916	2.9009	4.9615	3.3563	3.9146	3.4814	2.9457	3.7444	3.0382	3.0046	2.8073	2.8631	2.9872	3.3112
	5.3052	2.952	2.8044	2.848	4.3848	3.5248	3.8425	3.4489	3.1847	3.3571	3.6422	3.2036	2.7199	2.7787	2.6773	3.0495
	5.2341	3.9782	2.7707	3.0043	4.9361	4.0554	4.18	2.8238	2.9436	3.6968	3.4757	2.8409	2.8515	3.0389	2.7848	2.9774
	5.8583	3.2488	3.072	3.0427	4.5118	3.5057	3.7234	3.5182	3.0523	3.1655	3.1093	3.1573	2.9214	3.3454	2.8622	3.0014
	4.7341	3.4043	2.9409	2.9146	4.1844	3.3335	3.4912	3.088	3.0871	3.5999	3.3187	3.5748	2.9979	3.0253	2.9081	3.1002
	5.0926	3.4321	3.3659	3.0233	4.7939	4.1276	3.2986	3.0454	3.4489	3.0371	2.9312	3.1612	2.99	2.9331	2.831	2.9434
	5.4329	3.8268	2.8573	3.2429	4.8695	3.8792	4.0791	3.4173	3.2988	3.6619	3.5606	3.3079	2.8675	3.1842	3.0564	3.2441
	5.3655	3.964	2.8891	3.102	4.8495	3.6843	3.4752	3.4237	2.9073	3.267	3.0527	3.1439	2.8177	2.8123	2.7906	3.1152
	5.1659	4.0149	2.9319	2.7999	4.5712	3.9614	3.3823	3.144	3.4219	3.7146	2.8205	3.1207	3.0358	3.0464	3.0449	2.8732
	5.3099	3.7127	3.1171	3.1924	4.9543	3.8219	3.4021	3.1235	3.358	3.2819	2.9289	2.9638	3.0926	3.1911	2.8345	3.0659
	4.4652	4.1076	3.5025	2.8802	4.1313	3.8247	3.3911	3.2389	3.5048	3.2265	2.9437	2.998	3.0019	3.014	2.8439	3.2572
	4.7722	3.5973	2.8791	3.1437	3.9315	3.7523	3.2294	2.823	3.2429	3.3303	3.3362	2.9403	3.135	2.8984	2.7432	3.0362
	5.0163	3.6186	3.0944	3.0641	4.428	3.5427	3.8754	3.1535	3.1388	3.6071	2.9721	3.0814	3.0549	3.5217	2.9503	3.0651
	4.4537	3.1231	2.9774	3.1122	4.1572	3.564	3.3281	3.1212	3.2879	3.2844	3.0101	3.2168	3.1183	2.975	2.8804	3.1155
	4.5595	3.2219	2.9633	2.8963	4.2751	3.6276	3.6388	3.1494	3.3402	3.392	3.1393	3.1233	2.9064	3.0198	2.9135	3.0098
	4.4385	3.0051	3.1055	2.8412	4.1727	3.436	3.375	2.9069	3.4069	2.9974	3.0698	3.1385	3.143	3.1878	3.2308	3.0378
	4.685	3.2487	2.9168	3.0313	4.3533	3.4462	3.3826	3.2517	3.0509	3.1001	3.0173	3.2657	3.3806	3.0139	3.0573	2.9855
	4.9487	3.2535	3.0422	3.0278	4.6865	3.6653	3.687	3.2785	3.3742	2.9364	2.8587	3.2763	3.2907	2.9319	2.8179	3.0754
	5.2799	3.1222	2.9828	2.9343	4.294	3.2729	3.984	3.2423	3.1516	3.5529	2.8335	3.456	3.0599	2.8869	2.8595	2.9102
	4.6626	3.3264	2.8081	2.9591	4.0804	3.6877	3.6503	3.3238	3.2362	3.7722	3.3007	3.0745	3.2264	2.9736	2.9494	3.0937
	5.1376	3.9616	2.8838	2.8315	4.1139	4.0789	3.1867	3.1472	4.0359	3.1501	2.8885	3.6292	3.2649	3.1561	2.8214	2.8437
	5.1062	4.4006	2.916	3.0688	4.5143	4.4327	3.4962	3.1974	3.4034	3.0285	3.0862	3.0626	2.838	2.7396	2.9425	2.7647
	5.0256	3.0976	2.723	3.2834	4.4369	3.9007	3.3952	3.1463	2.9878	3.0322	3.0599	3.1654	2.8506	2.7894	2.8662	2.9249
	5.6716	2.9768	2.7306	2.9523	4.1951	3.5936	3.2925	3.2935	2.8572	2.9185	2.896	3.5326	3.5366	3.3825	2.8974	2.9024
	4.0658	3.1789	2.7921	2.7733	3.5967	3.1146	3.064	3.3702	3.0252	3.0351	3.0879	3.9008	3.1131	3.3673	2.8022	2.9297
	3.8287	3.8117	2.8709	3.0049	3.2212	3.3909	3.3084	3.1535	3.0737	2.9486	3.446	3.5767	2.9055	3.3218	2.9482	3.0055
	4.3704	4.3485	2.9883	2.9423	3.4844	4.0682	3.0064	3.4971	2.9876	3.6231	3.9777	3.6904	3.3295	2.9667	2.9277	2.6826
	3.3656	4.4664	3.0818	2.9609	3.9288	3.8707	3.5712	3.2034	3.018	3.09	3.5603	3.2387	2.8987	3.468	2.9247	2.8002
	3.4222	4.4075	2.7885	3.0029	4.1069	3.9134	3.1074	3.2407	2.9912	3.355	3.8852	3.1736	3.175	2.7691	3.0265	2.9484
	2.9774	4.1343	2.8948	3.5334	3.3356	3.9124	2.9438	2.9771	3.0958	3.6211	3.1585	3.0441	3.0572	2.9476	2.8445	2.9723
	3.3136	4.5059	3.1357	2.8269	3.655	4.4154	3.7255	3.1456	3.4017	3.5266	2.9725	3.358	3.1923	3.0551	2.8779	3.1643
	3.4928	4.2959	3.0464	2.8196	3.7274	4.3437	3.4394	3.2099	2.8281	3.7791	3.3524	3.2248	3.4133	2.9368	3.0068	2.9864
	3.4388	4.438	3.065	3.7443	3.9328	4.2615	3.2648	3.678	2.8899	3.5022	2.9745	3.5968	2.9437	2.9814	2.8562	3.0294
	4.1991	4.962	3.2254	3.168	3.8582	4.2293	4.0136	3.5997	3.0474	3.4769	3.1428	3.4376	3.1671	2.8578	2.8472	3.2183
	3.3674	4.7925	2.9748	2.9182	3.4958	4.1575	3.659	3.3966	3.144	3.2909	2.8935	3.4393	2.9298	3.1968	2.9212	3.0244
	3.1091	3.925	2.9362	3.2858	3.5041	3.8346	3.4681	3.732	3.0534	3.5611	2.9693	3.2718	3.3039	2.9579	2.9099	3.0662
	3.2772	3.6217	3.1887	3.0676	3.3104	3.7873	3.3351	3.7226	3.1806	3.2451	2.8594	3.033	3.1553	2.7844	3.1062	3.3541
	2.8941	3.5391	3.5315	2.9108	3.1145	3.9321	3.7112	3.7088	2.9594	3.03	3.2073	3.0883	2.7917	2.9728	2.879	3.0299
	3.4508	4.8039	2.9988	2.789	4.4809	4.1572	3.8985	4.1433	3.1688	3.2495	3.1743	2.9642	2.7213	2.8266	2.9089	2.9693
	3.2234	3.9618	2.856	3.2121	3.7423	4.1824	3.5319	4.0806	2.9253	3.1664	3.1302	2.949	2.9297	2.8306	3.035	2.9448
	3.1804	4.6216	3.1464	3.1538	3.7947	4.4147	3.477	3.8361	3.0979	3.6748	3.1684	3.1811	3.086	2.8342	3.2669	2.9102
	2.9207	3.7875	2.8737	3.3109	3.4873	4.1284	3.7338	3.9047	3.4341	3.2548	3.0866	2.9517	3.28	3.1711	2.9487	2.7634
	3.1853	4.2142	2.9668	3.0877	4.0655	4.1261	3.5046	3.5616	3.0998	3.283	2.9193	2.7381	2.9144	2.9788	3.1551	2.7783
	2.819	3.7638	2.8096	3.0253	3.2577	3.8599	3.4498	3.8834	3.1616	3.4997	3.3664	2.8038	3.0605	2.9438	3	3.2236
	3.0732	4.1075	2.86	2.8369	3.4765	4.0225	3.9633	3.3973	3.0977	3.0209	3.7998	3.0442	3.099	2.9252	2.9909	2.886
	2.8465	4.9952	2.7585	2.9076	3.2019	4.1582	2.8991	3.5199	3.2459	3.5352	2.8401	2.802	3.0044	2.8974	3.0107	3.0061
	3.3738	4.6388	3.2326	2.8477	3.3289	3.9922	3.1189	2.9444	3.0293	3.631	3.4532	3.1163	3.2561	2.8578	2.9042	3.0339
	3.0762	4.3064	3.2159	2.6953	3.4785	4.066	3.351	3.3132	3.1876	3.506	3.4678	3.0999	2.9062	3.0547	2.8483	2.9458
	3.4103	3.4202	2.9842	2.9036	3.7124	4.0398	3.1904	3.5359	3.3918	3.0978	3.0137	2.8643	2.9472	2.9437	2.7795	2.7891
	3.0728	4.0584	2.873	2.9038	3.3456	4.2867	3.1724	3.5504	3.1026	4.0872	3.1674	3.2849	3.3261	2.8267	3.0527	2.9995
	3.7282	3.5816	2.9172	2.7376	3.9692	4.0212	3.5313	3.3337	2.929	3.7744	3.1265	3.2812	3.3379	3.0297	3.1009	3.1111
	2.9842	3.5679	3.0396	2.9131	3.2462	4.6822	2.9697	3.1433	3.1253	3.4319	2.7107	3.1293	3.075	2.945	2.7987	2.8125
	3.1282	3.6604	3.0464	3.2488	3.3789	4.2153	3.1432	3.4542	2.9415	2.9727	3.0067	3.3913	3.227	2.7995	2.8025	2.9022
	3.1795	3.8064	2.9181	3.2275	3.2726	4.1031	3.2554	3.0106	2.9445	3.2511	3.0946	3.0326	3.1008	2.9972	2.7194	2.8587
	3.1738	3.3359	2.8626	2.9444	3.3537	3.7381	3.1834	3.0988	3.0317	3.5416	3.1229	3.1651	3.1929	3.0636	3.147	2.9189
	4.1811	3.1147	2.9034	2.909	4.2415	3.5479	3.6117	3.0405	2.8824	3.3981	2.9504	2.8966	3.0266	3.0189	3.0109	3.0047
	2.9432	3.4022	2.8939	3.0637	3.6201	3.31	3.3118	3.6844	2.8676	3.5737	2.8979	3.1362	2.91	3.049	2.8266	2.7919
	3.0724	3.349	3.2122	2.7878	3.5341	3.0422	3.5119	3.334	3.1696	3.1313	2.9088	3.2578	2.8332	2.8417	2.8848	3.0164
	3.099	3.0368	3.2106	2.8998	3.2771	2.9867	3.5322	3.2305	2.9939	3.0338	3.1792	3.0047	2.9213	2.9587	2.8245	3.0266
	3.1094	3.2886	3.0945	3.1129	3.2785	3.4182	3.3377	2.9104	3.3949	3.6456	3.1285	3.6461	2.8648	2.7811	2.9799	2.8675
	3.1904	2.996	3.0702	3.0252	3.4489	3.5474	3.504	2.9858	2.9367	3.3056	3.2525	3.4133	2.8463	3.0996	3.0584	2.9583
	2.989	2.9791	3.1116	3.05	4.0733	3.2005	3.1688	3.3416	3.6118	3.1936	4.0261	3.0338	3.1223	3.2079	3.053	2.9994
	3.0861	3.6629	2.8282	2.8388	3.6665	3.8337	3.6932	3.242	3.0433	3.0487	3.4083	3.537	2.832	2.8701	3.0549	3.0164
	2.9371	3.2578	2.9743	2.7844	3.1933	3.1932	3.4079	3.2582	3.6926	3.1945	3.6493	2.9495	2.8137	2.7177	2.7504	3.1593
	3.0535	3.6051	2.9016	2.8797	3.7172	3.4767	3.6549	3.2761	4.0333	3.058	3.1163	3.6259	2.9344	2.6805	2.9321	3.0246
	3.0033	3.0941	3.003	2.8937	3.0418	3.2741	3.4707	3.3888	3.937	2.7663	3.0695	3.348	3.0443	2.8349	2.9021	2.8357
	3.1772	3.577	2.9761	2.9531	3.3493	3.6763	3.2263	2.9996	3.3741	3.3976	2.9281	3.4809	2.7989	3.1128	2.9796	2.762
	3.2788	3.3615	2.8616	2.9954	3.3378	3.3649	3.7143	3.4534	3.8085	3.8736	3.2713	3.2062	3.1793	2.8943	2.9071	2.9816
	2.7853	3.6084	3.1273	3.0305	3.5076	3.3971	3.9356	3.3312	3.6225	3.4405	3.2126	2.9408	3.376	2.8568	3.1306	2.7478
	3.3645	3.1529	2.8907	2.9234	4.1556	3.0704	3.7498	3.4918	3.5441	3.2927	2.9435	3.0651	2.956	2.9491	2.95	2.8036
	3.5224	3.6585	2.8934	3.0731	3.1909	3.4239	4.1003	3.3246	3.0435	3.1462	2.9258	3.1219	2.9096	2.9965	2.9177	2.9813
	3.098	3.2939	3.4133	3.3121	3.1655	3.1591	4.282	3.216	3.0014	2.9896	3.0739	3.0262	3.2924	2.8585	2.989	2.7852
	3.8317	3.205	3.3079	3.0283	3.5722	3.1949	3.9164	3.0912	2.8924	3.3354	3.6509	3.4568	3.3262	2.9895	3.0004	2.9787
	4.0228	3.3545	3.0707	3.4543	3.4133	3.1355	3.6974	2.8993	3.2231	3.2928	3.9879	3.7197	2.8751	3.1722	3.0419	2.8908
	3.933	3.308	2.9489	2.8223	3.7839	3.2532	3.5307	2.9648	4.0215	2.9734	3.0682	3.3252	2.9259	2.7713	2.9545	2.8357
	2.9546	4.113	2.9031	2.9627	3.3329	3.3519	3.1139	3.3295	3.1428	3.0508	3.5025	3.2482	2.9367	3.0261	2.8563	3.328
	3.3961	3.9937	3.087	3.039	3.5087	3.8857	3.5955	3.4163	3.3002	2.9112	3.0372	3.0934	3.2244	2.8139	2.8522	3.1006
	3.0217	3.7396	3.2066	2.8651	3.07	3.3372	3.7604	3.6487	2.7857	3.015	3.4567	3.1957	2.7937	2.9498	3.1738	3.024
	4.0882	4.4352	2.9521	2.7633	4.4419	3.263	3.9129	3.3366	3.2465	3.2034	3.0422	3.1292	3.4175	3.0361	2.9055	2.8803
	3.0937	5.3781	2.9845	2.8897	3.7509	3.9646	3.6309	3.7736	2.8114	3.6279	3.494	2.7755	3.3941	2.8479	3.2536	2.9807
	3.4858	4.885	3.2466	2.8609	3.9049	3.8538	3.8773	3.1637	3.334	2.8658	3.49	3.0956	3.2285	2.8652	2.7681	3.0667
	3.9583	5.6311	3.0129	2.7449	3.9267	3.8227	3.8464	3.6839	3.1216	3.2115	4.2121	2.959	2.8428	2.893	2.9453	3.0369
	2.9214	5.0295	2.8977	3.1043	2.9651	4.0839	3.8093	3.1286	3.0965	3.2613	3.1021	2.9919	3.3451	2.8719	2.852	2.909
	3.2313	4.819	2.8304	2.9999	3.2018	3.897	3.3889	3.1384	3.0468	3.3224	3.5085	3.2675	2.8123	2.9508	2.92	2.9515
	3.4838	4.8996	3.1519	2.9311	3.388	4.0531	3.7401	3.2702	3.4632	3.2378	3.5837	2.9081	3.3387	2.9053	2.9518	3.0553
	3.2568	5.1273	3.1899	2.8631	3.3283	3.9959	3.9989	2.9869	2.955	3.7396	2.7295	2.9822	3.1101	2.9745	2.9606	2.7465
	2.8952	4.9419	2.9276	2.9473	3.4182	4.0281	3.535	3.5935	3.1332	3.5056	3.2728	2.9495	3.5849	2.9447	2.9749	2.779
	3.1276	5.1102	2.8716	2.8959	3.057	4.0782	3.3641	3.1344	3.3242	3.045	3.1296	2.9077	3.4057	2.8414	3.2022	2.8113
	3.6651	5.2217	2.8553	3.1093	3.7378	3.7184	3.2745	3.0962	3.1186	3.0793	3.1197	2.9069	2.9507	3.0752	2.753	2.7681
	3.1799	5.0853	2.7461	2.9762	2.9167	3.8975	3.2497	3.3244	2.8556	3.1455	2.914	3.3709	2.9469	3.1538	2.9741	2.9453
	3.5205	5.2299	3.2705	2.9415	3.3894	4.1062	3.4223	3.2665	2.9765	3.2028	3.1474	3.1159	3.426	3.0106	2.932	2.8993
	3.5182	4.9113	3.0873	2.7743	3.5459	3.8157	3.9156	3.1153	2.9624	3.1163	3.0289	3.1705	2.9713	3.0188	3.0428	3.0603
	3.3041	5.4575	2.953	3.0871	3.1287	4.0153	3.8875	3.36	2.8731	3.3529	2.926	2.8976	3.1835	3.0249	2.8517	2.7702
	3.0863	5.0764	2.8139	2.8975	3.4493	3.8581	3.623	3.007	2.8907	4.2707	2.901	2.8048	3.0015	3.0636	2.8139	2.8558
	3.0561	4.9408	2.7698	3.0265	3.1136	3.7549	3.7839	3.2473	3.033	3.369	2.9936	2.7388	3.394	2.7667	3.1446	2.815
	3.2636	4.9672	3.0176	2.8543	3.6695	4.1813	3.2038	3.5119	2.9654	3.1508	3.8165	2.8947	3.274	2.8628	3.0177	2.8022
	3.2086	4.9453	2.8307	2.9523	3.1083	4.3066	3.475	3.3836	3.567	3.5384	3.0765	3.0813	3.0806	3.2222	2.9956	2.7851
	3.0673	5.6467	2.8908	3.0552	3.6156	4.5272	3.1437	3.6205	2.8634	3.6994	3.222	2.9481	2.8685	2.7933	2.8252	2.822
	2.9936	5.327	2.9747	2.9774	3.5159	4.0816	3.7553	3.3936	2.9056	3.1008	3.5129	3.3241	2.9079	2.8974	3.1009	3.0751
	3.0538	5.1062	2.8412	2.8992	3.3476	4.1176	3.2838	3.0959	2.9458	3.1821	3.2457	3.0925	3.0218	3.0468	2.956	3.0148
	3.477	5.3419	2.9499	2.8996	3.6942	4.1669	3.3195	3.3376	3.2196	3.5171	3.1448	3.0775	3.2875	3.0858	2.8706	2.8825
	3.03	5.3252	2.7867	2.9141	3.4055	4.0654	3.5335	3.7724	3.4023	3.9775	3.0313	2.9748	2.9288	2.9041	2.9259	2.8584
	2.9632	5.1183	2.6578	2.909	3.2339	4.4199	3.4174	3.1767	2.9213	3.6842	3.622	3.2304	2.9091	2.8973	2.7705	2.769
	3.2182	4.902	2.9081	2.748	3.5836	3.8051	3.6182	3.0738	3.3433	3.4128	2.7552	3.1247	2.9303	2.8349	2.9941	2.7038
	3.123	5.3763	2.8908	2.8803	3.3538	4.0958	2.8905	3.8574	3.3771	3.19	3.1818	3.0334	3.6204	2.7595	3.1025	3.0459
	3.0274	4.9661	2.7252	2.7854	2.9531	4.0798	3.052	3.3151	3.3773	3.3892	2.8937	3.18	2.9483	2.8845	2.9682	3.1643
	3.1297	5.2872	2.7599	2.8209	3.4621	3.7163	3.2721	3.469	3.3783	3.4417	3.422	2.8906	3.3199	3.0419	2.8954	3.0136
	2.9937	5.3327	3.3037	2.8945	3.2649	3.8559	3.5266	3.2589	2.7924	3.5674	3.1592	2.9568	3.1423	3.0088	2.7142	3.0095
	3.2658	5.337	2.9104	3.0369	3.4691	4.6068	3.1561	3.4693	3.1812	3.0951	3.1976	3.194	3.2378	2.7914	2.9213	3.09
	3.2831	5.3511	3.2948	3.0277	3.4643	4.3648	3.3672	3.5974	3.2084	3.7501	2.9074	2.9389	2.9146	3.1606	2.8151	3.2186
	3.0079	5.0162	3.0387	3.0475	3.0577	4.6837	3.2899	3.162	3.3812	3.5113	3.1583	3.0787	2.872	3.1138	3.1171	2.9642
	3.0047	4.9755	3.2019	2.8694	3.4551	4.4907	3.9921	3.3431	3.3706	3.5527	2.8806	2.8506	3.1768	2.9782	2.8871	3.0003
	3.0663	5.5344	3.318	2.8987	3.5167	4.5376	3.9168	3.5052	2.9996	3.2976	2.8643	2.918	3.1419	2.8781	3.0577	2.7964
	3.1489	5.3449	2.9659	2.8235	3.1709	4.4111	3.2498	3.5365	2.9511	3.0962	3.0296	3.0929	3.3767	3.0969	3.0153	3.0157
	2.9259	5.3946	3.1983	2.7534	3.084	4.3102	3.6655	3.2927	2.9334	3.8229	3.1894	3.1493	2.8517	3.0044	3.1603	3.0763
	2.9784	5.4858	2.7704	3.1364	2.9979	4.4402	3.4041	3.3044	2.945	3.5155	3.3124	3.3457	2.9427	3.2361	2.8521	2.9509
	2.9047	5.0374	2.7627	2.7479	3.0564	4.2811	3.4072	3.1604	3.4661	3.8478	3.306	3.162	3.3444	2.9932	3.0196	3.012
	3.1417	5.2273	2.8942	2.8626	3.1317	4.0354	3.2296	3.5444	3.1718	2.9481	3.5545	2.8746	2.8544	3.095	2.7687	2.9178
	2.9332	5.0911	2.9051	3.0838	2.9642	3.6557	3.2863	3.4989	3.6127	3.0916	3.0802	3.4742	2.9228	2.8148	2.9848	2.9303
	2.8605	5.2086	3.0086	3.0139	3.3368	4.1492	3.1843	3.4323	3.1739	2.7619	3.1818	3.2766	2.8489	2.9471	2.7975	2.9414
	3.528	5.1161	3.0563	2.8881	3.0127	3.9639	3.3234	3.6402	3.1963	3.6094	2.96	3.0658	3.0311	2.8768	2.8392	2.8659
	3.0505	4.8133	2.7697	2.8454	3.4463	3.8479	3.3787	3.3607	3.124	3.3282	3.6806	3.294	2.9595	2.9266	2.8676	2.8335
	3.3134	5.2231	2.7584	3.0116	3.7809	3.9292	3.3399	3.4036	3.0835	3.4327	3.4569	2.9507	3.1365	2.8375	2.8192	3.2176
	3.2833	5.3308	2.9575	3.0315	3.3224	3.9208	3.7151	3.3298	3.025	3.3046	3.3662	3.1213	3.096	2.8682	2.9759	2.8938
	3.0432	4.8305	3.3533	3.0037	3.484	3.8069	3.4498	3.6552	3.0549	3.0085	3.2951	3.3254	2.9619	2.8599	2.9326	3.475
	3.1221	5.1319	2.8651	2.8918	3.0108	3.84	3.2191	3.5737	3.153	3.0135	3.3225	3.2452	2.9644	2.8079	3.2323	3.0642
	2.999	5.1445	2.9532	3.0041	3.4432	4.1712	3.5232	3.6316	2.9564	3.0832	2.8299	3.2202	3.2082	3.0482	2.9542	2.7733
	2.9477	5.1483	2.7561	2.8832	3.2697	4.249	3.4429	3.4142	3.8116	3.543	3.1394	3.3717	2.9992	3.0315	2.9302	2.9973
	2.9822	5.1658	3.4547	3.0004	3.3596	4.6422	3.3722	3.2769	3.0189	2.9333	3.1317	3.3642	3.0002	3.1026	3.0609	2.9017
	3.4796	4.7011	3.0914	3.0163	3.241	3.753	3.7443	2.9716	3.1269	2.9606	3.3233	3.3637	2.8171	2.9534	2.9098	2.881
	3.0607	5.4239	2.8972	3.2634	3.435	4.2262	3.5656	3.1729	3.0716	3.163	3.473	3.0494	4.0298	2.9098	2.8277	2.8573
	2.9919	4.9959	3.1988	2.7953	3.3686	4.0588	3.712	3.5687	2.9582	2.9866	3.5374	2.9445	3.0532	2.8792	2.7495	2.7215
	3.2414	5.3109	2.9885	3.3371	3	4.4084	2.9583	3.1656	3.412	3.1704	3.2102	3.0676	3.3854	2.7116	3.0146	2.7926
	3.1864	5.2296	3.5329	2.7476	3.2011	4.043	3.3198	3.3705	3.2205	3.9774	3.2465	3.1773	3.151	3.1062	2.8439	2.7283
	3.2941	4.9653	2.9572	3.2375	3.1183	3.6654	2.955	3.3277	3.4456	3.1966	3.1256	2.9292	3.024	2.7447	2.9605	3.1518
	3.5415	5.0457	3.0158	2.8248	2.9261	3.9101	3.9593	3.5184	3.1408	3.3213	2.9937	3.2456	3.0857	2.902	2.8296	2.6746
	3.1161	4.7903	2.9537	3.1391	3.0525	4.1014	3.1757	3.4003	3.1623	3.1608	3.0695	3.7092	2.9736	2.8094	2.8696	2.948
	2.9648	4.9334	2.8971	2.994	3.5514	3.7458	3.1546	3.3495	3.4976	3.4591	4.1313	2.6764	2.8767	3.0774	2.787	2.8974
	2.8093	5.0092	2.9448	3.0127	3.0764	4.738	2.9986	3.6475	2.9652	3.04	3.1228	2.9426	2.9418	3.0746	2.8364	3.1084
	3.5736	4.8927	3.1165	3.2177	3.4977	4.0149	3.3238	3.2027	3.2186	3.0356	2.6815	3.2952	2.8239	2.8369	2.8611	3.2187
	4.1339	4.856	2.817	2.9585	4.147	4.0677	3.0838	4.1861	3.0778	3.6626	3.0142	3.3047	2.9341	3.3717	2.9362	3.0715
	3.2855	4.8477	2.8877	3.3062	3.7022	3.6928	3.2461	3.5099	3.3669	3.0285	3.2379	3.148	3.0461	3.025	2.829	2.99
	3.2969	4.9829	2.8062	2.7716	3.3876	3.8864	3.3846	3.3218	2.9927	3.0854	3.1436	2.9933	2.7594	3.1781	2.9282	2.9092
	3.4953	4.8064	2.955	3.1087	3.7257	4.0794	3.1468	3.4061	2.8159	3.1465	3.1066	3.2114	2.9043	2.8454	2.8206	2.9019
	3.9414	4.9227	2.8522	2.9476	3.7135	4.3844	3.379	3.2099	3.0839	3.1099	3.1691	2.8403	2.8811	2.7179	3.0931	2.9935
	3.8426	5.1522	2.9694	3.0193	3.9491	4.5614	3.1755	3.6679	3.2738	3.5967	3.1524	3.4743	2.8652	3.0123	2.8746	2.8922
	4.39	4.7605	3.0876	2.8281	4.149	4.4212	3.3581	3.0587	3.087	3.0655	3.3977	2.892	3.4003	2.9422	2.9662	3.0074
	3.6239	5.3745	3.1296	3.126	3.8865	4.1742	3.2233	3.0876	3.2038	3.1396	3.2399	3.285	2.9831	2.984	3.097	2.9834
	3.5403	5.0805	3.1427	2.913	3.3751	4.123	3.2622	3.1565	3.0837	3.5567	2.7842	3.4813	2.9467	3.0784	3.0319	2.9165
	4.1369	5.3786	3.0794	3.1652	4.3703	4.0184	3.2762	3.4652	3.083	3.5947	2.7992	3.1567	3.0402	2.9745	2.9723	2.9318
	3.5221	5.2757	2.9511	3.3353	3.9881	4.0598	3.1689	3.5768	3.16	3.751	2.9129	2.9844	2.962	2.9242	3.4677	2.8086
	3.1329	5.3345	2.9138	3.2431	3.195	4.079	3.1859	3.5352	3.2258	3.0794	3.1794	3.401	2.9874	2.8767	2.7023	3.2864
	3.0269	4.8253	3.0087	2.8876	3.2787	3.7426	3.3516	3.2878	3.1794	3.6139	3.4612	3.1284	2.8607	3.2756	2.9507	2.7267
	3.0777	5.3014	3.231	2.9261	3.2931	4.5331	3.5876	3.3524	3.4984	2.6376	2.9365	3.3158	3.0299	3.0112	2.8591	3.0518
	3.1963	5.1324	3.0087	3.0644	3.1805	4.2272	3.8532	3.5498	3.1592	2.9744	2.9781	3.1353	2.9478	2.8008	2.7645	2.8767
	3.0421	5.4746	2.8563	3.9705	3.3047	4.3548	3.2435	3.9316	3.4095	3.4587	3.0879	3.9874	3.1655	2.8897	2.8571	2.8454
	3.3275	5.0275	2.9623	2.754	3.5798	3.8155	3.2107	3.0393	3.1912	2.7504	3.1351	3.1357	2.9367	2.9067	3.1179	2.8209
	2.9195	5.378	2.7489	2.9591	3.3886	3.7538	3.0891	3.2313	2.9694	3.1875	2.8885	2.8351	3.0965	2.8994	2.9384	2.8882
	3.036	5.1715	2.9868	2.7672	3.0386	4.2279	3.4515	3.6659	3.187	3.0182	2.9618	3.2241	2.7053	2.7531	2.7967	2.8059
	3.9421	5.3085	2.9187	2.9764	3.5695	3.9099	3.4478	3.3153	3.4257	3.3266	2.8454	3.3726	2.806	2.9881	2.7488	3.0056
	3.7171	5	3.5062	2.8566	3.3284	3.7501	3.3824	3.2777	2.9541	3.4428	3.0087	3.2799	3.0833	2.8703	2.9219	2.9733
	3.0664	4.8454	3.0392	2.8208	3.4362	3.7488	3.1206	3.112	3.5261	3.6671	3.4182	2.99	2.9876	3.1373	2.9999	3.0286
	3.1707	5.0064	2.8344	2.9533	3.0684	3.9653	3.4155	4.0254	3.556	3.366	2.8413	3.7017	3.0557	3.0059	2.8714	2.9213
	2.9599	5.2148	2.9742	2.956	3.1881	3.8046	3.4815	3.2358	3.3039	3.1742	2.9006	3.3775	2.8547	2.7495	2.9352	2.9381
	3.4848	5.4163	2.8442	3.1014	3.8926	4.2819	3.0682	3.2563	3.2928	3.4869	3.0766	2.8297	3.0947	3.083	2.9432	2.7857
	3.3801	4.7479	3.4149	2.9247	4.1919	3.8956	2.9354	3.2306	2.7866	3.0177	3.0219	3.0226	2.9208	2.9193	2.9559	3.0361
	3.499	4.9261	3.128	2.8017	3.6923	4.1651	2.9661	2.9412	3.3547	3.3241	3.4786	3.0411	2.8115	3.0465	3.0837	3.0681
	3.1999	5.4072	2.8387	2.8681	3.7238	4.0964	3.3569	3.3715	3.2136	3.1201	3.0213	2.8617	2.9246	2.9486	3.0355	2.7389
	2.9768	5.1206	3.0235	2.9762	3.4972	4.7561	3.4643	3.3299	2.9631	2.9531	3.1251	3.208	3.0695	3.0163	3.1333	2.9632
	3.403	5.1973	2.9069	2.8019	3.2663	4.1153	3.0984	3.1936	2.9408	3.1182	3.1336	2.8132	3.4727	2.9715	2.9949	2.9452
	3.5742	5.4109	3.0309	2.946	3.1978	3.4177	3.406	3.1628	3.1503	2.797	3.404	2.9055	2.8955	3.0006	3.1228	2.7867
	2.7854	5.1264	3.1931	2.7898	3.3626	4.157	3.2988	3.1944	3.2992	4.1449	2.9172	2.9676	3.1073	2.8831	3.0792	2.7913
	3.6523	5.0445	3.444	3.0396	3.3106	3.6086	3.128	3.2574	3.1043	2.9228	2.8494	2.986	3.0495	2.8196	2.796	3.0187
	3.6544	5.2408	2.7902	2.9201	3.5404	4.0709	3.0652	3.4821	3.0373	3.0735	3.1078	3.0447	2.9563	3.097	3.2795	2.8996
	3.1497	5.4865	3.0512	2.763	3.0911	4.0179	3.1365	3.0408	3.0728	2.9634	2.9306	3.0422	3.3267	2.7414	2.7776	2.8818
	3.1662	5.0917	3.0546	2.9821	3.0662	4.1763	3.2444	3.4941	3.5414	3.1885	3.1194	2.9938	3.1344	2.7722	2.9612	2.7276
	3.6225	5.3629	2.7913	2.8571	3.2727	4.2998	3.4937	3.7545	2.8801	3.3933	4.3581	2.9306	3.0551	2.8814	3.0617	2.7189
	2.8277	5.0246	2.9795	2.9293	3.1102	3.744	3.4571	3.2566	3.3396	3.369	3.369	3.3333	3.3856	2.7545	3.1933	2.7882
	2.8794	5.1518	3.0126	2.8822	2.9784	3.8456	3.1897	3.5901	3.0714	3.0471	3.273	3.0207	3.102	2.9005	3.0538	3.112
	3.263	4.6703	2.8102	2.8208	3.2398	4.348	3.4565	3.3844	2.9419	2.8628	4.4382	2.8327	2.9782	3.0407	2.8006	2.8291
	3.1776	5.0939	2.81	2.933	3.3509	4.0137	3.9406	3.4702	3.135	4.0093	4.6522	2.8321	2.775	3.1002	3.2509	2.963
	3.0982	5.002	2.8037	2.7372	3.0854	3.9395	4.4775	3.1492	3.0575	3.2264	4.1746	3.194	3.0511	2.909	2.9809	2.7246
	2.9668	5.3624	3.0174	3.0468	2.991	3.8905	4.8016	4.1956	2.9068	3.5634	4.3179	3.1348	2.7644	2.8064	3.0684	3.0759
	2.9015	4.5302	2.9201	2.85	3.1811	3.8081	5.2083	3.144	3.0824	3.6053	4.6907	3.1546	3.0229	2.9324	3.0122	2.9601
	2.9844	4.682	3.1799	3.2335	3.1602	3.9928	5.5912	3.0577	3.1089	3.4112	4.585	2.7695	3.1882	2.916	2.9029	2.9295
	2.8129	5.0031	2.8536	3.1702	3.1339	4.6132	5.1771	3.4	3.1515	3.2651	4.1545	3.6073	3.0139	2.9393	2.9066	2.8092
	2.9728	4.9758	2.808	2.9366	3.243	4.2061	5.2347	3.6085	3.2204	2.93	4.1312	3.0753	2.8468	2.772	3.027	2.9343
	2.7002	4.8879	2.9822	2.9125	2.9688	4.1893	5.3415	3.2906	2.863	3.4673	4.3219	3.1366	2.9899	2.7906	2.9157	2.9071
	3.0145	5.2552	3.0151	2.8666	2.9997	4.5235	5.233	3.4137	3.0832	2.8864	4.3627	2.868	3.1191	3.1509	2.7429	2.9369
	2.884	5.6835	3.0829	2.713	3.2646	4.0005	5.6046	3.3217	3.1528	3.5669	4.3759	2.8401	3.1172	2.9359	2.9431	2.7924
	2.8122	5.1345	3.1987	2.8227	2.9241	3.9332	5.4813	3.1023	2.9511	3.0046	4.07	2.9986	3.1316	2.9461	2.8668	2.6038
	3.1622	5.227	2.7429	2.7985	3.1991	3.6647	3.9735	3.1019	3.2496	3.3891	3.8768	2.8713	2.8244	2.7291	3.0655	2.7934
	2.8717	5.3854	2.9037	2.9104	3.6741	4.2693	3.8983	3.09	3.0484	3.5558	3.6194	3.1899	2.8437	2.7952	3.0249	2.8377
	2.9061	5.3667	3.0959	3.025	3.2738	3.9013	3.472	3.0562	3.5347	3.5519	3.5835	3.847	2.9964	2.825	3.1374	2.8012
	2.8443	5.607	2.9199	2.966	3.7302	4.4096	3.6242	2.9967	3.6514	3.5348	3.5311	2.9496	2.9475	2.8476	2.9665	2.798
	2.8573	5.0857	3.0515	3.4392	3.2059	4.1607	3.5918	3.2728	3.5295	3.4846	3.9375	3.6968	3.0615	2.706	3.078	2.8429
	2.901	5.5498	2.8102	2.9186	3.7004	4.1792	3.2601	3.5438	3.2799	3.1956	4.539	3.0053	3.3391	2.7869	2.9648	2.752
	2.9299	4.8571	2.888	2.9342	3.3818	3.9135	3.841	2.9593	3.2694	3.5995	3.8556	3.5268	3.0108	2.95	2.916	2.8662
	2.8874	5.1032	2.881	3.3971	3.3503	4.2235	3.2919	3.2846	2.8792	2.8581	3.1107	3.0561	3.0151	2.9402	2.8529	2.8674
	2.9703	5.656	2.9428	2.8464	3.3131	4.0198	3.4233	2.8328	3.5611	4.1843	4.4771	3.4382	3.4272	3.0458	2.9885	2.9531
	3.4689	4.8653	3.0116	3.3889	3.7934	3.9574	3.4904	3.055	3.2825	3.597	4.3237	3.2644	2.9461	2.931	2.7909	2.7592
	3.6875	4.8828	3.1626	3.1534	4.0735	3.8998	3.4722	3.1759	3.3068	3.5351	3.5598	3.3344	3.1662	2.8368	2.6839	2.9338
	3.5301	5.3524	2.8978	2.9396	4.0943	4.2718	3.1795	3.2173	3.0527	3.3145	4.0667	3.0882	2.859	2.9121	2.9792	2.8809
	2.9334	4.892	2.7928	2.9362	3.6003	4.2041	3.2455	3.504	3.2884	3.4058	4.3688	3.8005	3.1771	2.8825	2.8349	2.9869
	3.8851	4.8422	2.8403	3.2792	3.677	4.1472	3.2546	4.5894	3.8569	3.3228	3.337	3.2011	3.1402	2.9275	2.817	2.8052
	4.0257	5.0445	2.9075	2.7906	4.0566	3.7018	3.5025	3.9473	3.7065	2.9285	4.105	3.0062	3.0491	2.8863	2.8552	2.8401
	3.1113	4.9794	2.9609	3.267	3.3083	3.7093	3.5524	3.667	3.28	3.0745	4.6507	2.8907	2.9655	2.8572	2.8536	2.8886
	3.3805	4.6782	2.8524	2.9084	3.5716	4.4043	3.4487	3.8011	3.2542	3.2334	3.9098	2.8646	2.9552	2.8589	3.0195	2.8929
	3.4031	5.0994	2.9155	3.4647	3.3265	4.3414	3.076	3.6286	2.9608	3.0519	2.9833	2.8516	2.8113	2.8779	3.0992	3.0359
	2.9764	5.3085	2.7591	2.9887	2.8895	4.3982	3.2919	3.6358	3.195	3.8321	3.5805	3.0721	3.3874	3.1723	3.1017	3.1017
	3.7244	4.5745	2.8357	3.1153	3.7655	4.2916	3.2203	3.6246	3.178	3.1039	4.2158	3.5589	3.4262	2.9981	2.7684	3.0248
	3.128	5.2921	3.1824	3.1402	3.8203	4.3306	3.5634	3.1664	3.1802	3.3164	3.5745	2.7045	2.9891	2.8677	2.7525	2.9958
	3.5963	4.9891	2.8423	3.0193	3.9958	4.373	3.5212	3.4814	3.3416	3.1914	4.1489	2.9002	3.1172	3.1044	3.1511	2.8596
	3.6601	4.9434	3.1078	2.7017	3.9676	4.6303	3.4496	3.1825	3.0527	3.0724	3.0774	3.1585	3.0028	3.236	2.9083	2.8231
	4.2306	5.182	2.846	2.9218	4.502	4.4292	3.2516	3.0825	2.9836	3.4239	3.6477	3.6145	3.3373	3.0947	2.8708	2.8823
	3.676	5.3186	2.9342	3.6034	4.1814	4.2528	3.3501	3.49	3.0899	3.2122	4.4946	3.7055	3.0904	2.9601	2.9417	3.0836
	4.0472	5.8252	2.9068	3.08	4.7088	4.2031	3.2235	3.2869	3.5644	3.0107	2.9555	3.1013	2.7242	2.9701	2.974	3.0337
	3.7327	5.3859	2.8331	2.9863	4.132	4.0142	3.48	3.6445	3.1509	2.9804	2.7762	3.0127	2.8442	2.73	2.9056	3.0018
	3.1751	5.192	2.8039	3.0176	3.6945	4.3315	3.3353	2.9165	3.037	3.6776	2.9244	3.4053	3.0303	3.0599	2.8763	3.1109
	4.4454	5.1598	3.0024	2.8723	4.5477	4.2013	3.8115	3.8209	3.5084	2.9639	3.4936	3.7739	2.9934	3.051	2.8106	3.0807
	3.5524	5.3274	2.8754	2.8813	3.8338	3.8401	3.119	3.2372	3.132	3.481	3.5971	3.9513	2.8461	3.1242	2.9504	3.2523
	3.6626	5.1646	2.9857	2.8605	3.5725	4.2974	3.1342	3.2664	3.0537	2.9508	3.1553	3.5456	2.872	3.0147	2.9267	2.8434
	3.9965	5.5026	2.7298	2.9517	4.069	4.059	3.2003	3.2918	3.1686	3.4365	2.8771	4.0861	2.8154	3.1742	2.8743	2.7451
	3.9659	5.2702	2.8408	3.0827	4.2766	4.393	3.4002	3.2493	3.5866	3.2817	2.7682	3.2225	2.9853	2.9726	3.0109	3.1088
	3.4646	5.3508	2.8438	3.073	3.5476	4.261	3.0369	3.5631	3.8274	3.0823	3.1631	3.8845	3.1202	2.9253	3.0003	2.933
	3.9052	4.7396	2.8152	3.1537	3.8117	3.8891	3.6615	3.273	3.0419	2.8648	3.0209	3.2871	2.9144	3.1417	2.877	3.4007
	3.7697	4.8603	2.7345	2.8945	3.6683	3.9446	3.2162	3.8562	3.139	2.8138	3.6417	3.1692	2.7225	2.842	3.2226	3.2842
	3.9737	5.3137	3.1143	2.8652	4.1562	4.0342	3.3606	3.4315	3.4441	3.4412	3.1489	3.815	3.1414	2.8548	3.0709	3.0497
	4.0697	4.6085	3.1791	2.8996	3.7395	4.1015	3.0542	3.462	3.0512	2.9494	3.0957	3.1587	2.755	2.8907	3.0337	3.1754
	4.4601	4.5671	2.9196	3.1399	4.2059	4.1048	3.8422	3.7852	3.4818	3.5099	2.8967	3.3256	2.9546	2.913	2.841	3.1393
	4.7602	4.7886	2.86	2.8804	4.2062	3.7484	3.5311	3.8108	3.3905	3.0857	3.3798	4.1043	2.9977	3.0574	3.2225	2.8243
	4.5475	5.2501	2.8258	3.0135	4.1374	3.6702	3.638	3.5493	3.0267	2.9498	3.1865	3.9512	2.7131	3.1388	2.9452	2.8888
	4.4912	5.0748	2.8149	2.8166	3.6596	4.3666	3.3209	3.849	3.0603	3.9532	3.0701	3.7879	2.9528	3.1991	2.9156	2.9032
	4.4427	4.8018	2.8584	3.2821	3.4996	3.6664	3.4051	3.464	3.7388	3.0699	3.0364	3.9084	3.0149	2.9251	2.9377	3.0388
	4.3947	5.1764	2.9868	3.0763	3.6181	4.177	3.1963	3.2247	3.0959	3.2817	3.0019	3.8448	3.0913	3.2403	2.7358	2.8956
	4.175	5.4256	2.9988	3.4042	3.8309	4.0425	3.8445	3.4631	3.3417	3.3369	2.9638	3.7165	2.9339	2.8922	2.8522	2.8782
	4.466	5.2834	3.0156	2.8047	4.0717	4.2001	3.2241	3.4512	3.2624	3.3177	3.2224	3.9607	2.811	2.8474	2.9449	2.7871
	4.3116	4.9896	3.8532	2.7657	4.0196	3.7164	3.0825	3.0519	2.9325	3.2466	3.0954	4.227	3.0309	2.8839	2.8509	2.7501
	4.3438	5.3159	2.9253	2.9555	3.994	4.2093	3.4979	3.658	4.1552	3.7077	2.9515	4.2222	2.8297	2.9547	2.7822	2.9582
	4.2217	4.8377	2.7559	3.4782	3.8734	4.143	3.4319	3.9454	3.2604	3.2373	2.8844	4.1301	2.8507	2.9411	3.0299	3.0745
	4.936	4.4836	3.0916	2.9871	4.148	3.8985	3.5589	3.4213	3.2411	3.0964	3.1783	3.9984	2.952	2.8279	3.0653	2.9916
	4.532	5.4194	2.8931	3.3451	4.2078	4.2052	3.0384	3.4307	2.9835	3.3411	3.4351	3.3144	2.9175	3.0382	2.8542	2.9155
	4.6073	4.8712	2.8442	2.9643	4.2483	4.0707	3.2742	3.6153	3.6861	4.1096	2.9924	4.3384	2.8545	3.067	2.7975	2.8848
	4.5377	4.9179	2.9123	2.8803	4.3946	4.4386	3.5585	3.732	3.5512	3.3396	3.2334	3.1278	2.9	2.9641	2.9532	2.7915
	4.2446	5.0693	2.9703	3.0039	4.0527	3.9657	3.5354	4.1318	3.1448	3.265	2.781	3.719	2.8974	2.9097	2.782	3.0556
	3.5704	4.6336	2.9636	2.9958	4.0733	4.1689	3.3674	3.175	3.0939	3.2295	3.081	3.7068	2.9047	3.0407	2.8389	2.9148
	3.4498	4.9721	3.0324	2.915	3.9876	3.893	3.2141	3.7145	2.9806	3.246	3.0407	4.0919	2.749	2.948	2.9631	3.0297
	3.7316	5.1735	3.0087	3.093	4.0098	4.0508	3.1956	3.3615	3.0098	3.1846	3.0061	4.2258	3.0616	2.7763	2.7143	3.0187
	3.52	5.3266	2.9814	3.5241	3.9519	4.0377	3.6478	4.1484	3.7467	3.3061	3.1956	3.7642	3.1914	3.1106	2.7857	2.8492
	3.3806	5.0244	2.8465	3.0414	3.7955	3.9295	3.3326	3.8678	3.0675	3.1749	2.9755	3.8339	2.7481	3.1256	2.8933	3.1588
	3.1745	5.4667	2.9201	3.1335	3.5751	4.516	3.4181	3.4776	4.4551	3.3858	2.9685	4.1988	3.1195	2.9101	2.9752	2.7491
	3.6721	4.9596	2.9326	2.9111	4.2111	4.1089	3.5978	3.2855	3.1166	3.1717	3.0254	3.9064	2.8329	3.071	2.9789	3.0317
	3.1919	4.9307	3.1075	3.1439	3.9674	4.1479	3.3349	3.3187	3.0047	2.7765	3.1833	4.0002	2.9834	2.9851	2.8304	2.8257
	3.2901	4.8002	3.1613	3.2417	3.9179	4.0544	3.1949	3.8004	3.0957	3.2055	2.9834	3.0082	2.868	2.9983	3.1551	3.1425
	3.6333	4.9405	2.9591	3.0703	3.7425	3.9957	3.2726	3.8071	3.2283	2.9129	2.9595	3.8787	2.8223	2.9559	2.8422	2.904
	3.0985	4.8223	2.761	2.9689	3.9465	3.9335	3.2522	3.6684	3.2236	3.1339	3.142	3.736	3.0994	2.8496	2.9457	3.0474
	3.2307	5.3976	2.8239	3.2703	3.7845	4.2022	2.88	3.91	3.222	3.1702	2.8507	3.1034	3.0178	3.0627	2.8981	2.8572
	3.1048	5.2288	2.7894	2.7769	3.8583	3.9231	3.2857	3.5341	3.074	3.1149	2.8185	3.64	3.1031	3.0613	2.9512	3.0161
	3.1677	4.9897	3.0842	3.0413	3.9214	3.6822	4.0618	3.6437	2.8985	2.9804	3.2916	3.9594	2.9816	2.8221	3.2055	3.0635
	3.5078	5.1538	2.982	2.9891	3.9088	4.0248	3.3806	3.5525	2.8633	2.9697	3.2344	3.7911	3.2032	2.9114	3.0313	3.0515
	3.6444	4.8246	2.8929	2.7872	3.6849	4.2168	3.2155	3.4189	2.9938	3.2721	3.0185	3.6391	3.1791	2.9027	3.0062	3.0956
	3.2046	5.1286	2.9504	3.0412	3.8086	4.7226	3.278	3.4116	3.0449	3.8541	2.9916	3.6819	3.012	3.0757	2.9864	2.9433
	2.886	4.8278	2.9898	2.9448	3.4325	4.3656	3.3221	3.6063	3.2586	3.265	2.8674	4.5042	2.9772	2.7895	2.6932	2.8027
	3.5895	4.8281	3.8373	2.9639	3.9701	3.9738	4.0164	3.2284	3.0923	3.0297	2.9385	3.2784	2.9866	2.8353	2.9647	2.9234
	3.2331	4.568	2.879	2.9393	3.9187	4.1783	3.1539	3.2139	3.0433	2.8717	2.8097	3.0601	3.2295	3.2212	2.8136	3.1969
	3.4046	4.6693	3.4839	3.0446	3.8989	4.7766	3.3652	3.254	3.2391	3.2035	3.0098	3.5643	2.9526	2.9617	2.7992	3.3988
	3.6956	5.2197	2.84	2.9609	4.2211	4.1009	3.2277	2.9482	3.244	3.0876	3.1504	3.1119	2.9559	2.8661	3.2217	2.9087
	3.0978	4.9221	3.0295	2.9467	3.5244	3.8128	3.2917	3.7641	2.928	3.4532	3.1902	3.9881	2.9889	2.9832	2.7899	2.9882
	3.1824	5.6824	2.7969	3.0741	3.6589	4.2447	3.205	3.5383	3.7539	3.5059	3.12	4.0068	3.0771	2.9871	2.7789	3.0895
	3.3536	4.9588	2.8856	2.8923	4.1646	4.2158	3.3957	3.2322	3.0558	2.9725	2.7913	3.2111	2.8802	3.4831	2.9865	2.9501
	3.4715	4.7853	2.9395	2.9013	4.0637	4.2148	3.4714	3.8931	3.6477	2.9242	2.9755	3.4585	2.8849	2.944	2.9974	2.8713
	3.5541	5.1855	3.0467	3.1975	3.5388	4.5507	3.3934	3.5535	3.3889	3.1777	2.8892	3.4157	3.4163	3.0452	2.8955	3.0442
	3.3366	5.7012	2.9206	2.9697	3.6424	4.1871	3.8604	3.7661	3.0958	3.721	3.6186	3.5842	3.054	2.8926	2.8908	3.0509
	2.8903	4.8352	3.2459	3.1407	3.4568	4.0891	3.3096	3.3859	3.161	2.9854	3.3725	3.471	3.1341	2.8428	3.1841	2.972
	3.1481	4.7949	3.0728	2.9105	3.5319	4.23	3.3267	3.5643	3.4497	2.899	3.3865	3.5645	3.172	3.2808	3.1407	3.232
	3.5003	4.5721	2.7041	2.8483	4.2618	3.6827	3.2503	3.2617	3.0149	3.1386	3.0803	3.3804	2.9432	3.3287	2.8495	2.9782
	3.3229	4.9015	2.9388	3.213	3.5441	3.8165	3.2857	3.5767	3.0306	3.2015	3.2738	3.7735	2.8363	2.9574	2.804	2.8883
	3.0695	5.067	2.8991	2.8897	3.7709	4.1371	3.3241	3.3333	2.8694	3.2716	3.2376	4.2123	3.0871	2.8255	2.8823	2.7842
	3.0336	5.1347	2.8622	2.9871	3.2618	3.8368	3.1178	3.0227	2.9443	2.9771	3.1437	3.7783	3.0424	2.9212	2.9931	2.9018
	3.4091	5.24	2.871	3.1285	3.5459	3.8691	2.9754	3.6767	3.0274	2.7256	2.9047	4.0889	2.9499	3.0308	2.8849	2.8726
	2.876	5.1031	2.9079	3.0861	3.2303	4.4805	3.1306	3.0667	3.194	3.1986	2.9162	3.9189	3.2351	3.016	2.7964	3.0945
	3.4015	5.3448	2.8983	2.9635	3.8647	4.0727	3.3801	3.8207	3.0127	3.5061	3.2543	4.1503	3.0637	3.0338	2.873	3.0498
	3.0373	4.8706	3.0166	3.1468	3.5661	4.1838	3.3602	3.4089	3.0571	3.4168	2.9882	4.2066	3.0085	2.9503	2.9316	3.0804
	4.4574	4.8691	2.8774	2.8966	3.9528	3.8431	3.6021	3.8316	3.2722	3.0195	2.9559	4.095	2.8997	2.9553	3.0792	2.9018
	4.0896	5.197	2.9169	2.99	4.0828	4.3469	3.1091	3.6718	3.175	3.8921	3.2859	4.1244	2.782	2.8783	2.7352	3.0375
	4.3648	5.0253	2.8178	2.9201	3.7719	3.9171	3.4118	3.0595	2.9984	3.2197	3.0958	3.8741	2.9989	2.9739	2.9085	3.0419
	4.1499	5.187	2.787	3.0785	3.774	4.2667	3.3581	3.4748	2.9252	3.8248	3.3183	3.6543	3.2749	2.7917	2.8828	2.8284
	4.453	4.8718	3.2055	3.5627	3.6353	4.2369	3.642	4.0145	3.2034	3.2933	2.9911	4.179	2.8991	2.9843	2.8047	3.0215
	4.8449	5.2093	3.0805	2.8588	4.0122	4.3524	3.4895	3.5108	3.0409	3.6524	3.0028	3.4337	2.8405	3.0162	2.7895	3.047
	4.4021	5.1102	3.3007	2.9373	3.5267	3.9844	3.6613	3.1186	3.0356	3.4569	2.8922	2.8546	2.9204	2.6305	2.9727	2.938
	5.1216	5.0154	2.9977	3.2154	4.1941	3.9297	3.2743	3.3774	3.7707	3.1603	2.7999	4.2057	2.8755	3.0333	2.8055	3.0195
	3.4112	4.7555	2.8241	2.8266	2.9999	4.2631	3.0136	3.1001	3.2193	3.4445	2.9715	3.2323	3.2444	2.9935	3.0542	2.9164
	4.2261	4.8042	2.7971	2.7864	3.6714	3.7138	3.3041	3.4356	3.0189	3.4744	2.7523	3.3923	3.248	3.3004	2.9622	3.1829
	4.3595	4.9887	2.9384	3.2294	3.7031	3.852	3.2151	3.2491	3.1841	3.8811	3.6319	3.1797	2.8484	2.9449	2.765	2.9092
	4.4017	4.9513	3.208	3.1709	3.6522	4.2773	3.2556	3.3544	3.0792	3.6906	3.0511	3.5037	3.0684	3.0338	2.9019	3.0275
	4.8519	5.2203	2.7554	3.3632	4.0963	4.7114	3.144	3.433	3.1088	2.9079	3.072	3.995	2.9259	3.0863	2.9645	2.9478
	4.4526	4.9168	2.9234	2.7678	4.0716	4.2946	3.172	3.5282	3.0634	3.0419	3.0142	4.0422	2.8768	2.8742	2.9026	3.161
	4.567	4.9073	2.9001	2.7863	4.0757	4.1728	3.5905	3.4109	3.0754	3.1178	3.1319	4.2008	2.9244	2.6745	2.7636	3.2556
	4.4735	5.1674	3.0106	2.9858	4.1612	4.1983	3.3956	3.4733	3.3814	3.1116	3.1795	3.3741	3.2296	2.9872	3.0504	3.1597
	4.5592	5.0017	3.0792	3.1095	3.9401	3.8267	3.3697	3.73	2.81	3.1527	2.9255	3.5266	3.01	2.9325	2.9397	3.1095
	4.9456	5.0715	2.9285	2.9975	4.2547	4.0234	3.3155	3.1115	3.3768	3.5737	3.0089	3.031	3.012	3.1383	2.9612	2.8039
	5.0448	4.6127	3.0718	2.9327	3.9382	3.7388	3.6447	2.9692	3.2173	3.3926	2.9883	3.4684	2.8118	2.9972	3.0524	2.8674
	4.5863	4.7023	3.2691	3.166	3.6123	4.1126	2.9965	3.5149	3.3826	3.1472	2.977	3.3446	3.0385	2.8915	3.0818	2.776
	4.0835	4.8272	2.8182	3.1824	3.4192	4.3342	3.5181	3.1761	3.1137	3.1594	3.0946	3.4108	3.0778	2.9107	2.9338	3.0086
	4.173	5	3.0255	3.4474	4.0153	3.9311	3.5509	3.0763	3.1109	3.3663	3.1207	3.347	2.8256	2.7731	2.9166	2.9622
	4.1848	4.8633	2.8788	2.8647	3.8135	4.6735	3.2195	3.1333	3.2974	3.5119	3.0953	3.4804	2.9122	3.0309	2.8633	2.8958
	3.5267	5.1527	3.2471	2.9362	3.9325	3.9865	2.9115	2.9628	2.9377	3.5411	3.2235	3.1799	3.1335	2.8658	2.777	2.8888
	3.0255	5.2648	2.9169	2.8396	3.1119	4.3071	3.2999	3.6399	3.2232	3.5102	3.3152	3.1931	2.8915	3.0124	2.7766	3.0995
	3.1918	5.2025	2.9779	3.1477	3.3841	4.2432	3.0255	3.8233	3.1415	3.2984	3.1413	3.5603	2.8804	3.2455	2.8696	3.117
	2.9847	4.9144	3.1583	3.0458	3.4105	4.5667	2.8585	3.2972	3.0502	3.7433	3.3774	3.3644	2.9294	2.7399	2.8047	3.0047
	3.2746	5.1458	3.0239	2.7394	3.4631	4.2634	3.6257	3.0705	3.0434	3.2774	2.976	3.3255	3.0406	3.0565	2.9287	2.8784
	3.2881	5.1109	2.7516	3.0075	3.5385	3.9139	3.3837	3.8631	3.2934	3.0081	3.0436	3.1759	2.885	3.0019	2.9788	3.1
	3.3526	4.7694	2.9308	3.1348	3.8134	4.5255	3.1311	3.2303	3.0534	3.1414	3.0263	3.5794	3.1408	3.1763	2.8968	2.8974
	3.4207	5.1618	2.8261	3.0407	3.578	3.9164	3.258	3.4819	3.2442	3.1705	3.3287	3.323	2.9893	3.2681	2.947	2.6756
	3.1504	5.3598	2.9151	2.9791	3.1962	4.9454	3.6402	3.1428	3.2266	3.3674	3.6618	3.2665	3.1216	3.0119	2.7761	3.0872
	3.2412	4.7442	3.3556	3.3296	3.7039	4.3709	3.4581	3.3803	3.1578	3.0396	2.9236	3.5807	2.9709	2.9234	2.8378	3.0694
	2.8482	4.679	2.9587	3.0813	3.3985	4.0265	3.4883	3.2939	3.1742	3.0812	3.1828	3.8196	3.2089	2.9917	2.9466	2.9592
	3.0155	4.728	2.9783	2.9765	3.5116	4.2976	3.0167	3.4903	3.026	3.1727	3.1694	3.5934	3.064	2.913	2.9049	2.7839
	3.518	4.9639	2.9191	2.7374	3.6589	4.1074	3.3548	3.0091	3.2904	3.0018	3.1957	2.9933	3.077	2.9924	2.7553	2.7389
	3.1777	5.3313	3.1136	3.33	3.7788	4.0076	3.3615	3.7297	3.3369	3.2008	2.8565	3.0519	3.1364	3.15	2.7758	2.8918
	3.0641	5.1266	3.4051	3.3738	3.1774	4.129	3.7801	3.4281	3.0969	3.2678	3.2358	3.1757	3.5744	3.1202	2.7612	3.3523
	3.2341	5.1959	2.9143	3.0717	3.7348	4.2652	3.4513	3.4307	3.3957	2.9807	3.1005	3.19	2.9265	2.8521	2.96	2.8219
	3.033	5.2159	3.0681	2.8511	3.0947	4.1228	3.6346	3.2968	3.4319	3.0872	3.1874	3.0621	2.7542	2.9163	2.843	3.0158
	3.0212	4.9418	2.9772	2.9599	3.305	4.2416	3.3345	3.0109	3.1663	3.1869	3.2041	3.7479	2.9307	2.9559	2.7756	2.9626
	3.5701	5.1969	2.967	2.847	3.7033	4.0072	2.9139	3.1102	3.2563	3.0311	2.9416	3.1221	2.9224	2.8489	2.9317	2.8964
	3.1501	5.4969	3.0856	2.8547	3.9701	4.2168	3.6014	3.3261	4.0296	2.9854	3.2427	3.8347	3.0971	2.9137	2.9848	3.0125
	3.087	5.0986	3.0127	3.2146	3.2165	3.9029	3.6038	3.3738	3.165	2.866	3.6091	2.9734	3.0673	2.7974	2.9705	2.8839
	3.146	5.2137	3.0037	2.8196	3.3545	4.3668	3.3737	3.3478	3.1589	3.4712	3.5915	3.1376	3.1359	3.3052	2.9695	2.9491
	3.1657	5.4668	3.155	3.0166	3.5284	4.4475	3.287	3.2659	3.7183	3.6383	3.0606	3.2729	3.0145	2.8416	2.7892	3.1974
	3.0597	5.2233	4.1189	2.9609	3.6699	4.4801	4.4281	3.348	3.5148	2.8671	3.2713	3.1836	2.8382	2.8791	2.8386	3.1963
	2.9847	4.6215	3.243	3.02	3.4086	3.8656	4.0319	4.0408	2.9853	3.0498	4.1656	3.0356	2.9553	3.0324	3.2776	3.2788
	2.885	4.8598	3.4338	3.5449	3.7255	3.867	3.7892	4.0852	3.3517	3.2849	3.5029	3.5545	2.7906	3.0883	2.7566	3.1117
	2.853	5.4185	3.1996	3.1161	3.2322	4.4453	3.9867	3.374	3.0468	3.2774	2.9977	3.4431	2.7676	2.9372	2.7298	2.9258
	3.1409	4.8598	3.0634	3.0684	3.4465	4.2477	3.233	3.6868	3.3447	3.212	3.0719	3.2258	2.8975	2.9255	3.0508	3.0065
	2.8602	5.1351	3.1116	3.0445	3.1805	3.8094	3.4335	3.4033	3.2341	3.4507	2.8326	3.4005	3.0991	2.7288	2.8776	2.9998
	3.0484	5.3448	3.1513	3.3107	3.1097	3.8841	3.4848	3.7815	2.9904	2.9364	3.0078	3.4908	2.9528	2.7205	3.3479	2.963
	2.9445	5.151	3.5553	2.7328	3.2214	4.0242	3.8021	3.5278	3.0095	3.0575	3.1119	3.359	3.1111	2.9417	2.8773	3.1465
	3.1172	5.0047	2.9884	3.1209	3.2577	3.8745	3.7913	3.5954	3.3649	3.2275	2.9011	3.2201	3.0755	2.9511	2.8519	3.0697
	2.8689	5.1326	2.7975	2.7289	3.3241	3.8843	3.8591	3.2768	3.1076	2.8861	3.6956	3.549	2.8353	2.9494	2.8933	3.0661
	3.0112	4.7269	3.3118	2.9013	3.5197	3.6877	3.8856	3.216	3.5181	3.2128	3.2107	3.2861	3.1136	2.8496	2.9107	2.9491
	2.9799	4.9168	3.2132	2.9394	3.3145	3.7988	3.9395	3.0872	2.8704	3.1996	3.3314	2.8985	2.8197	2.8009	2.7355	2.964
	2.8951	5.1187	3.2438	2.9341	3.4694	3.6702	3.6312	3.5209	2.8207	3.5529	3.1436	2.9539	2.8498	2.9267	2.7893	3.1951
	2.8595	5.2106	3.1459	3.0149	3.1928	3.8851	3.7171	3.6165	2.913	3.3265	3.1438	3.5948	2.9883	2.7409	3.1339	2.881
	2.8984	4.8356	2.8467	2.7619	3.6953	4.0612	3.6362	3.2976	2.8723	3.1063	3.5438	3.2354	2.7548	2.75	2.925	2.9109
	2.9017	4.7597	2.805	2.8983	3.3597	4.1313	3.2518	3.3281	3.1249	3.1169	3.5346	3.1841	3.1162	2.9274	2.8814	2.9033
	2.816	5.0773	3.1016	2.9947	3.5513	3.8983	3.3354	3.0926	3.3509	2.8248	3.1341	3.1657	3.0914	2.8119	2.909	3.089
	2.9744	4.8461	2.7438	2.9899	2.8777	4.0079	3.4365	3.4034	3.0137	2.9459	3.382	3.6624	2.9438	2.8729	2.8598	2.8874
	2.7759	4.9448	2.9908	3.107	3.0584	4.1945	3.4977	3.449	3.2601	3.3293	2.9417	3.138	3.0967	3.2116	3.1351	3.0412
	2.9745	5.1478	2.8826	2.858	3.3418	4.203	3.4831	3.2631	3.0822	3.1542	3.1375	3.2471	2.7789	2.8071	2.8808	3.0758
	3.1229	5.3772	2.798	2.9531	3.4594	3.9232	3.3045	3.2641	2.8667	3.2406	3.5794	3.0132	2.7946	3.1394	3.0493	2.8572
	2.9076	5.3731	2.7881	2.9273	3.0893	4.0366	3.6918	3.3287	3.4545	4.0189	3.7468	3.102	2.8527	2.8402	3.0854	3.2784
	3.329	5.3628	2.8369	2.9111	3.4783	3.5971	3.316	3.3496	2.7825	3.4534	3.4798	3.0891	2.8499	3.0884	2.8609	3.0544
	2.9773	5.1144	3.0162	2.8345	3.373	4.0137	3.5816	3.0903	2.8334	3.0776	3.1727	3.5552	2.9658	2.9632	2.9147	2.8936
	3.2212	4.9838	2.9337	3.0315	3.8849	3.7914	3.5779	3.1368	2.9881	3.1365	3.3651	3.9648	2.7245	3.0003	2.9923	3.054
	2.9337	5.0237	2.9079	3.0227	3.4321	3.9144	3.293	3.7639	3.4917	2.99	3.269	3.2097	2.886	3.0842	3.0772	2.9347
	2.9692	5.1174	3.0469	2.9948	3.0701	4.6721	3.2388	3.6327	3.0264	3.1497	2.8954	3.3268	2.7478	3.0281	2.9495	2.8941
	3.0438	4.9175	3.1965	3.1751	3.4339	4.4259	3.1795	3.5657	3.3531	3.1853	3.1784	3.264	2.9469	2.8738	2.8646	2.9171
	3.0617	5.2626	3.1821	2.7635	3.7959	3.7843	3.2089	3.2723	3.0954	3.2157	3.1006	3.6128	2.8474	2.9545	2.7597	2.8463
	2.9557	5.7802	3.5327	3.0456	3.5248	4.0585	3.7534	3.1279	2.9272	3.1538	3.8113	4.3266	2.7954	2.7458	2.8474	3.0824
	3.0118	5.677	3.0906	2.942	3.2563	4.4074	3.2668	3.1351	2.8408	3.8006	3.5494	3.3904	3.0126	2.7778	2.6251	3.0338
	2.9421	4.8819	2.8218	3.1904	3.4826	3.8398	3.2972	3.4699	3.19	3.4376	3.7252	3.2863	2.9952	2.8383	2.9389	2.892
	2.9072	5.2327	3.049	2.8508	3.2623	3.8713	3.9631	3.2222	3.0317	3.409	3.2211	3.0203	2.871	2.7957	2.9401	2.989
	3.1802	5.3223	3.1286	2.8956	3.4235	4.038	3.7639	3.1097	2.8181	3.3864	3.5312	3.3778	2.7624	2.9548	2.9116	3.1233
	2.8855	4.9188	2.861	2.8707	2.8418	4.3485	3.1321	3.3783	2.9596	3.3272	3.1937	3.1395	2.6986	2.8001	2.8677	3.1103
	3.1967	4.9585	2.7625	2.9467	3.829	4.1438	3.35	3.3261	3.3089	3.5345	3.5265	3.3801	2.8713	2.7718	3.2667	2.9498
	2.7356	5.3679	3.1452	2.9138	3.2278	4.0572	3.0188	3.1282	3.0291	3.8312	3.894	2.9203	2.8476	2.8712	2.9826	2.8662
	3.081	4.896	3.2042	2.8115	4.0276	4.7424	3.8672	3.4152	3.1487	3.3094	3.2118	3.0787	3.0557	2.812	2.8612	2.7994
	3.0943	5.714	3.0279	3.1337	3.4186	3.6329	3.1078	3.7926	3.4482	3.7524	3.3095	3.1133	3.0497	2.8748	2.7751	3.2072
	3.1176	5.3296	2.8416	2.9218	3.0624	3.6157	3.7413	3.3866	2.8169	3.6019	3.3104	2.9413	3.0199	2.7624	2.9885	2.9911
	3.0687	5.0016	3.0514	2.7546	2.835	4.1733	3.3411	3.3387	2.9107	3.2812	3.8875	2.9063	2.9168	2.9615	2.749	2.976
	3.0206	5.181	2.7778	2.8251	3.2801	3.5867	3.2987	3.3714	3.272	3.5229	3.3843	3.1961	2.7617	2.8455	3.2245	2.8613
	2.9183	5.211	2.8579	2.7662	3.4557	3.9111	3.2766	3.3422	3.4566	3.5977	2.976	3.0282	2.8672	2.9701	2.9783	2.8254
	3.0003	4.8399	2.9186	2.8892	3.419	3.9615	3.092	3.1676	3.0884	3.4129	3.0946	3.0744	3.0491	2.792	2.8583	3.0724
	2.9912	5.0697	3.0168	2.8305	3.3481	4.0085	3.435	3.7707	3.0066	3.3237	3.5344	3.2533	2.6597	2.8569	2.8316	2.9826
	2.7882	4.9815	2.9277	3.0117	3.3728	4.3251	3.1659	3.3699	3.1485	3.1287	3.3536	3.5426	3.2504	2.9364	2.9327	2.8857
	2.9016	5.0075	2.7664	2.8705	3.1649	4.4327	3.1626	3.4668	2.8666	3.1986	3.4619	3.1205	2.6884	3.1572	3.0256	2.799
	3.1124	4.8471	3.0595	2.6593	3.4268	4.0824	2.9185	3.1551	3.0819	3.361	3.5706	3.6358	3.0781	2.8089	2.9819	2.9433
	3.3207	5.232	3.0168	2.7543	3.589	4.0525	3.1644	3.0242	3.2955	3.0901	3.9437	3.1114	2.8521	2.788	2.9906	2.7768
	3.1959	5.1878	2.9781	2.8103	3.4147	3.7813	3.5385	3.4397	3.3671	3.4374	4.1392	2.9013	2.8837	2.6631	2.8218	3.1422
	2.9974	5.4695	3.1207	2.6987	3.421	3.8147	3.8762	3.7917	3.1366	3.403	4.2169	3.04	2.7979	2.9968	2.9219	2.9535
	2.9489	5.3489	3.0914	2.9347	3.0263	4.1279	4.0009	3.2058	3.0919	3.9846	4.0305	3.9076	2.7115	2.7611	3.1552	2.8957
	3.0248	5.2323	2.7921	2.7644	3.0138	4.0791	3.4839	3.2459	3.6836	3.425	3.59	3.3915	2.7743	3.0213	2.8058	2.8454
	2.7269	4.7686	2.9011	2.9958	3.3237	3.9775	3.3417	4.1728	2.9204	3.2762	3.6193	3.2698	2.9982	2.7699	2.7595	2.9852
	3.3866	5.1999	2.9759	2.9308	3.1975	3.5448	3.6044	3.3227	2.8822	2.9741	4.008	2.8708	2.8434	2.7822	2.7927	3.0769
	3.0252	4.8037	2.8871	2.7972	3.2763	3.705	3.2494	3.272	3.0517	3.0869	3.3553	3.533	2.8536	2.8993	2.9348	3.1132
	3.0551	4.9658	2.8935	2.6651	3.4023	3.8608	2.8738	2.9449	3.0133	2.8372	3.3977	3.3557	2.8133	2.8121	2.7224	2.9591
	3.2213	4.6592	3.0044	2.8721	3.3496	3.8035	3.2088	3.0779	3.046	3.2007	3.273	3.735	2.9145	2.8427	2.8585	2.8222
	2.9932	4.8479	2.9705	3.1475	3.1622	4.0448	3.2526	3.1739	3.1506	3.7898	3.1547	3.0516	3.1458	3.0456	2.7534	2.9287
	2.9234	4.9837	3.0682	2.7108	3.2202	4.0724	3.174	3.2575	2.8688	3.4077	3.1482	3.4755	2.8797	2.9813	2.9459	3.005
	2.9223	5.1324	2.869	2.8358	3.4051	3.8359	3.2636	3.1183	3.5145	3.4473	2.952	3.4145	2.9703	2.8973	2.8185	3.1161
	2.8984	5.0959	2.9571	2.8748	3.2174	3.6296	2.8972	3.4306	3.1555	3.2407	3.2075	2.9588	2.8353	3.0006	2.8946	2.9539
	3.0589	5.1304	3.5872	2.9429	3.8313	3.5545	3.6584	3.4699	3.0536	3.8949	3.5725	2.9734	3.0441	2.843	2.7155	2.8025
	3.0037	5.0292	3.3053	2.762	3.4039	3.9398	3.5033	3.3915	2.9241	3.9474	3.9964	2.8445	2.9342	3.1523	3.0145	2.9477
	3.044	5.3794	2.8197	3.0225	3.1809	3.9813	3.2067	3.2417	2.8738	3.1477	3.4234	3.4668	3.0276	2.8217	2.9157	2.8092
	3.1716	5.49	3.103	3.2911	3.3519	3.2704	3.6203	2.9618	3.0657	2.8835	3.2279	2.9834	3.0411	3.0284	3.011	2.9036
	2.9852	5.2815	3.012	2.9323	3.3552	4.2579	3.2582	3.2491	3.2592	3.5907	3.2843	3.9971	2.7666	2.8642	2.8032	2.8612
	3.2742	5.1417	2.8762	2.9874	3.4604	3.7668	3.436	3.1462	3.3288	3.2818	3.3581	3.2813	3.1519	3.1632	2.9089	2.9493
	2.8708	5.3186	2.9269	3.016	3.5532	3.9204	3.8653	3.2276	3.0552	3.4002	3.3605	3.0257	3.2747	2.9909	2.861	3.075
	3.1274	4.9661	2.9831	3.2483	3.498	3.4488	3.2463	3.1123	3.0867	3.5573	3.3476	2.9558	2.9117	2.8598	3.08	2.9027
	2.977	5.2075	3.1292	3.3778	3.5674	3.634	3.1699	3.3929	3.2949	3.0565	3.9105	3.0878	3.3259	2.8982	2.9637	2.8934
	3.1405	5.144	3.1654	2.708	3.7284	3.6392	3.4162	2.7677	3.2181	3.4536	4.2532	3.8356	3.2688	2.7641	2.9203	2.8829
	2.8617	5.7216	2.9383	2.9572	3.3058	4.3566	3.0823	2.953	2.8621	3.2465	3.2331	3.3272	3.1226	2.8849	2.9059	2.8573
	3.0997	5.3443	2.9533	2.8735	3.7093	3.4014	3.7384	3.1766	2.8476	3.6342	3.3095	2.9653	2.916	2.869	3.0028	3.0644
	3.3612	5.359	2.8302	3.0649	3.6078	3.5981	2.8939	3.5777	2.9102	4.0358	3.1568	3.0735	2.8508	2.955	3.0824	3.0463
	2.8622	5.4967	2.7732	3.1698	3.2568	3.8526	3.2808	3.2871	3.1245	3.1073	3.0357	3.3598	3.0222	2.9921	2.8016	3.1249
	2.8851	5.3609	2.8994	3.5139	3.191	3.9209	3.5176	3.6854	3.1306	2.9733	3.6493	2.8817	3.3814	2.903	3.0075	3.1982
	2.971	5.4383	3.0274	2.8627	3.3225	3.8151	3.202	3.0216	2.9603	3.2222	2.9762	2.7565	2.7382	2.8117	2.8247	2.9149
	2.8979	5.302	2.8948	3.2161	3.7535	3.762	3.4232	3.0474	2.9712	3.1339	3.6005	3.0646	3.3936	3.1078	3.0151	3.0071
	3.041	5.0966	2.9306	2.6963	3.8722	3.9316	2.9673	3.021	2.7683	3.6616	3.3104	3.1143	2.8175	2.9649	2.9992	2.7798
	3.0909	5.1216	3.2002	2.9716	3.4158	3.8262	3.0088	3.1445	3.3439	2.9303	3.1799	2.9798	2.8918	2.7912	2.9112	2.9447
	2.8086	5.1028	3.0312	2.7982	3.1575	4.0312	3.3554	3.6236	3.1528	3.1595	2.9872	2.7593	2.991	2.9524	2.8626	2.8616
	3.0954	5.2339	2.8449	3.4457	3.2271	4.082	3.3152	4.2094	3.427	3.198	3.5987	3.0708	2.9592	2.7522	2.7525	3.1229
	2.9083	5.5429	3.0077	2.9079	3.2976	4.0274	3.6052	3.4246	3.728	2.9576	3.3435	3.1208	3.3758	2.991	2.8493	2.9777
	2.9516	5.3554	2.8487	3.0641	3.3822	3.7546	3.8879	3.1083	3.5282	3.9278	3.0385	2.9402	3.0578	2.7957	2.877	2.8346
	3.3156	5.3022	3.2316	3.0339	3.4589	3.7714	3.6573	3.2358	3.7978	3.3925	3.0888	3.6253	2.9643	2.9899	2.8961	3.2147
	2.8234	5.0792	2.974	3.0076	3.3898	4.1249	3.4354	2.9332	3.1194	3.3429	3.3747	2.962	3.0886	2.8466	2.7216	2.8241
	3.0716	5.1029	2.9136	2.8942	3.5005	4.0957	3.4278	3.5068	3.1829	3.5792	3.4407	3.0493	3.2026	3.1334	2.9413	2.6915
	2.986	5.0387	3.2008	2.9802	3.3664	4.5427	3.228	3.2957	3.1878	4.1002	2.9945	3.0145	3.1308	3.1112	2.7962	2.9239
	3.013	5.6314	2.937	3.4411	3.1065	5.38	3.2489	3.2214	3.4451	3.2204	2.9894	3.2151	3.051	2.9638	2.8471	3.0176
	3.1375	5.0931	2.9569	3.0096	2.9584	5.0907	3.1203	3.6148	3.0168	3.0312	3.0444	2.9872	2.8985	2.9962	2.9926	2.9674
	2.8773	5.1249	3.0738	2.9343	3.2354	5.2655	3.3628	3.4164	3.0121	3.2217	3.0694	3.4965	3.0163	2.9853	2.9006	2.752
	2.8577	5.0019	2.8383	2.9306	3.124	5.4986	2.8896	3.0676	3.0939	3.4635	2.9326	2.9675	3.0082	2.9362	2.944	2.9069
	2.9054	4.9526	2.7929	3.0119	3.5445	5.4257	3.2328	3.2509	3.023	3.1173	3.1302	2.863	3.0749	2.778	3.0486	2.8801
	2.9671	5.3393	2.9364	3.0155	3.439	5.2419	3.3794	3.3221	2.8567	3.457	3.2223	2.9056	3.0178	2.9929	3.1493	2.7256
	3.0725	5.1473	2.8378	3.1598	3.5519	5.4384	3.2739	3.2276	2.9181	3.1706	2.9843	2.9256	3.0418	3.2338	2.83	3.0552
	2.9585	5.2017	2.7674	2.8187	3.7523	5.2731	3.8869	3.4868	3.3813	3.4624	3.1873	3.5426	2.943	2.91	2.7795	2.8983
	3.0924	5.1422	2.7946	2.9985	3.101	5.3494	2.9374	3.1487	3.1957	3.2616	2.9199	2.9109	3.2454	2.7902	2.6606	3.1271
	3.3157	5.244	2.9195	2.6555	3.6096	5.1262	3.4224	3.3061	2.9507	3.4829	3.3117	3.375	3.1895	2.7526	2.9101	2.8365
	2.8369	5.1435	3.0177	2.9559	3.5746	4.8052	3.4101	3.1849	3.0545	3.8147	3.8933	2.9258	2.8458	2.8755	2.8591	2.9194
	3.2439	5.3946	2.9208	2.8502	3.6781	5.16	3.0494	3.2019	3.2332	3.3882	3.3066	2.8651	2.8994	2.9334	2.7424	3.0052
	3.123	5.0818	3.1588	3.3856	3.3468	5.5569	3.2785	3.024	3.2531	3.4257	3.1193	3.217	2.987	2.8695	2.7936	2.9799
	2.9659	5.691	3.1433	2.9394	3.4414	5.2189	3.0625	3.1564	2.945	3.3598	3.5308	3.2879	3.0154	2.7872	2.8903	2.9235
	2.9063	5.1411	2.9801	3.2454	3.0745	6.3679	3.0548	3.2179	3.1611	3.234	4.0898	3.3911	3.0132	2.7861	3.0906	2.8879
	2.9754	5.4671	2.882	3.0205	3.2741	5.4892	2.9153	2.8569	3.1196	3.4181	3.408	3.2588	2.9772	2.8252	2.8386	2.8179
	3.0102	5.3325	2.8107	3.1319	3.279	5.1218	2.8033	3.228	3.0022	3.7294	4.049	3.9122	3.0208	2.7889	2.9012	2.9107
	3.0706	5.6799	2.7355	2.9605	3.404	5.6827	3.5676	3.3967	3.0113	3.6496	3.5324	3.9773	3.0998	2.933	2.8309	2.9402
	2.8854	5.5565	2.7782	2.8417	3.4452	5.763	3.1819	2.9264	3.0079	3.4084	4.97	3.0952	2.8526	2.835	2.8344	2.8644
	2.8576	5.0201	2.9172	2.9075	3.1534	5.7147	3.3236	2.8814	3.2277	3.3693	4.2882	2.8491	2.9257	3.0195	3.101	2.8082
	2.9687	5.2493	2.7715	2.8848	3.1039	5.3246	3.1429	3.3217	3.5376	3.4919	3.3956	2.8509	3.3564	2.71	2.9666	2.8735
	3.226	5.0057	2.8902	2.9977	3.6501	5.3764	3.3614	3.1213	4.3658	3.0626	3.4098	2.8678	2.8394	2.8362	2.8841	3.0767
	3.2682	5.1473	2.8196	2.9423	3.6753	5.4776	3.2259	3.8842	3.3825	3.1985	2.9234	2.871	2.8801	2.9177	3.0692	2.8711
	3.1886	4.9987	2.9033	2.8469	3.5066	3.5655	3.3569	3.4529	3.057	3.2525	2.955	3.0276	2.8376	2.9909	3.0496	2.9195
	3.0787	5.4604	2.6864	2.9854	3.5272	4.2329	3.225	3.3047	3.345	3.064	3.3313	3.1468	2.8814	2.8527	2.8034	2.6672
	2.9864	5.1031	2.8537	2.9961	3.366	3.7414	3.1093	3.6055	3.2869	3.3568	4.0359	3.286	2.861	3.0192	2.8703	2.774
	3.0225	5.3057	3.022	3.045	3.1492	4.1769	3.0868	3.4435	2.8597	2.9191	3.8168	3.0659	2.7897	2.878	2.9113	3.0814
	2.9545	4.8591	2.8852	3.78	3.4119	4.0504	2.9779	3.5223	3.2522	3.0451	4.632	2.8138	3.0032	2.8471	2.9843	3.0327
	3.1881	5.371	3.146	3.272	3.3583	3.8924	3.4046	3.1537	3.2892	3.1892	3.9672	3.2085	2.9693	2.8422	3.0587	3.085
	2.8148	5.7407	3.1437	2.8632	3.3048	3.8038	3.5276	3.2462	3.1157	3.107	3.3795	3.1928	3.0558	2.8867	2.7879	3.0166
	2.7707	5.2642	2.8973	3.1393	3.6405	3.7723	3.4636	3.1494	4.3285	3.2434	3.7987	2.8697	2.957	2.976	2.9223	2.8581
	2.7701	5.3959	2.9031	2.8228	3.1103	4.1851	3.3145	3.0064	3.0207	3.2916	3.4021	3.1913	2.8842	2.819	2.8996	2.7736
	2.7885	4.8011	3.1817	2.9382	3.4036	3.8804	3.1458	3.1981	3.2866	3.2211	3.2008	3.0288	2.7888	2.9087	2.7749	2.9182
	2.9126	5.3756	2.905	2.9743	3.1343	3.797	3.4162	3.1681	3.1549	3.415	2.9968	3.169	3.0863	2.818	2.9577	2.8914
	2.8681	5.3208	2.8863	2.948	3.041	3.8506	3.083	3.5659	3.4341	3.496	3.4772	3.0391	3.2085	2.9904	2.7982	2.905
	2.7786	5.3269	2.7021	2.8269	3.4367	3.9426	3.0166	3.4672	3.1538	3.7468	3.2898	3.122	2.8301	2.897	2.977	2.8854
	3.1589	5.2118	2.9535	2.8372	3.1858	4.584	3.5153	2.9655	3.0577	3.1384	3.1161	3.0918	2.9343	2.9227	2.8018	3.0063
	3.0595	5.2468	2.8515	2.9594	3.7701	3.8907	3.1146	3.0513	3.2035	2.973	3.0832	3.0576	2.9374	2.8063	2.9199	2.8188
	2.8982	5.3599	2.9326	2.8226	2.9983	3.785	3.1574	3.189	2.9628	3.4747	3.4653	3.1455	3.3434	2.8404	2.7374	2.8963
	2.8776	5.4205	2.7843	3.2542	3.3335	4.0598	3.2508	3.3726	3.3564	3.5603	3.915	2.9684	2.7374	2.8653	3.0062	2.909
	3.1815	5.1037	3.0612	3.047	3.45	4.2648	3.3084	3.2472	3.0824	3.6313	3.9531	3.096	2.8574	2.921	3.1626	2.7678
	2.7324	4.5765	2.9473	3.1102	3.3836	3.9898	3.1826	3.315	2.9893	3.1152	4.4088	3.1813	3.1071	2.8556	2.9391	2.962
	3.0255	4.9226	3.0146	3.091	3.2003	4.1211	2.9044	3.1802	3.0962	3.7711	4.1326	3.5259	3.0843	2.9932	3.0027	2.9571
	3.0578	4.6338	3.049	3.0627	3.7833	3.898	3.2286	3.2512	3.1491	3.2635	3.0268	3.1057	2.8661	2.8831	2.814	2.8623
	2.9864	4.9443	2.8946	3.0629	3.0488	4.2518	3.7247	3.1332	3.4302	2.8768	3.4443	3.1336	2.9536	2.9104	2.9007	2.7264
	3.0037	4.856	3.006	2.8666	3.4126	4.1075	3.1932	3.3328	3.1625	2.8548	2.9341	3.071	3.3414	2.7977	2.708	2.7861
	3.2823	4.8377	3.0332	2.7854	3.5652	4.202	3.0106	3.5821	2.9247	3.278	3.2836	2.9603	3.0073	2.7702	3.0328	2.9469
	2.9056	5.2855	3.0124	3.0172	3.2627	5.2399	3.2157	3.1351	3.1179	3.4864	3.219	3.4307	2.7128	3.023	3.1061	3.0703
	3.0325	5.035	2.9222	3.0885	3.612	4.8533	3.5291	3.3665	3.1685	3.4066	3.5223	3.3506	2.8393	2.9548	2.9292	2.7074
	3.0877	5.2394	2.9006	3.0265	3.0576	4.4958	3.2088	3.0078	3.2975	3.4668	3.1325	3.4876	3.0897	2.8709	2.8885	2.9468
	3.1652	5.0072	4.0451	2.9613	3.7017	5.4126	3.1459	2.8392	3.3805	2.9923	3.3282	3.366	3.2989	2.9647	2.7174	2.8042
	2.903	5.3386	3.1213	2.8403	3.6645	5.5849	3.9228	3.5471	3.3243	3.0711	3.169	3.503	2.9941	3.2202	2.8559	3.0278
	3.0383	5.1497	3.405	2.8645	3.5629	5.0114	3.2858	3.4352	3.1479	2.8627	3.5362	3.7169	3.0782	3.2206	2.7457	2.8884
	3.1004	5.2945	3.1331	3.015	3.568	5.4989	3.6042	2.9375	3.035	3.4173	3.3113	3.6971	2.9376	2.7304	2.8318	3.1789
	3.135	5.1684	2.7606	3.1436	3.3807	5.3744	3.2906	3.2355	3.0471	3.1038	3.1859	3.4784	3.0183	2.9632	2.7268	2.8475
	3.0968	5.0516	2.9698	2.9496	3.5485	5.2632	3.5404	3.1295	3.3293	3.1708	3.4278	3.1836	3.0055	2.8872	2.9724	2.8658
	2.958	5.148	3.0649	2.805	3.5632	5.1136	3.2349	3.6426	3.1688	3.701	3.3154	4.036	3.1113	3.1414	3.0154	2.9879
	2.9268	5.1904	3.0252	2.8633	3.3469	5.0445	3.4992	3.1166	2.9811	3.684	3.5898	3.9448	3.0799	3.0261	3.198	2.7819
	2.9892	5.2072	3.2741	2.942	3.7563	5.5027	3.0166	3.3683	3.5254	3.0443	3.6437	4.2279	3.1581	2.9035	3.1384	2.7967
	2.9525	5.178	2.8087	2.8879	3.1322	5.5393	3.2702	3.1948	3.0817	3.2901	3.0526	3.7506	2.9586	2.9779	3.0227	2.9241
	3.2384	5.0792	3.0665	3.3044	3.3984	5.1682	3.36	2.985	3.0464	3.4135	4.2809	3.291	3.1897	3.0133	3.0535	2.9379
	2.9935	5.247	2.8084	3.0709	3.4687	5.0862	3.8089	3.3249	3.0305	3.187	3.4883	3.1606	2.827	2.7971	2.9074	2.7703
	3.1174	5.2967	3.0729	3.718	2.9656	5.0595	3.5367	3.3505	3.5266	3.1155	3.6938	3.5271	2.9078	3.0885	3.1116	2.7727
	3.3197	5.1661	2.9205	2.8957	3.5094	3.4721	3.1956	3.0205	3.2903	3.5257	3.4903	3.4887	3.0551	3.3359	2.762	2.8724
	3.2986	5.5879	2.9245	3.9244	3.5103	3.5137	3.4344	3.4619	3.8374	2.97	3.0087	3.7644	2.9134	2.8417	2.8001	2.8044
	3.2614	5.6834	2.9466	3.0237	3.5483	3.7243	3.3435	3.4281	3.8503	3.0008	3.2639	3.0939	3.01	2.8518	2.7815	2.987
	3.0007	5.2731	3.1472	2.9615	3.0505	4.2671	3.6036	3.6894	3.7743	3.4103	3.0306	3.2169	2.9615	2.8555	2.8263	2.7575
	3.3392	5.1467	3.0328	2.9212	3.7736	4.3669	3.407	3.4082	3.797	3.2681	2.9936	3.1239	2.9336	2.9692	2.8984	3.2307
	3.2028	5.2716	2.8374	3.5304	3.0436	4.2656	3.2719	3.3031	2.7954	3.4689	3.0482	3.5314	2.9517	2.939	3.2405	3.0914
	3.2444	5.1941	2.9987	2.9254	3.2736	4.0075	3.4814	3.1628	3.2627	3.5019	2.9794	3.1582	3.1199	2.6969	2.8581	2.8866
	3.113	5.3833	3.0135	2.8135	3.5355	3.8541	3.6045	3.5968	3.0092	3.1675	3.2307	3.1991	2.8483	2.8841	3.0769	3.0592
	3.168	5.6358	3.1917	2.8546	3.5946	4.2122	3.3821	3.267	3.1666	3.4244	3.2051	3.2151	2.9243	2.939	2.9852	2.7907
	3.1961	5.5334	2.9787	3.0211	3.732	4.5171	3.3099	3.078	3.3437	3.078	2.8253	3.9176	2.9198	2.8928	2.8017	2.7523
	3.3564	5.4963	2.9597	3.077	3.312	4.4065	3.7164	3.0291	2.9289	3.5144	3.1274	3.5573	3.1699	2.74	2.8771	2.984
	2.9839	5.1971	3.3147	2.8774	3.3196	4.4592	3.4103	3.1631	3.0575	3.1521	3.1828	2.9403	3.0539	2.9714	2.8781	2.9651
	3.3595	5.2892	2.81	2.9001	3.5355	4.4838	3.6164	3.3413	3.4188	3.3974	3.1005	3.2525	2.934	2.8906	3.1409	2.8156
	3.1368	5.2425	3.1149	2.6732	3.3726	3.9222	3.9712	3.2259	3.0736	3.5269	3.3777	2.7773	3.2199	3.0951	2.8398	2.9686
	3.1181	5.4689	3.1264	2.8884	3.2021	4.6781	3.7078	3.0057	3.1892	3.4112	3.2627	3.2587	2.9	3.0978	2.8005	2.7376
	3.2661	5.0584	3.2785	3.099	3.3896	3.6443	3.6213	3.4043	3.1659	3.7372	3.166	3.4909	3.3381	2.9443	2.8673	3.0867
	2.7436	5.3114	3.0312	3.2765	3.1366	4.4325	3.8769	3.0803	3.1076	3.2115	3.681	3.5734	3.1951	2.7893	2.833	3.1662
	3.0195	5.3835	2.8666	3.1006	3.1805	4.3624	3.5806	3.4066	3.0673	3.3496	3.4328	3.6917	3.1852	2.8821	2.87	2.9016
	3.1323	5.1395	2.9243	3.2884	3.2415	4.2844	3.9156	3.3736	2.9735	2.7626	3.4163	4.4033	2.959	2.8973	2.8944	2.7724
	2.9439	5.0666	3.3198	2.8045	3.0483	3.9192	3.806	2.9994	3.1328	3.3083	3.6536	3.6186	2.9102	2.8448	2.9852	3.0212
	2.9409	5.1274	3.0108	2.8937	3.3418	4.2872	3.8697	3.2464	3.0705	3.5866	3.5953	4.1028	3.2892	2.9026	2.911	3.2902
	3.6882	5.4297	2.9836	3.1925	3.0261	3.8166	4.0531	3.5065	2.9512	3.361	3.4029	3.1189	3.0368	2.9662	3.048	2.8814
	3.0258	5.2276	3.4992	3.1228	3.4252	3.7135	4.0152	3.0272	3.21	3.2749	4.0138	3.6149	2.7358	2.9159	2.7431	2.9044
	2.9013	5.0212	2.8594	3.1771	3.4838	3.6673	3.4565	3.5567	2.9684	3.0954	3.411	3.7439	3.1108	2.9405	3.1255	2.999
	2.9027	5.2074	2.9042	3.1399	3.0293	3.4334	4.4193	3.5006	3.4981	3.6318	3.6875	3.7227	3.0961	2.8228	2.9721	2.8411
	3.2781	5.3391	3.1482	3.2427	3.6381	3.9961	3.4191	3.2235	2.9785	3.0788	3.4659	4.3946	3.0593	2.8381	2.8635	2.9103
	2.8877	5.1651	3.6453	2.8067	3.0486	3.4477	3.8425	3.3168	3.2846	3.3732	3.6193	4.1008	2.8964	3.1281	2.9427	2.9869
	3.0891	5.5609	2.7981	3.1493	3.2826	4.1028	3.3361	3.4344	3.2316	3.1126	2.9155	3.8866	2.9786	3.1883	2.9609	2.9314
	3.1921	5.0385	3.2713	3.4289	3.2722	3.6151	3.8137	3.1667	3.0946	3.1797	3.1337	4.1017	3.1193	2.9148	3.0847	2.8979
	4.0833	5.3168	2.9765	2.7592	3.1642	4.0787	3.2529	3.318	3.1253	2.9678	2.9495	3.6894	3.0062	3.1559	2.7712	2.9881
	3.308	5.234	2.9965	2.8767	3.0189	3.8397	3.7572	3.2538	3.0223	3.0795	3.1175	3.7185	2.9943	3.1442	2.8265	2.934
	3.2411	5.6492	2.9836	3.3479	3.2812	4.2401	3.6713	3.2679	3.2824	3.183	3.1027	3.8682	3.0068	3.0922	3.191	3.5694
	3.0826	5.0616	3.5893	2.9837	3.6702	3.5362	4.0384	3.4435	3.2145	3.44	3.6543	4.1776	3.295	2.8771	2.9487	3.2157
	2.9447	5.3766	3.3902	2.8984	3.3152	3.9327	4.2383	3.6733	3.0046	3.0894	3.5186	3.3774	3.0727	2.9981	2.9057	3.044
	3.2409	4.9774	3.7373	2.8788	3.4223	3.9178	3.8427	3.5461	2.893	3.1282	3.5141	3.9441	2.9736	3.3617	2.7702	3.1781
	3.665	5.3762	3.5021	3.0849	3.4447	4.3002	4.2206	4.232	3.3585	3.3682	3.1962	3.8435	2.9096	3.3375	2.9995	3.1247
	2.8737	5.221	3.5342	2.741	3.2295	4.2999	4.2082	3.8534	3.3981	3.4521	3.6157	3.7055	3.0733	2.8669	3.049	3.0664
	2.842	4.864	3.4102	3.0492	2.9728	4.0555	4.8693	3.3952	3.1937	3.0796	3.1377	3.3263	3.0071	2.8405	2.8651	3.532
	2.855	4.8843	3.0267	3.1904	3.6215	4.0773	3.043	4.0832	3.0627	2.9925	3.2175	3.7134	3.3223	3.0138	2.8573	3.2959
	3.2682	4.8617	3.166	3.3057	3.7742	4.0173	3.6576	3.6813	2.8761	3.1939	3.5189	3.8061	3.1168	3.1488	2.9364	3.0125
	2.9602	5.0437	3.0963	2.9449	3.3868	4.3037	3.1671	2.82	2.7478	3.0683	3.6136	3.8191	2.9662	3.0484	2.7357	2.7391
	3.1446	4.9496	3.353	2.8357	3.3486	3.9528	3.3353	3.0825	3.1315	3.246	3.6694	3.898	3.1901	2.8967	2.8839	3.0586
	3.6116	5.2451	2.8844	3.0781	4.088	3.5519	3.2086	3.9103	3.2051	2.7761	3.507	4.7631	3.2164	2.8901	2.8798	3.082
	2.9696	5.2363	2.7483	3.1388	3.6335	3.987	3.1828	3.7955	3.0331	2.8847	3.3914	4.2013	2.8682	3.001	2.9956	2.8598
	3.3418	4.984	2.8811	2.9306	3.4411	3.8802	3.1467	3.4359	3.1795	3.1274	3.3774	4.6881	3.0657	2.8822	2.9654	2.8662
	3.2319	5.1636	3.2299	3.2508	3.724	4.372	3.2139	3.8824	3.3928	2.8962	3.0012	4.1546	2.9903	2.7598	2.8947	3.0456
	3.1331	5.2234	3.0117	3.0178	3.5134	3.8509	3.0854	3.8289	3.0802	2.8798	2.9829	3.8953	3.2568	2.8304	3.6508	3.4108
	3.9539	4.8139	2.9777	2.8004	4.3135	4.4648	3.4716	3.7566	3.1906	3.2859	2.9457	4.6142	2.9734	2.9093	2.9483	3.0535
	3.4252	4.9152	3.0466	2.7979	3.9486	4.6528	3.4301	2.9885	3.0614	2.988	3.1326	4.6996	2.9674	2.8243	2.7994	2.9986
	3.3085	4.7441	2.8637	2.9172	4.1435	3.9323	3.2167	3.0654	3.3865	3.2525	3.0686	4.4942	3.0013	3.1844	3.0623	2.8494
	3.955	5.3818	2.814	2.8866	4.1998	4.3265	3.344	3.1006	3.2309	3.6321	3.3979	3.9063	3.0653	3.1059	2.9393	2.8659
	3.5674	5.2906	3.1885	2.6519	4.2368	4.0647	3.4012	2.9589	3.2227	3.0755	3.2557	3.9654	2.8057	3.0479	2.8073	3.003
	3.9338	4.9533	2.9401	3.1562	4.2477	3.783	2.9957	3.367	3.3414	3.0974	3.3118	4.4922	2.991	2.9074	2.9148	2.8695
	3.6171	5.0604	3.1578	3.2137	4.4666	3.6223	3.5659	3.3349	4.0037	3.6841	3.3859	3.5461	3.0742	2.845	3.0807	2.9561
	3.4446	5.3766	2.7661	3.679	4.1654	4.1826	3.0348	4.5782	3.0176	3.2645	3.2966	4.9967	2.8531	2.9532	2.9426	2.7476
	3.0325	5.5342	2.9167	3.4119	4.0523	3.9839	3.5929	3.9513	3.2963	3.0094	3.6584	3.7384	3.141	2.6869	2.9975	2.7703
	3.0937	5.4878	2.8296	2.8398	3.966	4.1547	3.4665	3.4312	3.3337	3.2098	3.5592	4.5254	2.9434	2.7979	2.9089	3.0094
	3.3193	5.3063	2.8919	3.0575	4.1574	3.6698	3.0913	3.9522	2.9364	3.212	2.9316	3.8781	3.2242	2.827	3.224	3.1788
	3.4613	5.3048	3.2459	2.8707	4.2354	3.9538	3.0821	3.5793	2.8634	3.3958	3.2023	4.0922	3.0612	2.7375	2.8634	2.8433
	3.2345	5.6765	2.797	2.884	4.0641	4.1071	3.3193	3.6081	2.844	3.7027	3.3515	4.747	2.9706	2.9679	3.5919	2.9085
	3.3057	5.8931	2.9176	2.8893	4.2293	3.9457	3.5254	3.3725	2.9914	3.2325	4.2482	3.9489	2.7873	2.9802	2.882	2.7833
	3.2329	5.0466	2.9627	3.0987	4.1872	3.9475	3.3777	3.4033	3.0905	3.2651	3.1002	4.6334	2.9317	2.8249	2.8925	2.855
	3.6566	4.9705	3.3019	2.8804	3.733	4.6059	3.3728	3.2398	3.2177	3.4577	3.6569	3.5176	3.004	3.0277	3.3024	2.9023
	3.6524	4.9644	3.0205	2.9212	3.9671	3.6034	3.6356	3.5718	3.3685	3.2653	3.3274	3.2454	2.8651	2.8608	2.8017	2.882
	3.5898	5.2856	2.9422	3.4436	3.8304	3.7505	3.9455	3.8443	3.2503	3.756	3.0441	4.0465	3.0636	2.6999	2.8822	3.0082
	3.6251	5.8275	3.005	2.9742	3.822	3.8926	4.0675	3.3482	3.0923	3.5831	3.0121	4.0273	3.0088	2.7598	3.0101	3.011
	3.3626	5.1833	2.9576	2.9152	3.5755	3.5832	3.3246	3.2387	3.5601	3.0491	3.0168	3.6222	2.9362	2.7044	2.7902	2.9893
	3.8727	5.1999	3.1542	2.8647	3.5205	3.5274	3.6895	3.6701	3.1454	3.1583	3.2636	4.273	2.8783	2.774	2.8891	3.1321
	3.2181	5.4479	3.1633	2.8811	3.8779	4.3263	3.5145	3.7996	2.952	3.2139	3.3718	4.3564	2.6582	2.9905	2.83	3.101
	3.3705	5.461	3.0574	2.9589	3.9155	4.3271	3.9014	3.7592	3.138	3.188	2.7801	3.9452	3.0992	2.929	3.0297	2.7999
	3.1285	5.2539	3.0657	3.2617	3.3123	3.9818	3.3085	3.7607	3.6319	3.4878	3.0877	4.4373	2.8852	2.9917	2.8934	3.033
	3.2221	5.6801	3.1681	3.7481	3.6564	4.0629	4.0675	3.3107	3.3903	3.4419	2.8442	4.4081	2.863	3.1427	2.9254	2.7179
	3.2113	5.6162	3.1129	3.2325	3.365	4.1006	3.6521	3.4777	3.1732	3.1823	3.2523	4.3403	2.8553	2.8816	3.0025	2.876
	3.045	5.5822	2.7744	2.9927	3.8979	4.1425	3.2154	3.4971	2.8219	3.2462	2.9109	3.8658	3.1779	2.9138	2.8717	2.9709
	3.1352	5.6623	3.2045	3.0781	3.7172	4.0147	3.8498	3.3383	2.7596	3.1666	2.9805	3.6958	2.978	2.8909	3.1297	2.8258
	3.1917	5.3436	2.8562	3.2429	3.4914	3.8345	3.292	3.5865	3.3642	3.5038	2.9983	4.4295	2.8633	2.9298	2.8914	2.9525
	3.0787	5.031	2.9187	2.906	3.4751	3.6898	3.4156	3.7522	3.4733	3.5154	3.304	4.1923	2.9877	2.9984	3.2497	3.4383
	2.9211	4.8973	2.9006	2.8077	3.7983	3.9035	3.7595	3.5861	3.275	3.5274	3.1307	4.3012	2.9162	2.7213	3.2726	3.0151
	3.3161	5.0554	2.7098	2.9065	3.6159	3.6333	3.1358	3.1551	3.236	2.9255	3.5549	4.5708	3.01	2.9106	2.874	3.034
	3.0967	5.199	2.9603	2.8963	3.5623	4.1553	3.4483	3.2357	3.1533	3.9034	3.0673	4.0156	3.0415	3.042	2.9461	2.9507
	2.9486	5.2501	2.8554	3.2806	3.2954	4.2446	3.3422	3.6493	3.4512	3.2798	3.1838	4.0221	2.745	3.0076	2.9205	2.9777
	3.4358	5.6517	2.8138	3.1006	3.7433	3.4786	3.525	3.4617	3.0168	3.1902	3.214	3.4178	2.9224	2.8553	3.1954	2.8233
	3.0356	5.6169	2.8074	3.2393	3.797	3.3978	3.7538	4.0698	3.0843	3.2429	3.1516	3.4965	3.0907	2.8361	2.8491	2.982
	3.2112	5.3625	3.0362	2.6908	3.9038	4.5673	3.7136	3.2712	3.1478	3.2649	2.7703	3.6071	2.9161	2.7358	2.8393	2.8322
	3.1959	5.5252	2.8194	3.0695	3.6055	4.0682	2.9148	3.2364	3.0754	2.9845	2.9151	3.7897	2.9596	2.7418	2.8836	2.9377
	3.1262	5.0445	3.1979	2.9285	3.5074	3.5948	3.048	3.3213	3.0485	2.977	3.04	3.6493	3.0036	2.8326	2.8881	2.924
	3.016	4.9176	2.9173	2.7574	3.486	3.5387	3.2342	3.1785	2.8219	3.1975	2.9428	3.8339	3.0061	2.9071	2.9404	2.9135
	3.1025	5.0922	3.0237	2.9624	3.5642	4.0091	3.7265	3.1113	2.7735	3.3566	3.12	3.9538	3.048	3.1195	2.8324	2.8455
	3.1121	5.1513	2.8181	3.2266	3.1991	3.4765	3.279	3.5625	3.0814	2.8495	2.9865	3.0544	3.3237	2.9792	2.8688	2.8934
	3.2322	5.0327	3.5638	2.8672	3.5516	3.436	3.0639	3.1484	2.9932	3.1905	3.678	5.0119	2.9139	2.8102	2.9208	2.9823
	2.8886	5.5913	2.9414	3.0638	3.4187	3.8489	3.1799	3.7169	2.8359	3.2388	3.4279	4.647	2.9349	2.9023	3.2364	2.8418
	2.9261	5.0829	2.8984	2.6585	3.249	4.2035	3.4139	3.3444	2.8868	3.3596	3.3051	4.8904	3.1866	2.851	2.8269	2.6538
	3.2343	5.0898	3.1198	2.8759	3.7835	3.8394	3.4103	3.4471	3.0598	2.9696	3.2297	4.3173	3.1141	3.1734	2.9117	2.8785
	3.0962	5.3239	3.0184	2.8878	3.7981	4.3677	3.982	3.0943	3.2102	3.3028	3.5836	3.9843	3.1888	2.7564	2.9723	2.787
	3.6835	5.4838	2.7948	2.8372	3.4465	4.3744	4.1338	3.3576	3.299	3.0619	3.3803	3.8213	3.0146	3.0348	3.024	2.7363
	3.1714	5.2095	3.0603	3.1634	3.3684	4.2659	3.727	3.3967	3.0881	3.0849	3.9943	4.6572	3.1936	2.7916	3.2475	3.0873
	3.3459	5.1884	2.972	2.9703	3.6993	4.1135	3.7561	3.4629	3.3841	3.2968	3.6466	3.5318	3.0632	2.7982	2.994	2.8967
	3.0549	5.5553	2.9097	2.9658	3.8277	3.8202	3.6926	3.2327	3.8829	2.9096	3.9552	4.0633	3.04	2.8552	2.8754	2.7023
	2.985	5.9487	2.9412	2.9098	3.4433	3.8954	3.5436	3.0876	2.9106	3.4844	3.4738	3.8681	3.0512	2.9837	2.8482	2.7328
	3.0256	6.0801	2.7848	3.519	3.5032	4.4282	3.7594	3.5938	2.8935	3.0284	3.4878	4.2432	3.0503	2.8326	2.889	2.9971
	2.9455	5.4294	3.0809	3.1682	3.3142	3.8759	3.8636	3.8557	2.809	3.1327	3.9742	4.2051	2.9105	2.8076	2.8526	2.8893
	2.7497	5.3058	2.842	2.7617	3.6435	4.1717	3.7492	3.29	3.3801	3.2628	3.6641	4.1915	3.1576	2.8782	2.9158	2.7968
	2.8953	5.2979	2.9323	2.926	3.5149	4.0892	3.3314	3.9495	3.4203	3.3325	3.0877	3.9793	2.9672	2.927	2.7491	2.8229
	2.9146	5.1546	2.9534	2.8763	3.4434	3.9362	3.7159	3.7303	3.0563	3.1477	3.4455	4.0358	2.9084	2.9224	2.8108	2.9152
	3.0944	5.1459	2.8548	3.0768	4.0474	4.1194	3.4521	3.3364	2.9758	3.1283	2.9542	4.1169	2.9124	2.7624	2.8408	2.964
	3.2769	5.0351	2.8098	3.1198	3.7704	3.9549	3.6466	3.7879	3.3047	3.8805	2.9079	4.4439	2.9227	2.9592	2.8589	3.15
	3.0138	5.4321	2.9207	3.2319	3.4176	3.9009	3.6943	4.2129	2.9311	3.3998	3.2069	4.3846	2.8923	2.9642	3.328	2.9816
	3.106	5.0008	3.0162	2.941	3.8665	4.0906	3.4132	3.8586	3.1755	3.3913	3.0029	4.2281	3.3514	2.9867	2.9762	2.731
	2.9263	5.0594	3.0493	3.376	3.547	3.9992	3.4384	4.8758	2.9044	3.1583	3.4087	4.1191	2.895	3.2236	2.9558	3.0019
	3.2514	5.504	2.8938	2.9999	3.1814	3.8479	3.6747	4.1215	3.0357	3.3985	3.5124	4.3518	2.9459	2.7765	2.7661	2.8063
	3.0769	4.9526	3.1389	2.7731	3.4683	4.101	3.8076	3.2313	3.6189	2.8291	3.2345	3.6059	3.0704	2.9446	2.8134	2.7705
	3.1574	4.9096	3.266	2.7533	3.3956	4.1553	3.6564	3.1421	2.971	3.3397	3.3031	4.3243	3.1539	2.988	3.1491	2.8443
	3.0121	4.8767	2.7142	3.0497	3.5096	3.823	3.3939	3.7253	3.2496	3.6093	3.6176	3.9155	2.8008	2.876	3.0674	2.921
	3.0395	5.62	2.8894	2.8344	3.6877	3.9118	3.35	3.6087	3.8292	3.3874	3.1057	3.918	3.1547	2.8334	2.8059	3.0182
	3.0279	4.9135	2.8117	2.9203	3.5847	4.1525	3.7124	3.7538	3.4267	3.5467	3.2987	3.5911	3.1973	3.3292	3.0465	3.0121
	2.8979	4.84	2.9948	2.9224	3.6396	3.8693	3.8431	3.3984	2.9749	3.2368	3.4691	3.4038	2.8368	3.037	2.7165	3.1448
	3.0897	5.1765	3.0846	3.691	3.5566	3.8337	3.7081	4.2367	2.9928	3.1928	3.3157	4.1862	3.4013	3.1065	3.0096	2.9264
	2.9666	5.9472	3.0968	2.8409	3.4571	4.0009	3.9397	3.3813	3.0905	3.0676	2.9275	4.2246	2.8889	3.0692	3.0226	3.0037
	3.0721	5.7251	3.251	2.8318	3.8325	4.5715	4.1548	3.3916	2.9399	3.1886	3.3764	3.8422	3.3961	2.9962	3.0851	2.9367
	2.94	6.2012	2.6905	3.0331	3.4314	3.6458	3.6703	3.2601	2.8246	3.0348	3.1778	3.7309	3.2169	3.0622	2.9877	2.9918
	2.9396	5.619	3.0811	3.3856	3.7681	4.0906	4.1551	3.4481	3.4281	3.1465	3.3647	4.0425	3.1497	2.8379	3.2455	2.8065
	2.8772	5.8895	3.042	2.8271	3.4847	3.991	4.5049	3.1624	3.1309	3.0927	3.4829	3.9492	2.9274	3.0149	2.7769	3.0934
	2.8038	5.6067	2.9974	2.8656	3.8487	3.4454	4.0146	3.7193	2.9124	3.1335	3.1949	3.965	3.0819	2.9232	2.8603	2.9053
	3.039	5.5576	2.8971	3.0328	3.9134	3.5628	3.9412	3.4993	2.9989	3.3041	3.3317	3.7278	2.9575	3.181	2.9065	2.8836
	3.208	5.7339	3.2673	3.0447	3.7554	3.8172	4.3503	3.3058	2.8404	3.605	3.0523	3.8773	2.9659	2.7989	2.9841	2.8166
	2.779	5.7699	3.479	3.6912	3.6406	3.8223	4.0149	3.7758	2.9566	3.4708	3.2434	4.3701	3.203	2.9048	2.9691	2.8642
	2.8949	5.171	3.1253	3.058	3.7591	3.9262	3.413	3.7	3.0397	2.9856	3.7155	4.1744	2.8388	2.8001	2.9339	2.8106
	3.2259	5.2321	3.1564	3.1719	3.8758	3.8125	3.8592	3.2731	3.2216	3.9601	3.4274	3.4834	3.083	2.8936	2.9675	2.8322
	2.846	5.1931	3.2521	2.9911	3.9271	3.8343	3.9856	3.8477	3.1302	3.8034	3.5321	4.6075	3.252	2.8545	3.0131	2.8624
	2.9149	5.6977	3.143	3.1289	3.8575	4.5264	3.9665	3.0928	3.0164	3.2515	3.0378	3.6124	3.2175	2.9438	2.8463	2.9488
	3.5828	6.1879	2.898	2.7882	4.262	4.4475	3.1449	3.1617	2.9089	3.4028	2.8958	3.9814	2.6459	3.0406	3.1645	3.0642
	3.2452	5.0706	3.1377	3.2018	3.7836	3.9243	3.6718	3.6249	2.9087	3.6861	3.0072	3.6238	3.0208	2.8066	2.983	2.816
	2.9347	5.3345	2.8634	3.2857	3.449	3.953	3.7802	3.73	3.0779	3.8589	3.51	3.4478	2.8819	2.8739	2.7643	2.8701
	3.5321	5.2759	2.9858	2.8274	3.3966	4.0903	3.9298	3.2903	3.345	3.1692	3.2239	4.1777	3.1313	2.7713	2.9343	2.9235
	3.0117	6.0006	2.7625	2.7521	3.1491	3.8464	3.8696	3.1883	3.4732	3.2614	3.3387	4.1655	3.1089	2.8469	2.937	3.0804
	3.1377	5.0171	3.0895	3.4121	3.4493	3.6932	3.7445	4.0056	4.0986	3.625	3.2731	3.694	3.1174	2.8479	3.0536	2.8659
	3.0524	5.3806	3.3022	3.58	3.7199	4.1465	3.885	3.4557	3.127	3.2052	3.5486	3.346	2.9363	3.0001	2.9207	2.8526
	3.0485	5.1234	3.0193	3.1009	3.4028	3.8364	4.0262	3.3837	3.0001	3.2934	3.025	3.6851	2.6806	3.137	3.0347	3.0904
	2.8171	5.0088	3.1293	2.7859	3.5999	4.1234	4.0352	3.4245	2.7786	3.37	2.9556	3.2046	2.8594	2.9443	3.5991	2.7785
	3.3903	4.9492	3.1379	3.0827	3.5524	3.6975	3.939	3.6694	2.8329	3.3513	3.7079	3.1013	3.324	3.0706	3.3666	2.8261
	2.8654	4.9674	2.8069	2.9282	3.5626	3.8802	3.3301	3.7866	2.9635	3.1295	2.9879	3.5257	2.9085	2.7667	3.0941	2.84
	3.2402	5.4947	2.7921	3.2808	3.7836	3.9172	3.3326	4.2421	2.979	3.159	3.2802	2.9054	2.9666	2.9236	2.8308	2.8747
	3.1734	5.2001	2.9247	3.1152	3.3884	3.8497	3.1597	4.2072	3.1216	3.2861	3.0369	3.4594	2.9123	2.9506	2.8171	3.1154
	3.0895	4.8296	2.8024	3.081	3.6057	3.8385	3.5528	3.5121	2.9644	3.0912	2.9956	3.6371	2.7608	2.8979	2.961	2.9394
	3.0455	5.3903	2.8512	2.8838	3.2166	4.3391	3.473	3.4276	3.0771	3.846	3.3171	3.9513	2.8511	2.9361	2.9724	2.9533
	3.3127	4.7612	2.8351	3.1539	3.8501	3.645	3.595	3.7985	3.0311	3.2269	3.1173	4.2109	2.7991	2.7257	2.9755	2.9662
	3.0674	5.1429	2.7576	2.8866	3.5462	3.9851	3.5084	3.3385	3.1198	3.0613	3.0951	3.864	2.782	2.7394	2.9955	2.808
	2.9303	4.8075	2.8278	2.8767	3.6068	4.0571	3.6723	3.333	2.8102	3.1794	3.1975	3.6146	2.9786	2.8812	2.94	2.7783
	2.971	4.7098	2.7838	2.8595	3.541	4.0603	3.2429	3.6381	3.3635	3.6166	2.9265	3.4744	3.0213	2.831	3.0065	2.8899
	2.8725	5.1221	2.7736	2.9807	3.2272	3.6846	3.2106	3.2892	3.0688	3.1955	3.312	3.1896	3.1431	2.8859	2.842	2.9322
	3.2989	5.322	2.725	2.8681	3.1667	4.3872	3.058	3.3654	3.2687	3.4309	3.0859	3.0309	2.8188	2.9633	2.7372	3.0433
	2.9808	5.0728	2.7877	3.0434	3.3405	4.1929	3.4213	3.3743	3.106	3.0489	3.3554	3.5369	2.9488	2.8427	2.9776	2.975
	3.2561	5.1115	2.8774	2.9083	3.5303	3.7927	3.7084	3.3148	2.9468	3.6624	3.2766	3.2876	2.9332	2.9729	2.9319	2.8706
	2.873	5.178	2.9334	3.3594	3.399	3.6425	3.2053	4.0478	3.5128	4.2195	3.0863	3.0331	2.8228	2.9571	2.9393	3.1515
	3.3664	5.6527	2.8644	2.9979	3.4324	3.9521	3.2352	3.8538	2.9738	2.9651	3.2879	3.7465	2.9339	2.9917	2.8387	2.7929
	3.2167	5.186	2.8505	2.8021	3.4869	4.0959	3.26	3.9967	3.7016	3.3733	3.069	3.5883	2.9804	2.8355	3.031	3.0742
	2.8992	5.0947	3.059	2.7436	3.5403	4.8171	3.1601	3.333	3.5491	3.1327	3.2055	3.9952	3.0226	2.9332	3.0852	2.7789
	3.161	5.146	2.8036	2.8367	3.4983	3.8285	3.4427	3.6061	3.3383	3.1047	2.9587	3.8041	3.1246	2.9024	2.7956	2.8901
	3.3893	5.153	2.9564	2.9285	3.7206	4.4408	3.4984	3.3262	3.1118	3.5787	2.7108	3.3125	3.0796	2.8305	3.3118	3.03
	2.9599	4.8155	2.8259	2.8503	3.2569	4.5215	3.6489	3.247	3.0596	3.5775	2.7657	3.9485	2.858	2.9205	2.782	3.4144
	3.4193	5.2713	2.9447	2.9499	3.3752	4.2838	3.3332	2.9073	3.2888	3.9275	3.0564	4.004	2.8125	2.8515	2.7135	2.9762
	3.4855	5.3308	2.9544	2.8761	3.8387	3.769	3.1688	3.2956	3.1794	3.7921	2.8958	3.4503	2.9472	2.7844	2.7254	2.784
	3.1975	4.9728	2.9684	2.8313	3.5025	4.6674	3.8386	3.4579	2.8405	3.1296	3.3874	3.5586	2.9321	2.972	3.0264	2.6659
	2.9188	5.2824	2.9759	3.0111	3.3393	4.612	3.5089	3.4784	2.7865	3.253	2.8633	3.4411	3.276	3.0116	2.7117	2.7227
	3.224	5.1572	3.0436	3.0779	3.6533	4.0302	3.4472	3.6684	3.0332	3.0427	3.4098	3.0361	3.0609	2.8076	2.764	2.7887
	3.0664	5.135	3.0107	3.4063	3.7535	4.0218	4.4244	3.3783	2.9774	2.9533	3.0593	3.6484	2.8912	2.7244	2.7126	2.8432
	3.066	5.2535	3.0852	2.9144	3.1586	4.0726	4.2532	3.1112	2.9476	3.0274	3.3506	3.3693	3.0474	3.0738	3.0026	2.7385
	3.2956	5.415	3.0081	2.8956	3.3709	3.7283	4.1338	3.4879	3.0517	3.1785	2.9561	3.5204	3.041	2.8144	3.2581	3.152
	2.9986	5.6606	3.2406	2.9079	2.944	4.0995	3.5001	3.3682	3.3236	3.0268	3.3375	3.7901	2.8263	2.8261	3.0186	3.0046
[truncated: 2,003 more rows]
